# Supplementary material for: CRISPR activation screen identifies BCL-2 proteins and B3GNT2 as drivers of cancer resistance to T cell-mediated cytotoxicity
Source: Nat Commun. 2022 Mar 25;13:1606. doi: 10.1038/s41467-022-29205-8 (PMC8956604; doi:10.1038/s41467-022-29205-8)
Supplement: Supplementary file 5 — Supplementary Data 1 [file 41467_2022_29205_MOESM5_ESM.xlsx]

## Sheet: sgRNA CPM
sgRNA target sequence	RefSeq ID	Plasmid library	Acute noTcells S1	Acute noTcells S2	Acute Tcells S1	Acute Tcells S2	Acute ESOTcells S1	Acute ESOTcells S2	Chronic noTcells Round1 S1	Chronic noTcells Round1 S2	Chronic ESOTcells Round1 S1	Chronic ESOTcells Round1 S2	Chronic noTcells Round2 S1	Chronic noTcells Round2 S2	Chronic ESOTcells Round2 S1	Chronic ESOTcells Round2 S2	Chronic noTcells Round3 S1	Chronic noTcells Round3 S2	Chronic ESOTcells Round3 S1	Chronic ESOTcells Round3 S2
AAAAAAAAAAAAACCCAGGG	NM_006931	2.32608	3.86555	1.70692	4.6737	1.59597	6.40659	1.09482	2.8468	2.50465	2.34413	0.889019	2.91933	2.12561	2.11865	0.0294478	2.96669	1.79218	1.69011	0.00958788
AAAAAAAAAAAAGGGCGGGT	NM_006143	1.47685	1.7133	1.8477	1.15927	1.68464	1.3373	1.23372	4.94802	5.93324	3.51619	3.61534	6.09625	4.59846	2.37417	1.45767	6.20498	4.60265	1.93294	1.01632
AAAAAAAAAAAGGGGGGTTC	NM_001042471	7.96188	12.3471	13.761	14.4116	12.0732	12.4711	13.4402	14.0307	14.616	17.0459	22.0714	14.0815	14.0479	32.4931	75.4453	15.22	15.8038	56.6089	136.023
AAAAAAAAAAGAGCACGATG	NM_001079815	18.6931	29.6642	16.5413	25.6382	18.0138	18.6289	18.3996	13.946	12.2227	13.8482	7.7641	12.2293	9.60732	13.1484	3.25398	11.8981	9.23585	8.44082	1.06425
AAAAAAAAAAGCGGGCGTAG	NM_001256796	7.88468	9.38776	10.0304	12.3249	9.2655	6.94565	9.10991	12.6242	15.039	14.4725	14.1058	14.3268	14.069	9.66702	5.58036	15.4707	16.6184	7.05183	2.66543
AAAAAAAAAAGGGGAAGCGG	NM_014938	2.71209	1.00533	4.36409	0.93962	2.60084	0.559799	2.58182	2.58415	2.22636	2.61167	1.33945	1.11622	2.52547	1.73538	0.309202	0.929702	4.01205	1.27244	0.210933
AAAAAAAAAATTCCACCCCC	NM_020041	10.1236	11.7382	8.87775	13.0449	6.7681	23.2731	7.99057	9.59949	5.744	5.60553	6.67357	8.81933	3.925	3.17266	4.04907	9.18212	2.35224	2.99168	1.57241
AAAAAAAAAATTGCCGGGCG	NM_003447	3.56132	6.61249	4.10013	8.31015	3.36927	7.85792	2.49195	2.57568	1.1577	1.79632	1.10238	1.66819	0.726073	0.436506	1.41349	1.78628	0.21384	0.437097	0.143818
AAAAAAAAACAGGTCACCCA	NM_001278065	19.8511	20.2623	17.1924	22.8682	22.713	19.7899	22.738	24.4774	17.7218	25.0975	18.5864	19.454	14.9739	19.0146	8.87851	18.5209	16.6388	12.3844	3.49958
AAAAAAAAACTGGAAGGCCT	NM_017877	7.34426	10.0816	4.23211	10.1772	4.90613	10.6673	6.22578	7.51523	23.8665	4.42072	12.8967	8.45134	35.7354	1.68215	4.13742	7.54208	53.4396	0.699355	1.21766
AAAAAAAAACTGGAGCACAC	NM_000557	9.96916	8.73642	9.47605	8.29795	10.4034	10.0038	6.95294	5.09205	6.40077	6.40814	4.63475	4.56299	5.54552	5.00385	21.5852	5.02457	5.37655	3.59391	47.4504
AAAAAAAAAGAGAGAGAGGC	NM_003882	10.5096	12.6303	11.1478	12.9716	11.4821	12.7302	11.512	8.6675	15.7069	9.04528	14.2362	8.04656	18.5938	5.28066	11.7644	7.8868	21.6691	3.77846	7.39225
AAAAAAAAAGCCACACCCCT	NM_001191055	14.0609	17.5295	14.5	17.5355	12.8269	23.2109	12.7375	17.013	18.0446	18.2817	11.8891	14.0692	18.7727	15.2245	6.58158	15.5229	18.6855	8.00373	3.4804
AAAAAAAAAGCTACCAGACC	NM_001244714	19.1563	15.6321	37.6051	14.3994	34.8749	12.3467	30.9165	15.1914	29.0985	17.2625	21.1705	15.3694	30.0952	11.1362	5.38895	17.8733	30.3857	4.67208	0.9492
AAAAAAAAAGCTAGCTTCCT	NM_001145715	11.1272	15.8445	16.1982	14.8753	13.5805	13.3937	17.4763	16.708	21.3396	15.2878	19.4754	20.4844	27.3067	20.1538	6.47852	22.2606	31.8723	25.0116	1.2656
AAAAAAAAAGGCCTTGAGCA	NM_181352	7.11265	8.12756	13.5762	8.9569	13.9943	8.42808	12.713	6.7188	7.02415	5.35073	4.96665	5.8632	7.09237	2.4274	0.618404	5.92294	6.95489	0.961613	0.0479394
AAAAAAAAATCGAAGAGCCC	NM_001171904	11.5132	15.3631	12.3356	15.6319	13.6101	16.9495	16.7083	14.5051	9.90728	23.1101	8.89019	13.2106	7.23969	25.5197	1.54601	12.9845	5.94679	19.4751	0.230109
AAAAAAAAATCGGGAGACTG	NM_022353	8.03909	14.91	3.53702	14.5458	4.43325	12.5747	5.38424	16.7419	7.83677	24.9446	5.6423	18.0312	9.10222	50.145	2.98895	21.028	10.3356	69.3138	2.15727
AAAAAAAACCTTCCCATGAG	NM_003032	13.2889	17.6852	15.7846	18.6216	16.1666	14.731	17.8522	17.6315	12.5455	21.5303	16.595	20.2145	11.1647	22.166	13.2515	21.4458	11.2113	8.22713	9.35777
AAAAAAAACTAGGTGAATGC	NM_198482	17.9982	23.3066	17.9227	24.0762	18.4423	21.4071	17.6724	17.1994	13.4917	14.8164	9.4473	16.915	11.0174	9.92254	5.3006	15.1782	11.0688	5.16746	3.04895
AAAAAAAAGCGGAATGGGAG	NM_001099789	9.81475	9.85502	6.25578	8.71284	4.16726	8.35552	2.92497	9.3792	7.25792	8.54843	11.5454	6.77089	5.37715	6.11109	12.0442	7.13468	4.2157	2.5643	10.6521
AAAAAAAAGGAAGTGGGTAA	NM_004029	6.80384	10.5488	7.82192	9.28638	8.14241	11.9942	6.28298	12.6073	9.45088	15.3642	11.4624	12.1925	10.5544	9.67767	6.28711	12.9636	11.2724	5.23545	5.90613
AAAAAAAAGGTGCGTTTCTA	NM_001146706	12.1308	8.24084	12.6875	7.6878	13.9647	9.05008	17.6642	16.5894	10.6865	20.1926	6.53132	14.4004	8.2604	14.3621	2.85644	13.8724	6.17081	9.71326	1.07384
AAAAAAAAGTCACGTGAGCC	NM_138572	12.2852	19.0445	9.27369	19.3049	10.9501	26.0721	7.08367	18.6228	29.9111	23.6579	46.9165	17.1357	35.6197	20.4413	68.3042	15.9407	35.4873	19.2517	92.2066
AAAAAAAATAGGTGAGGACT	NM_030642	5.87741	13.2108	9.10651	16.2786	9.47238	17.7684	7.32061	8.00664	8.05941	8.81596	7.7641	7.18793	4.09337	8.95371	3.28343	4.99323	3.2687	6.71186	1.20807
AAAAAAAATCCATAAAGCCG	NM_000107	11.1272	10.5772	7.91871	9.10333	10.9501	8.23112	16.022	17.8603	26.8387	18.8167	18.2071	19.3068	28.8956	13.6169	7.95091	21.5816	29.0822	6.77986	1.28478
AAAAAAAATCCCCTTCAAGC	NM_012158	10.9728	18.195	14.5792	17.2793	15.9449	18.2349	13.6935	14.2849	11.6438	18.46	7.66927	14.1428	8.03942	12.9248	1.08957	13.0054	4.35826	7.05183	0.747855
AAAAAAAATTTCCTAGCGTG	NM_001128429	7.96188	8.01429	7.14443	7.33392	8.30496	6.30292	8.35007	8.24387	3.92952	6.22978	2.66706	6.53783	2.15717	3.74757	0.279754	9.45371	2.12822	1.69982	0.162994
AAAAAAACAAACACTAGGTC	NM_022172	9.27433	8.45323	11.7197	7.71221	9.62016	5.99192	10.793	12.7767	8.18186	7.835	4.30285	13.2351	7.1976	2.53387	0.117791	13.8411	5.13216	0.679928	0.00958788
AAAAAAACTACAGCTACACC	NM_001009993	31.2771	31.2925	30.1967	37.1333	32.5696	28.2076	28.0405	30.2981	30.5456	41.672	31.6372	24.201	28.3169	56.469	48.1619	17.5912	30.4264	66.1862	59.2052
AAAAAAAGCCCGCACGAACT	NM_133645	12.2852	17.7277	17.8787	15.998	17.4375	15.7884	18.7754	13.8528	15.8071	12.4596	16.1801	11.9594	19.4672	9.81607	13.2368	9.42238	19.6529	8.52824	9.62623
AAAAAAAGCCTCAGAGGCAA	NM_020124	17.6122	37.3528	24.2576	38.3048	18.6935	37.9938	29.3233	30.6455	16.5418	30.652	13.3945	35.1914	16.9522	26.0839	10.1448	40.5622	15.3048	21.7091	8.91673
AAAAAAAGCCTGGAGGTGCT	NM_031483	9.66035	8.87802	9.15931	8.1149	10.6102	8.89458	10.6623	26.5956	3.38406	37.2131	2.01511	30.1378	3.19893	44.3001	0.147239	31.8919	1.75145	40.3295	0.0862909
AAAAAAAGGAACTTAGCCCA	NM_181727	14.2925	8.79306	18.7233	8.28574	16.1961	8.07562	16.5858	10.4298	20.0595	11.2875	15.1607	9.28544	21.7506	11.264	9.86501	10.6237	24.1436	11.4714	7.33473
AAAAAAAGGATGTGTGTTCT	NM_015540	13.2889	16.3259	23.2898	16.5715	22.9051	13.8809	17.5172	14.4797	15.9852	17.0332	12.7426	12.5605	18.5096	16.8002	2.25276	9.85067	19.4493	9.43158	0.412279
AAAAAAAGGGCTGTTCATTT	NM_134325	11.5132	14.3719	14.7464	13.655	12.62	16.1512	11.5202	18.3602	17.9667	19.9761	20.4237	18.6077	14.0164	23.071	24.7509	19.4402	10.9058	23.3895	11.3616
AAAAAAAGTCAGTATCCTGG	NM_020525	10.0464	15.7879	15.6878	15.339	11.7481	13.9742	10.6541	18.3433	19.2357	25.416	24.0391	19.2946	19.5198	28.8839	49.9729	17.539	25.4164	20.0579	49.7419
AAAAAAATCAATCCACGTAC	NM_052910	24.5605	18.7472	25.3223	18.0236	25.6242	19.2198	36.3661	19.6565	19.5363	22.8298	23.1856	20.6561	15.1002	26.6375	94.0121	21.2056	12.1482	21.34	273.331
AAAAAAATCTGTCTGGGACA	NM_001005479	8.19349	9.07625	6.80129	9.61585	8.02419	9.80685	7.41865	12.5649	9.60672	11.0454	9.2695	10.6102	8.50242	8.73013	1.33988	8.72249	7.14837	6.9547	0.508158
AAAAAAATTGGAAAAGAGGG	NM_006902	14.9101	14.6976	11.6053	18.2677	13.285	14.1194	13.0235	15.2762	11.3655	25.8873	15.6112	18.2642	12.2696	71.0228	10.8368	17.9151	13.4414	94.6557	6.52935
AAAAAACAACGCTGTTCTGG	NM_031302	15.2189	16.51	24.7504	15.6685	23.4076	11.7972	19.7395	20.5377	26.9834	23.3139	18.6101	20.7542	26.1597	28.4155	3.25398	22.668	33.8987	37.2698	0.930024
AAAAAACCACTTCACTGCTA	NM_001284233	20.2371	27.6252	23.6857	30.617	25.1513	38.9786	21.1203	31.8063	14.0817	34.5249	10.7156	29.3037	10.4386	28.3729	8.02453	26.6271	9.02201	18.2318	4.91858
AAAAAACCCACAAAACAACA	NM_001243552	13.9065	9.16121	11.9924	8.32235	10.0635	12.5851	12.2882	12.4378	21.0391	9.0835	27.9389	12.6463	17.8782	4.62058	45.7766	11.9817	17.097	2.73914	40.528
AAAAAACCCCAGCAATAATG	NM_001145353	7.80748	5.63549	10.1799	4.40523	9.70882	4.34362	10.5561	10.4722	12.3006	10.7524	6.74469	11.3216	9.41791	6.5476	1.84049	12.9009	10.468	3.04996	0.460218
AAAAAACCGGCCCGGCGCAG	NM_152558	11.7448	18.6339	16.2597	16.2176	15.2356	20.2461	17.2884	19.5803	17.065	15.0457	19.7362	22.9131	17.8782	8.34685	20.1717	25.5198	19.6326	4.05043	11.4192
AAAAAACCTCTCTGGAAAGC	NM_000686	13.9837	15.8728	13.4002	15.9491	13.1668	18.1624	12.8764	22.8168	16.1633	25.4924	12.1144	23.2075	14.7635	23.5075	10.0123	25.9481	15.2845	21.9228	5.53221
AAAAAACTGCAGAGCAGAGG	NM_014243	6.95825	8.53819	3.669	9.67687	4.34459	8.03415	4.27308	7.71857	4.5529	8.43377	5.51192	7.61725	4.92467	4.12019	7.34723	8.35687	5.24417	1.37928	9.29065
AAAAAAGAAAACAACCCCAC	NM_005421	11.6676	17.572	8.07708	17.3159	7.3592	22.4853	9.55928	15.1914	14.7385	17.1606	15.2556	17.148	12.7852	16.4382	9.76195	14.541	9.80609	9.40244	6.52935
AAAAAAGAAGAAAGAGAAGG	NM_198399	9.66035	18.4215	9.50245	22.7949	7.78775	25.6471	9.27331	16.869	15.796	21.008	15.2437	18.0312	17.6993	18.3865	5.80122	18.7925	21.384	17.8821	2.6079
AAAAAAGAAGACGAATTGGT	NM_006012	11.8992	8.46739	10.3911	9.44501	8.21629	11.31	10.9319	10.7687	10.7867	9.32556	7.31366	10.9291	7.23969	6.67535	2.88588	9.02542	6.181	5.37143	0.393103
AAAAAAGAGAGCTAGAAAGA	NM_144696	10.5868	10.4922	15.8462	10.6775	15.3538	10.2008	12.566	12.3616	19.7255	9.32556	25.3074	8.74573	16.626	7.94229	11.1165	7.06156	17.5349	11.1897	4.88023
AAAAAAGAGGCGGAGGCTCG	NM_001142398	7.26706	5.18238	12.5116	6.28447	9.4576	5.16259	8.6442	3.27044	12.7014	3.77099	11.1661	2.83347	13.364	2.15059	10.1742	1.83851	14.5106	1.45699	9.81799
AAAAAAGCCTAAGATGGGAG	NM_001164815	23.248	19.3419	26.686	18.4385	22.9642	16.711	20.1562	27.5191	32.8721	25.1484	36.995	30.0151	40.0603	27.3615	41.4478	31.0249	39.5502	26.2161	31.6975
AAAAAAGCGTGAAGACTAGT	NM_203376	12.5168	19.7384	16.4181	19.0243	13.95	24.0092	11.4548	16.5809	40.5642	18.4218	47.9714	15.8846	51.2355	21.5805	39.3864	15.4184	51.1892	12.1124	38.9076
AAAAAAGCTGCGGGGACTGC	NM_003720	18.8475	18.1525	13.7082	19.6954	12.9747	19.0954	12.7784	18.4195	23.989	21.3774	26.6943	17.8962	20.5195	22.9645	12.7803	18.2911	16.2213	34.0158	5.75273
AAAAAAGCTTGCTTCAGACT	NM_017429	16.377	24.6942	38.0714	25.2233	40.1209	26.7252	31.227	25.1214	35.1542	27.225	35.3	28.2366	39.4605	16.9279	34.4981	26.7838	44.6926	8.75165	20.4414
AAAAAAGGAGCGCTAAAGAT	NM_182975	9.58314	10.563	7.382	11.8978	6.96021	13.487	7.66376	8.72681	6.45643	11.1091	4.70587	8.65987	5.01938	9.80542	2.06135	8.11661	3.47235	6.13878	0.843733
AAAAAAGGGCCGGCGGAGCG	NM_020782	11.9764	6.31514	10.0568	5.77195	7.16709	4.99672	5.75191	10.9551	25.0465	9.86063	20.4711	10.88	22.7082	10.9659	3.88711	11.9608	19.7446	14.7059	1.90799
AAAAAAGGGCGCCGAGTCCG	NM_001248001	10.278	15.4339	15.8286	15.0217	16.7872	15.353	13.7098	8.30318	15.3396	12.1028	17.081	7.97296	15.2896	12.9355	17.6687	6.21543	16.4962	13.1518	16.961
AAAAAAGTAGGGGGAGAGAA	NM_014997	7.42146	10.832	10.3999	9.76229	10.8467	8.36588	13.2931	21.4697	13.8145	15.5808	18.3019	22.3366	12.8273	9.12405	15.1803	22.4591	14.592	4.64294	7.58401
AAAAAAGTTCCCGGGCGGCC	NM_030665	9.11993	9.64263	11.6581	9.42061	12.4131	8.15855	11.3894	13.5138	9.39522	16.6764	3.91168	14.4372	8.46033	11.7111	1.31043	13.559	8.75726	5.77939	0.556097
AAAAAATAAGGCTGCGTGGG	NM_052925	12.2852	12.2338	13.7434	11.9832	13.1815	12.9479	13.1215	24.3165	12.245	22.7533	5.78455	25.5135	12.8589	14.6496	0.986501	24.0365	13.3905	8.29513	0.393103
AAAAAATACCCCTATCTATC	NM_004959	31.5087	24.0853	18.2834	24.5033	18.3537	26.7148	21.7902	33.8312	33.9742	36.5888	27.4055	38.0004	34.0623	40.5845	14.8122	34.493	31.017	43.4474	8.72497
AAAAAATACTGCACACGCAC	NM_001048	16.6086	12.5878	22.146	13.0083	21.0284	14.9487	18.2443	21.9272	16.9092	24.9701	14.7577	22.263	18.2676	28.8627	4.84416	21.31	18.0033	22.3405	0.9492
AAAAAATAGCCTTTGCTTGC	NM_199334	24.1745	26.2801	26.6333	24.1983	24.9592	21.6352	21.3245	22.5372	36.6569	18.218	34.8021	24.1765	39.1764	13.1484	11.3227	20.2863	41.9636	6.31362	5.74314
AAAAAATATAAAAGGGGTGG	NM_001270616	5.25978	4.92751	8.47302	4.40523	8.55618	3.01669	8.15398	13.4545	6.10021	9.30008	5.39338	13.3333	5.89277	8.18716	2.42944	15.6169	4.81649	9.15961	0.9492
AAAAAATCAGACTGATTGCT	NM_133503	32.2808	52.4327	52.0787	52.3503	56.8638	43.6539	52.5107	48.8871	31.9259	46.3475	21.7039	55.9457	28.7062	41.9046	5.02085	62.1647	23.7261	38.853	1.62035
AAAAAATCTGCCTTATCTGA	NM_181670	70.1874	102.982	93.1768	104.066	98.1818	100.836	95.1924	86.4802	135.73	79.4583	145.858	82.0234	146.214	64.5178	93.2906	83.0464	167.04	59.0566	68.5246
AAAAAATGTGAGCTTTTCGA	NM_000674	22.3216	25.6995	29.8447	26.8341	33.3824	26.1239	26.8722	32.7044	24.8684	36.4359	19.9377	30.7143	21.1614	58.1086	9.61471	28.5387	18.1153	101.047	2.73255
AAAAAATTAATCAGGCGTTG	NM_001290193	11.05	10.0957	9.40567	11.4707	10.8024	13.0205	9.83707	9.4131	13.5585	8.84144	11.6165	7.13887	16.868	4.83351	2.2822	6.01695	22.2699	2.99168	1.99428
AAAAAATTAGCCAGGCATGT	NM_052838	12.8257	19.71	20.5095	17.1694	22.0628	14.8554	28.3183	14.9966	15.2171	11.8735	9.00872	15.1732	13.6796	7.50578	1.94355	15.7005	12.0667	5.9348	0.479394
AAAAAATTAGCCATGCATCC	NM_001137559	26.1817	18.7047	31.5868	21.1598	34.1656	15.353	36.4723	27.3412	19.8702	29.7857	18.4916	28.6659	14.532	34.1646	11.3227	27.5359	12.5962	32.7046	13.9408
AAAAAATTAGCCGGGTGTCG	NM_001248008	12.3624	14.202	21.8996	15.8637	21.8264	18.8362	20.6709	11.5143	21.284	5.77114	16.6543	9.73928	22.7292	3.21524	11.8675	9.05676	20.1824	2.49631	15.0817
AAAAAATTAGCTGGGCGTGG	NM_003634	9.42874	7.50454	21.5653	7.06546	19.6541	5.99192	16.5449	12.7344	14.104	10.2173	19.5466	12.6954	12.6274	7.2822	21.9239	11.8354	9.67372	6.49817	14.0271
AAAAAATTATCTGCGTGTCG	NM_032867	17.4578	8.09924	10.5759	7.37053	10.891	7.08042	8.6442	9.08266	5.55476	9.03254	9.58955	7.34739	3.38834	5.24872	15.8429	6.33033	2.90211	2.79742	17.9293
AAAAACAAAACGGAGGAACC	NM_001039360	8.73391	9.04793	5.27034	9.35959	5.33468	8.39698	5.62935	6.26975	6.67907	4.8921	6.63801	4.86964	6.88191	2.37417	1.26626	3.09204	5.75332	1.00047	0.268461
AAAAACACTGCTCCCAGGGT	NM_004651	11.5904	19.3702	8.71938	18.7436	9.64971	17.0117	11.2179	24.1131	17.4435	20.1035	10.5852	29.3773	16.6365	15.9059	2.04662	31.8397	17.596	12.5495	1.21766
AAAAACCCTCTAAGATACAA	NM_001135936	13.8293	22.4428	21.9876	21.8309	25.5946	20.132	21.0222	17.8518	12.4565	18.2307	17.6144	20.3127	10.9332	12.2861	29.492	20.8713	11.6085	8.23685	31.8222
AAAAACCGCCGCCACCGTTT	NM_001277173	16.377	12.163	15.5031	13.1669	18.0729	12.5436	20.818	22.0204	19.0131	24.0018	17.2944	23.6245	20.7825	17.6412	6.15459	22.762	21.3942	11.5685	2.05181
AAAAACCTGGAGAACCGGAA	NM_002451	7.80748	16.8923	4.19692	16.1078	4.34459	12.3674	5.13096	6.37142	9.15032	3.84743	5.08519	6.16985	8.47085	1.9909	0.176687	5.28572	9.27658	1.19473	0.00958788
AAAAACCTTGGCATTTAAAC	NM_001003683	20.8548	26.9739	30.7774	26.9439	35.067	45.126	33.3839	34.2972	19.8368	35.2256	25.4259	34.0262	21.6664	39.6476	26.1496	33.7513	20.2537	32.3743	25.753
AAAAACTAGCCTCAGCAAGG	NM_001334	23.0164	22.457	11.0422	21.5136	10.2851	19.4893	13.1706	32.9077	15.963	38.9839	16.2157	31.205	16.0999	36.3791	18.4049	33.1141	14.8161	38.6782	11.2562
AAAAACTAGCTGTGTTACAG	NM_001105572	16.8402	20.4747	19.0929	23.4661	17.0237	22.1224	17.2067	22.5033	13.5251	18.8167	10.1704	23.6	16.1946	9.80542	3.84294	26.4391	13.7876	4.4681	1.46695
AAAAACTCCCAAATCCTAAC	NM_174936	20.7003	19.8658	15.6087	18.1212	15.9302	21.5523	16.2834	13.8189	21.7849	11.5805	20.1155	13.1738	22.2136	7.19703	7.0233	11.8772	20.2537	3.34136	3.25988
AAAAACTGCAGGACCATAGT	NM_001195578	32.0492	35.5404	59.8654	33.7775	58.4007	36.7705	53.0009	49.2514	22.5196	52.004	16.0616	51.7629	18.6569	43.6293	12.6184	54.7584	17.5858	38.6102	6.95121
AAAAACTGCGACCAGGTTCT	NM_001171740	33.4388	42.7476	31.1997	44.6259	31.7716	41.2593	26.6352	46.7774	47.0652	45.787	39.3776	42.87	49.9202	41.0955	86.7679	45.7957	47.7271	58.9206	122.773
AAAAACTGCTAACTCACCTC	NM_006068	21.0864	16.156	21.4421	17.4379	19.329	17.4885	16.8309	23.1811	29.9779	27.4416	24.4065	18.9634	30.3372	25.147	9.48219	18.3224	28.3185	19.5916	7.49772
AAAAACTTGAGTGGTATAAG	NM_001369	10.4324	15.6604	22.3396	14.8875	23.0381	13.5285	23.5142	24.0962	11.8999	28.4353	11.2728	23.4896	13.3955	44.3533	2.00245	22.386	13.085	57.114	0.699915
AAAAAGAAAAAAACTTCCGC	NM_032316	18.9247	18.3649	25.2343	18.3043	25.2548	20.5467	28.5389	26.0533	16.2747	25.072	15.8601	25.2191	13.0272	26.2543	6.31655	24.1827	9.80609	28.1296	4.1899
AAAAAGAAAGGAAGGAAGGA	NM_001001958	11.9764	8.65146	10.7518	8.13931	9.47238	7.43289	11.1361	6.57476	7.91469	5.97498	7.47961	4.57526	7.26073	8.86853	15.6073	3.56212	4.35826	8.15914	21.5344
AAAAAGAACTGGGCAGCTCA	NM_001198994	7.96188	8.94881	11.8077	8.89589	9.70882	6.23035	8.39909	8.3286	8.27091	4.7647	6.72098	9.30997	6.93453	1.49051	1.81104	9.16122	5.20344	0.339964	0.709503
AAAAAGAAGAAAGTCTGTCT	NM_000866	19.3107	24.9915	21.0638	27.7371	25.4764	25.0977	24.9767	20.5377	25.937	19.8487	30.4281	22.8272	33.5046	16.8002	12.2945	19.6491	38.3588	15.9492	7.63195
AAAAAGACAGATGTAAACAC	NM_001164723	15.4506	12.2905	16.5413	12.093	17.9547	13.2486	15.638	8.17609	22.1411	8.19171	29.3732	6.28024	23.1186	4.19472	23.838	6.18409	24.113	2.11749	17.5938
AAAAAGACCTGGAGGCTCCG	NM_006896	14.9101	16.1702	22.6387	15.217	21.1614	15.3945	24.2005	26.2482	9.50654	21.0335	9.37618	32.9099	7.1976	16.7895	2.29693	32.2784	5.27472	11.3839	0.278048
AAAAAGACGGCGGGTAGTTG	NM_017646	12.1308	9.58599	11.6757	8.46879	11.7481	6.14742	10.9646	10.4213	15.0947	11.5423	15.4808	10.4139	14.9108	10.5294	14.7533	10.1223	14.7142	8.40197	10.7001
AAAAAGAGCTGTGCCGCTAG	NM_001135241	36.7585	61.2824	48.2073	63.162	47.5688	64.1073	45.476	48.3364	57.7183	45.15	65.0643	48.2671	52.7718	36.6559	61.1336	55.7195	52.0242	29.6546	36.0888
AAAAAGATGGCCGGGAGCAG	NM_001278425	9.81475	9.35944	9.75761	9.95753	6.70899	8.74945	9.58379	11.5906	13.0242	9.88611	6.7921	13.2719	16.4997	5.65329	0.618404	13.5277	21.9441	2.28262	0.172582
AAAAAGATTCGGTGAGGAGT	NM_004662	18.6931	27.0022	18.3538	29.1892	19.1369	33.4532	16.8472	22.5965	24.2339	25.0847	23.0671	20.4476	33.6309	23.912	9.40857	19.1895	38.868	20.5533	3.43246
AAAAAGCAATGGCTGAGCTA	NM_001282475	10.278	13.14	7.9627	10.3968	8.05374	7.77498	9.36319	11.6075	14.36	6.58649	24.3947	12.6096	10.407	2.05477	57.9533	9.26568	8.38049	0.689642	82.4366
AAAAAGCAGGGCACAGCGAT	NM_018060	17.6122	15.2073	27.6275	17.1084	29.3777	14.5444	25.7774	10.8026	13.3693	8.10253	8.00117	9.27317	11.996	3.23654	1.13374	7.08245	11.7816	1.22387	0.297224
AAAAAGCCAACTCCTCGCCA	NM_052995	16.0682	24.9207	28.7977	25.1745	30.353	23.7811	22.4112	24.3927	20.2487	22.2055	18.859	24.8266	21.0561	19.3021	9.99753	26.3659	20.9869	16.8622	7.19091
AAAAAGCCAGAGGGGCGGCC	NM_001040274	9.89195	6.73993	14.1657	5.49129	13.4919	4.08446	11.1852	16.4962	12.3006	18.7913	13.6553	21.0732	12.0802	18.2055	16.8147	23.1485	12.5758	6.54674	35.9162
AAAAAGCCCCGCCCTCTGGC	NM_001271852	7.42146	11.6674	9.1681	10.7751	12.6348	11.2478	14.5023	5.38859	13.1244	4.73922	8.74794	5.24989	11.5856	5.62135	6.16931	4.22022	10.2847	6.07079	1.31354
AAAAAGCGACTGGGGCTTGC	NM_005911	7.88468	2.61951	12.01	2.92869	10.4625	3.19293	9.64915	19.0295	7.46942	11.5423	3.85241	22.3243	6.24002	5.89816	0.0441717	26.1048	4.40918	2.03007	0.0191758
AAAAAGCTATTTAACACGTC	NM_001286771	13.2889	8.31164	7.22362	7.82203	7.55131	5.27662	5.68654	9.43004	10.7088	9.402	7.46776	7.61725	12.2801	8.90047	0.692023	6.06918	11.4354	10.1406	0.00958788
AAAAAGGAAAAGAAAGTCAC	NM_005442	29.8103	39.6325	31.1293	40.4281	32.9834	50.9313	38.0328	36.1612	33.6736	48.6789	36.1653	35.1914	42.3437	58.8538	49.3251	34.6288	54.3663	63.1362	57.8149
AAAAAGGAAACAAGGAAACA	NM_138442	25.7957	27.0588	31.2525	26.7975	29.9688	32.458	27.5176	43.3799	20.4825	37.1876	20.4237	50.3033	16.9943	29.0011	21.703	57.3595	16.8119	22.7679	16.098
AAAAAGGAAAGGGAAAACAC	NM_014381	13.7521	12.0922	12.6083	12.2639	13.551	8.77018	13.4729	18.4449	13.347	20.8169	11.3676	19.454	11.07	25.2322	4.79999	18.1658	11.6085	24.8951	2.30109
AAAAAGGAAGAAGAAAAGAC	NM_001204067	10.2008	5.57885	14.808	5.38146	19.7132	6.35475	28.972	15.8099	3.55104	15.8229	1.31575	16.9027	3.48305	11.5515	0.191411	18.0822	2.32169	9.40244	0.00958788
AAAAAGGAAGGAAGGAAAAA	NM_015270	6.49503	8.89218	7.70754	7.70001	4.49236	6.10595	5.63752	4.36341	8.68279	2.10207	6.95805	3.22598	6.461	1.0753	3.16564	2.71598	6.60868	0.126272	1.09302
AAAAAGGACCTCAAAACTGA	NM_003284	12.8257	22.0322	7.61076	24.3203	6.47255	30.3121	6.52809	12.8784	15.7515	9.94981	15.0422	11.6651	17.9835	5.24872	8.26011	9.43282	17.1581	2.68086	4.1899
AAAAAGGAGGTTGGAGTCAA	NM_174895	9.96916	5.30982	7.9363	4.42964	7.2262	3.61796	8.48896	12.2006	11.7106	17.5428	11.5454	11.1622	8.7234	28.7881	4.96195	10.6655	7.38257	24.0306	2.74213
AAAAAGGATGATTGCACAAG	NM_002934	32.4352	33.4165	25.507	31.0075	21.7525	29.5657	21.0141	42.1005	32.4603	54.6029	32.7633	41.5085	32.2419	57.7892	17.8895	43.4662	28.8888	46.7694	10.1056
AAAAAGGCTGGGGACAATGC	NM_000250	7.49867	2.69031	7.20602	1.79382	7.34442	2.2703	8.3419	7.12548	2.73842	5.47813	1.73062	6.01039	2.43077	3.54528	0.0294478	5.96472	2.8512	1.51527	0.00958788
AAAAAGGGAACGGCTTGTCC	NM_017637	13.5205	22.9243	9.2209	20.391	8.79262	17.1568	6.21761	13.3529	8.71618	9.79693	7.88263	13.7503	6.65041	9.69896	8.51041	13.6635	4.15461	7.85803	3.34617
AAAAAGGGAAGTCTTCACAG	NM_021245	13.4433	12.0922	9.88959	11.19	10.093	11.8283	8.89748	14.4882	8.81637	16.0777	9.4236	12.9407	9.44947	9.94383	10.3509	11.8459	7.93245	7.72204	2.55996
AAAAAGGGATGGCGGGCCTG	NM_030785	10.2008	11.0586	17.8699	10.3602	21.2057	9.19522	23.4407	14.6661	9.90728	14.9183	12.707	17.3443	8.01837	11.4024	14.1938	19.2417	6.5374	7.02269	9.33859
AAAAAGGGATTCCGCTCCCC	NM_022377	17.0718	17.6428	17.9667	18.5239	17.4079	17.6026	13.9467	21.6815	10.898	20.9315	8.84277	20.1287	8.1236	18.5994	4.87361	19.7953	6.14026	19.4654	3.63381
AAAAAGGGCCAGCAAAAAAA	NM_001098201	0.859224	0.226552	1.14381	0.292869	1.16742	0.145133	0.857884	5.33776	1.436	8.42103	0.995701	4.90644	1.12594	4.397	0.147239	5.69312	0.661886	1.60269	0.0383515
AAAAAGGTTCCGGCCTCAGC	NM_016930	7.03545	3.72395	6.81889	3.97813	6.79765	2.98559	7.74546	23.3167	6.14474	21.3137	11.8654	22.631	5.33506	11.3705	24.9865	25.0811	4.9896	5.0509	25.3408
AAAAAGTACAGCATATAGCA	NM_176888	10.8956	22.018	23.105	21.6479	23.4815	26.0514	24.8459	10.4213	24.2005	13.7972	34.2806	11.6283	28.9272	13.702	53.6097	12.7651	32.3306	11.0731	51.4581
AAAAAGTGAGAGAAAGAACT	NM_001286274	11.436	7.09392	13.0923	7.62679	12.4131	8.88422	10.8665	9.74353	20.4602	11.2111	14.3547	7.93617	18.9516	8.0594	4.54969	8.76427	15.4881	6.04165	2.17645
AAAAAGTTAAACCTTGCTCA	NM_181352	9.73755	27.8801	13.3914	26.2728	13.551	27.171	11.5202	17.5384	10.2301	20.0398	17.1521	17.4669	8.41824	20.9842	55.0821	14.823	6.57813	15.9492	95.7733
AAAAAGTTGTCCAGATGTTA	NM_006530	15.991	28.5031	18.345	30.8976	19.462	28.726	24.3721	19.2498	28.5085	19.3518	27.4055	15.4308	31.4842	16.5234	23.6024	16.8287	33.9089	7.91631	16.4432
AAAAATAAAATTGGCCAAGC	NM_001177643	7.26706	5.7346	7.13564	6.43091	7.30009	5.91936	6.10323	8.50652	14.6272	5.60553	18.942	6.50103	15.2581	2.86391	37.649	6.07963	15.2641	1.66097	29.78
AAAAATAATGAGACCCTACT	NM_016519	16.1454	25.2606	19.9463	26.2239	23.7179	27.399	25.8999	21.046	12.5233	18.4728	12.7189	15.7006	11.3331	23.8056	6.22821	12.786	10.0301	25.2933	3.92144
AAAAATAATGCCCTTGAACC	NM_016369	14.6013	22.6835	15.8726	20.1835	14.9548	18.7429	12.713	9.83673	9.99634	5.58005	6.31796	10.1809	7.41857	2.68292	1.26626	8.72249	6.06898	1.12674	0.671152
AAAAATATGCGCAGCAATTT	NM_001391	12.7485	28.6447	15.8726	28.4449	12.8564	28.2387	12.5496	19.8005	18.4454	23.798	16.6069	20.9505	19.9091	20.0154	15.5484	18.3329	17.1276	22.6513	12.5122
AAAAATCAATGTGCAAAGAG	NM_001146221	14.9101	18.3224	18.8113	20.0859	16.7872	16.286	12.8601	17.6485	19.6476	16.6255	9.39989	20.4599	22.3609	23.4968	2.31165	22.9083	23.5428	21.7868	0.0862909
AAAAATCCAGTTCCCTCACA	NM_017662	21.0864	17.2888	45.9197	16.9742	55.2088	15.042	58.3769	33.128	20.6049	42.8441	26.4928	30.9474	19.6145	52.0294	16.2405	31.5263	20.6101	50.0039	12.2341
AAAAATCCCTCATGCACAAC	NM_019897	25.4097	23.1225	27.5571	23.1854	26.9098	24.5171	20.7199	19.8599	34.041	22.4603	33.7946	20.1777	40.3339	29.2566	19.8625	20.7773	43.827	32.52	15.3885
AAAAATCTCCGCCCGCCCTC	NM_004941	34.1336	41.9263	31.8156	39.5617	34.0622	36.9986	34.6258	39.5926	36.3564	47.01	42.0209	36.3322	33.5888	61.8349	34.5275	32.0382	35.2225	59.1052	36.0408
AAAAATCTCTTTAGAGTCAG	NM_000239	22.6304	22.2588	27.3987	25.5772	24.2647	29.1614	23.5387	31.5097	20.0483	29.7093	16.8202	27.2062	15.7316	21.2611	7.86256	26.4286	10.468	15.2498	3.99815
AAAAATGCTTCATTTTGGCC	NM_001190242	5.18258	13.6923	5.12076	13.1913	5.54157	13.0827	7.27159	7.59995	7.35811	7.82226	4.71773	8.15696	6.461	7.99552	0.456441	8.08528	5.60057	6.36219	0.105467
AAAAATGGCGGTTTCCGCAG	NM_004774	11.7448	11.6391	9.2033	13.8014	8.80739	12.9687	8.10496	23.376	23.4881	24.9191	22.2492	29.3037	24.0236	21.2078	40.2551	30.8891	26.1496	10.9468	56.3
AAAAATGGTGCAGATGGTGG	NM_000078	11.5132	8.7081	5.85984	7.6878	5.61545	8.08598	8.73407	15.3948	20.9723	14.6635	14.1769	16.6206	26.0965	10.5613	5.59508	18.8448	28.848	4.65265	2.14768
AAAAATGTAGAGGTCCAGGT	NM_001160418	11.2816	11.1152	18.3362	11.4829	16.9794	8.75982	18.3424	12.9547	15.6624	14.3068	18.3256	13.1983	16.6576	15.3523	11.2932	11.2609	18.0135	14.9584	8.05382
AAAAATGTCAGTCAGCGCCC	NM_003820	16.6086	20.2339	19.4272	22.2824	15.2799	20.3808	17.1332	19.343	8.07054	17.0204	6.57874	16.6328	6.18741	13.2123	1.73742	16.4004	5.87551	20.5047	0.699915
AAAAATGTCCCTGCCAGTTT	NM_001011700	17.3034	37.367	32.6691	39.098	38.4954	40.3159	42.1425	38.1777	46.7089	33.9007	62.7647	33.3638	47.4368	19.8983	75.9901	33.4588	47.4216	12.8992	70.0778
AAAAATGTCCTAAAGGAGAA	NM_017493	13.1345	28.404	16.4621	27.8713	17.1271	27.8655	18.179	31.9334	14.95	25.9001	12.0077	34.247	11.7645	11.775	6.346	41.0845	9.24604	4.53609	7.05668
AAAAATTATTGAACCATGCC	NM_021160	15.4506	13.9471	14.8432	15.9491	11.9254	16.5348	9.29783	20.2072	24.7682	14.74	28.3656	20.791	24.4024	6.49436	10.4687	22.5113	24.8156	5.28401	8.66744
AAAAATTCAGAGAGTCCCCC	NM_170693	13.2889	13.6498	33.8217	13.1913	39.4116	16.9184	30.8103	17.9789	16.6086	19.2244	12.5411	18.2029	17.2469	24.455	7.45029	16.4213	12.9628	31.3933	6.59646
AAAAATTCCATTGTCAGCAT	NM_001127385	19.1563	25.1615	29.4576	27.2002	28.6831	32.0537	33.629	25.401	36.7349	24.7408	33.7946	26.8628	43.9432	14.4367	27.9607	25.6138	53.2258	6.809	22.3014
AAAAATTCCTTCCAAAATGC	NM_001286616	16.763	13.6215	12.494	11.8734	11.0684	15.6433	8.79127	20.3174	7.85904	18.0778	5.86752	19.3559	5.7244	10.1568	1.89938	19.7431	3.57418	5.82796	1.30395
AAAAATTGAGGAACCCAAAG	NM_001143886	13.9837	19.5401	13.6642	19.671	11.29	22.0913	10.842	14.5729	9.13919	15.5044	7.28995	12.8303	5.97695	15.9804	7.46502	11.6161	4.37863	15.5995	10.796
AAAAATTGCGGCCGGCAAAC	NM_001165962	12.9801	7.92933	13.4882	6.8214	15.0435	7.14262	19.5516	19.7582	9.95181	15.033	6.17572	20.3127	6.77668	12.6267	0.574232	21.1116	6.06898	17.8918	0.709503
AAAAATTGGCCCCCACTCCC	NM_007007	16.6858	13.6923	21.8908	13.5818	19.8166	11.6832	14.249	25.1129	15.8294	23.8617	9.74364	28.0035	12.1538	15.9059	3.96073	30.8682	10.2032	10.9274	3.7968
AAAAATTGGGGACTTCAACC	NM_001127198	11.1272	12.7294	8.04189	13.4964	7.44786	15.1457	10.5479	10.8534	7.44716	10.2046	11.0712	9.16278	5.79806	6.15368	20.6282	8.41955	4.48046	4.37097	20.2112
AAAAATTTATTTGGGGCTTG	NM_000549	6.49503	5.59301	11.4821	4.73471	13.5362	5.02782	15.6543	14.1324	8.1262	12.9182	8.20268	15.5289	7.53432	14.9903	5.91901	18.0195	9.48024	17.4062	2.49285
AAAACAAAAAAAAACCCTCG	NM_001291494	8.3479	6.28682	5.76306	6.72378	5.67456	6.01265	5.66203	4.3041	11.744	4.16593	8.94945	3.06652	11.9118	4.35442	2.81227	3.00847	9.15439	9.8881	2.43532
AAAACAAAAAACGACAGAGA	NM_014407	10.5868	9.55767	5.5079	10.4334	5.49723	6.90419	7.27159	15.6998	9.86276	20.3965	11.4506	15.026	11.5014	29.395	24.103	14.05	9.00165	35.5991	40.2307
AAAACAAAAAGCAAGTTCCC	NM_181744	17.6122	10.1665	11.7373	9.13994	12.6939	8.69762	13.8977	10.7348	11.0205	8.19171	7.23068	8.50041	10.1545	4.60993	2.84171	5.8707	11.1197	2.57401	1.10261
AAAACAAAACAGAAACCCAA	NM_001206486	17.6122	19.1153	26.4309	17.8406	25.6685	19.2094	22.689	14.7509	30.9129	12.0646	22.5574	9.71475	34.9778	10.2739	7.24416	8.61803	36.3426	7.81918	4.54465
AAAACAAAAGCCCTCCGTCC	NM_001013649	39.3062	37.6643	53.2137	33.2406	48.1008	36.2729	58.0746	39.9569	34.2525	31.0215	39.7095	43.422	34.2201	15.9804	21.5263	41.565	35.0799	10.0727	7.6703
AAAACAAACTCTGACTAGAC	NM_001167575	19.1563	19.2003	22.146	21.416	19.0039	20.9303	18.6528	16.0641	18.3118	17.6829	12.956	11.9349	18.2781	28.8733	3.0184	13.4337	18.7365	39.397	2.50244
AAAACAAAGAGAATCCCAGT	NM_001039783	16.4542	22.2304	14.3769	21.0743	12.1767	24.4964	11.1035	21.5798	34.4417	27.5945	35.0985	22.6064	32.3787	37.6141	35.3226	22.3755	35.7418	64.2532	19.473
AAAACAAATAGTCCATGCCC	NM_001244638	20.7776	9.98246	13.277	9.90872	11.3787	11.5899	11.7081	25.2061	13.8925	21.1481	13.7739	25.2927	11.4067	16.3743	15.4012	24.6528	9.3275	8.65452	13.2504
AAAACAAATCACCAGGAACA	NM_001184976	18.0755	24.2836	9.52005	27.0781	9.56105	28.0521	8.68505	22.6389	11.1763	17.8867	11.8062	25.305	12.5747	13.4998	13.0159	25.1229	9.33768	10.7137	9.84675
AAAACAACAGTGCCCGGGAC	NM_014924	5.95461	3.05846	5.27914	2.67243	4.8618	3.14109	3.15374	10.4722	15.2728	8.94336	25.5208	8.39001	16.6997	12.5948	47.9263	8.99409	15.7631	15.6384	27.987
AAAACAACTAGCATAGTGCT	NM_001001323	34.2108	52.2628	34.0152	51.0202	36.3231	58.6234	39.9692	33.6618	32.8165	46.1055	32.2892	38.442	37.6716	72.1087	12.2503	40.7398	37.7988	105.039	9.05096
AAAACAAGGATTTTGAAGGA	NM_004374	10.0464	9.35944	7.42599	10.2382	11.0979	10.4081	12.9581	23.4522	26.3489	18.7658	20.6608	24.6058	28.0433	17.9393	16.4466	26.7211	22.1375	20.4853	10.6042
AAAACAATCCATCCTCGATA	NM_024017	17.0718	19.2145	18.7057	21.1354	21.6195	26.238	21.4471	17.7332	15.1837	21.989	12.3277	17.1971	11.8171	32.3654	4.52024	16.7764	12.8406	50.6838	1.76417
AAAACAATCCTGGAAAGTAA	NM_006287	16.377	21.8481	31.2701	21.5503	29.9688	25.3568	27.6239	18.6991	12.6457	23.1101	22.9841	17.6509	9.27059	23.1455	25.5312	17.048	6.84288	14.463	18.8018
AAAACAATTACTTTGCCCCA	NM_001256374	15.8366	20.0782	15.2743	18.9266	16.137	20.4223	18.1871	25.2739	13.603	26.9193	10.1704	29.0339	9.44947	37.2202	21.9681	33.7827	6.32356	39.2804	15.3118
AAAACACAGCGGAGCCCAGG	NM_016593	11.2044	8.86386	9.11531	7.59018	13.1963	9.69281	10.5152	7.73551	13.5585	7.82226	14.7696	7.81351	17.3205	11.9347	5.44784	9.81933	23.4308	22.0005	2.18604
AAAACACTGGGTGATTCTAG	NM_001836	15.605	18.6056	24.2048	16.7789	23.0825	20.526	19.5516	23.7234	25.6365	23.3776	24.8333	25.0228	23.5921	18.8337	28.0785	29.1655	27.2188	12.3067	23.6629
AAAACACTTTTACATTCCCT	NM_024512	22.1672	37.2395	25.9382	35.9496	23.9543	33.505	28.9474	16.8944	38.2043	12.6889	38.5004	12.0944	38.1978	13.8724	28.2699	11.8145	43.6946	18.9409	18.1307
AAAACAGAAGCCCAGAACTC	NM_033306	13.9065	20.2198	15.0895	23.759	8.51184	18.1831	6.51175	19.0973	12.1002	13.1475	15.6112	19.773	9.26006	7.58031	14.5767	17.1943	6.55776	5.1286	5.00487
AAAACAGAGTCATTCACAAT	NM_001135999	19.4651	18.7897	27.5395	20.1225	23.8657	27.5649	22.1906	30.3151	22.8424	26.4097	21.6921	35.6576	22.8871	15.299	8.51041	42.5678	18.879	7.04211	4.27619
AAAACAGCCAGGAGCACACA	NM_001100592	10.8956	10.5347	16.5765	9.66467	17.5852	7.87865	20.7281	9.96382	6.70133	10.383	5.18001	8.94199	4.90362	9.14534	2.50306	8.91052	4.43973	8.3534	1.49571
AAAACAGCCTTTCAGGAACA	NM_002511	12.9029	22.2588	10.8926	21.3428	13.4032	17.1257	12.2473	16.8775	9.92955	20.4729	8.02487	14.5599	7.70269	21.5911	4.40245	12.2219	6.17081	15.6481	6.07872
AAAACAGCGTGGCAGGGAGG	NM_001178098	11.9764	21.0127	13.5938	22.2092	13.9795	23.6463	15.0988	5.77834	12.9574	9.37652	8.98501	3.83929	13.6165	14.7986	1.82576	3.62479	15.1623	13.4723	0.335576
AAAACAGGAAGGCTTCCAGT	NM_031959	12.8257	22.7402	12.5995	21.5503	12.1471	20.7644	10.5969	14.2933	17.5659	15.3005	16.6661	14.0202	17.6783	10.359	14.1791	15.1782	18.3393	7.53749	7.70865
AAAACAGTCTCCTACACCTT	NM_014506	28.3434	25.0623	21.4421	25.5284	23.2598	28.84	26.1532	34.0091	32.3044	25.5943	35.4422	40.4659	35.546	18.1203	42.022	41.962	37.9515	12.5884	35.0053
AAAACATAGGTGGAGGGTTT	NM_021955	15.3734	23.2358	14.9928	23.7712	17.3045	17.6751	19.1512	16.6657	15.5734	22.7406	10.443	16.363	13.364	44.6621	3.53374	17.4554	11.7714	75.4235	1.88881
AAAACATGAACATGCAGCCT	NM_001122679	18.7703	16.5525	19.0489	15.6319	19.4915	16.6592	18.1218	19.5209	18.1671	25.1484	13.8924	18.7181	15.2686	26.9143	12.7803	15.2931	12.3824	32.1509	11.8698
AAAACATGCAGAAATTCCCT	NM_002416	31.5859	57.8275	35.3086	62.7349	35.732	70.3273	42.3386	49.6666	42.5568	51.4689	44.8065	47.6661	42.9962	50.4325	28.2257	48.6788	39.3568	58.1436	14.6982
AAAACCAAAGTGACGGCAGG	NM_005454	12.3624	6.49922	11.3413	5.74755	12.2062	5.74312	14.0284	13.8019	4.11876	11.9117	1.62394	17.1971	3.02004	11.1362	0.220859	20.3072	2.25041	9.15961	0.00958788
AAAACCACATATGCCATTCT	NM_020459	30.4279	37.8767	35.7926	36.7306	30.8554	45.437	32.9509	50.7341	41.9779	52.004	42.1039	57.2582	40.2708	51.7313	19.892	54.1212	38.8782	48.1972	10.8631
AAAACCAGAAAGCAGCGGCC	NM_015046	16.9174	35.3988	13.1539	37.0723	13.9943	38.0041	13.8242	18.9533	20.6272	13.9756	20.2104	20.5948	24.3287	8.83659	8.0687	23.9947	23.6548	5.13832	3.69133
AAAACCAGGAACCCACCGAC	NM_173529	31.8176	21.1118	22.8499	22.6363	24.3238	23.8226	23.2446	27.1378	25.2246	25.8364	17.8752	28.6536	22.1189	16.1082	2.35582	27.4628	21.4349	9.82011	0.546509
AAAACCATCACCTCGACGAG	NM_001029865	19.8511	16.1702	17.1044	16.6813	15.9893	16.3586	14.1183	20.6054	12.8795	22.7151	11.4624	22.2752	12.5432	22.4322	3.00368	23.2217	13.0646	18.1055	1.57241
AAAACCATCTTTTGACCCTA	NM_001005519	14.9101	14.202	16.4533	13.1059	16.6543	11.1856	18.2443	25.384	22.386	22.18	16.7017	26.4825	22.624	17.5667	1.67852	29.3953	20.2843	17.9015	0.0383515
AAAACCCAAGGGATCCCAGT	NM_005329	11.2044	6.31514	10.5671	6.98004	10.4034	7.76462	10.2129	10.7009	7.72545	8.20445	5.58304	12.4746	6.81877	5.90881	2.07607	11.6265	7.65751	3.31222	0.843733
AAAACCCAAGTTGGAATTTA	NM_183012	11.9764	13.6498	17.21	11.9222	18.6049	11.3307	22.2396	14.2001	9.89615	11.4022	9.73179	12.6831	8.7234	7.92099	13.0895	13.0681	6.01807	4.58466	20.5085
AAAACCCTTTCTCTAAGATC	NM_033306	21.0864	15.1648	13.2418	15.8393	12.4427	19.0746	10.2701	13.2004	16.3415	15.0075	15.2437	14.1673	15.1528	15.661	9.29078	14.6663	11.9445	13.0838	10.1056
AAAACCGCCGCGGAGGGCGC	NM_022779	14.6013	10.5772	14.3241	10.165	11.7333	7.46399	15.0742	12.6327	15.0502	12.8545	23.0434	12.1557	18.1308	10.4974	26.503	11.7936	20.9869	7.31409	31.5345
AAAACCGGCACTGAGAGTCC	NM_032772	15.9138	8.1134	22.9994	7.18749	14.4524	7.32922	15.4174	14.8356	5.0427	13.4533	7.79966	18.1416	4.7984	14.1918	12.1472	17.821	2.67809	11.5685	10.4412
AAAACCGGCAGGCCCTTTTA	NM_001289987	19.6195	31.4058	22.1372	34.5463	20.8363	31.4835	19.6251	42.9224	13.8479	44.8315	5.22743	43.4465	10.2387	73.7802	0.986501	44.7511	7.47422	103.116	0.0575273
AAAACCGGCCCTGAGAGCCT	NM_212502	20.0827	26.9739	31.1821	25.2721	31.8307	28.1143	32.5097	23.0032	31.9593	29.8494	47.0469	21.2449	32.9258	42.075	92.5839	22.1144	40.1917	48.7994	107.586
AAAACCTCAATTCTCCATAA	NM_001288660	20.1599	34.2519	22.7355	32.4108	26.7768	31.7116	28.1794	23.2065	28.5975	24.7408	27.3581	22.7536	30.3057	23.1987	15.0478	20.5684	38.8578	17.1536	11.3329
AAAACCTGCAGTGGCTGGCA	NM_000538	9.58314	15.448	15.0367	16.6813	12.088	11.507	12.9418	4.60911	12.8683	3.55441	6.54318	4.19501	10.0808	2.21447	1.03067	3.36364	8.58415	1.10731	0.268461
AAAACCTTGATCTGTGAAAG	NM_174909	7.65307	11.7241	8.52581	12.4713	9.07339	14.1505	9.44489	2.79597	4.37479	1.97467	4.87182	2.0607	2.82011	0.468446	1.25153	1.09684	2.94285	0.485663	0.517745
AAAACGAAAGCCAGGGGCCC	NM_004085	10.1236	9.01961	14.6584	9.21316	13.6544	6.20962	11.7734	18.5127	16.1967	25.1357	16.2276	21.0977	17.8888	27.9684	3.75459	24.5692	19.4187	22.1754	1.53406
AAAACGCGGTATGGGAGAGC	NM_001130033	14.6013	9.28864	11.2886	9.78669	12.3836	11.0612	16.4632	15.8862	23.4992	19.9761	19.8785	15.5289	26.1071	26.3501	8.0098	12.9323	28.1862	38.212	3.63381
AAAACGGGCTACTTAAAGGG	NM_001136018	8.3479	8.31164	7.23242	5.93059	7.40353	6.42732	7.25525	7.79482	4.308	8.96884	1.49355	9.01558	3.0937	9.60314	0.544784	8.18974	2.68827	14.9584	0.153406
AAAACGTAAGGGAACAAGCC	NM_001136161	8.96552	10.0249	9.44086	10.5677	10.9206	10.574	13.8814	3.29585	15.7515	5.07045	15.0659	2.36736	22.1189	7.53772	21.0699	1.69227	24.5814	10.5195	25.3983
AAAACGTAATTTAAGCGCAC	NM_199355	11.8992	11.4267	8.10348	11.19	7.66953	9.78611	7.44316	7.88802	14.3266	8.65035	18.4797	8.21829	16.2998	5.78105	16.4171	9.3597	16.8628	2.90427	10.259
AAAACGTCCGCCCGGGCCCG	NM_172016	8.5023	7.67446	9.98637	8.00508	9.8566	6.04375	9.65732	7.47286	11.0761	10.1027	6.85137	5.69147	10.8701	14.2131	2.85644	4.81565	10.8753	12.4524	1.48612
AAAACTACCACCCCACCAAA	NM_024948	26.9538	42.875	37.0684	40.6599	35.2591	37.04	29.8298	31.7639	34.3861	34.9708	33.6997	37.154	33.5783	49.3998	22.8515	37.888	30.6606	50.8684	16.3186
AAAACTAGTTGGACGAGTTA	NM_005221	8.73391	9.9683	9.8192	8.60302	7.75819	7.85792	7.34512	7.50675	5.64381	7.69486	3.78129	7.66631	3.88291	7.81453	4.32883	6.53925	2.25041	5.46857	2.58873
AAAACTATAGTGTGTGCTGC	NM_178822	16.9174	16.0427	13.5322	13.8014	12.7382	15.55	10.7358	5.8207	16.2079	5.04497	12.2685	3.96195	16.2998	2.86391	4.09324	3.36364	18.8485	2.90427	0.575273
AAAACTATCGGCGGTGGCCC	NM_018447	10.7412	13.7489	6.68691	16.0346	8.12763	13.0827	9.83707	14.4458	14.193	16.0395	7.07659	15.811	12.3959	13.553	1.16319	17.445	14.5513	8.32427	0.105467
AAAACTCAGGAAATAACTCC	NM_015523	8.81111	9.00545	4.96239	9.07893	4.8618	9.78611	5.1473	8.48958	10.7199	8.43377	6.15201	6.52557	10.9227	6.8457	0.780367	6.83175	8.9711	3.79789	0.0671152
AAAACTCGAAGGAAGCATCC	NM_018047	12.2852	21.6924	13.8489	24.4545	16.004	19.7692	16.4387	12.4378	9.74031	11.0582	4.59919	9.66569	8.3551	10.4336	0.662576	9.14033	6.66977	5.37143	0.0862909
AAAACTCTTTGAGAGGTGAA	NM_004126	10.8956	15.9295	8.65779	14.9973	9.93048	16.286	13.6363	19.5803	17.3544	20.4729	30.0488	19.4786	19.5829	16.4701	62.0612	16.6615	22.4634	9.82011	96.7225
AAAACTGACTTTAAGGTAAG	NM_003909	12.208	15.8445	19.8408	13.9723	19.4915	11.3722	19.8702	30.4761	14.3823	38.3214	10.8342	31.3767	14.0058	39.1472	1.17791	33.0932	13.1053	39.7564	0.517745
AAAACTGCACAAAAAAGGGA	NM_171998	13.2889	9.67095	6.02702	7.72441	4.7288	9.06045	4.21589	8.31165	9.39522	6.53553	10.5378	7.97296	8.98647	4.14149	6.56686	6.39301	6.74105	2.0495	3.07771
AAAACTGGGCCGGGCGCAAG	NM_032328	7.18986	8.12756	17.7643	6.91902	19.6984	6.96639	17.8195	6.79505	9.45088	9.47844	12.4107	5.58108	9.96509	22.6664	13.9435	4.42914	8.82854	22.0297	11.2274
AAAACTGTAATTTGAGCCAA	NM_003511	21.0864	17.7702	20.2631	18.2555	21.8707	21.2309	20.6873	31.4081	23.4769	38.3087	19.0487	33.1675	21.2561	39.0514	8.02453	30.5339	20.4472	29.4409	6.03078
AAAACTGTGCCTTTTAGAAC	NM_182796	33.6704	29.0978	33.5313	27.0049	30.3973	36.3869	29.8544	39.2283	37.4918	44.6404	34.2331	40.3555	36.693	58.3748	18.4049	42.735	32.9619	67.6237	15.053
AAAACTTAGGCTGGGCACAG	NM_001197129	12.0536	6.88152	13.9633	7.6878	12.8417	6.91455	10.7603	12.8276	9.79596	9.55487	18.705	12.5237	8.79706	7.53772	50.6502	10.8117	7.21965	5.70168	80.6149
AAAACTTCCATTAGCAGTAA	NM_031914	12.9801	21.4941	15.6878	24.1861	11.9698	20.4327	14.2899	22.6982	18.6791	27.7856	23.0434	23.1461	20.9719	25.4771	10.2037	20.9549	23.9806	20.3978	6.36635
AAAACTTCTCTTCCGGACTC	NM_001291529	25.9501	34.8466	25.903	33.5579	23.91	34.4173	21.9945	42.8376	18.7014	34.3339	17.1284	37.4607	13.9532	34.484	12	35.7674	11.1095	29.2369	8.43733
AAAACTTGCCAAGGAGATGC	NM_001017920	19.2335	14.6409	16.9548	15.7905	16.4326	14.534	15.3765	16.0895	16.6197	16.1668	24.0983	15.5534	16.8365	15.7888	60.9275	16.2228	15.6409	11.6559	72.446
AAAACTTGCGAAGTTTAGGA	NM_015911	8.3479	11.2993	12.7843	12.2395	11.6299	13.7669	9.65732	6.11724	3.6067	6.67567	2.95154	6.37837	2.36763	3.91791	1.45767	7.00933	1.26267	1.19473	0.431455
AAAACTTGGGAATAGAGAGA	NM_001005278	9.42874	9.84086	6.52853	9.99414	6.22133	11.7869	5.15547	10.0655	6.00003	8.28089	7.10029	8.09563	4.27226	6.31337	25.6638	8.6807	4.35826	4.29326	42.5414
AAAACTTTGCCAACAAAAAC	NM_004675	10.5868	14.8392	12.8371	13.3621	12.0141	9.47511	14.584	8.80307	25.6365	8.59939	30.0133	8.36548	23.5816	6.11109	61.5459	9.12989	22.8198	5.75996	56.9808
AAAACTTTTGGCAATCAAGC	NM_080740	15.2189	16.864	18.3186	16.4983	17.5852	15.8921	15.9403	13.2681	23.8109	12.7781	24.5014	12.769	26.8121	8.13392	9.54109	11.1878	28.7768	5.66283	5.94448
AAAAGAAAAAACCCCAAGAG	NM_001276453	4.64216	4.29033	3.43144	3.88051	2.99983	3.23439	3.46422	4.43966	0.656775	6.48458	0.248925	4.25634	0.105228	10.7104	0.0147239	3.8755	0.0407314	13.822	0.00958788
AAAAGAAAACATTTCCTCTG	NM_016523	25.8729	38.2165	28.9473	38.3414	31.9933	36.4388	34.0621	41.9056	43.3694	44.4875	42.4832	45.679	41.6387	41.5001	42.8466	50.674	42.4116	29.9654	44.6699
AAAAGAAAAGTTTAGGGCGG	NM_031938	8.27069	10.8603	8.13867	10.4701	7.43309	12.6991	8.60335	7.12548	9.95181	4.58634	15.0185	5.16403	7.88158	1.2137	26.6944	4.24111	6.23191	0.320538	13.8641
AAAAGAAACAGGAATACCCC	NM_001282185	10.0464	11.6533	6.66931	8.37116	6.47255	5.47359	9.96779	5.33776	11.4991	4.701	14.7577	5.20083	12.3327	1.38404	25.222	5.12903	11.7714	0.116559	21.8316
AAAAGAAACTGCTCCTAGCC	NM_000775	4.17895	2.95934	7.08284	2.84327	5.83712	2.3014	4.71428	4.59217	2.34881	5.68197	1.30389	5.54428	2.28345	12.5735	0.0736195	4.89922	2.20968	24.8077	0.00958788
AAAAGAAAGAAAGGGCCTAA	NM_001930	12.0536	23.6464	17.4212	24.906	20.6146	23.3664	18.0319	8.28623	12.3451	8.90514	14.2599	8.24282	10.2597	3.83274	14.6356	6.61238	8.22775	1.82609	14.5352
AAAAGAAAGTTAGTGGCAGT	NM_006820	16.377	27.5827	20.9142	25.0525	26.437	18.7533	21.2428	21.9611	35.6106	20.8678	43.3723	17.6141	37.156	19.0253	43.5239	18.9388	41.3322	23.5449	39.9239
AAAAGAACGACTCGAACTCC	NM_001080469	14.6785	11.5683	13.9721	13.8014	14.8514	18.1831	19.2656	15.6066	10.9425	16.0904	7.14771	18.5341	9.33372	18.2587	2.13497	20.3803	7.38257	17.3576	1.46695
AAAAGAAGTACCCAGGGTCG	NM_002513	9.66035	10.832	9.15051	10.1528	9.10294	10.5843	11.5937	7.55759	6.62341	11.0709	6.17572	7.1266	8.50242	16.6937	0.647852	7.45851	10.0912	21.3789	0.0575273
AAAAGAATAGGCTCTAAAGC	NM_001143773	5.723	3.69563	5.5167	4.271	4.06381	8.07562	2.99851	8.63361	11.655	13.0838	5.96235	9.46943	9.12327	14.788	0.60368	8.10617	8.53324	11.9376	0.0383515
AAAAGAATCGTTTCCTAAAC	NM_018925	24.7149	27.3845	24.9615	28.7866	28.5206	34.438	29.021	33.7126	20.1151	34.0408	27.5596	36.7738	15.6053	44.3427	25.222	40.1339	13.5432	54.4331	12.8573
AAAAGAATTATCTCCACCAA	NM_001005173	15.5278	23.349	29.6248	23.2709	28.2398	22.5578	28.3837	24.5706	23.5994	21.6832	20.6964	27.5619	23.329	16.6298	11.6024	27.912	21.8321	14.4436	7.45937
AAAAGACCAAGGTTAGTAAT	NM_152321	17.6894	16.1135	26.3429	14.7533	25.1365	12.6369	23.8328	25.3247	31.5475	24.2821	30.5704	22.1771	34.6095	13.9895	8.70183	19.3566	35.4873	5.74054	3.06812
AAAAGACGCAATTTACCAAC	NM_001143824	29.1155	30.6412	25.2871	31.7396	22.7426	31.4628	21.349	28.7476	28.9983	24.3458	43.8464	28.5677	28.843	20.42	201.217	26.0212	28.6138	12.3261	331.415
AAAAGACTCAGCACATAAGC	NM_133375	13.7521	13.7064	7.07405	13.6794	4.62536	11.9424	3.8809	21.8679	9.59559	17.5682	10.3245	25.6607	7.74478	13.0633	18.5227	31.6412	5.4682	10.1795	17.3924
AAAAGAGAGAGAGAAAAGGG	NM_020719	16.377	10.1807	19.7528	10.3846	20.0974	11.0923	20.9569	18.9702	11.9778	14.1285	13.762	19.2455	12.4064	7.69742	13.8405	20.6415	11.9649	9.85896	15.2543
AAAAGAGAGGAGAGAAAGAC	NM_001206886	12.5168	7.41959	10.7606	6.05262	11.3048	5.74312	10.0903	18.8855	6.10021	18.9187	3.28344	20.7542	3.93553	27.2763	0.33865	21.4876	3.29925	29.2175	0.143818
AAAAGAGATGGGAGGAAGGC	NM_001099338	18.2299	24.7225	20.3951	26.407	16.6395	27.3887	17.1904	11.9549	12.9574	9.0198	14.6392	7.91163	16.3524	4.47153	30.2282	6.18409	17.708	2.97226	19.0511
AAAAGAGCACAGTTTTTAAG	NM_145010	13.5977	22.6694	26.5629	23.9786	27.7078	20.5985	22.1007	12.8021	17.911	13.9501	12.79	9.35903	19.8986	12.6267	5.69815	7.98082	21.1905	13.754	3.70092
AAAAGAGCAGGCCTTAAAGA	NM_001190799	16.2998	26.8464	31.2173	24.3691	33.4119	28.9126	37.5753	21.1901	16.2858	26.5626	22.2966	26.1023	19.6776	27.9151	16.1816	29.8758	18.9401	20.495	13.4901
AAAAGAGGAGTCAGGCAGAG	NM_003473	10.7412	15.9578	16.5413	16.9498	22.2697	19.3338	20.2624	13.1241	24.8127	9.59309	23.2212	13.4436	30.1163	6.16432	4.32883	12.3055	35.0698	2.91398	2.11892
AAAAGAGGCTGTTGATGCCC	NM_001297	14.3697	15.2498	14.0689	18.9022	17.7773	25.8233	23.5795	9.97229	14.0594	8.58665	14.1887	8.10789	12.2485	4.84416	17.33	7.16602	12.026	3.10824	10.6905
AAAAGAGTGGGGGCGTGTTC	NM_145279	7.34426	6.58417	6.18539	6.78479	6.044	6.49989	7.13269	6.32058	1.1911	5.19785	0.485997	4.80831	0.568231	4.01373	0.117791	5.4842	0.28512	3.03054	0.143818
AAAAGATATGTATGTGGTGT	NM_021258	18.2299	22.4145	12.7227	20.1957	14.3785	18.8155	15.2867	26.0957	20.8943	17.0714	21.7158	26.4702	19.5829	8.92177	13.2515	24.5901	20.05	4.23498	8.00588
AAAAGATCAGGCTTCCATTC	NM_001135643	58.2209	65.5161	69.5263	62.2956	73.0157	73.1782	76.5232	82.498	75.1506	87.4844	83.7811	90.0454	72.8809	97.3942	79.7005	95.8116	62.6449	116.812	79.8574
AAAAGATGCGGAGATTGAGA	NM_032843	11.5132	11.2851	12.5204	11.0314	14.7775	9.80685	12.6395	9.24364	16.5307	6.2043	13.6672	6.21891	13.1114	3.24718	3.79877	4.29334	11.639	0.709068	1.05467
AAAAGATTAATAAGGTGGGC	NM_001199633	4.95097	4.41777	9.54644	4.46625	7.6843	5.41139	7.54121	6.98992	5.4991	6.65019	4.03022	5.8264	6.13479	5.23808	0.323926	4.90966	5.36637	3.20538	0.00958788
AAAAGATTCTGACCTCTCCG	NM_001286680	23.8657	28.8288	34.0944	26.7853	32.3923	24.683	29.356	21.5629	22.4973	17.8612	15.7178	21.7969	22.6135	11.1043	5.27116	20.6937	24.3574	4.74007	2.59832
AAAAGCAAGCAGCGAAGCCT	NM_080612	15.8366	23.6605	39.4088	24.906	40.0027	23.8226	43.5723	19.3854	17.0873	22.4603	15.7297	16.1054	14.4583	25.9562	4.0638	12.0026	12.5147	23.2438	1.37107
AAAAGCAATCCTAAGGCTTG	NM_016008	18.0755	20.8428	19.788	23.759	18.2354	22.4023	14.7801	32.3231	28.7311	28.6264	30.4756	36.369	32.2524	16.2466	17.5067	34.3154	28.8582	10.5097	13.4997
AAAAGCAATGCTGCTTCCTA	NM_001252660	14.9873	19.3844	17.0868	20.2812	15.0731	18.7636	11.9123	19.0041	17.3544	17.9249	13.5724	18.4237	15.0897	16.353	6.49324	20.9235	15.4983	13.7346	2.03263
AAAAGCACCAAAGCGGCGAA	NM_018296	9.19713	9.77007	15.0279	7.49256	14.8071	6.91455	11.8878	17.8773	12.6346	20.3837	8.4516	22.1771	10.165	22.9858	15.5043	21.519	8.80817	26.0413	25.3791
AAAAGCAGAAAGCCGCCTCT	NM_175065	24.9465	33.5156	31.4021	34.7293	36.1753	39.8701	42.1997	24.9688	31.7256	25.6835	24.9992	21.0241	28.5273	31.0984	37.4871	17.4241	28.1149	50.3438	67.2494
AAAAGCAGAAGGTCTGCCCC	NM_001242910	18.0755	25.3031	16.2685	21.8309	13.4032	14.3371	12.2882	28.0359	16.7533	34.7415	17.9582	31.5116	18.0466	50.656	27.2687	35.5272	16.3129	69.3915	36.4531
AAAAGCAGAGAGGTGGGGGG	NM_016249	12.9801	12.7436	16.3213	12.2029	16.0336	9.12265	17.0923	12.4971	20.4713	11.3512	14.7459	10.4998	17.5626	12.8823	2.78282	11.1355	14.6837	7.91631	1.8984
AAAAGCAGAGTCGGCAGACC	NM_002527	13.2117	12.2763	26.6509	11.788	25.3582	13.5077	17.9665	12.4887	19.7032	14.103	17.0336	12.3152	16.847	17.0983	4.78527	12.0966	13.6043	15.9103	1.63953
AAAAGCAGCTGTCTGAGTAG	NM_152418	13.5205	17.2321	14.8168	15.6685	15.3391	17.3123	16.357	17.4282	15.8294	21.1099	16.2394	16.3016	14.6583	23.0816	21.3055	13.8515	15.9464	17.7461	15.5803
AAAAGCAGCTTTCAGCCTAT	NM_001130963	9.96916	16.241	18.0547	16.8399	16.0336	15.1457	13.2686	12.1836	16.6643	22.6896	19.6651	11.4933	17.8256	30.0125	9.32023	11.2713	21.771	31.1796	3.27905
AAAAGCAGTTATCTTCCTTT	NM_018414	21.5496	23.6039	39.6727	22.5021	44.8202	20.2875	45.3126	42.5326	32.0039	42.8058	33.7471	38.5646	33.231	42.1388	17.33	39.3609	35.4873	46.6334	8.76332
AAAAGCATGACTCTTAACCG	NM_001165	0.00999297	0.0566381	0.00879856	0.0122029	0.0147775	0.0103666	0.00817032	0.00847263	0.0111318	0.0127398	0.0118536	0.0122661	0.0105228	0.0106465	0.0147239	0.0104461	0.0101829	0.00971326	0.00958788
AAAAGCCAAATACAGAAAGT	NM_001278185	10.2008	11.8374	9.15051	10.7873	10.1669	8.78055	9.19978	6.54935	13.9481	6.0769	9.38804	5.31122	8.32353	1.75667	3.04785	4.23067	6.01807	0.679928	0.786206
AAAAGCCAGCCAGTGAGAGC	NM_001024843	9.27433	6.20187	5.12956	5.85737	4.06381	6.13705	4.61623	8.59125	5.42118	8.21719	5.86752	8.46361	3.48305	7.55901	1.70797	7.73011	1.63944	8.4991	0.268461
AAAAGCCAGTGAAGCTCAAA	NM_001198615	7.18986	13.3241	14.3857	13.472	14.6741	10.0349	15.7769	7.68468	3.94065	5.77114	3.12935	8.42681	3.91448	2.73615	4.63803	8.73293	4.6332	1.11703	5.08158
AAAAGCCATTCCCAAAAGTA	NM_006446	15.7594	23.3632	19.8232	22.6241	18.8561	23.9884	18.179	21.9187	15.5956	17.7975	9.31691	23.2197	13.3955	11.626	1.76687	23.9947	11.079	5.39086	0.421867
AAAAGCCCGAGGTCGTGCGT	NM_001010915	13.0573	12.6586	7.17083	11.1656	9.38372	8.41772	6.716	10.3705	7.89243	7.01965	8.35677	9.34677	6.50309	4.24795	3.81349	7.95992	4.32772	3.78817	3.37493
AAAAGCCCTACTAATTGAAT	NM_002778	14.5241	20.2481	15.5119	18.9022	16.0336	23.6774	14.0284	23.0964	22.9649	26.639	17.8871	16.8046	18.9516	15.3842	15.8135	14.729	16.7406	9.07219	5.75273
AAAAGCCGAAGATACTTGGG	NM_033125	8.5023	15.887	6.07101	15.6441	3.96037	23.1073	2.36939	3.49072	17.0539	1.96193	15.137	2.83347	17.1311	1.93766	13.2221	2.19368	13.1359	1.68039	8.36063
AAAAGCCGGAGGCTCCAAAG	NM_001145115	8.96552	13.9188	15.2919	14.6678	17.3045	13.7358	16.7573	16.259	22.7867	10.8161	20.7675	17.1235	17.289	5.95139	8.27483	16.9853	15.5085	2.31176	3.76804
AAAAGCCGTGGAAACACACC	NM_001271457	26.3362	38.3864	24.7416	36.1693	23.9691	32.9659	25.23	32.3824	30.0224	31.7222	23.9442	32.3948	29.2744	37.9548	14.3116	32.4665	35.141	35.7642	19.6072
AAAAGCCTAAACTGCCTCTC	NM_001281720	17.6894	23.1791	15.8374	26.2484	17.1419	31.5146	14.5595	21.1646	32.7274	26.5371	41.5705	22.4224	33.1784	23.7843	60.0588	21.4145	34.8457	14.8419	65.955
AAAAGCGAGTCAGAGTTGAA	NM_003504	13.8293	28.0075	21.2749	29.5309	21.1466	30.8304	21.684	19.1312	34.1634	22.0781	33.0359	23.232	31.0002	34.6756	12.6773	22.0204	27.1882	61.4267	5.05281
AAAAGCGGAAGGTTTGGGAT	NM_014845	10.0464	15.264	9.62563	17.7186	9.63493	17.8514	10.3191	12.0481	14.4602	13.8737	15.0185	12.9898	15.1949	19.3553	7.87729	12.88	17.9422	26.3521	2.09975
AAAAGCGGGCCCTGCCGAAT	NM_001204466	9.04272	7.02312	13.5762	6.87021	16.9646	7.50545	15.0497	12.065	11.4101	27.276	11.1542	11.2112	12.3432	50.2621	5.84539	9.92379	13.92	82.8735	2.31068
AAAAGCGGTAGGTACATGGG	NM_152782	19.1563	18.549	21.6709	15.2658	20.8511	17.105	19.0695	24.0114	22.1077	23.8235	23.8731	25.1946	25.3915	18.3013	4.82944	25.7392	25.8339	13.0449	0.757442
AAAAGCTCCTGAGACCTCGA	NM_130468	20.932	22.372	17.8875	19.9395	19.9201	17.0739	23.0648	21.8594	14.8498	27.5053	12.0669	21.1713	11.8802	25.4984	9.59998	19.952	9.85701	15.3275	7.68948
AAAAGCTCGACTCATTTTCC	NM_000390	17.3806	30.0606	14.632	31.8739	12.5165	28.8815	14.0366	13.0817	19.3136	18.0523	25.1059	13.5786	19.1831	21.6337	37.1779	15.8258	18.1662	23.1078	34.6698
AAAAGCTGGCTCCTGTCTCT	NM_018286	14.6785	15.8303	18.9697	15.0705	19.329	14.4407	23.6041	14.0137	21.5623	13.9629	24.122	12.4992	21.2034	12.499	9.89446	12.5667	17.6062	11.0051	10.8918
AAAAGCTGGGAAAGGGAACA	NM_001282587	9.27433	12.7577	19.3128	12.4713	16.3144	14.8243	17.6806	11.599	13.2913	9.26186	10.1704	9.71475	16.3209	4.69511	3.3276	10.2685	19.1438	2.39918	1.96552
AAAAGCTGTCAGGCCGGGCG	NM_006590	8.19349	12.3471	6.65171	12.5201	6.33955	12.7924	6.92843	7.43897	8.67166	8.70131	6.91064	6.10852	8.27092	6.44113	3.43067	5.3484	6.90398	1.06846	2.28192
AAAAGCTGTGTTCAGTGATT	NM_020130	25.3325	31.3067	33.1354	29.1526	38.0669	28.529	38.3597	36.2459	33.028	34.4358	26.5994	37.5588	34.8094	25.3493	15.6221	39.8832	35.4465	19.6694	18.2841
AAAAGGAAATTGTGTGCAGG	NM_001104554	17.535	15.9719	17.7731	17.9138	17.866	16.3586	18.8653	18.4449	15.1392	14.2686	14.1176	16.6083	15.6053	7.43126	6.24293	14.3634	14.1745	3.92416	5.76232
AAAAGGAACAAGGAAGAAAG	NM_201647	11.8992	8.02844	10.6463	7.89525	11.8663	8.91532	9.88609	19.5294	9.02787	16.6382	7.51517	19.1842	10.3544	15.9272	4.24048	17.8419	10.58	13.686	3.76804
AAAAGGAACATAAGACGAAA	NM_032359	18.6931	17.9543	19.1721	16.6691	20.6442	18.9295	21.202	26.5109	27.5289	20.0652	26.9787	29.2178	34.9252	12.5203	10.3362	33.2813	44.4889	6.24563	4.75559
AAAAGGAACTAAATCCCCTG	NM_172240	9.66035	6.17355	6.77489	5.5645	5.49723	4.83086	6.24213	10.7264	5.02043	11.9117	3.81685	11.7509	2.71488	12.9142	2.41472	12.4204	2.00602	14.2105	0.6328
AAAAGGACTTTCAGATGCGG	NM_001552	12.5168	20.3897	13.1802	19.8296	11.2457	23.7085	11.0054	10.7518	17.7886	7.98788	16.4409	13.137	15.5106	5.39777	6.46379	13.8724	12.7795	3.23452	3.164
AAAAGGAGAGAGCCTGCTGG	NM_003042	9.50594	8.05676	10.2503	7.6878	12.2653	7.57802	14.3389	7.8626	18.5678	10.9053	22.3321	6.5133	21.2561	9.76284	15.2245	7.43762	21.384	6.06108	11.2753
AAAAGGAGGAAAGATGGGGT	NM_001278163	10.2008	14.0321	8.94814	12.3981	10.0044	14.2438	13.6935	11.3957	11.2431	12.1156	15.1133	9.88648	11.9329	8.80465	22.13	8.03305	13.8385	5.9348	13.5285
AAAAGGAGGGTTTTTTGTTG	NM_020722	5.6458	4.34697	5.71027	4.88114	9.16205	3.42099	8.22751	9.57408	3.17256	10.8289	1.95584	10.7942	1.38901	5.96204	0.147239	12.4309	0.488777	2.71	0.00958788
AAAAGGAGGTTAGGGAAGCT	NM_014899	10.7412	4.78592	10.4351	4.78352	11.2752	3.78383	11.7408	15.4202	9.90728	16.307	12.5055	17.6019	7.6606	24.306	10.3656	18.5627	4.29717	29.1009	7.08544
AAAAGGAGTAGCTAAATCTA	NM_033035	15.2189	21.6357	26.5101	18.5483	23.8213	19.1057	21.5206	21.8255	12.8795	15.7719	12.9204	20.0183	14.1426	11.1149	6.30183	18.4687	15.2336	6.24563	3.5571
AAAAGGAGTTGGGGGGTAGA	NM_053049	4.95097	10.0533	10.2151	12.093	10.2113	11.818	10.3273	7.0577	9.59559	6.268	18.1597	6.77089	10.4176	4.45024	36.9275	6.85264	10.6818	1.44728	38.9747
AAAAGGCCAACTCTACTTCC	NM_024960	31.7404	30.1173	28.261	28.2618	32.082	23.8951	36.8073	36.4493	32.1597	39.0858	29.0176	36.7247	30.3688	31.6414	11.8086	38.4207	28.176	21.5246	8.09217
AAAAGGCCCCAGTGAAAGCC	NM_005454	15.2962	13.6215	28.9297	12.4713	27.5453	12.9894	24.1842	22.6219	17.2097	28.8685	10.9053	21.1836	15.1002	28.7136	8.27483	20.3594	10.9262	24.3609	5.38839
AAAAGGCGACGCCAACACCC	NM_014335	13.6749	15.1365	19.1633	13.3743	23.4519	9.77575	19.5026	13.5308	14.0594	17.5937	25.0466	13.3946	12.7536	22.3044	36.5153	17.1525	11.2215	14.5602	39.5979
AAAAGGCGAGATGTTCCGGT	NM_016047	16.377	16.0852	13.1275	14.6556	9.23594	11.5173	9.25697	10.3451	16.1299	9.60583	17.4485	7.80124	18.0571	5.20614	18.9938	6.72728	17.9727	2.53516	12.33
AAAAGGGAAATGTTTCATAG	NM_022788	12.9801	10.0391	20.4039	10.1772	18.3832	10.8746	26.6352	12.7428	11.0427	8.00062	13.7027	12.7567	10.9858	3.9392	30.611	15.784	12.4231	1.1753	29.7416
AAAAGGGAATTGTCCCCAGG	NM_001142782	10.5868	9.8975	8.71058	13.4231	9.98959	11.2996	11.2424	13.1665	12.0557	21.2628	9.82662	14.4617	12.8483	33.9091	4.56441	15.899	13.5127	32.724	2.76131
AAAAGGGACAGGTTTCTCAG	NM_024107	15.0645	15.2498	20.0343	15.0217	19.6836	14.8554	18.326	12.37	27.9296	8.03883	32.2773	10.0091	26.4648	3.86468	31.4208	10.2581	27.8909	1.31129	17.1623
AAAAGGGAGCTGATTTCTAG	NM_001288961	18.3843	20.0782	24.2928	20.269	21.0432	18.7533	18.0728	14.9373	17.1318	12.6507	17.5077	14.8542	13.8375	10.7743	15.519	14.7499	12.9119	9.18875	11.5822
AAAAGGGATGGAGACCCAGA	NM_017523	17.6122	26.4925	12.3092	27.7859	12.487	32.1366	13.6771	15.6998	22.0075	12.9309	18.622	16.4979	17.552	10.0077	15.4895	15.22	16.2111	10.0921	12.6176
AAAAGGGCGCTCACCTCCCC	NM_001010883	17.9982	16.4675	26.2285	13.8747	21.7377	10.4807	22.5501	13.7765	17.5437	9.64405	18.6931	14.4985	18.5412	5.03579	21.9533	15.4393	16.3333	3.49677	18.9073
AAAAGGGGAAGCGCCGGCGC	NM_001142370	10.4324	22.2729	11.6317	21.2452	11.024	20.0076	8.10496	6.32058	16.8424	4.58634	15.9194	4.82058	18.215	3.01296	12.1178	3.99041	16.2111	1.2433	12.5601
AAAAGGGGAGCGCGCGGAAG	NM_001286420	8.3479	11.4975	2.97391	10.5433	2.71906	9.03972	3.5786	3.41447	8.91655	2.49701	10.8223	3.99875	5.40872	2.50193	4.16686	4.43959	3.79821	2.02036	1.53406
AAAAGGGGCAAATCCGCGTG	NM_001142413	10.0464	15.6038	9.828	14.8753	10.1078	12.0668	10.9074	21.063	5.14288	20.6767	3.23603	21.2326	4.16703	15.0009	4.6233	22.0204	2.57626	6.79928	3.14482
AAAAGGGGTATGAGCAGGAG	NM_199170	20.0055	24.6376	16.2949	23.9908	15.0583	23.4597	13.3258	14.5136	13.603	13.8355	9.55399	15.5902	16.9417	8.27233	1.10429	18.03	19.1438	4.91491	0.115055
AAAAGGGTTGGCTATTTCCG	NM_001286071	17.7666	10.8037	13.5674	10.4212	12.3392	8.31405	16.6429	12.9208	10.9759	15.1222	8.9376	10.7819	9.56522	17.1196	3.91656	9.78799	10.9262	17.7558	0.901261
AAAAGGTATGAGCTCTTACT	NM_015481	34.9057	49.6008	52.2723	49.1409	63.8388	47.0542	68.0098	50.9883	47.1431	53.7366	44.9725	51.8611	51.0671	49.4743	39.9607	55.3852	51.2911	41.7962	36.6736
AAAAGGTCAGCGCAGGAATG	NM_015566	12.0536	14.0604	13.7082	16.1078	13.5805	17.0946	14.3471	10.1248	13.1578	12.587	12.6241	9.22411	12.8378	15.4055	3.66625	9.06721	16.5879	21.4469	1.27519
AAAAGGTCCGAGGAGCCCAT	NM_024098	30.0419	45.3954	35.4582	48.4942	38.4363	52.9736	38.1636	44.8033	46.6422	41.5828	36.2483	46.0224	42.712	56.6607	15.9313	43.8214	37.758	65.9628	6.51017
AAAAGGTCGGATCTACAAGT	NM_001195535	15.6822	16.2976	11.6933	15.7051	10.9649	13.4455	10.4662	27.8495	13.7366	18.855	11.0001	31.9287	9.923	11.2214	3.26871	34.4617	7.03636	4.79835	1.13137
AAAAGGTGAAGAGTTGGAAA	NM_020214	8.27069	4.06378	12.3532	4.90555	10.8171	6.27182	11.0544	5.05816	3.18369	4.67552	2.69076	4.32993	1.82044	2.56581	1.88466	4.8261	1.0081	2.01065	0.786206
AAAAGGTGCCTGCACGGAAG	NM_032168	10.8184	11.2427	9.14171	9.94533	10.6102	7.64022	11.1361	4.9226	5.44344	4.01305	6.34167	4.12141	4.61951	2.56581	5.6687	4.30379	3.2076	1.18502	1.60118
AAAAGGTGGGATCGTGCGAG	NM_144668	11.2044	11.0444	4.18812	13.2157	4.22637	12.2948	4.64074	10.4468	14.4713	10.1409	20.7438	10.0705	14.2058	7.71871	18.081	12.8174	16.15	7.86774	10.9206
AAAAGGTTGAATGTGAGTTC	NM_018366	13.6749	14.1737	15.9694	16.059	15.5164	14.9072	17.5825	10.2688	10.7978	12.0774	3.60349	6.86902	5.93486	12.7545	0.0147239	7.08245	3.75748	9.15961	0.00958788
AAAAGTAAACGCAGCCTTTC	NM_031263	30.4279	30.004	38.6345	30.0556	39.1456	32.8208	39.1603	37.8811	23.5214	43.6594	26.5046	39.043	19.3199	42.5966	25.649	39.7369	15.3965	34.0644	17.5075
AAAAGTAAAGCTTGGGGACC	NM_001098534	21.0864	30.9527	21.8908	30.8976	21.516	35.2984	19.0123	28.8917	16.4416	21.9507	13.193	28.0035	13.6481	17.4709	15.5484	29.155	11.303	16.1532	12.6752
AAAAGTAATGGCAAGAAGGC	NM_018654	24.6377	27.2004	27.5659	26.3216	25.2695	24.1854	29.0945	18.6228	25.6254	18.2817	24.0509	17.0253	28.9377	9.5712	13.9877	17.4032	29.7645	4.7595	7.61278
AAAAGTATTCCAACGTCTTA	NM_016180	32.1264	32.312	34.2352	39.22	28.8605	40.0878	27.9752	36.0002	35.5326	44.0289	36.2008	36.3322	33.4835	34.6118	29.4331	35.0258	28.899	24.1472	13.9887
AAAAGTCAGTTTTCTCCCTG	NM_001001290	9.89195	19.5826	9.07132	24.3935	8.48229	19.9662	8.61152	26.5448	5.13175	27.8875	4.81255	33.4619	4.46167	26.233	7.53864	35.4227	3.78802	16.0366	11.0836
AAAAGTCATGGTTGTCCCAA	NM_199138	13.9837	12.4179	21.6357	10.5067	22.048	9.76538	20.5075	14.5899	34.2747	10.281	30.0844	13.3333	35.5671	7.03734	13.7816	12.0026	35.4262	4.39039	11.2849
AAAAGTCCAAGAGGCCTCTT	NM_000482	8.81111	14.7825	9.37927	13.8869	9.87137	11.0405	10.8502	16.2251	12.0112	18.0014	9.68438	16.9885	13.5955	24.2421	5.69815	15.3035	15.7223	35.9682	3.37493
AAAAGTCCTAAAATTTGACC	NM_206996	11.9764	20.4888	20.3071	19.6832	21.6195	22.081	23.5224	12.531	18.0891	8.29363	13.1338	11.3707	15.1634	3.25783	4.96195	9.68353	14.8873	2.57401	1.57241
AAAAGTCGTCTGTCAGCGCC	NM_001191056	49.0338	58.0399	52.2283	56.6945	47.4801	62.4901	41.399	55.6228	46.1969	58.1828	47.2721	59.3066	47.4789	67.8608	30.6257	63.2824	49.1934	48.9451	21.9946
AAAAGTCTAGGATGTGATAC	NM_001039845	13.5205	8.19836	13.8049	7.62679	16.137	4.60279	21.5451	9.752	23.5994	10.5486	26.6706	9.30997	28.0012	9.72025	25.0306	6.2781	28.9601	6.14849	17.6129
AAAAGTCTGCTGTTCATCTC	NM_001042646	18.3843	11.2568	14.7552	10.7995	12.6791	9.76538	15.1314	15.4964	3.71801	17.4026	2.16921	12.769	2.02038	13.5849	0.250306	11.9608	0.600789	9.32473	0.0575273
AAAAGTGACGCATTTGTTAC	NM_018199	22.5532	26.45	24.4776	28.8598	26.9246	30.3328	27.5912	32.4671	23.1541	26.0784	32.8226	41.0914	24.0867	18.6633	27.2687	43.5707	23.166	13.0255	14.6503
AAAAGTGAGAGTTTTCAAGA	NM_032946	13.9837	34.4784	15.4415	37.414	14.0239	33.5776	10.793	21.2917	15.6624	22.1673	18.2308	24.017	15.5632	35.4209	12.5153	25.6974	13.7367	67.3712	8.37981
AAAAGTGGCCCAGGAGTAAG	NM_001185061	9.50594	13.0551	19.0049	14.2407	23.0381	14.4096	23.4243	16.7673	10.2301	14.7018	4.9785	18.3624	12.3853	8.04875	0.26503	17.0689	13.645	6.02222	0.00958788
AAAAGTGGGGACTCCGAGCC	NM_001080480	14.7557	21.9897	14.5	20.0249	14.3194	12.2119	12.7866	20.8003	21.8851	17.4026	19.7836	20.0183	22.2873	11.9134	9.74722	19.2939	22.7281	8.68366	6.02119
AAAAGTGGGGCTCATACCGT	NM_058222	13.3661	11.9648	15.2567	12.0198	17.8069	12.1186	20.3196	18.1907	26.5493	25.2758	34.7547	17.5528	29.0745	37.2202	70.8367	14.9693	28.8175	26.8669	62.5417
AAAAGTGTTGTACAAACACA	NM_001165946	20.3143	21.7349	14.1745	21.9041	12.1028	23.5219	10.7521	19.8429	17.2097	18.6511	13.9635	17.5528	16.2472	17.3857	6.90551	14.9379	16.5777	14.2688	4.746
AAAAGTTAGAAGCTTCCTTC	NM_194292	35.9093	42.0113	55.3694	41.4287	60.1149	42.5136	60.6074	52.3524	45.9186	72.7444	46.3119	48.6351	45.4164	111.788	62.5766	44.2914	45.497	151.391	64.1525
AAAAGTTGCACCGCTTCTTA	NM_198486	14.5241	17.487	24.2048	18.5239	20.9693	14.1401	25.1401	22.7067	20.0817	28.155	21.8817	28.396	20.2248	25.9562	11.6024	32.0277	18.8383	23.5255	7.13338
AAAAGTTGGCGGCGGGCGCC	NM_182920	4.64216	2.22304	8.33224	1.06165	6.75332	1.20253	6.7732	1.59285	1.09091	0.535073	0.367461	0.760498	0.873392	0.0958185	0.0147239	0.511859	0.42768	0.00971326	0.00958788
AAAAGTTTCTAAAAAGGCTC	NM_000605	10.0464	13.3099	23.6681	12.0198	27.9147	8.98788	20.5075	13.6748	9.96294	18.855	16.2157	13.9711	10.8911	23.5713	28.0049	14.7185	10.081	17.0079	31.6304
AAAATAACCCCAAAATGGGG	NM_006206	9.42874	6.4709	8.82496	6.4065	6.85676	6.84199	8.05594	8.41332	25.3137	8.17897	19.997	6.70956	35.9564	10.3803	5.53619	5.45286	38.9902	11.8599	1.98469
AAAATAAGAAGTAGCCAGAG	NM_001145346	11.3588	10.4072	7.50518	9.87211	9.19161	11.4759	10.8502	8.03206	11.1763	8.68857	6.1283	8.7212	12.1959	9.7309	1.69325	9.15078	13.7061	13.2489	0.239697
AAAATAAGTCACCTTTCATC	NM_017972	19.7739	16.6374	19.5944	19.1829	21.9446	20.4949	21.5533	11.921	18.7459	15.8738	26.6231	10.2422	16.605	21.8786	86.2673	8.57624	14.5106	44.9821	151.508
AAAATAATGCAACACTGAGG	NM_001199837	11.8992	18.3932	19.3832	19.5856	18.3537	16.6799	14.7311	10.4806	21.206	9.49118	12.4581	12.8058	21.8453	8.52785	1.47239	14.7917	22.9216	5.84738	0.076703
AAAATACCTCTTACTCTGCT	NM_001005167	25.4097	22.3579	28.2434	21.8553	26.9985	21.6767	31.1453	25.0959	27.5623	21.8233	28.4842	21.1222	33.2941	13.7766	21.6147	20.5788	42.9717	8.69337	15.4173
AAAATACCTGAAATTTTCCG	NM_001396	24.6377	26.5916	30.6982	28.6767	29.0674	31.8152	28.8331	43.2613	34.1746	46.424	28.4012	44.3665	34.5358	42.916	14.0319	49.6607	43.0633	27.5177	11.237
AAAATAGACACTCTTTCTCC	NM_078488	20.3143	27.3279	15.8726	29.0672	13.4623	38.0145	12.762	25.9771	26.438	30.9196	21.289	24.385	23.3922	38.189	13.3988	23.2739	20.8138	37.6486	7.04709
AAAATAGACCAAGATGTAGA	NM_138817	15.9138	17.9401	15.2743	20.8791	15.6346	22.6408	15.0497	17.8857	25.1356	27.2505	21.0757	19.6626	25.1705	48.942	21.5116	21.2891	23.9094	53.3841	17.5938
AAAATAGAGACTCCGTGGAA	NM_030978	11.2044	15.3489	7.61076	17.4135	8.14241	17.6544	6.88758	6.04946	4.21894	4.98127	2.85671	5.12723	3.40939	2.03348	0.161963	5.84981	3.57418	1.00047	0.00958788
AAAATAGATGTCCGCACCCC	NM_024662	17.921	16.9631	19.0489	15.9369	16.8168	17.0531	13.8732	13.463	19.6365	9.26186	20.9571	13.4927	16.8049	3.72627	21.3497	11.9608	15.9769	1.88437	16.9993
AAAATAGCAAGGACGAAGTA	NM_001079864	15.5278	15.9295	10.1096	17.6819	8.88128	13.5596	8.91382	6.72727	11.9444	9.1472	9.79106	4.9923	12.9957	7.32479	6.28711	4.76342	12.9933	5.84738	4.67888
AAAATAGGCTAATGGAAGAA	NM_003480	25.4869	30.9527	27.4515	29.1404	27.5453	29.5553	29.6092	38.3556	35.6106	29.0723	38.9272	39.9016	37.2507	16.9599	15.254	42.5783	33.023	9.03333	6.97039
AAAATAGGTTACAGGTAAGG	NM_173596	19.6195	24.2977	23.6505	24.8206	27.3384	22.7237	28.8494	21.1901	18.9463	18.8932	18.3019	15.259	15.2686	10.6997	12.1914	14.1336	13.4414	7.57634	6.31841
AAAATAGTACTCAAACAAGG	NM_145208	18.7703	15.1507	12.5204	13.2767	12.0584	14.8658	12.4434	20.2581	14.6939	17.9504	10.4904	23.1829	12.3117	12.9355	4.15214	24.2976	13.8996	7.55692	2.38738
AAAATAGTAGAGTCAGGTTA	NM_001001656	22.2444	27.1863	24.2312	28.4693	23.0972	22.8377	26.6434	21.1646	20.9945	23.1738	27.4173	21.4902	20.6983	18.8656	28.5938	20.443	20.8952	17.7753	26.5392
AAAATAGTGCTGAAGAAAGA	NM_001278065	20.5459	22.2304	32.4403	24.4789	29.3334	22.2261	28.8167	21.2578	14.2709	23.0081	15.4808	16.8904	12.8062	32.5996	26.5472	18.1031	10.9669	39.5718	16.5966
AAAATAGTGTGTAGGACTGG	NM_003511	18.3843	21.1685	17.7819	22.2824	17.2454	21.884	15.5154	16.6657	22.8424	22.8553	19.5466	16.4611	30.6634	32.8338	3.51901	17.6957	33.6747	35.7642	1.04508
AAAATATAAGCCAGTCCCTA	NM_152550	10.4324	8.59483	16.3477	8.73725	16.2109	7.93048	14.8536	20.6309	6.36738	21.8616	3.9591	20.5335	4.58794	24.4337	0.692023	19.2939	4.40918	26.119	0.124642
AAAATATCGTAACTGTCTGG	NM_021620	33.2072	31.9863	34.2616	31.3247	35.0227	36.3144	43.3681	24.935	22.8535	25.2121	20.4711	22.9867	15.6158	17.5241	11.308	22.1562	15.0401	13.1809	5.96366
AAAATATCTAGCAACAGCTG	NM_152263	24.1745	29.7208	12.0012	29.2869	12.7087	25.0251	11.0463	28.0783	27.9519	29.7985	30.8786	23.7472	27.0331	34.122	29.5067	23.7022	24.9989	41.6602	25.9448
AAAATATGACACTTGACCTA	NM_006002	12.7485	16.1135	21.4861	15.1438	21.1318	16.3171	23.457	16.3098	16.2858	14.7909	11.3439	14.4004	13.6481	7.95293	4.07852	11.8772	13.6043	2.98197	0.824558
AAAATATGCATTAATTCCGC	NM_001111019	16.1454	8.28332	12.6963	8.02948	9.57582	9.85868	10.3926	13.6579	6.37851	10.8161	4.82441	9.84968	3.53566	7.09057	0.853986	7.54208	3.2076	5.55599	0.210933
AAAATATGGGGCAGTCCTCC	NM_017611	12.1308	9.55767	18.1778	9.57925	19.7575	8.21038	23.6531	10.4468	10.2524	11.4149	9.82662	7.58045	8.11308	13.0952	2.45889	6.4139	6.03844	8.48939	2.09975
AAAATATTAGCACCATCCAT	NM_001172131	20.1599	16.5666	25.9822	17.2304	28.0625	21.1791	23.7511	21.978	30.8239	25.7982	24.5488	20.558	31.0949	43.5229	23.3521	22.3651	31.0068	52.1019	36.1751
AAAATATTCTTCACCAGGCG	NM_023934	12.9801	10.8887	18.5826	11.971	11.9402	12.2223	13.1134	8.20151	11.2988	6.63745	10.7393	8.39001	8.46033	3.63046	1.3546	6.63327	6.92434	1.1753	0.191758
AAAATCAAGAGGCAAAAATG	NM_002670	22.862	23.165	31.0237	24.0762	30.5303	27.8655	34.5523	21.7408	28.2191	28.4735	19.831	19.27	29.9479	28.2984	5.09447	16.8913	30.0496	22.3599	3.4804
AAAATCAATCAACAACTGTG	NM_005776	16.763	20.5171	27.953	20.2934	31.5795	20.3601	34.4624	18.5974	21.4732	15.963	13.928	14.0937	19.4461	19.8344	3.0773	11.2296	17.0868	35.4534	1.22725
AAAATCACTTCCAACAGCTG	NM_001278114	15.8366	26.9456	17.1132	25.687	17.4522	32.3336	14.0938	12.692	10.1299	14.689	6.51947	12.3274	6.37682	11.5515	5.50674	10.7595	4.93869	8.04258	5.99242
AAAATCAGATGGCAGGACTG	NM_001134437	10.3552	11.8515	23.369	10.7385	25.3582	12.4711	24.4047	10.5315	5.97776	9.13446	7.23068	9.32224	6.94505	9.53926	9.99753	9.87156	5.4071	10.8789	2.63667
AAAATCAGCTTCTGTCAAAT	NM_001199775	18.4615	32.3545	20.3511	31.9227	23.0825	30.0944	24.4293	23.5709	31.2803	22.1546	39.5435	25.722	26.5385	19.5363	47.1312	23.2426	21.9135	16.3183	24.5641
AAAATCATAGAGCGTACTAG	NM_001171909	27.1854	24.1845	45.0486	24.6742	41.4952	26.9118	39.0378	22.7067	37.169	28.8685	23.0789	23.2811	30.5898	47.2279	8.26011	22.6785	28.8379	73.1991	6.13624
AAAATCATGGAGGGAACATC	NM_001040147	28.4978	29.8341	32.889	32.5572	35.3774	37.3199	32.379	32.6874	25.6476	31.7349	25.0111	34.5291	16.5629	32.6741	18.081	33.1768	13.9912	35.7448	9.07972
AAAATCCAAAGGGGGCCATG	NM_001199694	6.95825	10.3789	8.05069	11.19	9.53149	8.98788	9.31417	10.2773	4.98704	9.24912	3.69832	9.06465	6.2295	6.20691	2.32638	8.08528	5.14234	3.0014	2.64625
AAAATCCAATCACTGAAGTG	NM_021807	11.05	16.1135	16.858	17.7796	14.2603	18.7533	11.5855	20.8766	14.7051	14.0011	19.2976	19.0125	11.3541	16.353	30.9055	21.1116	11.2317	17.6101	46.2423
AAAATCCCTTTGTCAGAGAG	NM_015368	14.5241	6.69745	27.7683	5.35706	21.7673	4.04299	23.2609	23.6556	23.5882	31.0342	23.7427	25.5871	22.8029	48.1967	48.4858	25.8436	20.1213	50.5478	69.9052
AAAATCCTAGCTTTGTGATT	NM_001161664	20.4687	16.5525	25.2255	18.7558	26.7177	19.1783	21.153	34.5175	31.4584	33.5695	26.5402	33.1921	31.8946	24.3592	11.308	34.3154	28.7462	18.494	6.41429
AAAATCCTATAGGATGGGCC	NM_152672	8.3479	5.93284	5.03278	4.36862	4.44803	3.74236	3.84822	15.1745	8.69392	18.3581	13.2997	19.0738	11.6487	22.4002	17.8306	20.9131	13.5738	18.63	18.8977
AAAATCCTCAACGTATAGTG	NM_022491	17.535	21.1118	19.3744	23.6125	18.6492	23.6671	21.9618	23.2743	14.7496	17.3644	16.8084	20.4476	10.9437	22.9006	7.40612	19.6073	9.10348	41.1648	1.86964
AAAATCCTCTGTATCACATG	NM_022567	19.3107	13.8055	18.169	13.1669	18.9595	11.5173	17.223	39.8044	36.8462	48.5133	43.7871	45.5808	39.7025	59.4181	36.2208	51.7813	37.9719	59.7851	17.239
AAAATCGTTCTCCCAAGTTA	NM_032237	20.5459	33.0908	16.163	31.9959	14.9696	32.3647	17.0515	26.4007	21.2394	30.015	18.0293	29.5368	20.9614	29.0117	6.84661	32.4769	19.8158	18.7757	2.2148
AAAATCTGGGCTTCCACACT	NM_025243	16.763	21.7632	15.4503	19.7198	15.5016	21.9358	15.5726	14.8441	21.6624	14.1794	23.7309	13.6154	19.8881	11.5515	22.1447	11.2296	18.879	13.142	25.2545
AAAATCTGTGGGCAGGGTAA	NM_001145784	16.4542	18.2516	26.4661	18.5728	25.5355	18.7325	25.8917	15.6828	24.5567	17.5937	33.759	15.3817	26.0229	12.7226	34.5275	14.7812	26.5569	7.37237	23.3848
AAAATCTTTGCAGCGCCCCC	NM_006773	24.4833	42.5918	30.2583	39.8179	38.5841	35.8168	35.5164	37.5253	41.7442	36.5633	53.5782	40.3432	48.0261	34.8886	37.6196	40.9591	51.6678	34.1518	23.1643
AAAATGAAAAGATGGGGAGG	NM_015241	4.48776	3.14341	0.686288	2.08669	0.384215	3.60759	0.400346	4.87176	0.667907	5.37621	0.651947	6.4029	0.936529	4.15213	0.294478	6.81085	0.600789	1.48613	0.00958788
AAAATGACCATGGGTTAATA	NM_198274	18.5387	23.5048	27.0468	25.7968	25.2843	27.2332	22.6236	36.7966	25.4584	32.8815	32.7752	38.9939	25.1916	22.1128	87.4747	41.377	24.0621	15.852	124.479
AAAATGAGCCTCAGAGAGTC	NM_001199112	10.9728	13.225	10.4791	13.0449	9.53149	15.3115	11.2832	14.4289	6.53435	12.9182	3.4731	20.6684	4.41958	9.62443	0.426993	26.3764	4.62302	6.32333	0.230109
AAAATGAGGGAAAGGCCTCA	NM_001171795	23.248	23.3066	21.3717	23.8444	20.0531	22.8688	18.4568	38.3726	41.2878	35.2639	41.0015	45.176	40.8074	35.0909	24.3092	46.5896	40.4158	43.9137	11.7356
AAAATGATGGGAAAAGCTTT	NM_018727	16.9174	14.117	20.747	13.2523	20.3338	15.1768	16.1936	20.0801	12.9351	24.486	13.1456	17.0989	16.2156	18.4397	3.20981	13.8411	18.4106	18.3386	2.2915
AAAATGATGGGCCGGCACCG	NM_001252390	8.81111	10.4214	15.2743	7.90745	15.738	9.30925	16.0955	8.83696	17.5103	6.16608	10.7275	8.31642	14.9108	3.74757	10.3362	7.06156	14.6531	1.55412	3.90227
AAAATGCACAAGCATTTTTC	NM_020439	8.96552	13.9046	10.4879	15.7539	9.64971	18.3904	9.85341	8.59125	2.76068	5.21059	1.97955	8.07109	1.18908	2.19318	0.426993	8.63892	0.722983	0.524516	0.105467
AAAATGCAGGCTGGGCAGAG	NM_006708	15.605	22.188	19.5768	21.5258	18.0286	22.0706	11.8143	17.9111	24.2895	13.8609	26.0423	16.0563	26.9489	12.0305	11.9116	16.2646	30.5078	10.7332	4.72682
AAAATGCCACAGAAAAAGAC	NM_001004459	20.7003	20.3755	11.3501	17.743	12.0584	25.1702	9.51025	16.8521	28.5307	12.8545	41.7365	17.8349	33.5677	6.64341	66.3753	20.2236	34.0107	3.24423	73.702
AAAATGCCGCGCGTCTAGCC	NM_001287484	25.4097	22.372	28.9473	22.7827	30.9441	21.6352	30.2629	36.3137	36.0892	32.1936	40.3851	38.6137	36.9982	20.6968	35.9263	39.0162	40.9758	15.0361	22.6082
AAAATGCCTTAGAAAAAGAC	NM_001004458	18.8475	15.1648	19.5064	15.522	17.8217	20.7644	18.4322	15.6659	20.2376	16.3197	25.6867	16.7678	18.3623	18.5994	17.7865	18.2075	19.938	19.1351	15.5132
AAAATGCGCAGCTTCCCCTT	NM_001130092	22.3988	39.0095	35.9421	37.7435	37.2393	43.4881	39.2747	31.1285	21.9185	30.9196	16.8914	34.5413	19.0042	28.0003	7.77422	32.4665	14.1745	30.2957	3.41328
AAAATGGAGAGGCTTGCCTG	NM_001171095	11.1272	8.21252	15.1159	7.04105	13.1963	10.18	10.842	15.7337	13.0464	15.0967	12.1618	14.106	14.0479	19.334	8.28956	13.2352	12.8508	29.6254	4.78435
AAAATGGAGATAACGACGCC	NM_015396	12.8257	13.225	9.76641	13.6794	13.2702	9.17448	10.172	13.8273	5.29873	11.899	2.37072	12.9039	4.84049	9.37956	1.57546	12.5875	4.41936	8.6448	0.882085
AAAATGGAGGGATAATGTTG	NM_152319	13.5205	13.579	14.0337	14.9851	12.9599	21.8736	12.7212	10.4806	18.9129	6.90499	16.8084	8.14469	19.141	2.08671	7.15582	7.12424	18.0542	1.20444	6.74028
AAAATGGATATTGGAGGGTG	NM_001113490	11.2044	11.54	7.08284	12.4957	6.44299	16.6696	5.78459	8.08289	12.8906	11.9627	12.4581	6.81995	12.5642	15.5652	9.90919	7.0929	12.5555	19.8442	10.3453
AAAATGGCGAAGTCGGTGCT	NM_013388	16.0682	9.84086	16.2421	11.129	22.9495	11.6832	23.792	19.8937	11.321	13.4023	6.99361	18.8039	9.36529	6.45178	5.62453	19.858	6.56794	2.20491	4.20908
AAAATGGGTTGTTGATTCTT	NM_133343	31.2771	39.1652	38.3881	38.0973	39.7958	38.5536	43.6704	42.1768	43.2692	44.7041	41.0252	41.4472	43.5854	56.9055	33.5852	43.2364	43.9085	69.5275	32.6371
AAAATGGTCTGTTGGTTTAA	NM_001278408	9.96916	12.4887	14.2273	11.7025	14.3785	14.4926	13.7425	6.1596	15.796	5.84758	14.1413	4.59979	14.1532	2.73615	7.92146	3.05026	13.6145	1.02961	4.77476
AAAATGTCAAGGACTCAGTG	NM_001278552	13.8293	10.1807	14.8872	10.7141	13.0485	7.71278	15.9485	20.114	13.8925	24.2566	12.5766	23.9802	13.7217	34.335	8.42207	25.0393	15.5594	45.9826	3.28864
AAAATGTGTCACAGATGCCC	NM_032181	21.5496	22.6552	22.6035	22.6241	21.4569	18.7844	19.0205	21.4612	17.989	23.2502	21.2653	23.9557	18.2676	20.4413	27.7987	24.2767	14.9586	13.6471	14.6407
AAAATTAAGAGGGCTGGGCA	NM_001289163	11.5904	11.1719	10.5847	10.0185	10.093	8.37625	8.02326	7.59995	8.3377	8.53569	7.61	4.85738	5.51395	8.975	5.60981	4.16799	3.39089	8.77108	6.42388
AAAATTAAGCAATACGCCCA	NM_001130928	22.2444	29.7208	29.1848	28.6401	32.3923	29.2961	26.0388	18.428	21.0836	20.6003	27.5714	17.5651	20.6457	22.9751	13.3104	14.1649	19.6936	27.3623	7.97712
AAAATTAAGGGCTGGGAGGG	NM_001168480	5.95461	7.0656	7.382	8.48099	6.85676	9.47511	10.891	7.18479	9.42862	10.9308	8.2738	6.04719	7.99733	11.0191	4.75582	6.04829	8.03428	4.56523	2.16686
AAAATTAATAGCACATGCAG	NM_018945	10.7412	8.46739	16.4973	7.70001	15.3538	7.52619	17.4355	10.6586	6.12248	10.5741	10.2771	10.1563	5.38767	4.50347	12.6478	9.0881	3.9815	1.7581	15.2735
AAAATTACTCAGACTCACAT	NM_005565	38.6114	34.5351	43.8168	32.2034	51.4257	39.3414	55.0026	33.1449	48.4232	23.0336	44.4865	32.3334	49.836	15.9804	18.5816	31.0876	51.2503	11.2868	11.9944
AAAATTAGGCTGTTTGGAAA	NM_016356	12.5168	22.4995	6.92447	25.2355	6.33955	27.5234	5.27803	7.26952	13.8813	8.01336	16.1564	4.42806	15.2581	2.53387	7.86256	2.6742	17.1276	0.883907	2.27233
AAAATTCAAACTGCACGCGC	NM_001130415	9.81475	8.67978	13.277	8.20032	15.8858	8.00305	13.4238	9.76895	23.5994	8.39555	19.914	10.647	31.5368	6.12174	5.28588	11.2922	40.2223	3.17624	0.786206
AAAATTCAGAATTAGCTCAG	NM_130387	9.42874	9.65679	7.61956	10.8972	7.53653	9.69281	6.59345	6.63407	11.0205	10.8798	10.7156	4.31767	10.6386	13.372	2.13497	3.66658	11.1299	14.4048	0.987552
AAAATTCAGATCTAGGCGCT	NM_144589	15.2189	18.3224	17.0428	20.8303	16.1223	18.7533	14.2817	14.8017	21.1059	13.9629	26.232	12.536	20.6247	10.3271	18.9791	11.5429	21.3535	10.3932	13.7874
AAAATTCATCCCAAACCGGA	NM_020187	17.921	29.4093	22.3044	29.6041	20.4077	23.5323	21.6922	13.9121	19.2691	14.2686	15.6941	12.7199	18.7306	13.734	6.90551	12.2115	18.5939	10.3252	5.03364
AAAATTCTACCAAGGCAACC	NM_001253915	11.5904	11.1011	11.8077	9.93313	11.9846	12.9479	15.2703	11.5313	9.01674	13.173	4.89553	8.58627	8.34458	14.426	1.11902	6.4139	7.4233	11.8696	0.354752
AAAATTCTCTAGCACATTTG	NM_000686	11.7448	21.395	20.5974	21.2086	24.442	24.061	19.2248	11.3787	13.2802	11.0072	14.0346	12.0821	12.68	7.2822	7.7006	13.653	11.9038	3.70075	5.31168
AAAATTGCCTAAAAGAAGAG	NM_019885	6.72664	7.30631	14.0953	8.43218	13.95	5.83642	10.3926	10.7602	8.49355	7.93692	9.2695	10.7696	8.3551	5.40842	1.82576	9.43282	8.76744	4.9052	0.143818
AAAATTGCTTTACCATTCCT	NM_021571	27.803	32.9634	38.96	32.5938	34.3725	29.9803	29.0373	28.1207	38.3044	25.1994	39.7806	24.8511	32.1682	29.3737	22.4098	25.8645	30.7624	35.6768	10.9302
AAAATTGGAGCGAGGGGTTG	NM_032946	10.8956	16.2551	16.8229	14.8509	14.0386	13.0412	17.3047	12.9547	17.7441	12.0009	22.2492	12.6463	15.9315	8.45332	16.7264	13.6635	17.8506	3.75903	9.77964
AAAATTTAGACCAAAGGAAG	NM_004274	10.8956	20.2198	12.4236	20.8669	11.3491	16.2549	13.5301	11.1839	14.4936	9.65679	20.566	10.88	11.775	8.78336	60.4269	12.1488	12.6573	5.26459	155.63
AAAATTTCCAACTTCCCTCT	NM_004406	26.4134	35.7669	40.0159	35.0344	35.7763	38.5639	28.1631	32.9501	44.8833	27.1995	53.4952	36.8596	48.3417	32.8657	60.0293	36.5613	48.9796	35.3077	64.0183
AAAATTTCTCTGGCATTGAG	NM_030764	13.2117	8.69394	13.5674	11.5195	10.9206	7.10115	14.3062	14.0137	22.553	14.5871	22.7115	14.3145	24.0341	27.3828	14.7828	15.0842	23.5631	50.1593	5.70479
AAAATTTGAACCCATGACGT	NM_001271885	17.3806	19.1578	18.3978	17.267	15.0435	25.4501	19.1839	25.6128	18.1225	38.5635	15.0659	24.0784	15.9631	42.3092	7.24416	24.3081	17.9626	27.0611	2.26274
AAAATTTGGGCGGGGCCGCC	NM_006901	8.5023	4.78592	7.9363	4.36862	8.73351	3.85639	8.40726	11.3025	3.74028	10.8671	3.54422	9.77608	3.88291	9.45409	1.73742	10.7804	5.12198	6.3719	1.39024
AAACAAAACTGGGACTACTG	NM_018149	17.7666	9.98246	15.8462	9.56704	14.5854	10.5221	14.7638	25.994	12.8349	18.511	11.3676	25.5626	9.15484	11.9667	6.19876	24.5379	8.40086	6.76043	8.66744
AAACAAAAGCTGTTTCTGCT	NM_138295	16.0682	16.5666	16.3653	16.1322	19.5506	12.4607	22.8932	17.5553	19.1244	15.8101	18.8946	15.9827	20.3511	26.8398	6.69938	18.2911	22.4838	45.6329	3.18318
AAACAAACAAAAAGTCCGCG	NM_001134462	10.8956	8.6373	6.88048	9.67687	7.38875	5.55652	10.2456	10.9466	7.30245	10.1154	10.1941	9.53076	8.18674	4.80157	10.292	7.68832	8.76744	1.13645	8.37981
AAACAAACACAGTTTCCCTA	NM_001012416	20.4687	19.5401	28.2698	20.391	28.0773	20.3705	23.6531	33.8312	34.0966	22.18	39.828	32.223	40.618	8.82595	22.2625	33.3857	41.6479	5.35201	13.586
AAACAAACTTTGGGTCAACA	NM_002652	8.03909	9.93998	12.2388	10.409	12.5757	6.65539	9.95962	9.73506	17.4101	12.2048	29.065	9.77608	20.1301	22.3576	28.0932	10.7699	22.1477	31.1893	15.8871
AAACAAAGCAGGGTTAAATG	NM_014045	16.6858	18.3791	29.4048	19.6954	33.8405	22.0188	42.6246	15.3524	20.9834	12.2939	18.705	17.0253	17.0259	10.9872	11.1018	15.314	13.421	13.3557	9.42488
AAACAAAGGCACTATCTTCA	NM_001005212	16.377	19.4552	17.5267	20.3666	20.1713	25.8959	18.612	16.6996	22.4862	9.44022	20.6489	15.4676	19.2357	4.14149	14.4147	16.8287	19.9482	1.18502	8.47568
AAACAAATAATCACATACCC	NM_001012709	19.4651	16.1985	17.0076	17.6697	16.5213	22.1017	15.5318	18.4873	21.8739	18.8295	24.9399	19.1596	25.3179	20.9842	28.8883	20.0147	28.3389	17.0662	33.0494
AAACAAATGGAGGATGCCAT	NM_012416	12.9029	10.0108	15.4503	10.2382	17.0976	8.80128	14.8373	19.7667	9.53993	19.5939	5.90308	20.3249	9.28111	13.5636	1.82576	20.3385	8.09537	8.63509	0.230109
AAACAAATTAGATGCCCAGG	NM_001257374	23.8657	32.8501	27.4691	33.143	27.5009	28.0521	28.3674	27.5699	22.7756	32.856	34.4347	23.0603	22.9081	46.1632	23.6319	19.9207	22.4532	73.9179	15.5036
AAACAACATAAACAGCAACA	NM_001277332	18.6159	18.4782	14.2361	16.1322	12.4427	18.1831	13.7507	11.904	11.8442	11.3002	14.3547	9.61662	10.7122	13.9682	11.4552	10.1014	9.10348	13.958	6.02119
AAACAACCCCCAAGTCTCAG	NM_031293	24.0973	35.4554	22.9906	37.9265	20.4816	42.2648	22.3948	38.703	18.6012	47.5578	16.6306	41.0669	14.2794	63.0911	8.59876	44.4481	11.5779	67.1866	9.69335
AAACAACGGGAAGGAAGAGG	NM_000060	26.259	18.6622	20.3599	19.0731	18.5605	19.1265	15.8504	14.5221	10.731	15.1094	7.08844	14.9769	7.49223	9.76284	2.97423	15.502	5.59039	6.34276	0.604036
AAACAAGAAACTAGGGACCC	NM_024009	9.19713	9.09041	4.9272	8.84707	4.65491	10.8331	6.42187	8.83696	12.4676	5.7584	13.5368	9.00332	9.50209	2.81068	3.68098	8.71204	6.7716	1.36957	2.04222
AAACAAGAGAAAGAAGTAGC	NM_152996	25.1781	19.4977	17.2276	20.4886	18.3832	21.8529	15.5236	22.8083	16.9537	15.3515	16.0853	20.9014	15.5317	8.12328	10.13	22.8038	14.7855	4.38068	7.92918
AAACAAGAGAGATGGGGGAC	NM_152346	19.0791	18.6906	20.1223	17.5843	20.4668	17.0842	21.0222	17.9789	7.03528	21.5558	5.08519	18.2765	5.45081	23.7098	1.61963	18.8134	5.15253	23.7975	0.81497
AAACAAGAGAGCCTGGCAGG	NM_007036	8.96552	9.16121	11.1742	10.6043	10.1521	15.5914	8.67688	3.15182	12.7236	3.52893	9.86218	2.60041	14.0269	4.22666	1.48711	1.90119	16.7304	3.1471	1.33272
AAACAAGAGGCGCTTGAACC	NM_015122	12.8257	11.2993	11.9221	9.66467	9.51671	8.58358	13.0725	12.692	15.7849	14.6763	11.0238	12.1312	14.3426	11.2321	6.62576	11.4176	15.7427	7.40151	8.03464
AAACAAGATAAACAGCAACA	NM_031963	19.9283	18.3507	18.3538	18.6948	20.3043	14.2438	13.6281	20.0886	25.1022	15.2241	26.0542	21.3921	23.3922	12.3499	17.1828	25.5407	22.5143	12.1124	7.25802
AAACAAGCAAGCAAAAAACC	NM_001011719	14.6013	8.8497	20.615	11.4829	16.0779	8.15855	12.9254	20.0378	18.0335	27.5945	19.6532	19.9692	22.6977	36.2726	18.6257	21.9995	25.06	47.9835	14.5065
AAACAAGCTCTTTCGATTAT	NM_001190892	19.2335	14.6693	30.8302	17.5721	27.3532	21.459	23.8982	16.5386	33.6068	21.2246	41.3927	13.6276	33.3573	24.3911	28.6527	12.9532	36.2917	22.1074	18.4663
AAACAAGCTGCATTCACTAA	NM_001037340	16.0682	24.6234	17.8347	25.382	13.8909	28.0314	17.0106	27.409	17.7329	26.2695	12.387	27.6723	15.8263	29.0543	7.03802	27.421	16.0686	21.8646	2.97224
AAACAAGGGCTCAAGGTACG	NM_032043	12.9801	19.7667	8.17387	21.0621	7.25576	18.3697	9.92694	17.64	9.8071	14.2304	9.79106	17.6754	7.83949	5.6107	5.27116	17.6957	8.79799	2.24376	2.97224
AAACAAGGGGAGCTAGAAGT	NM_001166006	10.2008	9.40192	7.76913	10.8727	7.93552	10.4288	6.91209	8.72681	11.7774	6.25526	9.70808	7.51912	8.84967	2.71486	16.5938	7.89725	3.73711	1.41814	18.8498
AAACAAGTCGCTGAGCAGCT	NM_001094	24.4061	33.5297	25.2343	36.4744	30.2939	36.0552	28.5226	32.6196	25.1244	43.876	24.8333	31.9164	19.2041	49.1442	16.4171	32.3098	14.7753	56.774	9.77005
AAACAAGTCTGTCCACTTGG	NM_001098518	17.6122	17.1472	24.1961	16.5959	20.0974	15.9957	18.7672	18.9024	17.4101	14.7018	15.9431	17.516	13.4481	9.98642	5.13864	16.672	9.52097	5.43943	3.82556
AAACAAGTGCTGGCGCAGCG	NM_000044	18.8475	25.034	24.8207	25.3697	27.6044	20.5571	30.4099	21.978	21.8183	20.8169	26.2201	21.4902	21.8348	10.54	17.6687	24.9035	21.771	4.6138	7.65113
AAACAATATCATTCTGCTCC	NM_025031	33.3616	29.1969	36.1357	29.177	30.8554	25.3154	29.119	37.5338	29.4213	36.1174	28.982	38.3438	28.8535	26.5311	11.0576	42.1186	31.2716	19.5916	4.9857
AAACAATCTTTCAGAAAGAC	NM_175861	23.0164	17.5153	22.0844	16.5349	19.1812	19.0954	22.6073	28.4935	18.668	24.6388	10.7868	29.3528	18.6885	11.5302	0.692023	33.4379	18.3902	5.33258	0.0575273
AAACAATGTAAACAGCAACA	NM_031962	17.3806	14.9666	19.6296	15.9735	17.3636	15.7573	11.6264	16.4623	25.2023	17.4918	23.4582	17.4301	29.8953	13.9682	15.4159	20.3699	28.3083	8.82935	9.55912
AAACAATGTAAACGGAAACA	NM_033191	14.9101	8.69394	12.2388	7.48035	15.9154	7.26702	18.2035	17.1401	12.6234	24.3586	7.85892	18.3869	12.3853	28.9798	4.373	17.1734	14.2356	25.9538	2.57914
AAACACACAATGGCCCCTCC	NM_001193417	20.8548	11.1152	31.4021	8.99351	28.6684	9.40255	28.1059	17.9535	21.8183	16.8038	17.9463	20.1041	16.9733	10.2845	22.2625	19.8685	12.3824	8.21742	27.6706
AAACACACAGGAGCGCCCTC	NM_015063	11.5132	13.2816	11.9485	11.4219	13.5658	9.86905	14.0775	13.5477	11.8331	27.2505	9.74364	15.5289	10.4702	44.9495	2.87116	16.1183	11.3946	44.9335	1.30395
AAACACAGACATGCTGGATC	NM_001130043	17.9982	26.8748	13.9017	24.6986	13.3441	20.4534	14.8945	17.6909	32.6384	14.8674	40.6815	16.7432	39.4395	6.83505	32.6282	18.4374	48.6333	3.39964	19.914
AAACACAGATGGACTTTGGG	NM_003820	15.605	11.9931	12.8635	11.3487	11.9846	11.9113	11.3159	17.6993	19.0799	14.2686	25.8171	18.5095	18.3623	7.92099	48.5447	21.3832	17.3923	3.89502	62.4363
AAACACAGTCTCATTCTGAA	NM_001037763	29.5787	38.0749	51.41	38.6831	52.1794	47.6244	57.5599	42.4733	43.6032	38.6144	34.245	35.4858	46.8475	33.4194	27.6368	35.7152	51.3522	27.4594	25.3312
AAACACCCGCATCTGGGGCT	NM_147127	11.5904	14.3436	20.8174	14.2773	20.0383	12.3156	19.6006	9.78589	15.4398	6.93047	10.0163	8.26735	14.4794	3.69433	3.0184	7.86591	15.4881	1.05875	1.40942
AAACACGATGGACTTGCCTG	NM_001287136	19.6967	21.48	17.9403	22.4045	17.9842	21.1687	14.4124	15.1491	18.2339	19.3518	17.6263	11.3829	19.2567	16.9386	8.84906	9.32836	18.4513	8.59624	3.94062
AAACACGGACGTCAGAAAAC	NM_004627	12.6713	13.5365	15.9342	14.5946	17.3636	14.6999	19.3718	8.6082	8.90542	6.56101	4.40953	7.58045	8.4919	5.41907	0.441717	6.72728	6.86325	3.45792	0.18217
AAACACGGCCGCGGGGGGCG	NM_001083603	16.763	8.41075	20.3599	9.26197	20.9545	9.95198	17.8848	6.60018	19.2691	4.7647	21.6091	4.57526	15.5843	3.99244	19.0969	5.33795	12.1176	2.46717	9.46324
AAACACGGTGTTTTAGAAAG	NM_144651	8.5023	5.01247	6.85408	4.53946	9.11772	7.12189	6.91209	10.2604	3.79594	9.42748	3.1412	10.5979	2.67279	7.32479	4.0049	11.5638	1.75145	3.0791	4.47754
AAACACTAGCACACTCACTG	NM_001005517	36.4497	39.8874	35.6254	35.5469	37.4462	35.9412	35.4183	39.6011	31.2692	36.5633	26.5283	40.4413	29.3165	30.2893	10.2478	42.3694	27.4326	28.9067	3.20235
AAACACTCAGATGGTGCTAG	NM_152467	15.3734	16.4392	27.4955	15.6563	26.7621	13.0931	27.2399	12.8021	6.80152	8.16623	10.5141	11.2357	5.04042	4.96127	57.968	10.0282	3.55382	3.45792	64.6127
AAACACTGGCTGAGTTATGC	NM_144709	14.6013	15.8587	11.4469	17.267	12.7678	19.9247	12.9908	18.4788	16.2858	9.04528	26.955	19.2823	17.0048	4.49282	45.7472	21.2578	16.6897	2.05921	50.8445
AAACACTTTTTAAACTAGGG	NM_005855	12.1308	8.48155	10.2855	8.1149	9.82704	8.01342	16.5776	12.9123	12.8127	6.85403	10.929	10.7083	11.7645	3.22589	10.5423	9.86111	13.4006	1.70953	17.6417
AAACAGAACAGCTATTGGCG	NM_006893	9.27433	13.2816	9.59043	14.3506	10.093	17.7373	16.3243	7.9558	8.97221	13.2876	12.9204	9.66569	7.82896	17.2899	17.1533	8.71204	7.98336	21.1458	15.3598
AAACAGAAGTACCCGGAGGG	NM_001039887	8.3479	4.78592	5.5431	4.2832	5.97011	3.04779	9.31417	7.32035	7.81451	4.20414	2.28774	7.15114	6.51361	2.54451	0.353374	6.03784	5.00997	1.69011	0.0191758
AAACAGAGAACATTTCCAAA	NM_001130071	12.6713	19.8658	22.9994	20.1591	24.442	27.0466	17.7051	22.2152	9.70691	22.4603	5.76084	20.6929	7.80792	15.2138	0.883434	21.6339	4.90814	9.11104	0.402691
AAACAGAGACCACCCCTCAG	NM_001130043	11.822	11.6108	8.48182	12.2273	8.51184	10.6776	7.89253	15.5473	7.29131	20.1672	6.24684	20.5212	6.5557	29.7037	1.20736	20.0147	7.69824	25.3613	0.306812
AAACAGAGACGCTAGGAGAG	NM_001039886	11.2816	21.211	8.5522	20.5374	10.6102	27.6064	13.4647	10.6247	1.80335	8.70131	0.817897	10.8923	1.08385	6.26014	0.0736195	10.2058	0.488777	8.37283	0.0575273
AAACAGAGACGCTGGGAGCG	NM_001161500	42.0083	56.2558	36.6812	57.2436	33.7223	64.325	31.7662	45.7776	39.3954	41.2771	30.1792	51.2846	35.9775	40.5738	8.03925	55.709	36.6481	31.3933	8.18805
AAACAGAGCAGCTCACATGA	NM_152307	17.6894	13.3383	24.6272	12.7886	22.1072	12.7199	24.0698	13.2427	29.733	7.54198	51.9898	12.352	28.9272	2.38482	109.089	11.0729	28.2473	1.02961	130.031
AAACAGAGGAGAGAGAAGAG	NM_144715	14.1381	16.0003	5.84225	16.3396	7.52175	16.3586	7.14086	7.0577	3.21708	7.88596	2.38257	6.41517	1.71522	4.05632	0.250306	4.02175	1.05902	2.1272	0.0862909
AAACAGAGGCGCTGAGTGCG	NM_198457	19.0019	17.9543	5.62228	20.2567	6.62032	21.9462	7.62291	19.6226	24.6346	14.8419	31.898	19.0738	29.064	6.46242	15.1067	19.9311	32.7583	3.0014	7.5169
AAACAGAGGCGCTGGGAGCC	NM_001277949	33.2844	30.2164	50.0286	29.5675	56.1545	29.0059	50.7622	27.0531	44.4269	26.5243	37.5047	22.496	42.8699	22.1554	16.3877	23.1694	44.1427	20.4367	6.65399
AAACAGAGGTTGGGGCACGC	NM_001172504	9.66035	14.5843	10.4087	14.1797	10.5068	15.6951	8.07228	7.81177	6.80152	7.3254	5.67787	8.58627	4.84049	5.25937	5.44784	7.30182	4.36845	2.07864	4.53507
AAACAGATACTGTCCCTCCC	NM_052862	48.4162	41.629	36.6724	40.9284	32.6731	41.4044	29.838	28.5612	38.0929	31.289	40.48	26.6542	39.8183	40.3502	78.4931	23.4201	39.0309	35.6574	75.8689
AAACAGATAGGAGAGGTGAG	NM_022154	25.6413	19.441	20.1311	18.109	23.511	20.8888	23.9962	29.6542	34.0744	28.4098	34.1028	29.9048	40.1234	21.3249	21.5558	30.513	55.1504	18.4163	17.3157
AAACAGATCCCTCTATTTGT	NM_001568	25.5641	56.5673	26.6069	56.0111	26.2744	56.7367	24.4047	25.0451	54.2452	19.0078	72.0816	22.6923	65.2098	11.0511	93.4673	23.9007	70.8523	9.60642	104.517
AAACAGATCCTTCTTGAGAA	NM_016242	17.2262	15.3631	27.4251	13.3621	24.1169	11.0819	29.8707	21.673	17.1541	23.1101	16.8676	21.6987	15.4475	13.2123	11.6613	24.893	11.6899	7.39179	8.39898
AAACAGCCATAGCCGTTGAA	NM_014507	17.3034	11.2143	32.4403	9.11554	31.6534	11.4655	26.4637	36.6696	25.4584	30.9323	26.8009	40.7602	25.8019	24.3805	24.8539	41.0949	29.0924	27.2457	21.659
AAACAGCGGTTGGCAGAGAA	NM_030763	10.278	10.2373	13.8225	11.7147	10.6841	12.243	13.383	10.1333	11.2988	9.42748	8.30936	10.095	9.81777	9.16664	2.97423	9.39104	10.9669	10.5195	0.488982
AAACAGCTAAAGACCTTTGG	NM_139312	15.7594	11.9223	18.609	14.4604	17.7626	14.109	15.6217	18.7584	16.0298	24.2566	20.9571	15.8478	17.0364	33.1638	11.7202	13.1203	17.4229	49.3822	4.6693
AAACAGCTGTGAGGACAGGT	NM_001025389	10.5096	4.47441	10.3295	4.01474	9.98959	4.70646	14.7066	15.1745	5.68834	14.0903	2.45369	13.7012	3.87239	10.7955	0.0588956	12.9323	2.36242	5.46857	0.0479394
AAACAGGACTCCTGCCTACA	NM_002624	20.3143	18.2658	23.5977	18.6094	23.3189	15.6329	23.6041	23.1896	19.9259	24.3203	12.1973	19.3804	17.8046	29.2033	1.53129	18.2807	15.2845	27.8285	0.220521
AAACAGGAGCCGACCTCCCC	NM_001166700	96.0503	72.9498	79.1783	72.1677	74.7446	71.2292	70.9266	81.3288	62.4827	83.6752	57.2765	85.0654	61.4532	115.983	62.341	80.6856	55.9243	135.889	47.7189
AAACAGTCAACTCTGCTGAA	NM_025243	30.0419	35.8519	30.8654	32.7159	29.0674	37.7864	28.4981	23.9606	37.7701	24.9956	34.6125	16.8659	36.6509	17.8648	25.8846	16.0348	34.6726	11.821	30.3744
AAACAGTGACATGAAGGAAA	NM_001001317	16.377	9.43024	12.9163	10.1162	11.6742	8.15855	14.0611	23.4099	34.0966	28.9959	48.9553	24.1029	36.8508	32.3334	85.2661	26.6166	38.481	39.6301	82.868
AAACAGTGGAATCCTTGTCC	NM_001282900	14.6013	20.1773	20.5446	20.1713	18.3684	17.6544	14.1347	11.5651	9.19485	8.98158	8.33307	7.44552	7.95524	8.29362	7.6417	5.83937	6.82252	7.43065	6.48141
AAACAGTGTAAACAACAACA	NM_031961	24.7921	16.1277	35.7486	16.7911	39.6776	14.0986	41.5951	14.8864	33.5846	14.1157	29.065	13.0389	36.251	11.0937	7.30305	11.2504	38.2672	8.97505	3.164
AAACAGTGTAAACAGAAACA	NM_030975	16.0682	16.3401	9.828	14.4116	10.4181	13.373	8.22751	26.6295	12.8572	26.0402	10.3719	27.1203	10.3755	18.6101	2.73865	27.5359	12.922	9.70355	0.968376
AAACAGTGTTGGAGGCTGGG	NM_001277224	10.1236	9.57183	7.10924	10.6653	6.69421	14.9694	7.02648	9.53171	18.245	6.57375	21.4194	7.61725	18.5517	4.17343	43.0674	7.76145	18.6754	1.51527	42.2442
AAACAGTTCCGAGCGTATTA	NM_147188	13.6749	28.5881	25.1903	30.3973	27.5601	33.2355	28.637	14.9203	17.7886	15.326	14.331	13.2965	21.698	13.6488	2.09079	12.6293	26.7096	11.1605	0.239697
AAACATATCACTTTACCATC	NM_001143947	54.052	51.569	48.5681	56.2186	49.15	58.7478	54.4879	55.6567	85.7926	51.3415	73.6107	54.854	82.362	45.1518	32.0687	48.7206	83.978	36.9298	16.1843
AAACATATGGCAGTGAGCGC	NM_001137554	7.18986	7.16471	7.62836	7.80983	7.38875	5.83642	6.58528	5.96473	14.0594	6.84129	9.89774	4.19501	11.996	5.66394	7.00858	4.22022	9.36823	4.74978	3.93103
AAACATCCCTGTAGGTCAAT	NM_014565	38.457	36.7723	57.2962	37.0479	52.5784	36.8949	52.1103	55.4534	39.5846	48.9592	33.8183	58.6074	41.1652	42.3731	11.9116	54.7062	44.9675	30.6065	7.91959
AAACATCGAGAAATTTCAGG	NM_001195803	26.3362	23.9013	21.3189	25.6748	21.3387	23.325	23.1302	14.9542	15.1726	16.0012	14.6984	11.5424	9.46	15.7994	9.15827	10.2998	8.28885	20.8835	6.02119
AAACATGATGCACGTCCATT	NM_003245	27.803	37.9475	19.0225	35.4615	15.3243	34.946	15.017	20.8766	36.3341	20.7532	41.6298	19.7116	40.3549	17.3431	58.1005	18.5314	41.6784	16.7845	55.8398
AAACATGCACATCATCCCTG	NM_001005324	29.9647	33.1757	34.2704	32.6427	27.8704	32.4787	20.9569	32.5773	31.3471	35.6715	34.7428	28.4941	31.1159	37.7205	21.3938	28.6745	29.9172	49.1005	12.7519
AAACATTGCACAGATGCACA	NM_001001550	9.73755	15.2356	10.2855	15.9491	14.2012	13.2797	13.2849	9.5656	19.4472	7.72034	19.5228	10.5243	25.0022	6.07915	21.9239	11.3131	30.3347	6.09021	21.6398
AAACATTTGTTTTCAGACAC	NM_003309	18.6931	22.726	16.3565	25.2721	13.1224	21.4175	11.7326	17.4536	25.7144	14.1667	21.6802	15.3817	28.8851	7.63354	5.91901	11.6683	32.7175	5.8571	1.8217
AAACATTTTGACAGTGATAC	NM_001286624	17.2262	12.9135	22.3923	12.4103	27.1167	13.3004	30.1403	19.4362	37.9371	18.511	32.4907	17.2461	49.4887	17.4922	21.2171	15.9094	58.8467	21.9034	17.3061
AAACCAAATAAAGTCAAAGC	NM_004688	9.42874	9.92582	4.54886	9.46942	4.47758	6.93529	3.41519	4.95649	10.7978	4.90484	19.2147	3.48357	9.52313	1.95896	23.2196	3.25918	7.11782	0.339964	20.2208
AAACCAACAAGAGGTTCAGC	NM_173849	21.3952	11.4409	21.3805	10.9582	23.4076	14.0468	23.3589	12.692	13.5585	12.829	13.5131	11.4443	10.0388	15.3097	4.25521	8.88963	7.20946	15.2401	1.67788
AAACCAAGGAAAGGAGAGCT	NM_021046	10.1236	12.9135	6.96846	10.7751	5.67456	11.9735	8.21117	11.7346	9.9852	9.18542	10.4904	14.0324	10.1335	6.79247	7.95091	15.8258	8.29903	7.0324	3.01059
AAACCAAGTACCCAGGGGCG	NM_015368	7.57587	7.56118	9.09772	7.59018	7.40353	7.85792	11.9777	18.7754	11.1986	32.9579	12.4344	18.5095	11.1016	56.5648	4.56441	17.2465	10.2847	64.5835	0.968376
AAACCACTGAAATGAAGGAT	NM_001286710	27.031	27.0305	26.9236	32.6427	27.8113	27.0466	28.3592	33.272	29.8443	36.9073	41.9735	35.3386	25.4967	35.7722	64.2404	37.3448	22.6772	50.169	29.6841
AAACCACTTATTTGGTTTTC	NM_183236	10.5868	17.9967	10.0392	17.0108	10.7285	13.3315	11.2996	16.0726	13.5696	15.3642	9.86218	17.8104	10.8069	12.0412	6.7141	19.6595	10.5596	6.86728	6.84575
AAACCAGAGAGGGCTCCCCG	NM_005775	7.73027	5.60717	2.63957	5.90618	2.09841	6.44805	2.14062	4.8294	1.95919	4.53538	0.877165	3.47131	1.24169	4.90804	0.0147239	3.68747	1.26267	3.8076	0.00958788
AAACCAGATTCGCTCCTACC	NM_198968	22.7848	24.326	14.9576	25.4308	14.8662	26.1136	17.9175	35.8392	24.7905	49.9147	20.6845	39.0307	26.791	78.3369	16.1374	41.1472	29.3979	101.97	9.34818
AAACCAGGCGGCCGCTGGAG	NM_182614	15.3734	17.7702	17.5707	19.1707	18.6788	26.6215	23.3263	17.8349	11.9778	15.5426	9.17467	16.228	10.5544	10.4549	4.10797	16.9227	9.53116	5.77939	2.69419
AAACCCAATTCCCCAGCTAC	NM_001004309	28.189	21.0694	42.981	21.111	41.7612	24.9007	40.8353	19.7836	26.8498	18.5619	38.5004	17.0499	27.4856	12.9036	76.2404	16.6302	30.3857	8.08143	84.4788
AAACCCACGAAGAAGCATTC	NM_014145	23.8657	17.9118	22.5947	18.829	23.1564	22.5475	25.279	22.4948	20.783	21.6832	13.2286	24.1765	15.8684	24.5189	20.584	21.7279	13.5839	31.6652	19.1086
AAACCCAGATAGTACTATCC	NM_001135602	15.2962	11.5966	8.86015	12.1663	8.34929	15.2286	12.6477	12.6496	10.0631	15.8738	14.0228	10.8187	10.0493	8.69819	9.85029	8.37777	10.0505	4.99262	9.45365
AAACCCAGATCGTGTCTGCT	NM_001286043	14.6013	10.2515	10.5847	8.98131	10.0191	11.2685	11.8225	14.4882	6.48983	19.5047	3.18861	15.3694	4.55637	22.9113	0.235582	13.089	3.72693	20.9127	0.00958788
AAACCCAGCTCTTTTCCCTC	NM_001040217	17.4578	25.9119	22.6475	26.5656	19.4472	23.9781	20.3523	15.5812	14.6828	13.3896	11.8654	13.8239	10.7017	8.46397	4.52024	13.8411	8.29903	6.15821	2.59832
AAACCCAGGCGCGCGGGGAG	NM_138774	10.2008	5.33814	13.7082	4.44184	13.7579	3.56613	11.6345	9.45546	11.0539	11.4786	8.01302	11.8	12.5327	17.1941	2.75337	13.8724	12.9424	10.0921	1.00673
AAACCCATAGCTCCCCGTCT	NM_130442	36.2953	38.1457	52.765	40.0254	56.3171	34.5624	65.5341	26.2313	23.2209	18.0651	22.2255	27.2675	23.2975	9.8693	21.2319	22.8665	26.1699	5.2743	21.985
AAACCCCCTCTGGTGTGAGC	NM_001243325	8.81111	14.0462	10.2327	14.5214	8.26063	9.64098	6.91209	13.0733	17.6439	13.7208	25.9001	13.9956	21.3613	17.5028	27.0184	15.3349	26.9846	19.3197	25.312
AAACCCCGACACCCTCCAAG	NM_021925	22.5532	47.6892	29.5016	45.9194	29.7619	47.2823	28.2121	20.8766	22.4862	28.0022	17.8396	19.3559	19.7092	43.9487	7.53864	22.7829	17.5145	45.866	10.1056
AAACCCCGCCCCCAATTCTC	NM_173193	34.0564	31.1085	30.7158	27.7005	33.4711	31.6908	33.9068	40.4907	32.3044	44.6149	46.952	44.5995	31.7262	65.5079	59.1165	51.071	29.459	94.7432	43.2701
AAACCCCGCCCGCCCGCTGA	NM_001186	13.2117	11.4975	8.29705	11.0802	9.91571	6.77979	8.57067	11.3449	7.68093	7.13431	6.04533	10.6592	8.43929	5.15291	0.912882	10.4774	8.17684	7.93573	0.49857
AAACCCCGCTCGCAGGCAGC	NM_001136223	10.0464	7.10808	14.2801	6.94343	14.4967	7.94085	11.3159	11.6668	13.1912	18.9187	14.0346	10.7819	14.1637	25.328	7.7006	9.30747	12.3518	25.8858	6.86492
AAACCCCTGAGCTGCGGGGG	NM_001079668	11.436	19.7667	9.70482	14.8631	14.0977	15.1249	14.9353	7.74399	12.9017	11.9882	10.0518	6.97941	14.09	7.97423	2.19386	8.48223	13.421	4.47781	0.623212
AAACCCCTGTTCCATCCCAA	NM_152722	19.7739	19.71	26.3781	18.9754	27.3384	15.2493	23.1138	20.0378	11.2876	18.8932	7.61	18.0312	10.8069	14.7773	5.19754	16.9331	8.51287	8.81964	2.94348
AAACCCCTTTTTTTCTTTCG	NM_203464	16.6086	22.9526	14.0249	20.7327	15.5903	22.2261	18.71	14.7424	21.1949	11.6315	12.5766	11.7387	17.6046	9.09211	10.7632	12.6293	11.7612	7.22667	15.4748
AAACCCGCTTTTGTTGTTGT	NM_001616	22.2444	24.2694	32.9682	26.9073	26.8507	25.1806	26.6679	21.207	31.2246	18.0269	34.3398	20.0551	31.3264	13.9043	26.4883	18.4896	29.8561	8.50882	20.9208
AAACCCGGGAACCTGGATGC	NM_001071	11.5132	7.0656	11.5877	8.44438	10.4625	10.263	6.332	30.6625	15.7626	27.518	7.28995	36.0133	15.2581	20.8458	2.26748	37.7104	13.7469	15.0653	0.345164
AAACCCGGGCCAGATCGCGC	NM_001037165	17.149	16.1843	5.63988	17.084	5.67456	16.3482	7.99874	8.28623	17.4435	8.40829	22.5455	7.22473	20.33	8.30427	15.4601	7.55253	23.1151	12.8798	12.8669
AAACCCGTTCTTGCACTCCC	NM_001204269	48.4162	57.7991	27.1524	50.0561	29.2004	42.9801	26.6107	44.2102	30.9797	43.5702	26.8365	48.2671	28.9061	37.9548	57.541	56.3567	27.3919	36.2693	90.826
AAACCCTAGTCTCAGATCCA	NM_002416	16.2226	10.5488	17.2364	11.5195	17.6	11.6417	15.924	18.6059	15.1504	15.5299	13.845	21.4166	20.33	10.6039	5.80122	24.6632	21.0785	6.18735	3.78721
AAACCCTGATGCAGACCCTT	NM_001161772	18.3843	23.5898	32.1236	21.6601	31.018	23.5219	28.1141	20.114	30.8573	17.7721	42.5662	19.3559	41.5651	13.4785	32.2012	17.7688	44.051	12.5787	14.8229
AAACCGAATGACCGAAAGAC	NM_005101	17.8438	15.887	12.9075	16.9254	13.152	21.7285	14.8455	9.26906	12.7014	7.56746	9.43545	9.06465	15.5001	4.38636	5.0503	8.62847	13.1563	1.99122	1.62994
AAACCGAGGGTGGGGGGCGG	NM_001009894	3.48412	2.19472	2.16445	2.35515	2.42351	3.19293	2.26318	1.36409	1.06865	2.77728	1.54097	0.907691	0.420912	4.42894	0.441717	1.03416	0.417497	6.20677	0.76703
AAACCGCACACACCCTGGAC	NM_001145666	17.3034	11.4975	8.26185	10.8117	9.29505	10.688	8.17032	11.3279	14.0928	13.6061	15.2674	8.34095	13.627	11.2001	20.7313	7.0929	12.4129	6.34276	19.8948
AAACCGCCGCGGTGAGAGCC	NM_032970	33.8248	24.9632	34.4376	24.2837	32.8504	30.281	30.459	38.2285	51.3509	38.8692	48.7656	43.79	53.7505	45.3754	36.6478	50.6427	52.2483	55.0159	22.1384
AAACCGGCGGAACCGCACTT	NM_006038	17.3806	17.841	11.9133	15.0339	11.9993	15.2286	13.6363	12.9292	22.3415	11.6824	22.024	11.0272	22.6451	14.9157	14.5178	9.67308	22.219	16.2503	4.80353
AAACCGTCCAAGCTAGCGCC	NM_006642	11.05	11.6958	6.01822	11.8978	6.14744	10.9575	5.98885	3.50767	5.0093	3.01934	3.2953	3.37318	4.39853	1.65021	1.28098	1.7445	3.69638	0.427384	0.210933
AAACCGTCTCCGCCCCCCAC	NM_173500	17.7666	13.9754	10.7958	13.7282	9.05861	12.0875	8.61969	6.71033	12.1002	5.29977	11.6995	5.28669	10.2282	4.50347	4.38772	4.5545	11.4557	1.93294	1.90799
AAACCTAGCTTCTGAAAGCG	NM_015565	11.436	4.40361	17.342	4.6981	19.462	3.01669	15.1233	12.2768	11.2876	22.1673	11.7943	11.8613	11.533	42.5115	1.85521	9.81933	11.7205	76.3851	1.04508
AAACCTAGGAATACAGTGTA	NM_148977	14.9101	18.7189	8.47302	19.5612	9.8566	22.2572	7.85168	6.47309	16.6531	6.80307	15.5163	6.91808	10.1335	7.11186	10.3804	4.61717	7.80007	5.67254	3.10647
AAACCTCATGCCCTTTCAAA	NM_001007094	31.4315	42.2662	41.5028	46.2488	47.1402	46.795	48.8422	40.7873	55.9483	50.5262	61.769	45.3355	58.5594	58.9922	75.4894	45.0853	57.0036	52.8401	43.1359
AAACCTCATTCCCCCACTAC	NM_001017368	28.0346	24.1845	26.3781	25.3331	21.5752	24.9733	20.4258	26.1635	29.8888	20.9315	33.7116	24.7285	36.0827	10.6252	44.9668	22.8978	39.815	2.72943	39.4829
AAACCTCCCACAGCCTAGAA	NM_003455	14.9101	24.9207	21.97	24.2837	20.7181	19.51	19.8375	14.5136	18.9018	14.7272	9.4473	14.9033	16.3419	7.71871	1.25153	14.6663	13.5228	4.3224	0.00958788
AAACCTCCTGTTTATTCTTA	NM_000421	19.2335	24.0004	32.3523	24.6864	27.5601	22.3194	24.5927	34.1023	31.0465	35.9136	26.1134	28.8499	33.6203	30.779	20.7607	25.875	34.4792	27.9548	8.71538
AAACCTCGCCCGGAATCGCA	NM_145013	15.2189	12.4321	12.5995	12.0076	13.1372	9.50621	15.1968	17.6909	16.5196	20.027	21.0401	16.0195	18.1939	27.6702	26.0319	14.5827	15.814	22.6222	16.098
AAACCTCTTCTCCCTCGCAG	NM_173536	20.0827	28.1633	23.6505	28.6645	21.2648	28.1869	18.4894	16.3691	9.45088	15.0457	5.4645	13.7012	6.91348	13.0845	3.99018	11.334	4.85722	6.36219	4.95693
AAACCTCTTTGTCTCTGCCT	NM_182977	32.2036	40.9493	45.3126	45.2482	46.1502	48.4537	42.3468	42.0412	36.6458	56.1317	32.7752	37.522	39.1343	75.4837	25.6343	40.3219	40.2121	90.683	29.6841
AAACCTGTAATCCCAGCTAC	NM_001048181	42.6259	40.3688	58.0617	42.4049	55.1053	48.0701	48.5399	41.804	47.2655	47.01	48.7775	38.675	51.467	84.299	46.9545	37.1776	51.4642	131.391	30.4415
AAACCTGTCCTAGGTTGAGG	NM_032107	7.80748	4.65848	8.78977	4.42964	10.0783	4.63389	7.11635	11.455	15.2283	22.4476	10.8223	9.93554	18.0466	112.235	3.09202	8.61803	18.5634	370.027	1.03549
AAACCTTAGTGATAAAACAG	NM_001204813	8.3479	10.9028	5.23515	13.0571	5.86667	10.1489	8.57067	5.45638	2.25975	9.89885	1.6595	3.96195	0.926006	13.0952	0.0883434	2.29814	0.600789	7.9843	0.00958788
AAACCTTGAAAACAGAGGCG	NM_001202473	8.27069	14.1595	3.10589	13.1181	5.61545	10.2215	7.06733	4.32952	4.95364	2.25495	3.63905	4.61205	2.69384	1.88443	1.33988	4.61717	1.53761	0.815914	0.306812
AAACGAAGAATGAGATGATA	NM_001159643	18.3071	20.9136	19.4976	19.9273	21.1466	18.5667	18.563	9.98923	11.1429	7.55472	7.51517	7.87484	9.5547	2.81068	1.59018	6.56015	7.73897	2.13692	0.239697
AAACGAAGGCTGCAAAAAGC	NM_002719	14.2153	21.7773	7.81312	20.0981	8.83695	15.975	5.98885	12.0904	8.93882	9.78419	7.40849	10.4139	7.67112	6.60083	4.35827	9.77754	6.8327	4.40011	2.24356
AAACGAATGTCTGCGTGGCA	NM_152281	17.4578	12.6869	9.66082	13.7282	9.78271	15.4774	7.36146	12.0396	18.2116	10.8289	23.3278	10.7696	19.5724	7.72936	45.7766	10.6864	17.8607	3.74932	45.9835
AAACGAATTGTATTTCAGCA	NM_002944	22.1672	26.6624	16.6645	30.2265	18.5458	36.3869	19.715	27.2226	30.8684	46.0163	43.7042	27.6969	34.7989	128.024	51.0919	24.329	35.8742	217.169	40.365
AAACGACAACTCACAGTGCC	NM_033358	12.6713	12.3046	13.3562	9.8233	11.6151	8.27258	9.69817	6.94756	8.03714	6.25526	5.82011	6.89355	8.50242	4.89739	1.26626	6.97799	7.86117	7.65405	0.45063
AAACGACCCTTTTCTCAGCG	NM_001010879	16.377	14.202	16.2421	13.2767	17.4818	9.40255	19.0042	17.5129	10.5418	12.7144	15.3741	17.0989	9.57575	8.27233	44.3926	17.6435	8.17684	3.44821	47.9969
AAACGAGCACACTCTACGCC	NM_001244735	19.4651	10.2656	11.2182	10.2626	9.8566	9.24705	9.64915	15.3609	17.4101	15.5936	20.1392	13.0266	14.5846	14.4792	37.1042	11.3653	12.6166	13.2392	46.319
AAACGAGGAAACTAGACTAT	NM_001142275	24.3289	30.981	26.0086	30.4217	26.836	28.5912	24.1433	12.9038	19.514	11.8608	13.3708	12.401	16.5208	10.8488	14.4589	11.8459	13.8487	15.4829	13.3367
AAACGATTAGTTTCGGCGTC	NM_015203	14.6785	10.478	13.0043	9.68907	13.6249	10.3666	11.1116	12.9801	16.6086	16.9567	13.4064	14.5476	14.7004	21.6656	6.81717	16.3899	13.0748	15.4538	3.53793
AAACGCAATGTCAGTTTCCG	NM_003611	32.5896	34.3227	25.9646	34.5097	28.5501	32.2921	29.3723	26.1381	29.0428	27.7091	22.427	26.0164	25.2863	26.6695	17.8748	27.3061	20.3963	33.1514	15.3023
AAACGCAGCTACAGCGGAGA	NM_015091	13.3661	8.62314	19.6736	8.43218	24.5898	5.57726	27.0928	15.0135	18.0669	12.9946	19.6058	14.5844	14.7319	11.4343	29.7865	14.9484	13.2275	8.54767	28.3993
AAACGCAGGCTTAAAAAGCA	NM_004268	17.6122	27.2712	15.6702	30.7878	15.3391	26.466	11.7408	30.0694	28.8981	31.7604	29.0057	27.5006	29.7374	36.8156	17.5951	27.0449	29.6321	40.3003	11.1891
AAACGCCGCGGACCGACTTC	NM_058181	18.3843	9.50103	16.4797	8.81047	17.5409	13.8291	13.6689	16.4284	14.1596	32.5121	19.5228	16.9027	13.3534	79.4122	23.249	17.2047	11.6797	124.903	21.4481
AAACGCGCACGCGCAAATCT	NM_032025	19.8511	11.5542	18.609	14.0943	22.6835	16.8043	24.7888	20.2835	14.2375	25.6453	11.7469	20.975	13.5639	36.6772	2.29693	23.0754	12.6471	46.206	1.40942
AAACGCGCATACGGGAACTT	NM_003545	14.6785	12.8568	17.4388	13.1913	18.3684	16.5555	17.0596	14.7678	12.9574	17.1606	10.6682	15.8723	10.7753	13.6062	4.82944	13.4546	10.1523	7.05183	2.34903
AAACGCGGTGATGGGACGCA	NM_003355	15.5278	6.73993	12.4412	6.68717	11.822	9.45438	12.3862	7.60842	14.6049	5.49087	15.6823	5.98586	18.8042	4.57799	44.0834	6.23632	18.4921	2.82656	32.7138
AAACGCGTCATAGGGACACG	NM_003337	14.6013	9.07625	13.9457	8.35896	16.4621	9.74465	20.3359	15.8354	12.6346	15.084	13.8805	17.3811	12.2485	22.2725	7.73005	17.3405	12.8915	25.5847	2.36821
AAACGCTGCGCGCGCGAGGT	NM_001136036	5.723	1.30268	3.97695	0.8542	4.12292	0.984831	2.69621	8.515	7.71432	5.68197	5.70157	7.72764	4.71421	4.19472	0.853986	5.90204	4.09351	2.23405	0.0575273
AAACGCTGGGGCGAACTGAC	NM_199437	45.7913	44.1918	41.6612	44.3208	44.6133	34.3136	44.5609	35.7969	42.6347	35.1747	36.7105	36.2218	37.3559	25.5197	47.1312	37.021	35.7724	20.6892	38.7734
AAACGGAGCCGTGGATGGAG	NM_001037281	10.664	7.70278	11.007	7.32172	10.3443	5.73276	8.68505	4.69384	6.57888	2.57345	4.9548	5.27442	5.04042	2.02283	0.971777	3.69792	4.20552	0.913047	0.325988
AAACGGATCTGAAGTTAAAC	NM_178431	16.377	12.7577	19.1281	10.3114	16.7429	10.3874	16.0547	19.3769	22.1077	19.441	32.6329	17.7613	29.064	19.5896	18.6405	15.3662	29.123	24.05	9.96181
AAACGGCCGGCTGGGCGGGG	NM_005737	11.8992	26.7332	7.79553	28.5913	8.14241	26.2691	8.09679	33.111	10.4082	21.8233	9.04428	35.6085	10.6596	10.5613	2.9595	36.9165	10.4578	4.85663	0.968376
AAACGGCGACTGGAGCGAGG	NM_006529	16.4542	17.2746	17.6851	17.145	20.6442	15.3634	24.225	7.20174	13.2357	10.5104	9.81476	6.28024	12.1644	11.3066	14.1938	5.98561	12.7489	6.9547	19.0415
AAACGGGATCTCGCTCTCCG	NM_173567	20.0827	9.41608	18.1074	10.4334	20.3191	9.78611	19.0287	14.7678	13.9259	20.4602	11.0831	15.8233	13.3113	26.3075	8.59876	15.7736	12.3518	34.1227	8.25516
AAACGGGCGAGTGTGGGGGA	NM_001185022	13.5205	15.6179	5.97423	14.7044	4.62536	19.6344	3.52958	10.4213	7.89243	10.6505	6.62615	10.696	7.97628	6.686	0.0736195	9.18212	8.39068	4.18642	0.00958788
AAACGGGGTGTAAACGGGAG	NM_000574	8.19349	6.21603	6.0974	6.34549	8.30496	6.35475	6.90392	13.9544	6.22266	20.9443	4.04207	15.9582	5.47186	30.7364	0.279754	15.3871	4.31753	34.5112	0.172582
AAACGGTGGGCTGGGCGAAG	NM_024943	7.03545	7.83021	5.41992	10.2992	5.54157	9.01898	4.38746	2.32997	5.7106	0.840829	5.52377	1.26341	5.57708	0.170344	4.09324	0.85658	5.36637	0.0291398	1.11219
AAACGGTTACCGAGCGGACC	NM_001135675	19.9283	14.5277	17.2364	15.8393	21.4126	17.0428	21.4471	21.0799	14.4602	16.8293	16.4172	22.5696	13.7323	16.7576	30.2282	23.1068	12.6878	18.9117	52.9155
AAACGGTTGTACTTCGCGAA	NM_001193530	15.991	3.62484	20.1663	4.08796	20.8658	4.03263	17.9093	8.77765	9.59559	13.122	9.1154	9.43263	9.02856	15.0222	7.27361	10.6864	8.60452	20.7572	2.73255
AAACGGTTTTGGAGAGAAAT	NM_014270	30.8139	34.082	26.6948	36.8282	28.8752	40.036	25.3852	44.3797	39.6514	43.3791	46.6201	46.464	40.155	51.6249	59.087	49.7234	42.5236	63.0196	81.5066
AAACGTAGTCCCGCCGGGGC	NM_015649	7.03545	4.64432	2.91232	4.52726	3.53182	3.70089	4.09333	3.47378	4.41932	3.23592	2.4774	3.23825	4.0618	2.64033	0.912882	1.91164	3.94077	1.60269	0.968376
AAACGTGACTCCCTTCTCTC	NM_020665	38.7658	43.9087	46.9843	44.5038	51.869	49.5318	51.8243	29.9169	40.3082	33.4421	36.2483	29.0584	40.8811	42.9054	31.0233	26.3555	37.4118	38.2217	27.3638
AAACGTGCTCTTCGTAGGCC	NM_152720	11.6676	17.3879	11.0598	16.3396	12.3244	15.156	14.2409	20.6393	5.53249	15.7082	5.82011	22.8149	4.61951	13.6062	1.70797	25.781	4.02223	7.56663	0.930024
AAACGTGTGATTTAGGGTAG	NM_024558	16.2226	10.1949	11.051	12.0686	11.0388	11.0405	12.5088	10.0485	15.7515	5.52909	11.095	8.23055	15.9947	3.99244	2.67975	6.31989	14.5513	1.82609	1.08343
AAACGTTTTCTAGTGAACCT	NM_001251982	19.6967	15.7171	19.8848	16.5349	19.6836	18.6911	22.8769	25.1044	27.4398	23.5432	30.9616	27.1817	23.2343	17.407	34.8809	29.552	23.6751	11.4325	40.969
AAACTAAAAAGAGGGAAAAG	NM_006512	10.1236	9.75591	8.52581	10.4579	7.65475	12.3674	7.69644	18.589	12.0891	12.1538	9.73179	14.0079	11.6172	10.4442	7.00858	13.0054	12.0056	13.9968	6.28965
AAACTAAATGTTATGCCCTA	NM_001144999	20.4687	17.2463	22.1724	16.3274	22.3436	13.9639	24.2822	19.9361	31.2469	13.7845	27.6544	16.9885	36.3037	7.03734	7.65643	14.9066	40.5787	3.11796	3.74886
AAACTAATTACAGCCTGAGA	NM_001220496	15.6822	22.6411	10.0216	25.2111	10.359	24.9318	14.3634	11.1669	20.7274	8.35733	40.0532	9.72702	18.4359	3.38559	85.6489	9.50595	13.92	1.33072	87.8825
AAACTACAACAAGCCGGGCG	NM_001142275	7.96188	4.44609	7.12684	4.36862	8.89606	3.14109	8.54616	3.89741	1.61411	6.72663	3.1412	2.95613	1.80992	10.4016	4.82944	2.71598	1.28304	14.7447	2.98183
AAACTACACATTCAATGCTA	NM_014495	41.1591	43.2432	40.227	44.8943	38.9387	41.2489	42.2406	30.7133	45.2284	36.9965	47.0469	33.2534	53.6347	52.9876	52.7116	35.0466	52.849	56.4535	35.2067
AAACTACAGAGCAAGGCCAG	NM_014439	22.5532	27.3987	17.1572	27.7859	18.0433	28.1558	20.2379	24.3503	36.0558	33.9389	36.8054	27.3411	35.6512	43.2035	36.265	27.3479	40.2936	52.3642	41.5059
AAACTACCATCTATGAACTA	NM_021186	18.7703	31.1934	15.2391	34.0948	14.6445	35.2881	15.3765	25.1722	21.117	19.3773	12.3396	23.8208	15.8684	14.4154	1.86994	25.5511	13.2275	14.1134	0.680739
AAACTACGCCTAATATTCTC	NM_001271789	28.4206	24.9491	17.254	25.0159	17.5409	25.9062	20.6546	21.1731	20.6161	17.237	14.331	21.5393	19.4882	13.372	15.0626	19.273	19.5613	13.9385	13.2792
AAACTAGAGAGCGTTCGCGC	NM_052965	14.5241	13.6356	16.9372	16.9742	15.3982	14.6066	12.0349	13.8951	4.64195	17.5173	2.08623	15.075	3.50409	14.788	0.456441	15.7214	2.59663	8.89735	0.0575273
AAACTAGAGCAAGAGGTATG	NM_001127610	24.7149	29.381	30.0119	34.5341	30.2939	43.2082	26.5944	25.8161	35.9111	23.1355	36.9832	29.3528	36.0511	25.8923	18.9349	31.0771	33.4201	17.4159	11.8698
AAACTAGGGCATTTAGAAAA	NM_021057	10.664	12.3471	11.9748	11.8612	12.0732	23.553	14.7556	9.17586	12.3006	15.3005	12.6359	8.20602	13.4587	27.0208	6.66993	7.81368	15.3659	40.922	1.69705
AAACTCAAAAGGTTCATATC	NM_013387	13.9065	16.4958	24.548	19.4025	26.6143	21.1065	24.8378	17.2164	16.3637	12.5233	12.9441	20.1041	18.4991	6.92022	9.29078	18.312	16.9137	6.46903	6.90327
AAACTCAACACTCTTTTTGT	NM_001127505	19.3879	20.7578	19.876	20.0493	19.2255	19.3856	20.0009	19.8175	16.0854	16.9949	12.3396	17.0867	13.7638	9.68831	5.84539	13.5904	12.4842	6.87699	5.21581
AAACTCAACTAAGTCTTTCC	NM_016448	33.9792	26.8606	34.3408	29.2503	35.6433	21.7181	36.2272	39.2368	42.3008	30.2189	37.4692	42.7351	47.4999	17.3644	37.4429	44.4899	47.4012	13.2489	39.2144
AAACTCAATCAGGACTAACT	NM_001012276	99.2928	103.039	104.501	107.934	102.482	103.687	100.356	109.458	99.0951	99.7784	89.0797	101.232	91.9798	79.8807	85.0453	92.1241	82.0127	63.9035	101.67
AAACTCAATCAGGATTAACT	NM_001024661	103.23	149.185	128.767	149.815	133.012	162.051	132.539	140.629	165.674	138.928	196.177	143.734	177.299	116.75	382.748	153.975	173.648	77.7158	510.986
AAACTCACTGTTTGGGGCTG	NM_001098534	14.7557	14.7967	17.8259	13.3743	14.349	11.4551	14.1837	17.3858	10.0075	19.148	11.6165	17.6141	10.2808	16.3743	7.84784	16.9436	8.38049	11.1508	6.17459
AAACTCAGAAACAGAGGAAA	NM_030770	13.9837	12.9843	11.051	12.8618	11.822	12.9479	13.1787	10.989	23.7441	12.1411	21.3127	11.3339	24.9916	10.2526	18.8319	7.94948	24.0825	6.82842	8.37022
AAACTCAGCTCCCGTTTGGA	NM_018702	11.6676	11.0586	10.1096	9.34739	11.4821	6.65539	8.22751	13.8866	16.1188	15.0967	16.8084	14.4617	15.6158	9.74155	11.6908	14.5096	15.6001	6.04165	9.42488
AAACTCAGGCTAGGGGGCTC	NM_006681	11.2816	12.2055	7.64595	12.3371	7.0932	9.73428	8.21117	4.66842	11.6327	7.65664	7.7878	3.82702	11.2699	13.2336	1.39877	3.81282	15.0401	21.8354	0.306812
AAACTCATGCGGACCGTCAT	NM_001278667	54.438	64.1284	62.5138	68.7509	61.2232	64.7915	59.0142	68.2471	84.7351	56.361	81.7541	82.3055	89.0334	44.5024	72.9275	91.2884	88.1428	29.4992	60.4516
AAACTCATTCTGGAAATGAT	NM_006206	11.822	14.9524	16.4181	15.3878	16.403	17.6959	15.4991	11.4974	10.9314	8.61213	15.0303	8.92972	8.5866	5.78105	41.6097	10.1118	7.27056	3.91444	44.0851
AAACTCCAAACATTAGCACT	NM_014850	19.0019	14.8675	24.9879	12.2395	24.2794	11.9942	26.5127	14.8017	16.8535	17.8612	18.6101	11.5424	16.5103	12.9036	14.1938	7.08245	15.9056	6.61473	10.8439
AAACTCCAAAGTACCCTCTG	NM_033412	16.763	11.8657	21.2573	13.6794	22.181	11.8594	25.7447	13.4884	8.73845	11.8098	7.15956	11.616	9.59679	10.0609	15.7104	12.4413	14.7651	9.36358	10.4028
AAACTCCAGAATTATCTACC	NM_001001953	21.3952	18.6056	26.2989	16.4373	26.8951	16.6592	22.4684	18.2755	11.9778	16.3197	8.46346	19.2455	11.7014	15.1074	3.73987	20.5788	11.1197	13.4723	3.03936
AAACTCCGGCCAGGAAACAC	NM_017447	31.8948	37.4378	28.1114	39.281	33.1016	43.3326	44.2014	26.5702	35.7664	16.7656	22.7707	30.5794	33.8518	7.70806	6.13987	27.609	32.463	3.11796	3.14482
AAACTCCTTCATTGTAAATG	NM_053054	13.7521	22.188	14.3593	22.4167	15.3243	20.2875	17.4355	15.166	16.3415	12.7908	11.1424	13.9588	14.9213	13.553	3.16564	14.4574	14.256	14.9099	0.230109
AAACTCGAGCCCACTTTCCC	NM_005245	21.318	37.2395	21.5037	39.281	24.5898	31.4213	34.9281	15.776	9.10579	20.664	8.19082	14.891	7.78687	21.293	7.19999	12.7442	6.24209	20.9418	6.23212
AAACTCGGGTCTGGAGCTCG	NM_001261843	9.50594	8.75058	3.80978	8.67623	4.12292	8.78055	4.91036	13.463	5.89984	18.8932	2.93969	13.2719	4.37748	33.1319	0.471165	13.6322	2.88175	48.2361	0.0671152
AAACTCGGGTTCCCGAAGTC	NM_153706	9.81475	10.832	8.25305	8.16371	8.5414	7.33959	6.43821	21.995	10.6308	21.5558	16.3816	21.0118	9.95457	14.8625	45.8502	19.7536	9.88756	9.3733	44.2576
AAACTCTAAACATCCTAGTG	NM_001001919	13.9065	16.8923	24.6184	15.9613	25.8311	12.4296	22.0108	10.8873	13.347	7.84774	6.66171	8.67213	12.2485	4.8548	0.559508	6.86308	9.87737	3.79789	0.0671152
AAACTCTGAAACGGACAAGA	NM_003457	16.377	21.7915	19.4008	22.1604	19.462	22.1224	21.3082	17.7417	7.23566	13.6316	3.34271	14.9769	6.17688	7.09057	0.471165	17.5912	7.11782	3.61333	0.153406
AAACTCTTGGTGCCTGGACC	NM_015627	26.259	34.4643	11.2358	35.4249	11.556	44.3381	13.4157	20.3174	15.9073	18.0269	17.3418	19.822	15.3949	15.1819	11.6613	17.4763	13.8487	22.593	5.98284
AAACTGAAAGTGCCGCGCCG	NM_057179	12.4396	12.2055	13.3034	14.314	11.4821	19.2405	7.67193	15.5134	10.7533	13.8737	7.20698	14.3145	10.0808	11.2959	2.29693	16.369	8.6147	8.86821	1.08343
AAACTGAAGCCCAGAGGCCC	NM_007255	18.6159	14.5985	19.8496	14.8265	21.7377	18.1624	26.6189	20.3089	15.1058	13.122	21.9884	19.3927	15.1423	7.37802	20.0834	18.8552	14.5819	5.50742	12.7519
AAACTGAAGGGGAGGGAACA	NM_002578	11.5904	10.5913	9.26489	10.2748	9.28027	13.6529	12.5496	16.5471	3.62896	13.3768	3.39012	20.7788	3.19893	16.353	2.91533	24.2349	2.01621	16.1046	2.93389
AAACTGACTGTCGCTCTCTC	NM_022744	19.0791	17.1755	22.4539	16.9254	21.2205	17.0531	24.1842	24.5283	11.2988	23.6324	8.47531	25.8569	7.79739	16.534	3.62208	23.9947	8.34994	9.14989	3.45164
AAACTGAGGCCCTGGGAGCC	NM_001040185	7.18986	7.24967	27.17	5.9672	28.9639	6.58282	29.3396	7.31188	3.62896	9.44022	3.01081	5.99812	2.1677	13.4572	0.220859	6.52881	1.69035	13.5209	0.230109
AAACTGAGGTACAGATAGGC	NM_012090	9.58314	11.2427	5.73666	10.3114	6.22133	7.87865	5.00024	6.93909	5.69947	4.9558	5.09704	6.30478	7.81844	1.26693	0.500613	4.18888	7.33166	0.126272	0.18217
AAACTGATCTCAAGTAAAAC	NM_178433	15.9138	17.9543	14.3065	15.7051	12.5757	16.8354	14.4288	14.1747	17.5882	15.2241	15.1963	13.2719	13.4587	14.9157	21.5411	12.107	10.9975	16.3766	16.3857
AAACTGCAGCAGAAAGGGCG	NM_001255981	20.6231	26.1526	20.1751	27.0781	25.506	24.8281	29.2416	22.6135	16.1411	27.5308	14.7103	22.6432	16.7207	47.0575	24.3092	23.065	16.2417	63.379	34.8519
AAACTGCATCTTCTAATTCC	NM_001282559	35.2145	32.8218	46.8612	34.6195	37.3575	29.1406	33.8415	30.9166	55.4029	32.0916	56.8498	27.611	60.3483	33.5471	51.4011	23.65	63.9484	33.7827	34.7656
AAACTGCATTACAGCAAGTG	NM_001128616	12.5941	15.1648	6.55493	13.2767	9.63493	16.3067	6.716	14.0392	7.99262	11.8098	6.95805	10.4752	5.14565	5.0145	4.72637	9.75665	6.0588	2.37004	3.84474
AAACTGCCCCCAGAGGCGAA	NM_001274	14.1381	7.24967	12.2388	7.22409	14.7332	5.38029	9.69817	13.1156	12.9908	15.7337	13.5842	14.6825	14.3741	19.3127	20.9079	16.4317	14.7651	26.8766	18.7539
AAACTGCCGCTGGTGCCGAC	NM_015483	8.96552	2.57703	8.88655	2.48938	8.24585	3.57649	10.4744	5.05816	10.2524	4.5736	14.4851	2.7844	9.17588	3.74757	31.9656	1.46245	10.2643	2.25348	32.2824
AAACTGCCTGAAATGTGTTT	NM_001161729	22.2444	34.082	47.3187	33.1552	46.2093	26.238	43.2373	23.0032	36.579	18.4091	40.3614	19.6626	37.7979	12.3606	28.6969	18.9597	37.086	5.40057	13.2504
AAACTGCTCCTGTACAACTT	NM_020771	23.5569	44.6874	31.5429	46.981	30.3382	42.8557	30.557	32.662	34.1968	41.8758	29.4324	33.9526	28.6325	45.9503	13.0012	32.7381	24.2556	49.1103	3.78721
AAACTGCTCTGTACTAAATT	NM_012134	17.2262	23.788	29.5632	24.4057	34.5941	31.1932	41.832	35.7376	38.8165	40.7547	47.118	44.759	38.1136	32.9935	35.411	51.0187	40.0797	22.5445	22.148
AAACTGGAGAGGGAAAGCTG	NM_017429	8.27069	11.3701	5.35833	12.2273	6.66466	11.4655	5.96433	9.57408	9.71804	10.1409	10.9646	10.095	11.6698	17.0557	5.33005	9.38059	11.7918	28.5764	1.13137
AAACTGGGGGCTTGAATGCC	NM_030651	13.1345	13.7206	12.4148	13.6062	16.1075	14.0261	19.5679	20.2835	23.8777	14.8292	22.664	20.1655	28.6115	12.7758	7.12637	20.9131	33.6136	10.1115	5.21581
AAACTGGGTGGCTAGGAAAC	NM_001251962	11.6676	9.24616	19.9727	10.5433	21.7673	9.22632	26.1042	14.1832	10.7756	11.8098	6.72098	11.7877	11.4699	4.90804	1.19264	9.68353	13.1766	2.66143	0.249285
AAACTGTAACCTTCTTCAGC	NM_004133	24.7921	12.6444	15.1159	11.7758	17.0089	9.88978	15.5563	15.9116	12.7125	15.4916	7.79966	14.6948	10.4386	11.7324	2.14969	14.8752	8.98128	6.20677	0.373927
AAACTGTAATGAGAGTGACT	NM_016323	13.5977	10.1241	16.1982	10.8483	19.7871	15.0005	17.991	16.6911	14.7051	14.3578	8.36863	16.9027	14.0164	8.975	1.98773	18.5209	12.7591	4.84692	0.508158
AAACTGTCCGGAGCCCAGCT	NM_001282755	11.5904	13.933	17.5179	14.7167	18.7083	13.9846	16.7246	26.4516	24.0112	30.1934	32.9292	26.09	35.1882	40.1479	26.1055	25.6869	34.469	62.9419	7.41143
AAACTGTCCTCTGCAGCTGC	NM_000542	14.5241	13.1825	12.8283	13.2645	13.285	11.2374	10.3518	14.3357	21.54	10.5995	27.0617	11.8245	24.3077	6.3879	38.7091	12.4204	25.4877	3.09853	55.7727
AAACTGTGTGAAGGTTTCCT	NM_001170538	29.2699	34.3793	32.4755	37.4018	29.5993	39.7043	26.096	31.9249	47.9446	39.7355	44.8895	31.6097	47.5315	39.6795	46.5423	32.9783	42.3811	27.2554	59.4544
AAACTTAACCAAACGAGAAC	NM_002922	15.7594	4.43193	16.8141	6.24787	15.738	5.81569	15.3194	13.158	12.1114	14.0393	12.5766	10.095	14.4583	8.50655	9.76195	7.87635	15.6511	3.11796	5.62808
AAACTTAGGTTTCATTCACT	NM_031213	25.3325	28.4889	24.5656	25.7358	25.8754	24.8489	26.4637	31.3403	27.4844	31.3782	23.8494	34.1366	27.0541	21.4527	6.94968	32.9052	26.4245	21.3692	3.77762
AAACTTATTGGTCGCTGCAA	NM_001135805	13.3661	16.7082	10.0656	13.8502	9.22116	11.4033	10.5806	13.8612	15.9184	9.58035	34.2806	10.8432	17.9414	3.53464	48.8834	8.8165	18.8688	1.50556	47.8627
AAACTTCACGTTGGCCTGTC	NM_006563	21.704	23.5473	21.4157	24.4423	23.91	28.0107	24.2659	26.2397	23.3433	26.5243	24.5962	26.1268	21.0035	24.4337	28.8	31.1294	20.549	20.3299	38.9556
AAACTTCCAGCATTTCTAAA	NM_005534	13.3661	14.2162	13.409	15.3512	12.8564	11.0612	15.9566	11.6329	20.3823	12.2557	20.2933	8.02203	17.7835	12.8823	22.4834	8.7016	18.4106	10.6943	13.7298
AAACTTCCTCTTTCTGCTCC	NM_016556	15.6822	23.1366	23.9321	22.1604	26.7768	20.1217	30.2302	31.3572	14.4379	35.0982	12.3396	32.3948	10.5859	39.8498	6.0957	32.9888	9.15439	45.089	2.01345
AAACTTCGTTCTACCAGTAA	NM_001270943	20.3143	26.0535	19.0489	26.9439	18.1468	22.3609	18.3751	28.019	33.5623	29.2252	43.5026	31.5975	36.3142	35.4635	66.0367	33.0097	39.2855	45.2347	46.8368
AAACTTCTGAGGGAGTGGGC	NM_020459	11.6676	14.7542	7.67235	13.9357	9.23594	14.1919	11.1361	11.4974	23.989	9.12172	31.1512	9.34677	23.4553	5.50424	14.7828	10.3312	21.6895	2.62258	10.6521
AAACTTGAACCGCCGGGAGC	NM_001144995	8.88832	9.26032	8.07708	9.42061	7.56608	9.36108	8.22751	16.1488	17.1652	10.332	10.3126	16.6328	17.7309	6.10044	4.78527	15.9303	18.5735	2.29233	1.93675
AAACTTGAACCTTGGCCTCT	NM_002173	13.1345	23.7738	11.2358	22.5997	12.487	20.8266	14.4288	8.84543	18.7682	9.88611	13.4775	5.44615	17.2363	6.33467	5.46257	3.81282	16.8934	3.09853	2.99142
AAACTTGAACTGGAATAAGT	NM_001005179	16.4542	19.5826	25.463	19.3781	22.8756	18.0172	23.5387	29.0781	13.2357	37.8628	11.2728	31.7569	10.5965	44.8856	3.54846	34.4512	10.244	48.7994	1.92716
AAACTTGAATATTCCTTCCG	NM_007114	33.8248	34.1244	35.643	31.5444	41.7317	30.8926	44.4302	43.507	21.6179	47.3285	22.3203	41.165	21.1193	50.1557	53.1975	45.8166	22.1477	53.4229	91.919
AAACTTGCCCCTTGTGAGGG	NM_003923	9.73755	20.0924	11.0598	20.1957	12.3392	16.2964	15.1805	13.2258	4.68648	11.5932	3.04637	12.6463	5.21931	8.02746	0.588956	12.5458	6.16063	4.74007	0.18217
AAACTTGGGGGCGAACTTGG	NM_153334	11.2816	13.5082	3.55462	12.2883	4.87658	11.9735	6.70783	10.684	8.05941	14.3833	2.60779	11.5547	8.1236	19.8131	0.235582	11.5429	5.88569	21.4663	0.0287636
AAACTTGGGGGTGGCACAGT	NM_000910	12.208	9.92582	11.5437	8.9447	14.6297	9.67208	18.6447	13.2936	8.93882	14.0011	7.82336	12.1189	7.13446	15.1074	2.06135	11.5638	6.73087	12.1804	0.412279
AAACTTGGTCCGTCCCATAC	NM_032338	15.0645	25.4305	19.9639	28.2252	19.4029	30.4054	15.5645	8.515	28.1523	7.59294	39.9229	9.35903	35.083	5.81299	30.3165	9.38059	39.4178	5.9348	18.5238
AAACTTTATTGTCAGCTTCC	NM_016039	20.7003	24.5951	19.7792	24.1983	18.6049	18.9295	15.8259	19.8683	20.4268	20.7404	11.6284	22.6187	19.9828	16.715	3.65153	26.1048	15.1317	11.4811	1.53406
AAACTTTCAGAAAGACCCTG	NM_013431	25.8729	37.0979	27.953	36.3401	27.5157	41.6014	27.3379	41.948	31.2135	41.5701	33.842	45.912	27.7065	39.1152	35.3374	47.1537	20.2741	35.9002	49.9528
AAACTTTCTGGAAGGAGGAG	NM_001145944	11.05	15.6604	8.36743	14.375	9.35416	9.36108	7.54121	9.74353	3.31727	13.6571	0.912726	9.67795	2.50443	14.2982	0.0588956	11.3549	2.01621	9.52871	0.076703
AAACTTTGTAGAACTTAGTC	NM_031857	29.6559	37.7068	37.1299	36.7672	39.2638	36.6046	37.2975	37.7032	39.5846	41.2134	33.9249	34.3328	36.7035	53.4241	15.3423	30.8369	35.4567	60.6205	11.6397
AAACTTTGTGGCACGTTTTC	NM_004219	28.3434	24.2411	21.1781	24.2593	21.3683	24.2372	20.148	23.52	17.1429	26.6772	19.9733	22.8885	13.2482	32.3441	16.9914	20.5475	12.7286	47.1967	16.4336
AAACTTTGTGTTCCGAAGAA	NM_005264	24.5605	24.8641	22.2252	24.5033	22.1958	26.2172	20.818	33.4076	17.7663	34.2829	20.6134	36.97	16.2998	33.6536	31.3325	43.0588	16.1195	33.569	29.7416
AAACTTTTCCCTGCGCCCCT	NM_201589	26.8766	25.6429	32.8802	26.2606	40.0175	29.5968	43.6949	42.2361	36.1894	49.2777	56.6838	44.6486	33.8518	57.3846	72.5152	47.1641	37.8293	69.1681	83.0023
AAAGAAAAAGGGAGCTTTGG	NM_030809	8.81111	10.0816	9.1857	8.59081	9.33938	7.01822	10.9155	17.5214	8.64939	21.8106	7.81151	16.9763	6.66093	41.2019	8.26011	17.6226	6.95489	82.6404	10.0673
AAAGAAAAATAAAGGGAGAG	NM_153815	8.27069	11.6674	11.4381	11.8246	6.96021	10.0349	4.08516	13.3783	12.59	10.5613	11.095	14.6703	10.9858	10.5187	5.40367	16.9436	9.36823	11.6073	1.2656
AAAGAAAACATGAGGGAGGC	NM_001282441	12.1308	8.32579	9.96877	6.66276	8.49707	7.82682	8.60335	12.4802	8.8275	12.829	5.09704	10.7696	6.34525	10.8701	0.647852	12.9114	4.64338	13.6568	0.220521
AAAGAAAAGTTGTGAACTCA	NM_018901	18.7703	16.5666	21.6973	14.8143	19.9349	13.5492	18.6937	16.0895	32.4157	12.1665	32.3721	13.1983	35.6512	9.47538	25.3987	14.0187	35.9455	8.10086	18.3416
AAAGAAAATATCCAATGACC	NM_021143	17.7666	13.6215	13.8489	12.5689	15.3095	15.4878	13.5301	29.3238	14.0706	29.6711	16.9743	31.07	16.163	43.5016	10.1006	33.1977	16.7712	53.5492	4.08444
AAAGAAAATGCAGGCGCTGT	NM_003269	14.4469	16.4109	11.9221	15.2292	11.689	13.8602	10.0822	8.20151	19.1133	6.35718	21.7276	5.97359	21.7191	3.44947	16.1374	6.76907	21.1396	3.46763	11.4383
AAAGAAACACGGTTTCACTG	NM_021062	13.2889	15.8303	13.5498	16.5227	15.5164	10.2422	17.5662	13.6409	17.7886	19.3645	16.3224	11.8	19.1199	22.0702	9.32023	11.9399	19.9686	27.2068	4.6693
AAAGAAACGCAAGCCTACAG	NM_001290258	12.208	14.3436	14.2009	16.2786	15.2504	16.8251	12.1248	8.69292	2.73842	7.56746	2.09808	7.3106	1.12594	2.97037	1.08957	6.11096	0.672069	0.650789	0.325988
AAAGAAAGAGGTACTGTTTA	NM_001363	20.5459	26.5349	35.8981	27.4564	36.929	25.9788	36.9053	32.823	17.7552	46.2074	17.5552	31.7201	18.1939	76.5164	5.93373	34.4303	19.5613	91.8583	4.18032
AAAGAAAGCAAGGGAAAGCC	NM_004932	21.1636	14.9808	26.5277	12.6178	26.5108	13.798	26.0388	28.2308	20.6049	33.4675	10.2059	28.5923	20.5616	53.339	0.912882	29.0924	15.6409	64.0395	0.076703
AAAGAAAGGAAAAGGAGAAA	NM_001204067	7.73027	7.63198	7.08284	6.76039	6.56121	5.39066	5.88263	6.27822	13.7255	3.77099	7.4559	4.02328	17.5941	1.3734	0.60368	1.94297	22.5958	0.437097	0.0862909
AAAGAAAGTAGAGTTAGGGA	NM_001287593	14.9873	24.496	20.2983	28.152	16.137	38.2426	14.0121	17.7247	7.26905	15.1222	3.33086	17.9698	4.09337	11.3598	0.220859	21.216	1.87365	9.33444	0.076703
AAAGAAATATATGGTCTGCT	NM_001198950	10.278	5.50805	20.3423	6.02821	25.0479	8.37625	29.5929	10.9043	6.03342	12.8545	7.02917	10.2545	4.81944	11.6686	2.10552	7.26004	4.13424	9.0819	1.582
AAAGAACACCATCAGGGCAA	NM_139166	12.9029	8.38243	7.88351	8.12711	10.0635	5.50469	10.5969	12.9801	10.3303	10.2046	4.25544	11.6037	11.4383	5.62135	1.91411	13.2456	10.7836	3.79789	0.172582
AAAGAACCAGTGAGGACTAC	NM_001080523	7.42146	5.74876	11.0862	4.99097	16.3587	4.71682	27.4768	4.60911	4.58629	4.59908	3.87612	4.75925	4.5248	2.69356	2.0319	4.5545	5.52929	1.2433	0.795794
AAAGAACGATAACAAAATGC	NM_002488	18.2299	9.38776	13.277	9.71348	12.0584	10.5532	14.2654	11.1076	8.97221	16.3579	3.10564	9.4449	7.88158	18.7485	0.706747	8.53446	7.34184	12.025	0.469806
AAAGAACGTGCTGAAACCTG	NM_001281734	26.1817	28.0075	22.322	32.3376	19.1812	33.7642	29.6664	28.1376	23.8665	21.6705	29.8355	27.5497	22.7924	17.0344	14.827	26.7838	21.8219	21.0292	8.51404
AAAGAACTGGGCGGAAAGAA	NM_003144	6.88104	6.24435	4.50486	5.58891	4.10815	4.15703	5.93165	6.31211	3.79594	5.70745	3.22417	5.40935	2.18874	4.75898	2.29693	4.37691	1.22194	5.01204	3.38452
AAAGAAGAAGAGCTGTCTCT	NM_001250	12.5941	20.5738	17.6411	21.4526	21.7229	20.6089	16.357	29.1543	19.4917	29.3526	23.2093	31.9041	22.7608	27.2231	74.4735	32.7276	24.7953	22.5833	130.491
AAAGAAGACCAGCAAATAGC	NM_001005194	24.3289	20.1065	22.2252	20.1957	23.0234	20.1217	26.7006	24.3503	20.3044	29.0086	20.5778	27.3779	18.6464	32.2057	24.0147	28.0478	17.0868	30.5482	22.3398
AAAGAAGAGTGGGCGAGCCA	NM_016370	17.149	31.2642	18.7497	33.1308	17.6	28.5705	17.7051	24.6723	38.772	21.352	64.6257	26.9854	43.7222	10.8807	121.502	25.2064	53.0221	4.39039	161.604
AAAGAAGCCTGACGCGACCC	NM_001184	28.7294	24.3968	24.8911	25.5528	28.0182	24.8074	27.7791	28.3664	29.2209	27.4161	16.4528	35.3509	27.8644	32.7273	5.68343	36.6658	27.7076	36.2985	2.09016
AAAGAAGGAGTTTTCATGAC	NM_001244812	30.3507	33.5156	25.6302	35.5469	29.6289	32.4891	32.8365	32.4163	19.7366	36.6143	25.6511	31.7324	15.6474	40.4886	22.5128	28.9252	12.138	55.1228	15.5228
AAAGAAGGGGGGTTGGGGGA	NM_001946	8.65671	6.08859	4.57525	5.32045	4.21159	4.56132	2.48378	6.24433	6.92397	3.56715	4.82441	4.83284	8.39719	1.68215	1.28098	5.41108	9.02201	0.932473	1.05467
AAAGAAGGTGAAGAGGTACT	NM_001248	14.8329	15.5755	11.8693	17.6209	9.97482	16.8976	9.44489	10.2519	14.9166	12.587	10.7393	9.49396	11.8066	11.5089	2.78282	7.74056	11.3743	5.00233	1.5053
AAAGAATATTTTTCCACTCC	NM_018318	19.1563	34.2377	24.7504	34.3266	25.905	35.1326	37.0361	31.6368	34.9649	38.0029	32.6803	27.8563	44.785	40.6164	10.5423	28.1104	47.4929	34.2878	4.76518
AAAGAATCCCAGACCCCGCC	NM_152379	19.3879	22.8535	12.1244	23.3197	11.1866	21.7285	10.9401	17.2757	15.462	16.256	12.4344	15.3081	13.9848	8.83659	6.06625	15.3766	14.1236	3.79789	3.26947
AAAGAATCTATCGCTGGATC	NM_001080411	16.9946	15.6321	14.0689	18.0846	12.221	13.9431	10.4907	16.4539	18.7904	21.0844	13.9872	15.7865	26.0755	19.9515	3.0773	13.9664	32.4324	19.8636	0.45063
AAAGAATGTCTAGAGGTGTA	NM_198276	17.3034	10.648	22.9027	10.7385	18.6492	11.4137	17.4191	21.5459	43.6588	17.5682	54.7754	21.5393	47.4157	9.21987	99.9017	21.5294	48.002	4.33211	127.624
AAAGAATTGGGTTGGTTTAC	NM_015429	7.49867	5.36646	3.11469	7.17528	2.94072	8.74945	3.17008	5.10052	6.13361	3.35058	5.7964	3.52037	5.2614	1.3734	3.84294	2.28769	4.38881	0.573082	1.74499
AAAGAATTTAAAGAGGGGGG	NM_005222	3.09811	2.01065	2.86833	2.28194	2.55651	2.80936	3.91358	4.57522	1.65863	3.18496	2.53667	3.82702	1.13646	1.9909	0.250306	3.4681	1.40523	1.21416	0.0479394
AAAGACAAGAAGTCCATTGA	NM_005140	10.664	10.3223	9.14171	11.3975	11.3787	9.11228	10.3926	9.78589	7.31358	6.90499	6.53132	7.60498	7.21864	3.98179	1.31043	6.78996	7.93245	1.22387	0.124642
AAAGACAGCTGGAGGAGAAA	NM_002298	14.0609	17.3596	14.9576	18.9266	16.1814	21.8944	14.6576	21.6984	8.18186	14.6253	3.6509	20.1655	6.57675	7.70806	0.294478	21.1116	5.73295	4.42925	0.239697
AAAGACAGGATGGGCACTGC	NM_001166504	19.4651	26.4925	15.5911	25.9921	19.0334	29.8974	22.7707	19.0295	27.3285	14.4088	24.0628	17.1235	26.8226	12.829	6.27238	17.4136	24.3167	10.9371	2.7709
AAAGACAGTGTTCTACTCTG	NM_130439	15.2962	1.10444	1.2142	1.00063	2.34962	1.37876	4.33027	1.14381	1.11318	0.980967	0.592679	0.50291	0.547186	0.340688	0.0147239	0.334275	0.112011	0.0485663	0.00958788
AAAGACCAAGCCCCGCGCTT	NM_018700	27.803	33.9404	22.9027	34.9856	30.8554	33.5257	29.5112	39.7621	35.5326	48.5005	37.9315	38.9817	41.5966	52.2104	20.1276	35.3182	50.5681	49.0228	11.8986
AAAGACCCACTTACCTTACC	NM_001243328	15.6822	19.7384	14.94	19.9395	17.2749	14.7932	20.1644	28.8493	6.22266	19.6703	4.20802	35.2037	5.60865	10.2419	0.132515	38.5043	4.42954	6.13878	0.00958788
AAAGACCCGATAATCTCAAA	NM_001197234	13.0573	24.1561	7.90111	25.4552	9.82704	34.5935	11.994	22.766	8.05941	20.6003	4.01836	23.416	6.56623	10.6571	2.54723	22.3964	7.03636	6.27477	1.36148
AAAGACCCGCGGGGAGGAGC	NM_001243195	10.1236	13.0551	7.77793	12.1663	7.27053	11.7143	5.2862	7.1509	12.3006	6.30622	9.99257	8.74573	12.6168	4.397	5.58036	9.94468	14.6531	2.28262	3.4037
AAAGACCTGGAGTTCAGGGT	NM_014790	11.3588	10.6621	14.0337	9.71348	13.3589	9.85868	13.4157	6.91367	4.63082	5.51635	4.91924	5.88773	3.15684	3.86468	1.38405	6.26766	2.15877	1.27244	0.13423
AAAGACGCCGGGAGCGCACG	NM_001145542	11.436	14.3719	8.13867	12.4591	9.04383	13.9846	9.71451	14.2256	8.44902	11.2875	3.81685	15.6515	8.54451	11.6899	0.809815	14.3111	8.38049	7.10039	0.278048
AAAGACTGGCAGCTCTGAAG	NM_001251962	12.4396	19.6392	8.38503	20.7327	7.31487	21.998	5.91531	19.5887	14.616	25.4032	10.4312	25.5258	13.9217	22.8261	5.44784	26.742	13.085	15.2692	3.4804
AAAGACTTATTCTGGAGGAT	NM_139242	26.645	25.8411	17.7203	24.1495	16.004	29.2132	15.1314	34.0685	36.9798	28.8557	41.0608	34.6763	35.1146	22.3896	37.8257	34.3781	32.4222	18.2706	59.3394
AAAGACTTCATTTAGGAAGT	NM_033438	13.8293	15.3064	17.6235	13.472	20.7328	13.7462	22.6073	16.7589	10.5195	18.9187	7.64556	20.5089	10.3439	13.7127	2.56196	21.8219	9.57189	5.77939	1.72582
AAAGACTTTTCCTTCACTTT	NM_001004063	46.5633	55.6611	97.6905	54.681	93.187	56.747	87.594	65.2647	88.7537	68.7824	100.032	64.7773	98.304	67.6691	112.873	71.7333	101.696	82.2908	107.346
AAAGAGAAGGAACAAGACAA	NM_001145674	12.3624	10.3081	16.7085	11.2876	10.0783	10.3459	8.84029	14.1662	12.2227	11.1091	10.2178	15.1364	8.63922	9.93318	4.85889	17.821	6.181	6.39133	1.92716
AAAGAGACCGCAGCTACTAA	NM_012316	12.0536	23.8729	13.673	27.8225	11.9846	23.7189	7.9007	16.8097	15.7181	15.084	20.0563	19.1351	12.3959	10.8701	34.8809	18.5836	12.5656	4.82749	26.6064
AAAGAGACGCATACACCGTT	NM_005977	27.5714	30.4713	36.6284	31.0197	41.1849	26.8185	41.3582	26.9769	25.8591	28.4226	28.7094	29.0216	30.7161	30.7151	28.0932	26.2824	31.0068	34.3752	19.3292
AAAGAGACTGAAAGCTGGCA	NM_013959	11.1272	13.2391	13.2594	11.7758	14.2898	8.34515	12.9091	14.1747	11.4769	15.7337	14.2836	13.2719	13.5639	21.2185	22.7926	13.1934	12.4027	28.2753	18.0636
AAAGAGACTTCCAGCATTCA	NM_001257967	16.2998	19.3277	23.8705	19.3171	23.9987	21.5212	24.9685	23.7318	19.8702	27.3524	17.0454	27.243	15.9	43.2141	11.2343	28.4761	14.8364	54.1029	8.7825
AAAGAGAGAGAGAGAGACCC	NM_001166395	21.9356	14.4569	28.7977	12.4713	30.2348	12.1808	23.939	12.6327	16.3971	14.9183	13.3827	10.4752	18.1518	20.2603	4.63803	10.0805	19.0419	17.2508	3.22153
AAAGAGAGAGAGAGAGAGAA	NM_007117	10.1236	6.73993	13.5498	5.93059	10.5216	4.58206	11.1443	8.35402	19.1689	3.1977	18.5153	7.34739	21.0035	0.809134	14.076	5.29617	20.6916	0.310824	10.6617
AAAGAGAGTCGTCCAAGTCC	NM_001195141	12.7485	7.6603	13.3826	8.18812	11.6742	8.88422	12.0839	21.529	7.1466	23.5942	4.37397	23.5877	6.16636	28.4155	0.441717	27.0972	4.89796	29.5283	0.345164
AAAGAGATAAACAGTAAGGG	NM_001145008	12.1308	16.0852	12.9075	17.987	11.3491	18.0276	12.9745	12.0989	14.8721	9.79693	12.221	10.9904	10.1124	6.88828	3.50429	11.8668	9.27658	4.4681	0.747855
AAAGAGCAATCTCCCTGTCC	NM_001289177	17.7666	22.3579	27.0116	19.2073	28.3876	19.9351	32.526	16.6318	29.1096	14.6635	31.4594	18.2152	25.2021	9.18793	30.876	18.1553	24.8462	6.92556	21.4481
AAAGAGCCGAACGCTCGGAC	NM_001128127	14.3697	19.1012	6.03581	19.8419	5.76323	22.7133	6.60979	9.48088	5.68834	12.3322	5.65416	11.3461	5.25088	9.98642	1.88466	12.6711	3.76766	5.14803	1.16972
AAAGAGCCTCACGCAGGGTT	NM_182543	17.921	29.027	23.2018	29.1648	19.4915	28.2906	17.795	19.0634	13.4806	14.4725	16.4054	18.2029	13.1956	7.96358	12.7067	17.5077	13.4923	3.74932	14.1134
AAAGAGCGAGAGCGAGATTG	NM_001101	8.4251	4.0213	5.14716	3.06292	5.83712	1.82453	7.16537	2.01649	5.03156	3.04482	5.85567	0.907691	3.70403	3.36429	10.4098	1.00282	3.78802	2.13692	1.28478
AAAGAGCTCTTTAAAAAAGG	NM_001083924	8.4251	5.52221	12.2388	4.35642	13.9352	5.34919	13.4565	5.51568	15.0502	5.79662	13.2049	4.62432	15.8789	4.04567	3.3276	5.00368	20.7221	2.44774	0.690327
AAAGAGCTGAGTAATGCTGG	NM_014331	13.8293	5.2815	9.70482	5.50349	11.6003	5.41139	10.025	15.7083	10.2635	16.1923	31.8506	15.1854	11.2173	14.8199	83.19	16.3795	12.7693	10.8011	98.9948
AAAGAGCTGCATCTACCTAA	NM_030772	22.1672	34.1669	24.5656	31.2515	25.6094	27.8241	28.253	29.6373	15.1281	29.4163	17.2707	30.0397	15.1213	32.5889	10.8515	29.6042	17.8302	39.5718	3.31741
AAAGAGCTGTGGAGCAAATG	NM_024057	12.0536	7.10808	7.68995	6.8092	6.01445	5.66019	6.42187	9.53171	7.8479	12.192	6.73283	7.29833	6.26107	11.8176	0.633128	5.50509	5.81441	9.34416	0.13423
AAAGAGCTTACATTCTAATG	NM_145186	31.8948	42.0821	40.0775	43.2958	43.5198	47.0853	41.064	41.6769	43.7368	31.4674	42.7559	34.9461	40.9126	20.5052	51.2833	33.3439	41.1286	14.3659	69.1957
AAAGAGGAAAAAAATGAGGG	NM_032445	12.9029	10.5488	19.1721	10.287	19.5063	7.76462	22.7952	18.1145	17.065	12.5997	10.4074	16.8046	18.8569	7.87841	1.973	15.9825	17.3516	4.82749	0.680739
AAAGAGGAAGAACACATCTT	NM_018917	16.1454	21.4375	15.9078	20.9035	12.9747	22.5578	14.0775	29.4424	21.7515	24.2949	16.9625	29.5368	19.1515	21.8253	4.87361	28.9984	20.7527	27.9742	3.14482
AAAGAGGAGGCAGAAGGCTG	NM_001003408	20.6231	26.1101	13.6906	25.0769	13.9056	28.5497	14.8536	15.8862	34.2191	16.893	48.0189	19.1474	44.8376	16.4488	50.3116	21.0384	61.8303	8.17857	34.8903
AAAGAGGCCCCGTGCTGCTG	NM_001174167	14.8329	19.5543	20.1927	18.768	24.0726	20.0284	24.7397	14.1578	23.1652	16.549	26.8602	13.1861	26.4754	14.756	19.3767	12.3577	31.9131	11.4616	10.7576
AAAGAGGGGTCGCCGCATTT	NM_006429	11.7448	16.3684	13.1011	16.5227	16.1814	11.196	18.9551	15.954	16.5641	13.8864	19.6414	14.3881	17.1837	9.81607	40.1668	13.0785	20.7425	5.88624	47.1436
AAAGAGGTACAGGTTTTGGA	NM_001562	8.65671	8.50987	4.97119	9.76229	4.68447	9.42328	4.69793	3.77032	14.36	2.54797	18.7879	2.80894	21.0456	1.72473	3.10674	2.68465	23.7566	0.650789	0.45063
AAAGAGGTGGCTTTTTACTC	NM_013376	19.9283	20.8003	22.4187	21.0865	23.3189	21.5419	17.0188	23.4692	21.8851	21.0972	18.5864	24.6058	24.3813	21.8679	10.027	25.4049	25.2942	19.106	7.08544
AAAGAGGTTCTTCTTAGTGG	NM_022725	23.248	24.3827	28.9033	23.3563	32.7913	22.7237	32.1584	18.9872	24.2784	24.9573	20.6134	15.394	24.2445	23.6885	16.0785	13.9142	26.4245	21.3497	13.7682
AAAGAGGTTTAACTGGCTGA	NM_001201574	10.1236	7.29215	6.91567	8.41997	7.55131	8.96715	7.3778	14.3526	17.5882	13.81	11.1187	14.891	16.5945	10.2845	2.85644	15.0633	18.3291	9.5967	2.16686
AAAGAGTGCTCAATTTCTTG	NM_023920	22.7076	21.1118	24.0113	19.5856	21.7968	26.5801	24.5436	20.419	22.7088	25.658	15.5163	18.3501	23.6026	33.7813	2.62085	17.5599	26.9031	26.8086	0.958788
AAAGATAAATGAGGAAACCC	NM_016633	11.1272	15.7029	11.051	14.2407	8.98472	13.1034	8.98735	17.6146	10.4416	19.0588	8.77165	17.0621	8.31301	14.6389	6.0368	19.1268	11.3743	8.66423	1.33272
AAAGATAGCAAGCACGTGTA	NM_006220	27.1082	25.2323	24.8383	24.7596	21.8116	21.77	15.0742	24.9265	28.7645	17.7466	25.1177	25.9183	23.8026	11.9986	33.865	27.8597	20.8647	11.8696	35.5902
AAAGATAGCTGGACGTCTAG	NM_004109	10.8956	4.00714	9.34408	4.77132	11.7925	4.28142	13.5301	13.0648	8.93882	14.1412	15.7416	15.0505	12.2275	10.8594	18.4343	15.0319	13.1664	8.25627	10.8535
AAAGATCAAGCAGCCCTCCG	NM_003761	14.9873	17.487	10.0656	17.0352	10.1521	17.2605	9.71451	13.8951	11.6327	12.8927	5.55933	14.1428	8.55504	16.1082	0.765643	11.8145	7.70842	19.0671	0.373927
AAAGATCCCTCAGGGTAGGG	NM_001270497	12.0536	12.8568	19.1809	14.5702	21.8559	13.6425	17.0188	7.19327	15.1837	6.66293	19.997	9.49396	15.4896	3.54528	15.7987	9.12989	15.0401	5.87652	5.50344
AAAGATCCTTGATGCGCGGC	NM_000274	25.8729	18.903	16.5061	19.8541	18.2946	22.3609	18.9797	23.2489	24.5678	22.4476	25.2244	22.2875	30.0742	13.8085	19.0675	18.709	32.6972	8.5671	14.8037
AAAGATCTAGCCTGTGAGCC	NM_001098514	25.7185	28.7863	23.5186	28.152	20.3486	26.1343	22.8769	37.144	21.707	41.2134	21.1231	37.2276	26.3175	72.854	11.0135	44.7197	26.7198	91.8583	4.88023
AAAGATGAACAGAATCAGCC	NM_000191	14.8329	7.5187	19.6648	7.35833	20.4373	7.32922	13.6935	16.0048	20.5493	17.5937	15.2556	16.9885	21.1614	19.547	4.40245	18.2075	22.4125	17.513	2.18604
AAAGATGCGTTTCCCGAACG	NM_001009894	19.3879	13.4657	15.4767	10.9216	18.9448	12.129	20.1562	12.9123	16.0186	18.3454	19.3095	10.2545	18.8463	25.8497	20.6576	8.28375	17.9727	19.9899	19.6264
AAAGATGCTATAGGACCAGA	NM_032597	9.04272	12.4321	14.5	14.8265	16.7872	9.39218	19.4862	9.39615	5.93324	10.8671	3.81685	11.248	8.2604	13.6701	0.647852	11.4071	8.76744	13.8025	0.172582
AAAGATGGGCGTCTGGTCAT	NM_000964	21.6268	27.2287	28.8593	29.3235	32.2445	27.2643	35.3366	38.4403	7.58074	42.1306	5.71343	46.9792	5.55604	38.732	1.973	48.8668	5.45801	37.0367	2.16686
AAAGATGGGGTTAGGAGTCA	NM_006065	15.1417	8.69394	15.0983	10.3236	17.6887	10.4081	25.2463	8.47263	14.0149	4.8284	11.2609	8.15696	13.9953	1.91637	1.98773	6.25721	13.8996	0.485663	0.402691
AAAGATTCAATGGGTAGGGC	NM_012088	17.8438	12.6161	20.0431	12.3737	19.3733	9.72391	21.9537	16.4623	21.3619	18.5365	15.0303	14.7561	21.8559	23.2307	2.81227	14.0291	17.8302	30.014	0.508158
AAAGATTCGGAATGAGAGCC	NM_032434	21.4724	15.8162	23.061	18.4263	22.5061	17.8099	21.5696	18.2501	21.3841	31.5566	21.3364	21.4043	18.9621	110.106	16.8294	26.9405	14.1847	199.306	14.1805
AAAGATTCTGTTTGCACACA	NM_001159352	24.0973	30.3155	28.393	32.2888	36.7664	35.3917	44.6426	23.7403	23.5326	22.0144	18.3849	23.8085	23.1923	20.3348	4.19631	19.8789	23.4511	18.9409	3.164
AAAGATTGCATTTAGTCCCC	NM_001145521	12.8257	16.8781	12.1948	16.6813	12.0437	14.3371	11.5855	10.4637	10.9982	8.51021	10.526	9.11371	10.5544	8.04875	7.19999	9.96557	10.6309	11.0634	3.94062
AAAGATTTATTGAGAGTGGC	NM_005130	12.4396	11.625	13.7698	11.2022	14.8366	10.1386	13.6036	14.2764	1.06865	16.6637	1.04312	14.3023	0.757642	24.0611	0.0883434	15.1155	0.366583	24.0889	0.00958788
AAAGATTTGGCTCAAGCAGC	NM_001243541	10.8184	7.41959	18.213	10.7385	21.4717	7.56765	26.9375	10.8534	14.8721	12.0646	12.304	8.42681	16.6576	10.2952	12.6331	6.31989	17.8404	6.65358	13.2313
AAAGATTTTACGTGTTAGCT	NM_005926	19.8511	16.8781	37.1123	19.7564	44.0665	19.9454	34.7811	24.5622	7.8813	24.1802	5.50006	23.232	4.46167	17.95	1.22208	24.6946	3.66583	13.4917	0.987552
AAAGCAAAATGGAAGTCTGA	NM_001099756	18.4615	24.7792	25.1375	24.5278	25.1661	23.6567	27.6157	15.5134	10.3971	9.31282	4.9785	13.9466	5.38767	4.81222	1.82576	14.2485	2.82065	1.72896	1.00673
AAAGCAAACCTGAGAAAGCT	NM_018356	15.1417	16.4817	17.7819	18.2067	14.8514	19.4893	15.2622	18.9533	24.3897	16.6255	28.4842	19.6626	22.7713	14.5644	17.9779	19.7745	20.4981	7.67348	11.8027
AAAGCAAAGACAAGGCGAGG	NM_001145199	26.259	29.5934	14.9048	30.739	12.9894	37.6206	12.3944	19.0295	27.2172	16.549	17.0336	15.2836	25.9282	10.8701	4.21104	15.8363	26.6587	4.41953	0.930024
AAAGCAAATAGACTAGACAA	NM_001146033	15.2962	15.3206	24.5744	14.5946	22.5357	17.3538	19.7967	9.88756	33.6736	10.1409	26.4809	9.98461	34.2307	7.66548	13.0159	9.86111	35.3345	5.07032	7.97712
AAAGCAAATGTCAATAGTCA	NM_013240	20.7003	28.5456	35.8981	25.6626	32.481	23.3457	29.5602	18.6398	31.8369	16.7274	46.632	13.6767	36.8719	12.6587	103.111	13.8306	33.7562	12.6758	127.241
AAAGCACAAGGGAAGTTCAG	NM_005092	20.2371	23.5614	20.2895	22.5265	16.0188	23.4597	15.0334	25.5111	18.3006	18.1415	23.3753	30.2727	15.9	9.25181	43.4944	31.3383	15.1012	3.2928	27.2296
AAAGCACAGGCAGATATTTC	NM_000781	12.5168	10.2656	6.61652	9.44501	5.82234	10.5843	5.83361	17.5553	17.4101	21.2628	13.7383	18.1048	15.6158	17.0557	8.89324	18.7403	11.8936	8.13971	5.3021
AAAGCACATTTCAGACAACA	NM_001781	21.6268	26.4783	24.0113	27.432	21.3239	34.6972	20.197	25.7822	10.4305	25.7217	7.63371	25.1455	6.26107	31.1942	6.12514	24.6423	4.55174	29.47	3.75845
AAAGCACGAGTATTCAAGCG	NM_007241	17.921	15.4056	11.6669	16.2542	13.7283	20.9095	15.4092	13.0479	24.0892	10.4467	22.3914	13.5172	27.3382	7.82518	6.15459	13.7157	29.1739	4.93434	2.06139
AAAGCAGAAGGGGAGAGTGC	NM_004276	24.9465	11.54	15.0631	9.29858	14.5263	9.30925	16.5858	37.9913	15.8628	37.9137	17.8871	46.0715	16.1735	36.6346	33.4674	46.5478	14.4495	26.1287	51.1609
AAAGCAGAGCCCTTGTTGCC	NM_001161834	15.991	15.7737	11.007	17.1084	14.7627	20.6815	13.8487	21.656	17.9222	21.7724	12.956	19.5767	16.6365	23.1881	9.0552	17.4972	14.7142	20.3299	8.28393
AAAGCAGATAGCATCTCCCG	NM_080701	30.5051	28.942	23.1754	30.5926	27.7374	32.1781	30.5652	35.3139	21.5289	37.608	14.9237	37.2031	17.5731	38.9662	2.50306	34.8168	15.702	40.99	0.162994
AAAGCAGCATGAGAGAAAAG	NM_138796	24.4061	33.4731	25.7974	35.4249	28.1216	41.6014	21.0713	24.0538	23.232	17.3771	34.0316	22.68	20.7299	10.1568	38.2085	19.8998	19.7751	5.67254	35.3889
AAAGCAGCCAATGGGAGTTC	NM_006303	20.2371	26.8464	33.3114	26.6633	32.1559	32.5824	32.714	24.774	19.7589	25.2249	13.9991	25.8324	17.8151	14.1598	7.18526	26.4495	16.6388	5.66283	4.52548
AAAGCAGCCCCGCAGCACCC	NM_000593	15.991	12.9984	15.6614	14.5336	14.5411	17.2294	15.3112	11.616	21.6513	16.8803	27.7848	9.55529	21.9085	24.6892	39.0036	8.33598	23.6242	25.9733	28.2747
AAAGCAGCGAGAAGCCCCCA	NM_001130823	23.0164	19.1295	23.8969	19.6832	22.6983	21.459	24.0861	19.6735	31.2692	14.447	20.2459	21.6006	34.3464	9.14534	5.6687	23.0232	36.7907	3.97272	2.51202
AAAGCAGCTAGGAGATTGGC	NM_001204307	12.6713	13.4657	14.2889	11.8612	14.9844	13.5388	18.7672	9.33684	6.83491	7.5802	5.14445	6.70956	5.24035	3.87533	1.60491	5.47375	2.72901	1.70953	0.210933
AAAGCAGGGAGGAGGATGAC	NM_032228	21.1636	17.1755	25.903	16.4861	22.2993	17.8099	22.0108	29.1204	30.1783	25.7345	23.9798	29.0584	30.4425	17.0131	11.7202	25.7183	32.4935	9.70355	5.52262
AAAGCAGTAATTACACCTTG	NM_001195131	14.4469	14.9524	14.808	14.6312	12.6791	12.6058	14.7147	17.7247	26.7051	13.0838	28.5197	15.2836	25.865	7.51643	9.59998	14.1649	28.2269	5.8571	6.00201
AAAGCAGTGGTCACCGCCTC	NM_021974	16.763	15.9436	10.875	17.3525	10.8762	17.1672	12.4271	20.7495	17.0761	16.5618	24.122	17.6264	17.289	9.69896	33.9533	15.502	18.543	3.18595	50.0104
AAAGCATAAAAGCAGATCAA	NM_001980	19.0019	23.6039	25.3927	22.6363	29.0821	18.9606	23.841	24.8672	18.5789	20.4857	16.3816	23.4896	15.6264	12.9355	10.3362	21.3727	10.2541	9.36358	3.75845
AAAGCATCCCAATCAGGCGG	NM_001207072	26.4906	36.4466	34.6927	37.8655	35.9241	40.544	34.7729	30.6455	11.6438	40.3471	13.7027	29.2914	10.365	47.8773	8.6871	31.401	10.193	54.0737	4.90899
AAAGCATGACGTCAAGCCAG	NM_198158	14.3697	11.0019	10.0304	10.0063	9.11772	10.2837	9.55111	17.3435	21.3841	16.1414	24.6673	18.3624	20.8457	9.78413	23.3374	18.1971	20.7119	6.2262	11.6397
AAAGCATTATTTCCTTCCCC	NM_032524	25.5641	16.1135	18.4682	17.5111	20.8363	14.9902	21.6105	21.8594	20.1597	23.3012	23.719	22.3979	21.6559	34.7182	39.5926	21.8741	25.0804	54.4623	39.6842
AAAGCATTTTAAGGTCCCTT	NM_170736	33.3616	41.2467	44.1864	40.2816	55.7555	36.5735	55.2967	46.9045	39.9742	42.3727	47.6277	49.4814	37.6927	44.0126	38.8858	45.5345	38.6745	40.2226	22.637
AAAGCCAAAATATTTCCTAG	NM_001261411	9.35153	16.156	13.1363	19.2805	15.7824	19.2198	14.2654	12.4124	13.4027	9.61857	20.5778	11.8981	13.0588	8.76207	7.58281	11.6996	13.1461	7.23638	3.18318
AAAGCCAGTGAGGCGAGAAA	NM_001146029	14.2925	8.73642	16.7349	9.22536	20.0826	8.11708	20.4748	22.5372	9.42862	26.5498	9.57769	23.6368	6.70302	21.3995	5.07975	25.5511	5.41728	22.0297	4.39125
AAAGCCATCACAACAGAGAG	NM_031485	19.2335	18.6764	12.6259	18.4873	13.6987	21.6248	13.383	15.6744	10.8757	16.7784	13.8924	16.3384	13.7743	15.4055	19.8184	15.8467	10.2643	10.2378	19.5497
AAAGCCCAGCGGAGCAAGAA	NM_021090	14.8329	11.8232	18.2834	10.3968	19.063	12.4918	18.5221	11.7007	21.6847	12.2939	22.747	9.19957	28.7167	8.8153	14.9889	6.59149	33.6238	4.4681	7.14297
AAAGCCCCTAAAGCAGGGAT	NM_173549	21.1636	14.0321	24.2136	13.8991	24.0134	15.3634	18.326	24.2402	11.5993	27.1358	7.64556	25.7097	9.08118	19.5683	1.70797	25.4362	9.95884	13.4237	1.23684
AAAGCCCGGCTGCTTGAGGG	NM_178044	22.3216	24.6942	25.6654	24.3813	25.2252	26.5075	30.2465	19.1227	22.6086	19.2117	24.0272	16.964	21.2561	20.7287	9.23189	15.596	20.5592	16.2114	3.36535
AAAGCCCGTGTGGTCGCGCC	NM_001289401	14.0609	13.2391	11.4029	12.4835	9.76793	12.8028	7.13269	9.37073	11.488	15.0457	12.2447	8.67213	10.8911	20.4626	13.7227	8.78516	9.87737	21.408	13.8065
AAAGCCCTATCTTTTGGAGC	NM_032353	10.9728	7.6603	7.50518	8.38337	9.17683	6.42732	9.34685	9.752	10.5307	8.00062	15.9075	7.77671	8.19726	4.50347	48.8981	7.42717	8.98128	3.74932	41.7744
AAAGCCGGCGGCGGCGTCCA	NM_021214	12.5168	14.0321	18.5826	12.5445	17.9842	18.5459	15.0661	11.7261	4.68648	10.0899	2.95154	11.4933	2.72541	14.937	1.91411	10.5192	1.63944	21.952	0.757442
AAAGCCTCAAGGGGGCCCGA	NM_018184	6.64944	11.3984	11.7021	12.5567	10.1669	14.8243	8.5053	6.56629	8.84976	5.24881	12.6004	6.52557	7.22916	2.38482	22.1006	5.88115	6.70032	0.582796	16.5391
AAAGCCTCGCTTAAAGTAAC	NM_004529	13.4433	15.2073	14.1657	17.2426	15.1617	14.9694	21.4961	17.9789	15.6401	21.7342	20.9927	17.6387	18.4149	18.5888	8.30428	14.05	19.5205	12.8409	1.78335
AAAGCCTCGGGATCACAGCT	NM_017684	17.535	18.5206	21.2221	19.8296	19.1369	19.8936	18.2443	16.9707	14.5826	16.6127	14.2006	17.8104	15.5001	8.85789	15.519	15.502	16.0889	4.69151	13.2696
AAAGCCTGCCCCTCCCCGCT	NM_001199081	3.32971	0.920368	4.97999	0.927417	4.46281	0.901898	3.75018	2.33845	8.98334	2.91742	9.80291	2.2447	7.28178	4.75898	15.7546	1.92208	6.54758	7.85803	19.4538
AAAGCCTTCCCAAGACCCTT	NM_182744	21.9356	29.2819	31.7716	32.0691	28.757	29.576	24.7479	28.9256	27.2395	38.6654	19.4517	29.1565	21.5823	59.1732	11.308	26.1257	19.4594	73.2186	9.96181
AAAGCCTTTCTGGGTTGGCC	NM_000253	5.33699	11.7382	13.5498	11.1778	12.7973	11.5692	10.695	5.77834	2.64936	3.82195	1.01941	6.05945	2.07299	2.34223	0.0883434	6.33033	1.21176	1.26272	0.0958788
AAAGCGAACTTGGGGACGTA	NM_033222	14.7557	17.2463	25.771	19.5856	25.6685	28.2595	22.8197	10.7264	8.15959	7.07061	5.57118	10.2667	5.8612	10.5081	2.45889	11.3967	5.55984	9.98523	2.11892
AAAGCGAAGAGGAGGAGGGG	NM_173808	18.1527	11.0869	12.8019	7.49256	7.4922	6.02302	6.73234	4.4905	10.5752	2.50975	4.14875	2.18337	7.58694	1.16047	1.28098	1.01327	5.90606	0.41767	0.441042
AAAGCGACAATGTTCCCCTG	NM_018114	19.0019	31.4483	14.4472	29.2259	16.8611	21.0028	16.2099	18.5551	20.783	22.817	18.6694	19.5399	20.2564	18.6527	16.4024	22.5427	20.1315	14.939	8.18805
AAAGCGACCACGGGGAGCTT	NM_001097636	4.56496	8.55235	5.15596	8.39557	5.60068	9.40255	6.18493	5.13442	5.35439	8.16623	3.92354	5.33575	6.57675	9.21987	2.12024	5.20215	6.51703	8.34369	1.37107
AAAGCGACTCACTCGAGCCC	NM_022841	31.6631	34.5917	21.6269	35.2053	23.3928	31.4524	24.658	32.1875	16.4082	39.417	18.219	35.2896	12.2591	53.669	12.265	39.6011	8.6147	71.6644	10.6521
AAAGCGAGCCTGACTGACCC	NM_001145101	15.4506	20.149	12.8635	20.5496	12.4131	26.8081	16.7982	23.0625	10.7867	26.6263	10.4193	22.8517	11.6382	26.1478	6.87606	24.3707	9.31732	27.3428	6.09789
AAAGCGAGGCAATTGGAACT	NM_001242630	17.3034	31.8589	28.5953	40.7087	29.1117	43.6436	27.0683	12.9038	101.121	13.7845	88.3684	10.3281	167.291	17.7797	33.3791	7.45851	257.565	19.0574	26.0215
AAAGCGATGATGCCACTTGT	NM_018476	20.8548	14.3719	13.5234	16.7301	11.7038	20.2461	13.8487	14.1493	15.1949	14.3705	19.3332	12.5605	17.2048	8.94306	62.9005	9.41193	16.873	5.20631	97.3553
AAAGCGCATCATGTGGGCGG	NM_032773	12.208	19.7384	17.9139	19.4392	19.2699	16.5555	17.0678	9.08266	6.25606	6.91773	6.63801	7.9607	9.41791	3.343	5.00613	8.84784	13.6756	1.87466	4.63095
AAAGCGCATGCGCCACGGGG	NM_007218	11.1272	9.85502	11.5261	11.068	13.6692	15.7158	14.1918	10.3959	14.7719	11.1219	10.8223	10.7942	13.7954	6.24949	1.23681	13.2979	15.2132	4.79835	0.661564
AAAGCGCCCTGCGCCCGCCA	NM_001145277	14.9101	15.3348	22.8499	14.2041	21.516	16.4933	15.6788	21.3849	13.0576	25.3013	15.6467	24.0048	14.0269	46.0461	16.373	28.591	14.0116	67.0021	9.92345
AAAGCGCCGGAGGATTGGCT	NM_014502	18.3843	21.8481	18.9785	23.1854	21.8855	23.7396	21.7984	10.9636	15.5288	9.23638	12.6596	10.4507	13.2061	5.0145	9.71777	9.52684	12.1889	2.06892	6.13624
AAAGCGCTTAACACAGTGCC	NM_003443	19.6967	13.3383	15.9342	12.4713	15.2061	14.5651	13.7915	9.59102	12.9797	6.25526	6.60244	7.54365	10.4281	3.38559	1.84049	5.06636	8.51287	1.78724	0.287636
AAAGCGCTTAGAACAGTGCC	NM_001193520	25.4097	33.0908	28.1378	30.8244	32.1115	27.0569	39.1032	38.9826	38.5716	39.7865	35.6674	38.307	42.8594	33.5045	13.2662	36.1853	50.6903	26.5269	5.96366
AAAGCGGACTTAAAAGTTGC	NM_007313	13.8293	12.0356	18.3186	11.3121	17.1715	8.13782	13.8324	6.41378	13.8591	9.2109	8.53458	8.58627	13.1956	13.553	2.93006	8.85829	14.0523	22.6708	1.54365
AAAGCGGAGAGAGATCCGAG	NM_003811	15.5278	25.4871	27.0908	25.1623	22.6983	20.1424	22.9178	15.7591	31.4918	12.5487	35.4185	15.259	38.3135	5.16355	26.8122	14.0291	45.7618	2.9334	17.6705
AAAGCGGGAAGTTCAGACTG	NM_018365	12.0536	11.5117	13.1539	10.043	13.285	11.7661	13.6689	18.0043	16.3637	18.9569	18.219	22.1158	19.5724	24.4657	15.2098	24.3498	24.0825	29.2758	23.73
AAAGCGGGAGGTCTCGAAGC	NM_033102	12.0536	23.3207	6.19419	22.1726	5.99967	28.2802	5.69471	7.79482	8.50468	10.0645	6.85137	7.94843	8.09203	8.01681	0.986501	5.97517	7.97318	5.7114	0.191758
AAAGCGGGGATTTGATTTCG	NM_206839	8.65671	8.97713	11.1302	10.5433	14.9253	10.5014	17.0188	10.8789	1.14657	7.00691	0.865311	13.8484	0.294638	2.13995	0.103067	16.2959	0.0610972	0.806201	0.00958788
AAAGCGGTTAACACTGGGCC	NM_144624	9.50594	5.56469	13.9633	4.74691	15.2061	5.39066	13.1542	9.45546	14.0817	10.0772	9.63696	8.25509	13.7112	18.0245	4.56441	7.66743	15.3252	20.291	4.30496
AAAGCGGTTGAACCAAAGCG	NM_198041	10.1236	9.41608	14.9752	9.77449	14.3342	10.377	14.7965	4.80398	13.77	4.4462	8.46346	4.56299	11.9539	3.85403	1.0454	5.92294	11.3132	2.39918	0.076703
AAAGCGTCTGTTCTCCAAAC	NM_001135676	14.8329	12.2763	27.258	12.63	24.3533	13.5077	16.357	14.0137	11.1763	18.8295	7.21883	13.505	9.43895	15.5758	3.53374	11.919	9.15439	13.482	1.91758
AAAGCGTTCTGATGTTTTAC	NM_003082	17.7666	25.5721	18.1162	21.294	16.5065	28.4461	15.5563	28.163	22.8201	30.7412	17.0573	29.549	25.2863	22.4322	3.81349	34.7228	26.3634	9.73269	1.83128
AAAGCGTTTCTGCAGGGAGC	NM_001008739	23.7885	27.696	25.683	29.2869	28.5945	25.9892	31.3495	28.1376	18.1114	20.9061	17.081	33.8176	18.0045	11.264	5.59508	35.0884	20.4064	3.92416	1.70664
AAAGCTACAGAAATTTAACC	NM_001276478	40.3871	41.7989	47.9698	43.8693	51.5587	38.3151	61.7349	50.4715	32.2154	52.6283	22.0121	45.9488	29.6638	53.6796	7.62698	41.7008	28.7869	50.7809	2.63667
AAAGCTAGTCGTGTCACTCT	NM_001136108	22.7848	36.8572	22.7707	36.3645	21.3092	30.2084	18.6937	26.0449	20.5047	19.5811	19.2147	23.1707	16.0157	14.5963	23.3079	24.7155	15.8751	8.43111	48.6872
AAAGCTCAAACCTACCTCTT	NM_001082533	17.9982	26.3084	19.2337	33.8995	19.4029	34.7594	22.7707	23.537	21.4843	22.0654	14.6629	25.3908	21.3613	17.1302	10.7779	24.2663	21.8015	9.84925	8.65785
AAAGCTCATCACAGCAGCCG	NM_001113495	13.1345	9.26032	12.0364	10.4334	14.5263	6.42732	15.8994	15.327	12.0001	8.71405	19.4873	13.8362	12.1117	5.49359	58.5275	13.0576	11.7918	3.68133	84.0761
AAAGCTCATGCCCAGCCCCC	NM_001185117	18.1527	17.133	18.3274	15.0705	17.4818	16.908	16.1037	13.3444	20.783	17.6064	21.775	12.3888	19.8986	28.2984	18.9055	10.7595	21.0785	29.1301	13.0491
AAAGCTCATTTAAAGCTGCC	NM_001284426	18.3071	26.2093	17.9931	25.2233	17.2601	22.4231	15.589	17.2503	15.4954	15.4152	15.8719	15.6025	16.9838	7.19703	17.757	14.2067	18.6754	3.0014	13.6627
AAAGCTGACTGAGATCCGCT	NM_001008708	16.2226	17.6852	15.0191	16.0712	17.6739	17.6855	12.2555	15.5473	11.0761	25.5306	10.8934	16.6574	7.58694	32.9083	7.40612	17.7375	5.59039	30.7425	5.07199
AAAGCTGAGGGCCAGGCACT	NM_015927	11.6676	14.5843	15.1335	15.3878	17.2601	14.2645	18.4322	14.3611	14.1596	9.65679	9.95701	11.6528	15.3002	3.98179	2.4	12.7651	14.4087	2.59344	1.22725
AAAGCTGAGTGATAGCCCAA	NM_005059	11.5132	12.3046	16.9988	10.8972	18.132	8.26222	19.7477	8.11678	9.06127	9.60583	14.2836	7.10207	9.99666	12.4351	24.265	5.23349	8.48232	11.0634	34.4972
AAAGCTGATGGAGTCACCCA	NM_019035	21.6268	19.9791	17.6411	19.732	17.5409	17.1672	19.9274	24.4012	24.2673	21.6959	23.0671	25.722	25.0127	24.2421	13.6491	22.3337	25.8441	16.464	5.10075
AAAGCTGATGGGGGTCGCTG	NM_006105	19.6967	18.6764	17.6587	17.9626	19.7427	14.6481	16.5122	16.5894	7.13547	16.1159	3.85241	17.2584	5.44029	13.1378	0.515337	14.7917	3.28906	12.7341	0.0479394
AAAGCTGATTACCTTGGCAA	NM_001281425	13.0573	13.9188	15.943	14.3506	16.1961	15.9854	14.5677	21.9018	13.681	21.3647	11.4387	22.3979	13.1219	14.8306	14.3116	21.5816	14.5513	8.43111	13.5477
AAAGCTGCTCCGAGAGGAGA	NM_004472	9.66035	7.47622	16.4269	8.20032	14.6297	8.04452	13.5055	9.44699	9.55107	6.2043	10.609	10.3403	9.75464	2.48063	14.4147	9.4955	10.6411	0.738208	14.5736
AAAGCTGCTGGGACACCTGC	NM_139209	17.3806	19.71	31.5077	19.8296	33.2346	18.0691	38.8989	29.4678	41.7108	32.8433	38.3226	30.9228	53.4874	44.364	30.9349	31.004	65.5369	49.4988	30.3552
AAAGCTGGGGCTCAAGGAAC	NM_198154	12.6713	12.8002	12.6875	11.5317	13.2702	13.4455	16.0955	8.81154	10.6754	5.70745	10.6682	6.66049	10.3965	2.08671	2.12024	5.17082	10.1319	0.874194	0.45063
AAAGCTGTGCTGGCAAGGGT	NM_000217	8.81111	6.95232	9.1945	7.2607	9.11772	6.52062	9.05272	6.17655	5.27646	5.41443	2.92783	4.98004	4.24069	5.39777	1.70797	3.85461	2.86138	4.44867	0.738267
AAAGCTGTTGTTCCACGTTG	NM_152720	15.6822	16.5525	16.5501	15.217	14.2751	14.4615	14.9762	26.4431	17.5771	32.0534	16.8202	33.1798	15.3633	45.1624	6.05152	43.6438	15.315	56.2398	3.29823
AAAGCTTAATCAGTGTTATC	NM_000777	12.8257	8.58067	14.6584	9.49383	15.8267	10.3459	17.2312	9.76047	18.8795	5.70745	22.9841	7.54365	17.0259	3.51334	23.6319	6.46613	18.6244	3.43849	13.9887
AAAGCTTAATGAGATGCTTC	NM_001002923	16.6086	15.4056	24.504	18.0236	21.516	14.3785	20.2215	39.6434	12.7236	39.0221	22.8537	52.5725	12.6379	33.0361	35.7349	53.9645	9.89774	21.9034	14.1996
AAAGCTTCAGAAAACCTTAC	NM_001258334	12.5168	13.0976	11.4909	12.7398	9.01428	13.5699	13.3993	15.4626	17.6439	13.8864	16.3579	15.9337	17.8151	9.34763	13.8552	12.9218	15.2539	6.99355	14.3818
AAAGCTTCCAGAACACTTCG	NM_170695	19.6967	27.1438	23.061	25.748	23.8509	26.8081	23.8655	15.1745	21.0279	18.3581	18.4442	16.179	18.9095	15.48	8.48097	19.2104	20.7832	10.6069	4.01732
AAAGCTTCTCCTTCCAGCTT	NM_000494	17.921	23.4198	32.062	27.6273	25.0035	30.4054	18.2443	21.1053	12.1448	27.1231	12.6122	19.5399	8.76549	37.2202	4.38772	19.085	8.01391	49.5571	0.977964
AAAGCTTGACTTTCAGATAT	NM_018414	17.8438	23.2216	18.2922	23.7224	20.0531	26.1343	21.6677	24.452	37.2247	29.7857	41.1912	24.3727	42.0175	27.9684	45.9827	23.3157	46.6782	24.8854	48.6585
AAAGGAAAAAAACAGAGCTC	NM_001012710	13.9065	15.0232	13.0483	15.4976	11.7925	16.2031	11.7898	21.817	14.4379	19.3263	8.57014	24.1029	14.753	12.2435	1.41349	24.9453	16.1907	5.9348	0.153406
AAAGGAAAAATAGGGGGAGG	NM_001128302	7.96188	9.3736	10.0392	10.3236	7.24098	10.9783	5.63752	12.7937	10.4305	18.0778	21.2179	13.6031	14.09	21.1865	48.368	12.201	14.0727	16.668	42.3017
AAAGGAAAAGAAGGGGCGGC	NM_175895	8.96552	9.84086	7.66355	8.07829	7.16709	5.36992	6.34834	9.67575	3.65122	8.91788	2.53667	9.81288	2.08351	4.64187	1.73742	10.561	1.87365	0.932473	0.843733
AAAGGAAAAGCTCTGGATTC	NM_001080140	25.1009	19.2994	25.0319	18.0846	24.6341	19.8003	28.302	41.7362	14.3823	43.7868	21.9054	44.5873	10.8174	50.5496	31.6564	48.6683	6.45593	51.49	27.7665
AAAGGAAAGGAAAGAAAAGC	NM_019030	14.1381	15.5047	13.0131	14.5336	16.27	11.6728	18.6365	11.3279	15.1615	9.13446	12.5055	8.91745	13.2061	9.95448	5.10919	7.44806	13.3294	11.4519	1.5053
AAAGGAACGCACCTCCATCC	NM_178509	29.7331	44.8432	42.6466	46.7736	36.1606	48.122	31.0145	30.9505	37.9705	25.8109	47.2484	31.3644	45.3007	18.2268	24.1472	30.9936	47.2485	11.5588	13.9695
AAAGGAAGATGCAATTTGAT	NM_007174	22.476	28.404	26.5453	29.2747	30.7372	30.3328	35.6389	23.4353	25.3359	24.5751	18.7405	23.0357	25.8019	28.7136	5.63925	19.9207	22.7994	35.3854	3.10647
AAAGGAAGGAGAAACGGAAT	NM_006951	12.5941	10.5064	10.2679	8.34676	7.80252	9.37145	9.78804	17.6909	11.3767	14.7145	7.25439	20.7542	10.0282	11.6899	1.13374	22.8874	9.63298	8.36312	0.977964
AAAGGAAGTAGAGCCGCTGT	NM_001005920	23.8657	29.5792	17.3508	29.4211	17.5852	22.7548	14.8945	13.4037	33.8072	14.9311	31.1038	9.73928	28.864	13.6275	21.703	7.77189	27.9927	14.1911	13.6436
AAAGGAAGTCGCGCCACCTG	NM_001115008	48.1073	57.8133	67.265	58.9764	70.5921	69.4358	65.5096	50.6663	45.0169	57.2146	38.4767	47.8255	40.5233	54.8295	43.141	42.0037	42.2894	53.1704	44.1522
AAAGGACACAGACTGCTGTC	NM_203402	29.1927	28.7155	33.7777	29.1892	31.4465	23.2213	31.2923	39.1097	53.9446	35.9645	46.632	36.3567	56.1286	24.3592	14.1202	31.8292	55.7206	14.5116	6.02119
AAAGGACAGGATGGGCGGTG	NM_003531	14.5241	12.7719	10.4879	12.5323	13.1372	13.2175	11.0136	15.7591	8.76071	13.415	6.74469	13.7135	7.11341	12.8929	1.64908	14.9275	3.44181	8.70308	0.469806
AAAGGACCACTGTTATTATC	NM_001005182	21.318	15.7454	19.5768	15.0095	16.1075	14.4304	16.2181	16.6741	16.4194	14.8801	15.303	13.5663	12.9641	11.0191	9.06992	11.7101	11.2419	6.31362	7.25802
AAAGGACCAGCAGTCGCCAG	NM_032366	13.2889	13.4091	11.3765	12.996	12.0732	14.731	12.8356	12.3785	9.38409	13.8992	4.08949	12.1312	7.65008	13.6701	0.176687	11.428	6.64941	20.6795	0.0191758
AAAGGACCATGCGGGGCCGC	NM_178537	11.05	15.1932	9.53764	14.8387	9.36894	17.1464	9.51025	5.79528	9.69578	6.36992	4.44509	4.58752	8.78654	4.04567	2.57668	4.34557	8.07501	3.89502	1.40942
AAAGGACGGGTGGGTGCAGC	NM_006785	7.57587	12.6728	10.6199	14.558	13.4623	15.55	11.8715	8.62514	3.51764	4.75196	2.63149	7.59272	6.12427	1.30952	0.132515	6.06918	6.22173	0.631362	0.0287636
AAAGGAGATGCTTTCATTGA	NM_001198940	13.6749	16.0427	17.4388	15.8149	17.0089	16.1409	16.9126	16.0048	18.7237	14.2049	34.5413	15.9827	17.1522	7.68677	45.8944	14.7394	14.755	4.06014	53.8839
AAAGGAGCCTCGATCAGATT	NM_057174	26.7994	47.1512	38.8281	43.0883	43.9779	48.122	46.6199	30.0355	27.8183	32.8688	29.1361	28.6536	23.1712	26.6695	23.4257	27.9015	21.3025	17.785	15.5611
AAAGGAGGAGACGTATAAAG	NM_015534	10.5096	10.9595	6.1502	12.3493	4.66969	12.1808	2.90046	6.68491	8.47128	7.13431	5.82011	5.29896	7.09237	4.01373	2.44417	3.95907	7.15855	2.68086	1.66829
AAAGGAGGCGGGCAGAAAAC	NM_138343	7.80748	11.3842	3.0355	11.9466	2.83728	11.8283	2.5328	10.4637	8.39336	10.2173	7.68112	9.53076	6.73459	9.1347	2.37055	9.59996	5.57002	8.98477	1.44777
AAAGGAGGGAAGAAGAGAAA	NM_001128310	10.3552	15.3064	12.1332	17.8406	6.42822	22.5475	5.84178	5.70208	9.11693	5.83484	10.36	4.84511	11.533	5.51489	5.80122	3.71881	13.4821	4.80806	1.57241
AAAGGAGGGAGGAACAAGGA	NM_001256601	19.2335	10.6196	15.0895	10.8483	13.0338	6.96639	11.0218	26.8074	21.206	18.2434	14.5562	35.584	18.6464	13.915	5.24171	44.2497	16.1806	9.26645	2.62708
AAAGGAGGGGCGAAGGAGGA	NM_001145294	24.4061	16.4534	15.7758	18.8778	17.4818	24.2061	20.9896	12.8445	31.0799	11.1856	31.6609	14.5353	35.2619	11.6473	54.3312	14.4261	36.8212	9.70355	45.1301
AAAGGAGGGTGGGAGAGGGA	NM_001103151	23.3252	12.1772	14.2009	13.1059	16.8464	11.2893	17.8522	17.9535	17.8554	11.6315	9.16282	17.0376	15.2054	13.2017	3.20981	14.4365	14.7753	12.5495	1.39983
AAAGGAGGTACAGTAGCCCC	NM_001193301	13.7521	12.7152	13.321	12.093	13.418	9.02935	11.5692	13.7341	14.8609	10.918	8.80721	15.0382	16.2577	6.35596	2.56196	17.9151	16.0584	3.54534	0.738267
AAAGGAGTACACTACCCAGC	NM_004126	17.4578	8.19836	17.5531	7.80983	14.4967	12.0046	12.2637	10.7348	12.9129	12.5233	23.233	8.73346	14.2058	9.63508	50.4588	9.30747	13.8996	4.12814	55.4084
AAAGGAGTGCGGCCAGGGCT	NM_001142610	12.0536	16.0852	12.9779	17.7552	13.4032	17.2501	12.8029	16.5809	15.8071	12.2175	18.4442	16.0195	18.6254	4.02438	23.2049	13.6739	20.9665	3.18595	23.4232
AAAGGAGTGCTCGCAGCCGC	NM_023928	13.6749	13.9896	10.3031	14.558	11.4082	19.3442	12.1901	10.5654	16.4639	6.99417	22.2729	11.064	14.7109	3.53464	22.7337	8.74338	16.2111	2.14663	24.9093
AAAGGATACGAAAACGCCCC	NM_016305	9.35153	9.68511	6.7221	9.26197	4.28548	4.81012	5.24535	4.83787	6.25606	6.31896	3.87612	3.92515	8.03942	8.78336	0.309202	4.22022	6.85306	15.279	0.076703
AAAGGATCCTGGCGAGCACC	NM_001142649	17.921	16.3967	14.2977	15.5098	12.3244	19.5722	14.486	13.0309	17.3322	13.7463	22.3321	10.6102	15.6684	7.31414	25.2368	9.09855	13.0748	4.01158	24.6888
AAAGGATCTGGCTGACTACC	NM_000180	20.0827	15.3772	20.1927	13.4231	17.4966	11.8283	14.3062	17.7671	21.8739	19.734	27.3107	17.332	27.8328	16.4808	42.6551	16.8287	35.2021	14.7059	48.7735
AAAGGATTAGGAAGCGGACC	NM_001170414	20.932	11.1719	13.1802	10.3602	14.7036	7.00785	20.6137	21.6052	30.0447	16.3579	40.2785	20.0551	27.1804	17.5454	64.5496	16.6929	21.9135	19.3294	54.1044
AAAGGATTATGAGTAAGTTC	NM_001267572	10.1236	6.72577	21.0022	8.87148	25.3582	9.90015	28.5308	7.31188	9.32843	7.46554	13.845	6.73409	11.3646	4.95062	13.2368	6.36167	9.73481	1.98151	14.2188
AAAGGATTGAATGACTTCTC	NM_001159996	18.3843	19.2711	13.9281	23.6003	14.6888	23.4597	13.5464	20.114	23.6105	23.7088	19.1791	20.4721	24.1393	21.293	11.3521	20.8608	24.0723	23.982	8.37022
AAAGGCAAAGGCATCTTTGC	NM_199135	38.3798	28.9562	39.0656	27.127	37.2836	23.1384	41.1049	32.823	41.9	30.5501	52.8788	31.6343	39.9025	17.2473	73.1778	36.0077	38.6847	9.36358	87.0004
AAAGGCAAATTGAGACAAGA	NM_022126	15.6822	24.7792	18.0107	25.5528	18.6344	24.2372	18.7264	15.5812	9.43975	15.377	8.9376	17.9944	7.90262	21.655	10.2773	19.179	6.20136	30.4899	7.97712
AAAGGCAAATTGTGAAAGCA	NM_177949	16.9946	29.7775	15.0191	30.1411	15.2799	30.7786	17.558	25.8246	16.9871	31.4929	10.443	24.9492	12.8273	42.5541	7.98035	23.6186	11.5779	40.6597	6.9608
AAAGGCAACCATAAGATTTG	NM_018409	14.8329	22.8393	17.3948	23.0024	19.0187	20.8162	20.148	11.7854	23.9779	9.03254	29.0531	11.9472	29.2955	5.89816	29.5509	10.8222	31.9844	2.49631	24.0464
AAAGGCAATCGAGCGCCCTC	NM_001201	8.11629	3.10093	8.90415	2.35515	10.4329	2.37396	7.68827	8.73528	12.1114	8.87966	11.7588	9.15051	13.1114	8.41073	9.68833	8.1584	15.9973	8.10086	3.68175
AAAGGCAATCTCAGACTGCA	NM_001446	16.1454	16.5383	13.0307	19.0975	11.6447	19.2509	13.8569	9.04877	11.5325	8.01336	11.1305	7.29833	12.0697	6.82441	9.46747	6.50792	15.8649	5.87652	12.9149
AAAGGCACACTGCACCCGTT	NM_001289400	20.7776	35.3421	22.19	35.3273	23.2894	34.3965	22.0272	14.9796	23.7218	10.5613	23.4819	9.02785	21.0877	6.37725	15.9018	8.12706	16.0482	4.62351	7.47855
AAAGGCACCCAGCGTCTGGA	NM_015315	13.2889	19.2994	13.585	20.3178	12.2801	12.751	12.6885	5.34623	6.81265	7.14705	2.66706	4.20727	6.85034	11.9134	0.147239	2.56974	5.66167	7.5472	0.0383515
AAAGGCAGCGAGGGTCACTT	NM_001199805	37.3762	34.9032	45.7789	34.6439	50.3322	32.2714	51.6609	51.1832	38.9167	35.697	32.2654	47.2245	36.251	24.5934	56.1717	47.9476	31.9131	21.0681	55.4946
AAAGGCAGCTCAGCCGGTTG	NM_006743	12.9801	12.8144	12.9779	13.2279	9.50194	17.0531	6.5526	15.0643	11.9333	18.3199	9.12726	12.4624	10.2282	29.1182	10.2037	11.052	10.9669	29.6157	4.46795
AAAGGCCAAGAGGGCGGTGG	NM_001166105	9.04272	8.66562	18.8377	7.6634	18.6492	7.29812	18.3179	6.16808	10.3526	7.54198	23.7546	4.69792	11.9434	9.4328	34.822	3.78149	9.16457	7.39179	34.7752
AAAGGCCAAGTCCCAGATGC	NM_198478	13.0573	7.95765	14.1041	7.51696	13.3293	10.2422	11.2996	12.3277	9.41748	12.0646	9.85033	9.97234	9.26006	7.55901	5.77177	10.1432	8.99146	5.14803	4.43919
AAAGGCCCAATGTATTTGAC	NM_016271	19.0019	25.2889	15.4591	25.3087	15.1913	25.1391	14.4288	18.267	16.8869	14.5107	17.5552	21.6129	15.3317	8.5172	4.96195	23.1903	13.5127	5.35201	3.92144
AAAGGCCCCTTTCCCAGCCC	NM_001077195	22.862	24.1703	33.4521	25.3453	32.747	26.1343	30.8266	28.1715	24.4788	21.8488	18.3256	27.8563	21.3613	22.4428	12.2208	28.0582	17.8302	16.6291	6.39512
AAAGGCCGAGGCGGCGCGCG	NM_002583	7.73027	7.03728	9.828	7.71221	9.07339	6.51025	8.23568	4.75315	8.44902	4.06401	8.47531	3.31185	7.13446	1.2137	3.6957	2.86223	4.2157	0.573082	2.83801
AAAGGCCGTCAGGTAGTGAT	NM_001195731	14.3697	19.0304	14.632	19.4025	14.4376	14.9694	14.968	12.2599	16.1745	12.2048	24.0391	13.0266	15.8684	7.71871	19.5975	13.9873	15.2743	5.13832	15.983
AAAGGCCTCCTCTTCGCTCC	NM_138465	31.7404	43.1299	39.004	41.624	41.2292	35.1844	37.1259	47.0824	29.9556	42.6657	40.0888	48.1935	32.3366	39.7647	82.6894	49.0444	32.0658	35.7837	174.979
AAAGGCCTGCGGAGGGCACC	NM_052906	10.9728	8.32579	9.00093	7.49256	5.82234	4.10519	5.6702	10.6925	12.2338	6.62471	10.2533	8.99105	13.627	3.77951	3.75459	9.24479	12.5147	2.11749	1.75458
AAAGGCCTGTGATTGGCCGC	NM_001001890	19.4651	20.3047	22.7355	20.8303	23.0529	21.5834	23.2854	26.2567	14.4379	20.6258	14.0583	25.3418	10.7648	10.8594	6.83189	27.0449	9.01183	5.54627	4.24743
AAAGGCGACCATTTGTATCC	NM_014519	30.4279	27.7102	27.3899	27.6761	30.752	31.1725	34.6503	33.6872	21.1392	25.8873	21.9054	33.8667	17.6257	20.0367	8.3779	35.9868	17.1378	11.5102	2.95307
AAAGGCGCAGGAAGCCAGAG	NM_198493	12.5168	13.9471	9.43206	11.19	9.54627	9.10192	10.8175	11.8363	4.65308	12.6889	4.38582	15.026	1.78888	18.5781	7.80367	15.8781	1.04883	24.9825	4.94735
AAAGGCGCCGTCACGTAGAT	NM_015113	15.7594	7.17887	8.61379	8.07829	9.75315	7.99268	10.409	12.997	14.6272	11.5168	16.4409	13.2474	15.0581	8.59172	14.6797	10.8639	16.8323	4.08928	6.0116
AAAGGCGCGGGCAACGTCAG	NM_015024	16.1454	26.634	15.1775	26.9683	14.6888	31.7116	14.0121	19.5294	20.8276	26.3078	19.025	20.5702	23.5395	38.8384	9.34968	21.3518	25.1007	46.3517	6.89368
AAAGGCGGAGCCGTTCGGGG	NM_001037666	7.42146	8.46739	3.52822	9.3718	4.1377	6.53099	3.62762	4.50744	1.65863	5.10867	0.46229	3.60623	1.02071	2.27835	0.0147239	3.42632	0.3564	1.06846	0.00958788
AAAGGCGGCCACCGTTCACC	NM_000163	16.5314	12.3613	15.6614	12.7398	17.9842	8.84275	17.2312	23.0286	15.7069	18.7913	16.2394	21.0732	15.1844	16.204	12.4122	19.0955	13.2072	20.0093	3.36535
AAAGGCGGCGAAAGCACGCG	NM_018153	15.7594	14.7967	16.1894	14.8265	15.472	15.0005	12.8111	16.3098	8.54921	20.2818	5.87938	18.3746	8.64974	23.4436	3.6368	17.2883	10.3458	24.8757	1.04508
AAAGGCGGGAAGCCAGCATT	NM_170709	29.0383	45.4237	39.18	49.1409	38.4806	62.4798	37.5835	35.8477	34.0187	33.0089	25.8171	39.2883	32.4102	26.0094	11.6319	42.5469	25.1517	26.3521	7.93876
AAAGGCGGGATTTCTTTGTT	NM_207307	12.5168	24.2836	18.125	25.5284	17.6148	28.6534	12.5333	12.7428	14.193	12.243	11.5691	11.2112	13.3324	17.2367	1.36932	10.5819	14.5513	19.6208	0.3164
AAAGGCGGGCTCCGTTGGCC	NM_148887	5.49139	6.75409	7.25882	7.08986	7.40353	5.75349	8.88931	6.61713	8.49355	5.04497	6.7921	6.10852	4.88258	2.59775	0.795091	3.75015	2.10785	2.21462	0.0958788
AAAGGCGGGGAGAGGCAGGG	NM_019613	7.03545	2.13809	4.48727	2.46498	3.02939	1.3373	2.45927	1.73689	0.31169	4.00031	0.62824	1.12848	0.105228	2.17189	0.0588956	0.501412	0.07128	0.786774	0.00958788
AAAGGCGGGGGTTGCCCCGC	NM_001204113	3.94734	6.28682	2.83314	6.52853	1.22653	4.41619	0.702648	1.68605	1.1577	1.55426	0.557118	1.49646	1.17855	0.383274	0.220859	1.27442	0.386949	0.155412	0.201345
AAAGGCTAATTTTTAGCAGT	NM_014363	13.3661	23.6605	17.6499	25.687	20.0679	22.8585	19.2901	15.7676	19.7366	13.81	21.8461	17.7	18.1518	10.5081	28.9914	19.3879	16.5777	13.1906	34.363
AAAGGCTGAAGAGGCTTGAG	NM_001128924	11.6676	13.7347	12.6083	15.9857	12.8121	18.9088	17.3619	3.36364	5.2208	2.38235	9.05614	2.1711	2.42024	0.511032	23.0135	1.45201	1.98566	0.135986	16.8459
AAAGGCTTCGGCTCTCTTCT	NM_006858	14.4469	17.841	26.7652	16.303	29.4811	13.3108	25.9081	22.8676	14.0149	19.4919	17.9819	22.6555	14.7214	13.4572	18.4638	19.4193	16.2824	10.0532	15.7145
AAAGGCTTTCTGGATGCCAA	NM_001040703	27.2626	31.774	37.2443	34.8514	42.1898	34.946	33.433	37.7625	26.2933	41.035	25.0229	39.3251	21.5296	42.256	15.4159	41.5023	16.5268	38.3965	10.5179
AAAGGGAAAACCAGACCAGT	NM_002830	18.3843	24.8499	21.7237	25.1013	21.8264	24.4653	22.738	30.5184	25.1022	30.8686	22.1425	32.6278	30.2741	39.7221	21.3349	30.5548	30.905	41.7185	18.495
AAAGGGAAACGAAGGAGTTA	NM_175885	13.2117	11.3418	8.84256	11.1656	7.9503	17.727	6.96928	18.9448	12.2338	18.2307	6.09274	21.3062	9.7862	21.8253	2.57668	21.4876	8.05464	22.7873	1.44777
AAAGGGAAACGGAGCCGACC	NM_001093729	13.2117	19.88	8.66659	19.4025	11.7038	13.5388	15.3357	14.6407	10.0965	13.4023	10.9171	15.2713	11.0595	12.5629	8.33373	14.8752	11.5779	8.59624	9.97139
AAAGGGAAAGTCACTGCTAG	NM_032409	12.6713	10.4639	14.8608	10.885	15.5459	8.32442	17.3701	6.04099	18.4342	2.03837	15.4334	5.40935	19.2778	0.511032	8.95213	5.90204	17.2498	0.0291398	2.95307
AAAGGGAACGGCCTAAGTCG	NM_020202	12.208	19.0445	6.7221	18.3897	6.84199	15.4152	7.26342	10.4383	7.8479	10.676	8.07229	9.38357	5.84015	7.86776	5.24171	10.4983	2.97339	6.29419	2.4545
AAAGGGAACGTGAGATTCCG	NM_001038707	27.1082	23.519	21.4861	24.0274	17.8365	20.5156	17.6234	27.9597	15.7292	34.2829	10.8934	29.868	12.1433	50.9009	1.19264	27.6717	11.9445	86.72	0.249285
AAAGGGAAGAAAAACTTGAA	NM_001287339	6.95825	5.67797	7.44359	5.28384	6.97498	4.00153	9.83707	6.73574	17.9333	9.41474	18.6338	5.20083	20.3406	14.1811	9.61471	3.78149	21.4044	16.5028	5.76232
AAAGGGAAGGCTTTGACTGT	NM_006871	13.3661	12.7577	11.3238	12.2151	7.69908	12.9687	7.84351	18.9109	16.809	17.7084	17.8515	18.7426	15.6474	13.1804	17.4184	18.0091	14.592	10.0241	16.9322
AAAGGGACTGATAAGTAACC	NM_012403	11.2044	9.03377	2.51639	10.4212	3.32494	8.75982	2.72889	8.53194	2.97218	9.10898	1.03126	8.12016	1.55737	4.35442	0.86871	6.0274	1.0692	1.389	0.306812
AAAGGGAGACTGGGAGGGCC	NM_032283	5.49139	7.98597	5.14716	6.44311	5.82234	7.00785	5.04109	7.15937	14.8387	12.3704	14.248	7.21247	17.0154	13.1271	13.2073	6.65416	16.873	6.86728	10.0769
AAAGGGAGGGGATTAGAAGA	NM_001145546	15.4506	24.1137	14.8784	27.8835	13.9795	27.6167	10.2374	17.9874	33.7627	14.1922	24.4776	19.037	34.62	12.9461	13.9435	21.6548	34.7134	6.19706	9.92345
AAAGGGAGGTGCTAGGCTCC	NM_002714	23.4024	26.4641	20.5622	29.1038	18.6492	27.7411	19.7722	21.4527	11.4991	29.2761	13.3945	22.5819	9.19693	49.2613	20.9227	21.0698	6.60868	64.6612	24.4779
AAAGGGAGTTTAGGTGGTTC	NM_020799	8.27069	3.80891	10.6551	4.47845	16.5065	5.12112	16.2099	5.45638	11.911	6.75211	11.2728	4.46486	10.3755	5.30196	5.44784	3.7397	8.10556	6.06108	3.15441
AAAGGGATGAGGTGGAGCGA	NM_005372	20.0827	10.3081	14.7992	11.1656	15.9006	13.6736	13.2686	11.6753	6.84604	15.67	3.61534	9.84968	4.63003	19.4299	0.412269	10.7281	4.06296	15.9589	0.0287636
AAAGGGATGGAGTTGGGAAA	NM_001001670	14.6013	27.6535	23.5626	25.9433	23.777	22.0499	26.4392	11.7854	23.9445	11.0964	31.3646	11.3707	28.3274	8.14457	20.1865	8.62847	29.8969	4.60409	8.09217
AAAGGGATTTGAAAACCATA	NM_001286813	8.27069	9.92582	10.9718	10.9338	7.92074	13.2382	10.1802	4.77856	6.9017	4.14045	4.76514	2.94386	3.12527	2.33158	0.397545	3.23829	1.19139	1.51527	0.0383515
AAAGGGCACAGCCTTGAGGG	NM_001145127	9.42874	9.98246	6.24698	11.8978	7.86163	12.4711	7.27976	12.0481	6.40077	10.1154	7.61	12.4869	4.68265	4.91868	3.79877	12.0652	2.88175	2.26319	0.776618
AAAGGGCAGAGGGGAGGAGG	NM_002576	10.5868	5.83372	3.85377	6.46752	3.17716	6.73832	1.93637	2.55874	4.28573	3.05756	3.85241	2.0975	5.16669	2.04413	1.38405	2.60108	5.43765	1.44728	1.40942
AAAGGGCATTTGACAAAGCC	NM_134260	26.8766	35.0306	30.1087	35.1931	27.3236	31.4628	29.021	22.9015	36.7237	25.8619	35.8334	20.9873	38.4187	32.8232	16.8	19.5551	44.0612	29.7711	8.60033
AAAGGGCCATAGACCCCACC	NM_019886	18.7703	17.133	15.3975	17.267	15.472	14.7621	14.3879	17.0385	19.0687	19.7722	16.512	15.6638	16.8049	23.1242	8.6871	13.5381	18.9299	13.6374	3.95021
AAAGGGCCGCGCGCACCCGC	NM_001114619	9.66035	7.60366	14.0425	5.57671	13.4475	7.61949	13.1624	12.1667	6.66794	7.40184	9.25765	12.3642	6.33473	4.59929	16.8294	13.9246	8.22775	3.2928	17.4787
AAAGGGCGCGGAACGGGGTG	NM_001923	11.3588	12.517	10.1799	12.4225	8.80739	13.5907	7.40231	10.3451	5.94437	10.1791	5.74899	10.5734	5.96643	16.353	1.36932	10.4252	5.60057	32.9182	0.0862909
AAAGGGCGGCGGCGATTGGC	NM_006145	11.8992	7.43375	6.7485	8.04169	6.98976	7.51582	6.98562	5.26998	4.10763	3.03208	4.4688	4.82058	4.49324	1.84184	1.70797	5.25439	4.35826	0.9519	0.776618
AAAGGGCGGGGCAGGGTGAT	NM_000805	12.3624	9.72759	14.7552	7.45595	13.6101	5.38029	13.5137	11.7854	19.5919	11.6952	20.5897	11.5056	21.677	17.588	11.6908	10.6132	26.0885	29.3438	4.84188
AAAGGGCTCGCAGCCCAGCC	NM_014280	22.862	29.8341	30.487	34.9124	28.7866	26.238	30.5243	28.7815	21.0725	26.1804	20.6964	27.3657	16.8996	17.2047	5.69815	25.6138	13.9302	9.26645	1.38065
AAAGGGCTGCGAGAGGGGGC	NM_020309	7.26706	5.67797	2.23484	4.95436	2.67473	8.58358	2.2305	8.2354	5.53249	5.47813	2.52481	9.06465	4.09337	2.01219	0.33865	9.12989	3.58437	1.33072	0.18217
AAAGGGGAAAAGAGTATTGG	NM_000576	7.26706	8.86386	5.73666	9.46942	5.65979	10.4185	5.91531	14.9203	4.93138	13.466	3.07008	17.5037	2.98848	7.34608	3.22453	17.7375	1.59871	3.36079	1.43818
AAAGGGGAACTAGATGTGCA	NM_001145369	12.1308	11.455	13.8049	10.3846	14.9105	9.18485	16.3978	5.68514	14.449	6.76485	18.3612	4.61205	20.1722	13.0207	6.0957	3.11294	21.0989	26.9932	3.61463
AAAGGGGAGGGCATTCCTGG	NM_198318	10.278	13.6781	17.078	13.9845	16.1075	13.6736	12.0185	2.49095	4.64195	1.4396	1.61209	1.76632	4.04076	0.276809	0.0147239	1.28487	4.12406	0.0194265	0.00958788
AAAGGGGAGTAAAAGTAGCT	NM_020439	22.7076	42.0821	27.9002	41.5507	22.1663	41.3111	23.1302	44.6847	21.206	45.5831	21.0045	55.7249	21.1087	49.5275	5.63925	59.7725	23.0947	66.429	2.42573
AAAGGGGCAGCCGCATGTGG	NM_153819	13.0573	13.5223	7.79553	13.9723	7.9503	15.1146	8.92199	12.1921	12.2672	17.4408	15.3978	12.3397	12.0486	18.5462	12.3681	11.8145	11.1299	24.1277	7.21967
AAAGGGGCCCGTGCGAGCCG	NM_012152	13.3661	20.2623	19.2161	20.2323	16.5804	15.2182	16.7165	9.10808	22.1077	7.72034	16.1209	8.6844	21.0246	5.08903	27.1214	8.22108	20.325	1.55412	38.9556
AAAGGGGCGGGGTCAGCTCG	NM_001271156	6.95825	8.28332	7.20602	7.95627	9.22116	10.7295	16.6838	8.06595	6.26719	9.51666	4.4688	8.67213	5.98747	8.80465	6.27238	7.8868	5.69222	9.28588	5.26375
AAAGGGGGCGGCTTCGACTG	NM_005868	12.9029	16.9631	8.97454	17.926	9.93048	19.0643	10.4498	15.5134	11.4546	12.2175	8.85462	16.6696	10.9753	10.3271	1.63435	18.2807	9.745	6.3719	0.230109
AAAGGGGGGGGGAAAAGGCC	NM_005523	5.8002	4.20538	3.50183	4.39303	3.11805	3.57649	2.42659	5.32929	4.9759	4.701	4.40953	5.37255	5.35611	3.2046	1.92883	5.2126	5.98752	1.67068	0.747855
AAAGGGGGTGCGCGGACCGA	NM_014616	10.9728	7.68862	21.8996	7.91966	20.9693	8.43845	21.4308	5.78681	10.3414	3.69455	8.61755	4.18274	12.1538	1.66085	1.22208	4.86788	14.368	0.602222	0.0479394
AAAGGGGTCAAGTTAGGTGA	NM_001270966	12.4396	17.3029	14.5352	17.5233	12.8564	16.3067	8.203	12.6242	19.3025	12.1156	12.8493	10.5243	21.7822	10.9233	5.24171	11.5534	16.8424	9.52871	2.09016
AAAGGGTAATTGTCGGGCAG	NM_144997	14.6013	13.8055	8.82496	16.1688	9.16205	17.219	9.75536	8.72681	12.1893	6.58649	11.9366	9.4081	11.8487	4.13084	3.90183	9.85067	10.7226	1.76781	1.48612
AAAGGGTAGAATTCTAGAAG	NM_001286619	9.66035	15.6179	8.94814	17.743	6.84199	16.1823	7.54121	15.0728	9.2839	16.4216	19.9614	16.363	10.1229	26.8505	18.1693	19.4611	8.76744	35.8225	10.8631
AAAGGGTCCATTTCTGAGCC	NM_001398	20.7776	37.1121	27.6363	38.9515	29.3038	38.3048	30.5325	18.5635	30.7126	11.8735	30.4993	19.3682	33.3047	6.89893	17.9632	14.7917	31.8011	3.16652	18.6197
AAAGGGTGAGACCCTTCCAC	NM_001282301	12.3624	7.64614	7.58436	9.73788	7.53653	10.5118	7.23073	9.05724	8.40449	9.87337	8.10785	10.0214	10.0808	9.26245	19.9656	9.79844	8.09537	3.74932	23.4615
AAAGGGTGTGGACTAATTGC	NM_016519	10.3552	5.23902	5.39352	5.61332	4.84702	8.04452	7.36146	9.04877	5.62155	11.2365	8.26195	14.8665	4.00919	21.9318	7.31778	17.2987	2.29114	46.3031	2.41615
AAAGGGTTTTTGCACCGGGA	NM_138285	8.27069	5.70628	11.5877	6.28447	10.3147	7.72315	9.33868	6.88825	2.92766	6.24252	2.8093	6.70956	1.26274	3.73692	0.103067	5.26483	0.397132	2.72943	0.00958788
AAAGGTACCAGAGTTGAGCC	NM_015972	11.7448	13.0834	10.4879	12.8252	8.60051	12.2119	6.62613	14.9966	23.0539	12.4596	36.189	13.8116	29.6112	6.02592	50.3557	12.4726	33.5322	2.78771	48.9365
AAAGGTACCTTGTGTTCAAC	NM_054024	18.2299	19.9508	27.2668	21.9407	24.3533	22.8999	28.4654	12.6412	21.9296	10.8289	12.7189	10.7206	22.8976	9.93318	1.60491	8.85829	22.0052	10.0047	0.421867
AAAGGTACGTTAAGGGCACC	NM_001127713	14.3697	12.2338	8.85136	11.9954	9.81226	13.9431	8.23568	15.7083	14.193	15.5299	12.4344	19.3314	10.7543	9.08146	9.83557	21.0907	9.90792	3.11796	5.33086
AAAGGTAGAAGAGCAGGAAG	NM_014602	18.4615	12.5029	19.7088	10.7385	21.4717	8.92568	23.2201	14.0646	21.4398	14.7145	23.5175	11.4197	23.5711	9.65637	19.9656	13.6322	21.4757	6.19706	12.9053
AAAGGTAGTATCTGGAATTC	NM_182519	22.3216	16.864	16.9724	17.7064	15.7085	17.8721	16.2344	16.8351	18.8684	21.989	26.1371	17.2339	16.7944	21.2078	35.0723	15.7632	16.2009	14.7544	35.293
AAAGGTCAAAGCTATGTGCT	NM_004469	17.0718	15.3631	23.9233	16.7667	24.8853	19.1472	26.3901	21.995	12.3006	24.9446	6.54318	24.6549	12.217	25.4558	1.61963	23.7335	11.639	27.6245	0.671152
AAAGGTCAATTTATGGGAAC	NM_032102	9.66035	4.43193	11.007	4.66149	12.6052	3.18256	11.5447	9.67575	12.757	8.30637	7.08844	9.05238	12.68	7.7613	2.37055	9.12989	16.3231	4.93434	2.20521
AAAGGTCAGTCGTGTAAAAC	NM_001123384	13.5977	29.1403	10.7782	28.9818	10.6694	25.6056	11.0626	9.35379	26.5827	11.7334	37.3506	8.574	27.2961	16.9705	33.7619	8.8165	29.8969	22.7485	25.2545
AAAGGTCTCCTGGCTGTCTG	NM_001206541	12.1308	8.08508	18.9433	7.63899	18.5458	9.22632	18.6365	9.87062	15.5622	6.28074	17.081	8.15696	16.5629	1.9909	4.38772	6.81085	17.1785	0.485663	2.49285
AAAGGTGAGTGCTCTCCATG	NM_001191014	12.6713	7.70278	16.5677	8.98131	18.5753	7.89938	18.8326	17.1232	10.0409	17.7721	14.1769	22.8517	9.65993	22.1979	48.7067	23.7126	10.3458	20.1842	76.9715
AAAGGTGATGACAATGGCGC	NM_206997	20.5459	20.2481	26.8268	21.6845	25.9641	20.4845	20.2215	16.9792	28.5975	19.7977	33.1426	18.1661	29.2744	32.1631	33.4969	18.5836	30.6911	60.6496	28.4185
AAAGGTGGAGAGGGTCTAGG	NM_014965	12.1308	24.1845	12.6875	24.2959	15.5607	31.9396	10.2211	16.4539	6.06682	19.39	7.65741	16.8414	6.53466	15.4694	1.42822	17.1525	5.72277	6.67301	0.124642
AAAGGTGGCTCTGACTGGGA	NM_024649	17.4578	14.3436	11.8077	15.7661	13.4328	17.8514	18.6202	13.9883	20.5159	12.1283	23.2449	13.1983	19.7408	8.77271	5.33005	12.974	19.4798	6.53702	2.23398
AAAGGTGTAACAGCACTAAG	NM_001080474	17.535	12.3188	13.4002	15.0827	16.1666	12.6784	12.9091	16.6403	18.3006	18.6766	28.4842	16.228	20.6878	20.8458	17.5214	14.238	23.0642	21.6023	15.7721
AAAGGTTCTAAGGTGTGTAG	NM_133457	10.5868	13.3099	10.8134	14.5214	12.4427	15.5811	10.9482	7.80329	12.0668	6.44636	12.4226	5.32349	9.62836	2.91714	4.54969	4.88877	4.2157	0.874194	1.19848
AAAGGTTGGTACGGCTTGCA	NM_001286691	9.96916	16.3542	4.83041	19.2927	5.05391	20.4949	5.67837	5.71055	9.08353	6.22978	6.40093	4.18274	7.54485	6.48372	0.927606	2.91446	6.39484	2.77799	0.13423
AAAGGTTGTGAAGAGTGCAA	NM_001178033	11.7448	21.2676	24.0641	22.6851	27.4271	22.5786	25.5323	19.6819	5.64381	21.8233	5.74899	19.405	4.57742	27.4573	9.3644	22.2293	4.2768	35.0357	7.49772
AAAGTAAAGACCGTTTGAGA	NM_170692	30.5823	23.9296	41.2653	25.0281	38.8796	20.7229	34.6422	30.0863	20.8721	18.7913	17.8396	28.3592	18.8358	11.3172	11.411	29.3326	17.5552	8.65452	4.63095
AAAGTAACTATCTCCTCCTT	NM_015050	24.6377	26.9597	36.5844	27.1514	34.7419	26.1758	40.5166	45.8708	23.2098	55.5966	18.622	53.1981	20.9088	70.7566	9.77667	61.4439	19.9991	80.8338	6.31841
AAAGTAAGGGCTCTTACGAG	NM_017628	10.278	9.74175	8.44662	9.35959	7.16709	6.64502	8.52982	19.1397	7.58074	29.1742	9.9333	23.8576	6.30316	50.1131	11.9853	25.6138	8.74708	86.9823	14.9954
AAAGTACAATGTGGAAAATG	NM_001690	21.0092	19.71	26.0174	19.1219	34.0917	19.7277	39.4218	23.4607	19.4361	23.2375	15.5756	23.0357	18.8148	25.3387	11.3816	25.3527	16.7814	31.1407	11.4096
AAAGTACAGGAATTTGAACT	NM_001287251	36.9901	53.5938	57.0235	56.8043	60.7503	51.6674	66.294	59.4864	42.234	64.7311	48.4811	56.375	32.3366	96.1911	73.6931	56.2209	25.8746	144.465	87.1922
AAAGTACAGGACTATAAATC	NM_020957	13.8293	9.24616	11.0686	10.165	9.75315	10.4392	10.9319	20.7241	9.36183	24.2439	8.39234	20.5457	7.26073	22.0808	2.97423	22.6785	7.55568	37.6777	0.747855
AAAGTACAGTGCAATGAAAT	NM_181674	46.9493	53.4805	53.8032	50.9469	54.8984	50.1331	57.5517	54.64	54.5457	55.138	48.8486	53.9218	50.1832	39.9882	30.2282	48.7833	52.4417	19.7762	17.68
AAAGTACTCAGGAATGTATA	NM_206930	14.9873	16.5525	12.0188	19.0609	9.97482	15.7055	9.86975	14.3696	14.2041	10.2046	19.0013	13.6399	13.5428	4.75898	32.1864	13.0054	12.698	1.41814	28.5623
AAAGTAGAAGGACTTTGAAT	NM_144620	13.1345	19.1437	16.7965	21.5991	17.5409	24.8178	18.3914	17.0893	12.8349	15.084	12.9441	15.3817	10.8385	8.24039	5.49202	16.5571	9.94865	8.53796	5.0624
AAAGTAGGAATGTTCTTTCA	NM_001127698	26.259	37.1546	36.3997	38.3902	35.0818	35.5887	38.9234	49.3023	20.3823	52.348	19.025	57.1968	16.6786	61.8881	14.7975	68.4115	16.0176	52.8596	9.62623
AAAGTAGGATTTTCATGACT	NM_001142564	21.8584	34.6908	26.9852	33.0942	28.9048	37.351	27.9752	30.9166	27.2951	35.0982	22.5455	27.5865	32.989	31.9076	3.25398	24.2976	35.8335	31.0144	0.623212
AAAGTATCCACTCCAAAAAC	NM_012437	16.4542	12.4604	22.6475	11.4585	25.3286	14.0364	23.9717	20.6309	16.7867	18.6002	21.7158	23.2565	14.9003	12.1902	34.1742	23.7962	15.091	11.7919	39.9719
AAAGTCACCTGGAGAGCTGA	NM_004276	13.2889	14.202	12.7931	13.777	14.8662	12.5955	14.3062	26.0449	22.1411	34.1045	13.7857	30.469	24.3182	37.8164	3.56318	32.4142	27.789	26.4492	0.268461
AAAGTCACTAACATTCCCAT	NM_001002796	28.3434	24.5668	24.7768	23.1366	25.2548	24.88	28.4164	31.1793	51.6848	29.7093	61.852	33.0449	62.2318	25.2961	41.9042	29.9176	72.9602	25.4973	26.1941
AAAGTCACTCTTCTCTTAAG	NM_173857	19.3107	16.0427	26.73	17.1694	29.4368	22.8896	30.557	17.5553	25.7255	17.0586	22.8656	15.3694	29.6427	13.9256	11.4846	15.5124	30.3653	13.1032	7.99629
AAAGTCCACAGGTGCCTGCG	NM_019601	7.65307	17.3171	12.3356	20.8791	16.403	17.0428	18.7264	6.55782	13.1912	7.27444	14.2006	6.24344	16.3945	4.04567	10.9104	5.44241	17.5349	2.1952	7.15256
AAAGTCCCGCCCCTAGCCGA	NM_019028	11.05	6.5417	12.3444	5.51569	11.1866	6.32365	12.4189	8.04053	12.6234	6.08964	10.1822	7.62951	11.6593	2.17189	4.10797	4.62762	10.468	0.913047	1.46695
AAAGTCCTGTATCTGATTGG	NM_080596	25.4097	29.2536	32.5547	29.1404	32.5844	29.0059	30.1812	31.4674	38.6495	28.5372	34.2213	32.8241	46.2267	22.7516	16.5202	31.7143	53.5822	12.3164	8.87838
AAAGTCGAATATTTCTTGTC	NM_020747	16.6858	18.1525	18.1602	20.3422	21.2796	24.486	25.4669	13.2597	3.98518	11.5805	1.8136	12.401	1.97829	10.4868	0.368098	8.43	0.875726	12.4718	0.00958788
AAAGTCGCCGCGGTTTTGCA	NM_153321	40.0011	27.8942	42.0131	28.03	51.7065	32.2403	50.5579	51.9288	55.837	37.0474	44.9132	50.5363	61.6426	23.944	17.1533	49.5563	65.5572	17.9792	6.99915
AAAGTCGTGGGCATCCCCCT	NM_014800	26.9538	23.703	31.0677	22.1238	29.5698	21.1583	29.356	25.1298	34.3861	26.3587	42.5425	19.7484	34.4096	42.7989	44.0686	15.1991	35.2531	114.811	44.9959
AAAGTCTAGGGATGTCACAA	NM_012274	14.6013	10.4922	14.2801	11.0314	17.5409	13.4663	20.8425	14.4967	5.32099	11.7079	4.38582	17.7368	3.04109	7.32479	1.2957	18.6149	3.93058	2.61287	0.393103
AAAGTCTGGATTGGTTCCAC	NM_007313	17.9982	14.1312	10.5407	14.4848	12.3244	16.5244	13.4157	21.9356	29.5883	16.4471	26.9669	19.8956	30.2951	11.445	38.7828	18.5523	30.0496	6.32333	26.405
AAAGTCTTTCTTGCTATAGT	NM_001005174	33.13	48.3264	49.7383	54.559	55.7555	48.35	64.6763	54.7586	37.9148	66.6293	25.1889	56.3014	33.8203	75.9202	16.2405	60.9112	33.8071	76.5891	20.2112
AAAGTGAACAGAAAAGGGCC	NM_018189	8.5023	9.52935	9.98637	10.0796	10.6989	12.0564	12.1166	8.37096	5.37665	2.58619	6.40093	6.62369	6.37682	1.14982	2.94478	6.23632	7.67788	0.592509	1.92716
AAAGTGAAGGGGGCGGGGGT	NM_003246	4.33335	3.07261	7.30281	3.99034	10.2999	2.77826	8.48079	1.6098	2.24862	1.27398	2.01511	1.09168	1.23117	0.521678	1.0454	1.21175	0.763714	0.106846	0.968376
AAAGTGACAGAGGAACCTGG	NM_006736	12.5168	6.23019	8.93934	6.32108	9.93048	5.82606	9.23246	17.1825	9.11693	22.7788	8.61755	18.2888	8.8602	29.7037	7.55336	19.9729	11.5575	57.3665	13.097
AAAGTGAGAACTAGGGGCAT	NM_001098518	16.1454	25.5296	11.5613	25.626	13.2406	22.8999	15.9403	23.9776	19.7144	22.1418	19.5703	24.1152	17.2995	23.1561	12.5889	24.0678	18.4208	22.2045	7.32514
AAAGTGAGGCATATCTGTAA	NM_000079	25.3325	31.7173	28.2874	31.0807	29.9836	27.7411	26.1042	37.5677	33.0948	29.1615	29.3258	37.0682	34.7147	21.8573	18.1693	38.8908	33.6747	14.7642	13.8545
AAAGTGAGTAAACAGACCCG	NM_001193528	10.3552	4.47441	7.01246	4.01474	8.60051	4.64426	6.28298	10.9297	4.37479	10.0517	2.29959	9.3713	5.71388	4.73769	0.147239	11.6578	3.96113	3.57448	0.162994
AAAGTGAGTCAAACGTAAGA	NM_006998	15.0645	11.1435	27.1524	12.2151	30.087	10.9264	28.3428	16.7504	3.52877	10.2428	1.60023	11.9226	1.63103	5.04644	0.191411	11.9921	0.957189	2.14663	0.0862909
AAAGTGATGAGGTCACCTGA	NM_001017991	47.5669	46.3583	59.6807	43.3568	68.3312	38.1182	64.3086	52.1829	55.2248	48.182	44.5813	49.3465	60.7902	41.9472	17.5509	49.504	57.747	31.607	6.65399
AAAGTGATTTCCTTTTCTGG	NM_005390	13.2117	38.1174	17.5003	37.1455	15.9597	32.8001	12.3862	16.9537	22.8535	20.1926	22.5929	16.0195	23.1081	20.8458	21.3791	14.1858	19.2762	22.0491	10.7768
AAAGTGCGTGCACCTTTAAG	NM_001167871	42.9348	48.822	33.5401	49.9951	36.0276	50.5581	33.4983	41.0499	63.017	41.4809	66.9964	37.6815	73.7017	41.7662	33.011	39.5802	77.8276	43.1366	14.3722
AAAGTGCTGTAAAGAACAAC	NM_001040442	30.8911	25.742	29.4136	28.2862	26.7768	24.8489	30.3037	25.3332	23.566	34.767	21.7395	24.7898	20.6142	37.1776	10.0711	20.5266	20.5592	36.2887	7.87165
AAAGTGGCGCCTTCTCCCTG	NM_152278	18.2299	20.2056	18.2218	18.4751	18.2946	14.534	15.2213	10.8873	10.0965	11.1601	4.17246	8.02203	7.16603	7.99552	0.132515	6.37212	6.5374	3.97272	0.0479394
AAAGTGGGGGAGAGATTGCG	NM_001801	10.1236	10.4497	8.53461	10.165	10.492	18.9088	13.767	8.63361	13.091	6.66293	13.9754	7.39646	15.6264	3.86468	6.55214	7.30182	18.319	1.02961	2.72296
AAAGTGTAGTTCGCGTGTGT	NM_000476	12.2852	4.95583	12.8635	6.02821	10.4034	3.41063	8.88114	14.3187	7.603	10.5995	9.19838	15.9582	10.8385	11.2321	5.09447	15.3766	14.4087	9.53842	1.99428
AAAGTGTCAAAAGGATGCTG	NM_198679	15.2962	13.5082	16.5589	12.9228	13.817	10.0349	13.4729	24.3673	26.4268	15.5426	40.314	23.3301	29.6322	11.3385	78.4784	19.9207	31.5159	11.5394	112.571
AAAGTGTCCCAAAATAGCTC	NM_001171689	7.80748	6.5417	12.5028	6.49192	14.083	8.97752	15.7687	10.9128	9.26164	9.75871	5.90308	13.5663	9.06013	4.48218	1.91411	13.0158	7.94263	3.41907	0.258873
AAAGTGTCTGAGAAATGCAG	NM_014465	17.535	14.9524	11.4029	13.9723	10.8024	18.2142	10.6378	27.0785	24.0558	30.6775	21.2298	29.1197	29.9479	28.4687	10.557	35.7465	32.3713	18.7077	6.75945
AAAGTGTTCAAGCGGCCTCT	NM_032492	17.4578	23.7313	18.2746	25.1623	15.3834	19.821	11.0708	16.42	18.9463	15.8993	13.9398	13.9956	20.6983	13.4998	3.84294	12.9218	25.7626	10.1309	0.517745
AAAGTGTTCACCGAAGTACG	NM_013945	14.2153	11.1011	7.12684	10.2504	11.1718	13.4455	10.7031	11.7515	16.2969	10.4721	19.8429	10.512	15.6264	10.0503	11.146	9.84022	12.1074	4.73036	5.52262
AAAGTTACATCATGTGCGGC	NM_004563	10.664	10.1382	9.2209	10.2748	9.98959	8.28295	9.02003	22.4101	17.7218	24.9956	32.9292	28.6045	20.6983	18.0778	132.221	40.5831	24.4694	14.4048	249.093
AAAGTTCAAACCAAACTCGT	NM_032704	26.5678	25.4871	28.5865	25.7846	27.3384	26.1136	26.529	24.3673	27.9964	31.582	23.0197	29.2546	28.6957	35.357	16.1374	32.5291	24.4898	26.9252	17.8047
AAAGTTCGAGACCAGCCTGA	NM_001098535	43.5524	37.2537	49.3599	39.2932	57.7801	41.0623	56.6612	55.6228	39.9631	54.845	25.8052	51.6893	38.4714	47.164	5.62453	54.1839	39.4077	40.1158	1.35189
AAAGTTCTGCTTCTAGAGCC	NM_000433	34.9057	31.8164	28.1466	29.6041	26.0527	25.8337	27.8036	36.6611	29.7441	45.7997	32.1232	34.4064	27.1383	56.107	31.7006	29.9803	23.6242	79.639	31.199
AAAGTTGAATGTGTGGATGC	NM_001113536	11.436	4.82839	16.7437	4.20999	16.9794	7.41215	16.4387	21.3765	5.9889	26.1676	2.09808	26.2004	4.41958	20.1964	0.279754	30.5966	1.97547	12.8021	0.076703
AAAGTTGGGGGTCGGGGCCT	NM_022131	7.88468	9.64263	7.65475	12.3249	9.35416	11.4551	6.95294	11.8447	17.3656	10.918	14.0821	12.4133	20.9193	7.13315	7.62698	12.9636	22.2088	3.42878	2.50244
AAAGTTGGGTGTGGTTTCAT	NM_003380	15.6822	12.2055	20.5886	11.1656	22.7574	10.1489	20.05	16.5555	21.6958	13.466	29.6458	15.7374	27.4224	10.1993	42.0073	17.2569	30.7319	12.6272	67.6808
AAAGTTTAACCATGGCCAAA	NM_001144999	7.65307	10.648	16.5765	11.4463	14.4376	13.4559	17.3701	10.5993	14.1485	5.61827	10.4074	10.0337	13.385	1.68215	12.2208	8.20018	13.1563	1.22387	18.2553
AAAGTTTAAGAGGCCCTTCT	NM_001193302	30.8139	36.8289	42.0747	37.3774	42.973	44.0375	48.6216	53.3098	39.2618	71.3048	30.8786	53.8114	34.9462	119.518	18.7435	55.8553	35.9048	190.322	22.4452
AAAGTTTGAAAGGGGAGAGG	NM_018315	12.8257	13.0692	7.27641	12.2517	5.98489	7.15299	6.52809	6.99839	6.21153	8.16623	7.50332	6.81995	5.55604	7.38867	7.00858	5.98561	4.85722	7.20724	2.95307
AAAGTTTGCCAATGTGTTCC	NM_020401	18.3071	32.8076	14.5176	36.1693	13.418	39.4866	15.4174	15.5558	21.3508	13.2622	23.4227	13.9834	21.9506	8.66625	33.1288	13.2039	23.0845	5.28401	33.7973
AAAGTTTGGTTGTCTTTCCA	NM_139240	9.89195	15.6746	15.5911	13.1425	15.2799	14.8761	17.9093	19.1905	13.013	23.6706	20.483	20.607	14.1111	35.3783	23.2049	21.2056	13.8589	42.4761	28.2938
AAAGTTTGTTCAGAGGCGGC	NM_001567	17.535	12.3046	15.767	13.3621	16.802	15.55	14.7311	24.4351	13.9147	25.2886	21.0045	25.6607	12.8904	18.9188	14.6208	21.9264	9.86719	11.5685	9.65499
AAAGTTTTCCATAGTAGTTG	NM_000936	9.89195	13.2675	7.50518	11.7758	8.5414	15.0316	8.17032	17.0639	9.90728	17.9759	13.6909	18.5831	6.47152	13.01	17.9632	19.0746	5.45801	9.64527	26.7502
AAAGTTTTTGGATGCCATTG	NM_000450	11.822	10.1382	14.7816	10.2992	17.3783	9.78611	19.094	15.632	17.6661	11.9245	15.7416	11.6651	16.5945	8.55978	9.04048	13.0367	17.0359	3.79789	8.47568
AAATAAAAGCTGGCCAGGCG	NM_001198979	9.35153	9.54351	15.5999	8.62742	15.2208	10.066	14.3798	7.65079	3.89612	11.4531	3.94724	7.59272	2.43077	23.1348	3.00368	8.76427	1.70054	51.2957	2.33944
AAATAAAAGTGGGGGGAGAC	NM_017974	5.723	8.21252	4.37289	5.9916	6.47255	7.69205	8.24385	3.66018	9.47314	3.0066	9.16282	3.14012	10.9542	2.75744	2.32638	2.87268	12.7082	1.99122	0.287636
AAATAAACCATCAGCTAAAC	NM_001004490	16.5314	17.1047	18.8817	19.3415	17.3045	28.6223	17.1413	15.776	36.2673	14.1922	31.2697	14.2164	45.8584	15.5119	19.3914	14.3738	44.8046	14.4728	17.5171
AAATAAACGGGGTTAAACCA	NM_018307	6.80384	4.55936	8.00669	4.6737	7.31487	6.24072	6.80588	5.74445	7.34697	9.32556	6.24684	5.18856	7.4291	16.9599	1.91411	3.05026	8.08519	11.8696	0.297224
AAATAAAGATCCAGAGACTT	NM_001199573	14.8329	14.7259	14.4296	17.5233	19.1369	14.2334	24.2005	22.9015	15.2505	23.4158	14.5562	29.2669	13.8375	20.7926	4.32883	33.2081	13.2377	18.9409	1.95593
AAATAAATTGGGCTCACACA	NM_001143828	11.822	18.818	16.4885	17.6941	13.2998	17.7892	13.1787	10.684	14.7273	8.73953	13.0389	7.97296	11.9013	4.89739	10.7779	6.22587	12.5962	4.60409	13.2217
AAATAACAGACTGAAGGAAA	NM_002277	8.73391	20.6587	16.031	21.7455	16.536	23.0658	21.4798	7.68468	8.80524	8.90514	7.72853	6.24344	7.54485	3.72627	15.3129	6.05873	4.43973	1.49584	13.5189
AAATAACCATAAAAGGACTC	NM_001164470	13.2889	11.54	15.3975	11.5683	19.2994	9.63061	17.2067	10.3112	17.1652	13.1857	18.9657	10.6347	16.5839	20.3668	15.1214	11.2609	16.9748	21.408	11.2658
AAATAACCCAGACTCAATTA	NM_001271887	35.2917	53.8062	47.8466	53.717	49.7263	48.7543	52.3391	53.6995	31.7924	67.1262	29.634	57.9083	31.6631	100.609	16.3877	57.0461	31.852	173.654	12.9053
AAATAACTCACCTGAAGGTC	NM_012307	16.1454	13.6498	17.8875	13.1425	19.2994	15.3945	19.38	9.09961	13.4361	9.78419	13.9991	7.72764	12.5432	10.3058	4.6233	5.44241	13.1563	10.9177	1.582
AAATAACTTGCAGAGAGAAA	NM_172159	23.4796	31.7598	23.7121	33.8507	24.5307	36.5217	29.7318	22.6812	27.373	24.3458	29.148	20.8033	27.1804	26.6695	38.1055	16.3064	22.83	32.1703	36.0696
AAATAAGAGCCACAGGTGTC	NM_001254759	28.2662	31.2642	37.7898	32.6182	34.7715	29.3169	38.4332	32.7806	38.5271	38.0666	31.0682	31.4257	34.7358	50.4325	35.4552	29.4371	36.0371	53.5298	39.8856
AAATAAGCCTAAAACTCAAG	NM_001282878	5.723	12.5595	4.94479	12.7642	6.73854	16.6799	8.87297	3.97366	2.39333	3.65633	2.56037	2.98066	2.22031	2.99167	1.31043	2.20413	0.99792	3.93387	0.45063
AAATAAGGCGAGTGGGAGAG	NM_031847	23.7885	20.4888	19.5152	19.8052	18.2798	17.2397	18.3996	25.9432	14.104	21.3774	11.1424	25.7711	10.7648	13.3614	3.62208	25.0288	11.0077	14.1911	1.0259
AAATAAGGGACCGGGCGCGG	NM_144627	6.80384	4.33281	11.1038	4.2588	13.8613	3.72163	13.0398	3.25349	6.61228	2.57345	3.61534	3.90062	5.59813	3.75821	0.412269	4.33513	2.97339	4.05043	0.0479394
AAATAAGGGCCCCACCTCCA	NM_207581	11.3588	13.7064	15.4239	13.4354	15.4425	13.2382	21.5043	13.5986	8.02601	12.3831	7.26625	13.2351	7.16603	9.91189	3.18036	11.3445	4.67393	4.9052	0.469806
AAATAAGTGTTGAAGTGTGG	NM_000055	15.7594	18.1525	17.078	17.084	17.8512	14.8554	16.1119	20.58	16.4082	27.2887	16.1683	19.3682	16.1525	31.0452	8.11287	24.0887	16.7712	27.0709	8.82085
AAATAAGTTGGTGGGCGGAG	NM_003310	9.11993	8.53819	6.47574	10.2138	6.11789	9.94161	8.26836	7.17632	4.10763	4.67552	2.29959	5.0659	4.90362	2.03348	0.294478	3.40543	3.90004	0.670215	0.00958788
AAATAATCCATTGACAAAGC	NM_005533	13.3661	11.7241	9.59043	10.4701	10.8467	7.83718	12.8519	11.7431	5.43231	13.1985	3.34271	12.5605	3.925	14.8732	1.03067	13.6426	2.82065	12.3261	0.143818
AAATAATGAACGGTTGCAAT	NM_001168531	25.2553	35.5262	34.7455	36.8892	31.683	38.6883	31.1289	23.4777	24.5456	37.0857	26.4809	24.7407	23.0028	45.3647	44.1128	26.4495	24.7443	35.3951	38.1502
AAATAATTTGTAATGCCGTG	NM_012426	25.1781	26.4075	47.2043	25.0159	44.3177	23.4079	39.6424	34.7717	26.6049	37.3532	21.3839	36.2586	24.6549	26.1904	19.4503	40.3428	22.7587	13.1226	18.006
AAATACATACGACTCAGCAG	NM_198597	14.2153	19.0162	18.345	17.743	20.6146	24.3202	19.9846	9.92145	9.18372	7.07061	8.10785	10.3894	7.87105	3.90726	2.88588	9.56862	8.1361	2.72943	0.882085
AAATACATATCACCAAGTGA	NM_014208	35.9093	20.4888	19.348	20.5374	18.9004	19.5826	19.1431	46.6249	32.4937	42.4619	31.7913	51.9592	34.8831	33.5152	25.3987	57.1819	31.0883	23.3701	16.098
AAATACCAGAGGTGATCATT	NM_000933	15.991	16.4675	20.0079	17.3525	18.1172	21.9669	17.558	20.9782	17.232	28.8557	11.7706	20.6561	13.848	37.6993	6.92023	21.9368	11.3743	33.7147	3.89268
AAATACGAGTTCCTTTCTGA	NM_004397	15.2189	16.0427	16.9724	17.2304	14.4081	16.9806	15.7524	12.065	26.9834	8.59939	34.9799	10.9536	31.5894	7.80388	46.7042	11.4698	38.0432	6.52731	53.9126
AAATACGTGTAGTGCATGGA	NM_001143852	16.6086	11.9082	7.75153	11.8368	8.58573	9.98308	6.46272	18.8686	21.54	17.237	15.3741	20.0919	26.8437	11.6153	2.76809	22.3442	28.4	7.34323	0.527333
AAATACTCTTACAGGCCTCT	NM_001013650	12.8257	13.2391	11.5877	13.0693	8.9995	13.1138	9.15076	14.5899	25.5363	10.2046	20.5304	10.6592	25.4862	8.66625	7.11164	8.44044	23.553	6.33305	3.06812
AAATACTGACATTGCAGATT	NM_198887	35.0601	50.6911	66.8867	48.6528	74.0796	49.055	80.8208	45.21	50.8722	50.3223	42.2106	45.9979	51.0566	59.2691	33.7914	47.8222	54.7736	56.3369	25.7147
AAATACTGATTGCATCACCC	NM_030572	36.5269	30.0182	31.4461	29.8604	34.0917	32.5202	35.8595	26.2567	25.6142	25.4669	15.3978	21.3062	21.5612	21.7827	4.63803	21.8428	21.2414	20.7767	1.00673
AAATACTTCCTCGACTTCTT	NM_001010922	50.1146	51.6964	49.2896	53.9	53.864	57.8148	53.5891	43.5578	67.5588	45.1627	50.6029	38.7977	65.7149	44.6301	15.6221	35.3391	62.0238	43.3503	5.19663
AAATACTTGCATTCAGGGCA	NM_001747	16.4542	19.2428	6.99486	16.2664	8.42318	15.0109	9.96779	15.632	9.20598	25.9765	10.8934	15.5044	7.65008	52.1465	6.43434	16.9227	6.21154	84.4374	6.90327
AAATACTTTGTTCTTTCCTC	NM_001080525	25.6413	29.2111	24.372	27.7737	23.4667	28.5912	23.1383	29.2729	27.6068	26.6517	18.1004	29.4632	26.4228	23.2307	2.41472	27.3792	27.5039	22.8262	0.508158
AAATAGAGTAAGAACCTACA	NM_172373	23.248	21.2676	28.6745	23.0146	26.2596	20.7333	26.9539	24.774	14.449	25.709	12.7545	20.1041	10.828	21.5379	8.64293	17.1734	8.87945	13.4626	5.50344
AAATAGAGTCGCTGGGAGCG	NM_018260	13.1345	10.3223	15.1071	9.55484	14.2603	8.16892	14.9272	15.4202	18.9129	18.7148	16.8914	16.0931	20.7404	35.3144	2.85644	16.8809	20.325	40.3877	0.594448
AAATAGATAGTATGCCCACA	NM_001128618	34.9829	27.2287	43.2977	27.2856	42.8695	24.5068	41.3173	35.153	22.2079	38.538	19.1554	35.081	19.0778	46.6955	7.99508	38.5252	15.1215	50.8392	4.86105
AAATAGCAGCTGACACCTCC	NM_001042782	15.1417	16.425	13.1715	15.7173	14.2751	13.2589	14.0366	20.0462	18.7014	20.8933	14.5088	19.221	15.1528	14.6709	17.1533	18.2284	15.539	5.88624	12.1958
AAATAGCCACATGTGGCTAA	NM_001127442	9.19713	11.6674	10.3559	11.7636	9.84182	12.6784	9.13442	16.4793	13.5696	23.556	17.081	19.0002	13.3955	29.576	10.0123	18.8865	12.2703	33.8313	8.02505
AAATAGCCTATAAACCAGAC	NM_001013698	24.6377	21.6074	18.4682	21.3916	18.8709	20.7748	20.1235	44.1509	35.3323	39.0603	34.3161	52.2413	37.377	30.598	27.5631	56.7954	38.6134	23.6421	16.9034
AAATAGCCTCAGAAAAGGCT	NM_005015	11.2816	10.4639	8.95694	11.4219	9.56105	8.13782	9.51842	13.7426	8.07054	13.9246	9.4473	14.5844	6.38734	11.9241	5.56563	17.2778	5.53948	10.3349	2.48326
AAATAGCGGGCGGAGGTGAC	NM_001127323	13.2117	9.35944	11.1214	8.81047	10.7285	6.81089	12.2146	11.6414	19.9704	9.35104	30.7956	12.4501	20.9825	6.92022	34.8662	13.2874	17.6673	5.72111	28.0733
AAATAGCGTAAACAGTCACA	NM_001012503	20.7776	15.1932	24.7856	16.364	25.6981	11.6314	28.253	19.8514	11.8219	26.69	10.5734	18.5341	14.4478	73.4821	6.68465	19.7849	15.315	212.701	4.0365
AAATAGCGTCTCTCCAGCTA	NM_030578	12.8257	15.5613	11.8869	13.716	15.7972	10.066	13.9794	12.3446	11.0093	11.0454	6.78025	11.616	9.58627	10.8275	1.41349	11.9294	8.1972	6.79928	0.3164
AAATAGCTCTAAATTTGGGT	NM_080489	6.41783	3.31333	8.54341	3.34358	7.84686	3.12036	5.52314	11.1246	4.48611	6.40814	2.6552	12.6709	3.16736	5.30196	0.706747	12.6084	3.23815	4.9829	0.0479394
AAATAGCTGTCACCTTGCTC	NM_016230	12.9029	8.79306	9.784	7.77322	10.9945	9.22632	12.4516	15.5558	19.5363	10.8161	15.1844	16.6206	22.1084	5.11032	15.1362	17.5181	25.8135	2.03007	4.96652
AAATAGGGAGCATAGTCTCA	NM_013299	9.96916	5.3523	11.5085	5.1008	12.9894	6.38585	13.4238	10.8196	6.72359	13.466	3.37827	8.43908	7.67112	12.0838	0.500613	8.9523	8.26848	10.1212	0.00958788
AAATAGGTGGGTAGATGCAG	NM_001170792	10.5868	11.2427	25.1287	13.2645	20.7772	21.6767	15.5563	13.158	5.78852	13.0711	4.50436	14.5353	6.20845	9.62443	0.633128	15.6691	5.21362	5.70168	0.0575273
AAATAGTAACGGGAGAGGCG	NM_001270782	21.0092	21.2818	13.0659	21.3306	7.99463	22.195	6.45455	12.8615	4.61969	9.61857	1.29204	11.1622	4.28278	4.57799	0.0883434	9.57907	4.12406	2.79742	0.0479394
AAATAGTGACAATTGCCCAA	NM_001289009	37.9166	19.5543	18.6266	19.488	17.7773	9.83795	21.2592	18.1399	26.1931	8.29363	18.1597	17.7981	27.1173	2.59775	18.3165	15.5856	27.4428	1.03932	22.0617
AAATAGTTGCAGCTACTGAG	NM_013449	20.932	19.0304	29.3784	16.6569	24.7819	18.3697	21.1775	21.3934	31.6365	24.142	27.5833	26.3231	32.9364	23.8801	12.9129	23.7753	32.0862	29.8586	6.34718
AAATAGTTTTTGCAAGAAGC	NM_001290053	8.27069	7.87269	11.5261	8.27354	7.03409	6.68649	6.97745	7.99817	9.10579	6.16608	4.87182	8.27962	8.8602	2.97037	0.323926	8.21063	11.7714	0.815914	0.0575273
AAATATAACTCTCTGTAGCA	NM_005677	14.5241	19.9224	14.2185	19.7564	13.6396	19.7381	16.0057	27.4259	11.5882	31.9133	8.6057	26.1023	8.57608	29.1501	1.70797	25.4362	7.33166	13.0061	0.546509
AAATATAGCTGGCACTAGGC	NM_001013848	13.1345	9.91166	14.7992	9.93313	12.4722	9.09155	11.61	9.74353	7.75885	11.3385	5.78455	10.3771	6.40839	9.32633	4.04907	10.5088	3.87967	7.8386	2.83801
AAATATATCACGTCAGAGGG	NM_001080494	16.4542	17.3737	10.5671	18.4629	11.2752	18.0691	14.3879	15.5473	13.1244	14.8037	17.6855	14.5599	11.5225	12.6906	30.1693	12.8174	11.2622	11.2285	14.8324
AAATATATCTCCACAAGCAG	NM_031945	32.1264	38.967	41.4764	46.4197	42.973	43.8302	43.7439	38.4912	38.4937	35.353	33.7234	34.3205	43.3539	32.8444	12.4122	30.8891	48.8472	22.1851	6.06913
AAATATCAATTGACGGAAAG	NM_001012729	17.7666	9.11873	12.23	9.49383	9.19161	15.6329	8.63603	14.6661	20.7942	16.3962	16.8558	12.3274	22.6135	12.5629	9.40857	11.522	23.8075	9.75211	8.36063
AAATATCATTTTGGGCTTTC	NM_001136506	18.9247	19.2994	17.7907	22.3556	15.5607	25.1184	15.0906	21.9526	33.4287	20.4729	27.5714	21.7969	36.4299	17.1941	8.18649	20.84	38.4403	15.5801	3.11606
AAATATCCTCTAGGTGGGGC	NM_001242843	7.88468	10.2515	9.7928	10.6775	8.21629	9.09155	10.0577	9.33684	3.15029	11.1856	4.14875	10.9414	2.19927	15.7142	2.17914	12.5562	2.58645	10.9566	0.488982
AAATATTCTCAAGATGCAGG	NM_019044	11.05	11.3276	16.4709	13.2767	15.3982	16.908	13.9549	11.133	15.9073	8.02609	17.4129	9.11371	16.2156	3.21524	9.57054	8.46134	15.5696	2.06892	3.53793
AAATCAAACCGCATCCCCAA	NM_001135670	16.763	22.2021	24.2928	22.9536	28.3433	20.0076	29.4867	20.8511	17.5771	19.785	9.0917	23.4528	14.1111	15.4374	2.12024	25.4885	10.0607	12.9284	0.287636
AAATCAATGAGTCTCTAACA	NM_001256408	26.4906	37.4519	29.308	35.7422	33.8109	27.5027	28.9229	29.866	25.4138	26.6772	26.6231	27.4147	31.9788	22.1979	24.1472	27.3583	32.4935	23.5838	19.7702
AAATCACCATGGCATGCTAA	NM_001097643	14.6013	19.3844	14.896	19.5124	15.9154	13.7773	19.9192	7.35425	11.488	8.81596	11.6284	5.74053	11.8276	14.7241	4.91778	6.01695	10.3254	20.9612	3.21194
AAATCACCGTGACAGCGCTT	NM_000663	17.149	8.43907	12.9163	9.61585	12.5757	10.6051	13.7098	7.11701	29.3879	7.18527	23.8494	4.40353	30.011	4.397	17.5951	4.10531	30.3347	0.932473	14.3339
AAATCACCTTACAGATTTCA	NM_001135671	19.7739	13.2391	25.0143	12.2029	23.3189	12.6577	22.9913	17.5977	26.4268	17.237	29.9066	15.0628	28.6852	15.5865	28.0196	12.9427	26.8929	20.5338	30.1251
AAATCACTGAAGTCCATGTC	NM_002186	40.0783	26.3367	30.5926	25.0403	27.1167	28.2387	24.8214	37.3643	24.7682	33.1618	24.774	35.584	19.2567	24.093	24.0294	35.2869	14.6226	16.6097	31.1318
AAATCAGCCGGGCGTGGTGG	NM_001172304	12.8257	11.455	9.43206	10.2992	9.94526	9.58915	11.6999	6.9052	9.10579	5.87306	8.79536	5.17629	11.5014	2.13995	2.75337	5.54688	13.1155	0.874194	1.12178
AAATCAGCTGTTTCAGTCTT	NM_198332	23.8657	19.9932	32.2907	20.4886	34.9192	16.6799	39.4708	30.4083	18.1225	26.7154	14.7933	27.8808	15.0371	10.7317	19.3325	26.836	12.0463	4.12814	34.8519
AAATCAGCTTTGCAATCACT	NM_001004064	22.5532	21.0694	37.7194	20.574	42.6183	17.7581	46.9712	31.1454	32.861	35.7098	51.4682	31.2418	32.8522	27.0953	307.936	33.6782	35.1818	22.2434	363.361
AAATCAGGCATTGAAATTGC	NM_001242780	12.9801	15.5755	14.6584	16.4251	12.6791	18.2142	19.2248	22.0712	18.1114	17.3262	14.8051	24.1152	16.5208	14.3728	9.51164	21.9577	15.3659	14.8904	8.34145
AAATCAGTCCAGCTGTCCCC	NM_005424	17.4578	10.5347	18.7409	10.6043	16.1814	8.78055	12.2637	10.7348	14.783	8.79048	11.5691	10.1563	12.3327	9.65637	4.43189	10.9266	11.9241	15.2887	1.73541
AAATCATAATCCCTGCTCCT	NM_001195099	19.7739	23.4623	28.0058	23.1732	27.5896	20.1631	27.4114	32.9416	31.848	34.3084	35.4659	38.5524	39.5342	27.9471	24.427	41.9828	47.1161	18.6009	11.7547
AAATCATCATAGTCAAACAC	NM_001029891	25.7185	16.864	31.2789	17.3769	31.4318	18.5045	31.7499	26.4939	16.0966	31.7349	11.7943	27.0958	14.9213	29.7783	3.85766	27.8911	13.6247	27.8576	1.62994
AAATCATCTCGCCCGCGGCC	NM_005909	23.5569	41.7139	38.0186	42.4049	34.7863	45.7998	37.0034	31.8402	16.7533	25.3905	15.7297	33.7318	15.4054	22.3044	16.903	30.1892	13.1563	24.254	5.02405
AAATCATGAATCCTCAGCAT	NM_001007249	18.1527	18.7472	21.5741	21.0133	25.24	18.9606	28.5389	14.5899	10.1077	12.1538	4.6229	14.6457	6.81877	6.43048	0.382821	14.1545	3.99168	4.55552	0.00958788
AAATCATTCACTTGTTGAGC	NM_000223	14.6013	13.225	8.5874	13.838	8.95517	18.5667	6.95294	10.1756	8.46015	9.51666	12.4818	7.40872	7.88158	8.8153	12.8098	5.84981	6.62904	9.26645	11.6397
AAATCCAATCAGTGGAAGAA	NM_017734	22.09	21.2818	43.9752	19.9639	41.0962	23.0969	37.0769	39.5164	25.5474	32.9962	22.2729	38.7854	22.2242	25.9029	11.0135	38.6297	18.3902	14.7059	7.50731
AAATCCAATGGTGACGAGCA	NM_003331	17.0718	18.4074	16.1102	20.5618	19.8462	33.3806	24.9195	14.6915	7.21339	7.18527	4.83626	15.3572	4.58794	1.69279	2.81227	17.5703	3.99168	0.679928	1.17931
AAATCCACTGCGGGTTTTCC	NM_005721	11.6676	9.41608	9.56404	9.72568	11.8368	10.7087	13.6199	18.0298	11.7663	17.9504	6.23498	14.8788	9.59679	12.5842	1.01595	12.4517	7.53532	7.47921	0.00958788
AAATCCAGGACATGGCCGCA	NM_173474	17.7666	25.5579	29.7391	27.6639	27.2054	20.6607	22.8197	23.1133	14.5158	24.2949	13.9043	21.4166	13.1535	23.1987	5.43312	20.1401	9.60244	20.495	1.11219
AAATCCCAGTGCTTTCTTTC	NM_018936	13.5205	22.0464	20.3423	23.881	22.5357	32.0122	24.2577	24.2571	26.5382	30.2571	28.3656	26.4457	24.9075	37.0924	26.1202	25.9272	22.0255	41.7865	13.7107
AAATCCCCATCTGGATTCAT	NM_005314	21.5496	22.5419	23.2986	21.2818	19.9349	24.4549	22.4357	15.6744	22.0966	11.7716	24.4658	12.2661	21.3192	5.91945	42.7877	10.4043	18.3088	2.95283	60.0776
AAATCCCTATGCAGCTGACT	NM_003802	19.7739	12.0639	20.7294	12.4225	18.1172	11.4759	20.2869	14.7	26.9166	10.3575	22.5929	12.9898	30.6634	5.06773	13.8846	10.4356	33.5525	2.36032	8.94549
AAATCCCTCAGTGACCTCAC	NM_001035235	20.7003	14.7684	25.4191	14.6922	21.915	14.731	21.1856	10.0994	16.1411	10.9817	10.9053	8.43908	16.2472	9.40086	1.11902	8.7016	13.5127	9.16932	0.651976
AAATCCCTCCGCAGGTTAAA	NM_003653	11.2816	24.2128	23.0962	26.8097	21.0284	33.5983	16.8635	18.5296	17.3433	17.4663	24.7503	13.4682	16.8996	13.372	26.0024	11.3862	17.0868	11.4519	13.7394
AAATCCGATGCCAGTGGCGA	NM_004787	10.8956	15.8587	5.63988	16.4861	5.60068	18.4734	4.95121	5.71903	16.7867	6.4591	15.8008	4.66112	14.1742	5.53618	18.1251	4.47093	13.7774	4.92462	13.1258
AAATCCGTAACCAAGACAAC	NM_001289111	20.3143	10.6338	23.7649	10.8483	20.659	12.2119	21.8474	12.8699	14.0817	10.2301	12.7663	11.1008	11.6382	6.24949	4.09324	9.72531	10.7327	3.49677	1.71623
AAATCCTATTGTATGGGGTG	NM_001242729	10.0464	13.7914	18.4506	13.5574	18.4128	12.3778	16.2671	6.60865	14.3823	5.07045	10.1822	4.36673	16.0999	2.51257	2.31165	3.69792	15.3761	1.5347	0.402691
AAATCCTCTCTGGCTCTTTC	NM_016943	19.7739	25.4588	23.8089	25.504	21.5308	35.1637	24.4783	29.8491	26.6717	32.8815	23.719	28.6413	26.5069	35.0589	15.9313	28.8939	28.176	34.2101	12.7711
AAATCCTGGATTAGTTGTGG	NM_001100877	13.2117	14.2586	13.2858	15.2048	14.3785	15.3115	18.9715	9.70964	11.4212	10.4467	11.5217	10.7942	9.91248	6.20691	19.3767	12.9323	8.50269	3.24423	18.1786
AAATCCTGGGAACCATAACT	NM_024817	18.2299	28.9987	18.1074	31.4956	19.0187	30.1255	21.7412	18.3009	20.9389	15.6827	25.8645	17.6754	20.3827	9.98642	36.6625	16.0243	17.1072	7.88717	35.7724
AAATCCTTCCCGAAGCCTAG	NM_025138	7.42146	6.62665	16.6645	6.3821	16.6247	7.10115	17.5008	6.98992	11.7329	6.95595	13.5605	8.45134	11.775	4.10955	5.02085	8.9523	10.8447	2.58373	2.59832
AAATCGACAGCGCGGGAGCG	NM_020201	11.7448	14.4285	15.3623	13.7038	11.6742	12.7406	15.2948	11.4889	6.6902	15.8356	3.68646	11.5424	6.63989	10.1781	0.971777	11.8772	6.4763	6.49817	0.469806
AAATCGACCTCCGCGACCGG	NM_001167575	16.6086	15.0799	18.5034	15.5464	17.3931	17.1879	15.5563	16.3268	12.8461	9.35104	12.1618	16.3016	13.1535	4.62058	3.76932	16.6929	12.7999	2.16606	2.04222
AAATCGAGGGGCCTGGAGCC	NM_001270434	13.9065	19.1437	19.2953	21.3184	20.3486	35.174	25.7447	10.0655	20.783	12.3576	29.148	9.97234	22.8345	11.0937	41.5361	9.05676	27.3206	11.8987	31.4674
AAATCGCAAAACTGTGGGGG	NM_173567	10.3552	8.15588	15.5295	5.94279	19.6541	6.49989	23.4815	6.13419	10.7533	12.7016	7.38478	4.40353	7.33439	18.0778	2.07607	4.09487	7.31129	22.9622	0.6328
AAATCGCACAGCTGGTTTCC	NM_001170796	17.6122	24.1845	19.0313	24.5278	18.1024	27.2124	17.9502	19.2752	21.3396	17.288	15.9549	20.4599	23.8868	8.8153	12.0736	22.8561	27.4835	5.13832	3.31741
AAATCGCAGTCCCCTCGCCC	NM_024315	37.685	40.9352	31.6044	37.9021	35.6877	42.752	42.8778	41.3041	29.8443	64.5782	28.4367	53.0263	30.2425	104.985	35.7644	59.9501	28.2371	115.199	51.9663
AAATCGCCAGAACATGGTGC	NM_152275	13.3661	16.8357	11.4821	13.5818	11.157	10.1178	10.074	13.7426	9.36183	15.67	8.94945	17.6019	9.1864	16.4275	8.09815	20.5475	8.14629	11.8599	4.88023
AAATCGCTGGAGAGGACGGT	NM_005620	10.8956	5.26734	13.0923	6.08923	10.758	7.15299	9.80439	11.1076	8.17073	11.0072	13.359	10.2913	6.65041	11.7431	21.1877	10.373	6.49666	16.8234	23.1356
AAATCGCTTCCCCCTGCTAT	NM_002136	27.1082	29.3102	29.1672	28.5913	25.1809	28.7674	24.3067	29.866	29.0651	34.0154	31.1512	28.8989	30.8844	56.8097	18.9055	27.3165	31.4141	81.7662	8.95508
AAATCGGACTTTTGGGTCGC	NM_001204103	9.89195	15.448	4.44327	14.497	6.53166	12.9272	4.7633	7.39661	21.0391	7.79678	15.5638	4.89417	26.7595	5.23808	1.61963	5.30662	27.4428	3.99215	0.124642
AAATCGGAGCGCTCCAAAAG	NM_000401	26.1817	32.1279	23.6769	33.7287	27.6783	33.5983	34.4216	24.1809	42.0336	26.639	41.4046	24.6181	50.3726	26.8185	36.5447	25.3213	50.1506	25.575	31.1223
AAATCGGGGGAGGAAGCTCG	NM_001282475	6.88104	3.72395	4.34649	3.95373	4.49236	3.49356	6.78137	8.37096	5.09835	13.0838	5.71343	8.29188	3.88291	18.3652	3.94601	9.04632	3.18723	9.85896	4.55424
AAATCGTGTCACGTGATCAG	NM_133368	21.5496	28.4748	20.3775	25.8457	21.7673	37.6517	24.658	21.4019	34.6421	19.9633	34.9088	17.9698	38.1451	10.3697	16.9472	17.6957	39.7539	4.05043	7.15256
AAATCGTGTGTGACCTTGGG	NM_007238	11.8992	11.625	11.8165	10.3968	10.7137	7.49509	16.3733	7.17632	12.0446	7.10883	14.9829	8.29188	14.1742	5.53618	17.5803	11.0415	13.3701	3.25394	13.7394
AAATCTAGGAAGCGCTGATC	NM_014288	10.9728	9.78422	14.4032	9.384	15.9302	8.74945	15.7932	11.9718	19.6587	10.9945	27.8796	14.658	21.9085	9.45409	15.5779	17.3614	22.3717	6.93527	5.24457
AAATCTCCTGACGGCGCCTG	NM_173358	21.704	27.2287	20.8614	25.565	23.7327	23.636	29.5847	36.4832	36.7683	39.9266	32.3247	39.3006	37.598	37.2521	15.0626	41.4605	39.4586	27.3234	8.27434
AAATCTCGGGGTCGGCGGGC	NM_001256335	15.0645	15.9295	9.10651	13.9601	10.8762	17.6233	10.5969	12.9547	10.1633	7.12157	7.53888	12.033	10.5754	2.99167	12.1178	12.2428	9.22567	1.65125	17.3732
AAATCTCTCATTTGTTTCCT	NM_133505	24.9465	33.5014	43.8344	35.9618	50.5539	34.9045	42.2242	35.3139	37.3471	38.8183	32.1469	33.2779	30.4214	32.4931	9.12882	35.4331	24.5611	35.6962	4.17073
AAATCTCTTGGGTATGAAAA	NM_002484	10.8956	11.9365	12.6875	11.5195	13.2406	10.18	11.61	16.5471	19.0576	16.4216	18.1597	17.1603	19.141	21.5379	13.0601	15.2409	14.6735	32.6463	6.36635
AAATCTGAGATTCTTCTCTG	NM_032013	19.1563	17.6286	17.3772	17.4379	18.2798	21.4693	19.3555	13.4715	15.9296	9.45296	13.3234	10.5243	15.9631	4.52476	5.83066	11.7623	14.9994	2.4186	2.61749
AAATCTGGATTTTACCGCCA	NM_025146	30.1191	35.3705	38.2034	32.24	35.9537	25.6367	38.0328	52.3185	29.9	49.0356	34.1265	53.6642	32.8417	46.5039	21.9533	57.464	29.5405	50.6352	22.4836
AAATCTGTGGAGACGCGTGG	NM_018932	7.96188	12.1064	9.30888	13.1425	10.6989	14.845	10.1067	10.0231	2.77181	11.2365	1.39872	8.83159	1.28378	13.8724	0.206135	7.00933	0.560057	11.2188	0.143818
AAATCTTCCAAGAGCCTCCC	NM_000623	14.6013	13.5507	11.6845	12.1296	11.024	11.6728	18.5875	11.5143	14.7385	7.59294	16.3935	10.0459	14.2794	2.65098	31.038	8.72249	17.8506	1.43756	49.2242
AAATCTTCCCCATTCTCCCT	NM_178424	29.7331	34.8607	36.8396	36.2913	39.4855	43.3222	44.8224	47.8195	33.5067	45.2519	40.2666	47.9727	32.8311	34.6437	45.8502	45.1167	31.6585	25.2739	38.7734
AAATCTTTGAATGTTCCACT	NM_001256314	18.9247	19.8375	25.859	18.9999	27.2497	21.7181	22.1334	31.5775	23.4769	33.9771	19.0369	31.7079	19.1199	33.5258	10.6601	28.2776	16.4351	30.8396	7.23885
AAATGAAAAGCAGGAGTCTC	NM_001135170	11.6676	14.3011	16.3653	13.5818	17.3045	17.6544	15.6543	16.2675	16.809	21.6322	21.6565	18.485	14.3215	40.8613	35.3963	18.7403	14.2866	63.719	26.2708
AAATGAAACGGCAGGCAAAA	NM_004654	17.3806	24.1561	11.6405	25.687	13.9352	23.7811	14.4288	22.2746	14.9834	19.6321	10.7868	21.2817	13.406	12.8716	2.87116	17.4345	14.8466	8.59624	0.651976
AAATGAAAGGACACAATTTG	NM_003392	10.3552	14.7542	10.9982	16.242	10.4625	14.4822	10.0495	13.9629	15.3619	13.9629	13.1219	14.5476	13.8796	13.6488	4.79999	13.6217	13.421	8.62538	2.06139
AAATGAAAGTGAGTGGAAAA	NM_001162501	11.5132	9.13289	11.2446	11.0192	10.1669	8.55248	8.32556	7.59148	13.1132	6.40814	7.32551	5.716	13.9006	5.41907	0.647852	4.58584	12.0769	6.78957	0.210933
AAATGAACCACTTTATCAGA	NM_032103	19.9283	30.089	15.3535	28.9574	18.7231	31.328	21.9537	31.6114	22.5196	16.8166	24.0154	33.9158	20.2459	7.04798	21.3791	34.4617	19.4493	3.72989	20.1537
AAATGAACTGCTAGCTGGCT	NM_032355	29.8103	37.6785	41.0013	38.9271	45.958	28.2284	50.4272	33.3652	46.4195	31.2126	63.227	36.8719	52.0352	30.449	53.1533	39.5071	58.0321	36.4344	37.8817
AAATGAAGGGGTATGGGGAC	NM_001080556	10.0464	9.57183	8.91295	9.95753	8.42318	10.6258	8.21934	7.04923	18.1782	2.67536	18.5271	4.25634	17.1732	1.27758	13.2957	4.13665	17.9829	0.883907	13.7298
AAATGAAGTCAGTGAGCTTC	NM_001049	11.6676	6.4001	13.8841	5.77195	16.1814	9.00862	19.5679	15.2762	13.0798	13.3513	9.48286	18.6445	12.943	15.4268	4.84416	20.349	10.0708	13.3169	2.46408
AAATGAATGAATGCAGAGAC	NM_001198656	11.05	8.49571	11.6053	8.29795	11.6742	11.9527	7.47584	15.8015	8.01488	15.4025	4.26729	16.0195	7.7553	22.6451	0.824538	15.0528	6.56794	18.5912	0.230109
AAATGAATGATTCTTTTGGG	NM_178011	10.2008	21.9472	10.7342	20.4398	12.6643	18.7222	13.4974	17.5553	6.81265	16.5236	4.10134	15.2836	5.09304	13.0845	6.96441	16.7451	4.99978	11.7336	5.99242
AAATGACAATAATAGAGGGT	NM_001256549	19.8511	24.1278	31.1117	24.9182	33.7814	15.7055	35.7942	29.5187	25.2803	25.7982	26.8009	28.9725	25.5914	16.4701	23.0135	30.4504	21.8524	15.8132	19.5305
AAATGACAGAAAGCAACTAG	NM_006407	13.4433	12.0214	10.743	12.4713	9.32461	9.90015	9.92694	23.4438	5.44344	27.8748	2.31145	29.0829	3.54618	46.4081	0.26503	31.8501	2.02639	64.9234	0.124642
AAATGACAGCAGGGAGACTT	NM_133447	16.9946	15.6321	12.01	16.2542	12.9008	14.8036	16.1854	14.09	13.7477	14.6635	20.6845	15.6883	11.6908	11.8602	26.076	16.4213	7.81025	4.97319	18.169
AAATGACCAGCTTGGGGAGT	NM_152792	27.5714	20.418	32.5019	19.1951	26.8507	25.7196	27.6484	41.3549	27.9296	48.4878	26.6468	45.3968	26.9594	69.1809	74.6355	47.1641	27.5446	84.1848	92.6381
AAATGACGTCATTAACCCTG	NM_014878	14.9101	20.1631	11.7813	19.8296	9.98959	20.6607	12.5006	23.3675	15.6624	21.4921	22.1662	23.6613	12.1012	16.7895	23.4699	29.0088	8.74708	13.0158	19.8661
AAATGACTGATGTCAGAGCA	NM_001098672	13.8293	11.54	17.4388	11.8612	16.6395	14.6273	14.0693	12.9123	8.76071	10.0008	9.17467	15.7374	7.5238	5.74911	7.17054	15.0842	6.57813	3.0014	3.70092
AAATGAGAAGAGACTGCTGA	NM_005943	10.3552	8.99129	11.5789	10.0918	12.5904	7.07005	14.9272	10.7094	3.91839	12.485	4.93109	12.1557	2.38868	13.8617	3.60736	13.3606	1.10993	15.0458	2.34903
AAATGAGCCATTCATGATCA	NM_016944	20.5459	27.427	17.4827	28.274	18.7379	29.8041	14.2409	20.4614	22.5975	17.5555	15.9549	21.343	25.6335	13.4785	4.29938	20.6937	25.2942	6.78957	2.32027
AAATGAGCTATTTTCCCAGA	NM_181741	16.763	15.9861	15.1071	19.2805	12.6791	18.8984	12.2963	23.071	21.4732	25.1102	15.6349	26.8873	18.1518	29.1075	16.2699	28.1	13.92	30.5968	7.39225
AAATGAGCTCCCGAGAAAGC	NM_001214	12.0536	9.99662	10.5759	8.5176	10.3147	6.97675	8.70956	19.4701	17.1207	22.18	16.512	23.1707	15.5211	24.6892	13.0012	26.7942	13.9912	19.0963	4.45836
AAATGAGGCAAAACTGAGAG	NM_001277163	26.1045	34.6908	26.686	31.9715	27.4123	24.2787	27.4768	13.7341	15.6068	13.415	12.8493	11.4933	15.3738	12.7119	3.78404	7.99126	15.9871	6.69244	0.930024
AAATGATGAGAAGCCGCACC	NM_080626	29.8875	19.3844	27.0996	18.9388	25.8163	17.2397	23.3508	34.4328	15.5956	38.9075	11.0475	33.8912	12.3222	53.999	7.58281	32.1322	10.4782	70.7805	5.87737
AAATGATGCTTCTCATATTC	NM_022304	42.0855	45.5936	52.9146	42.1975	56.9525	46.1938	61.4817	64.2988	75.5736	65.2789	98.5033	68.1382	87.6023	67.2859	78.6256	68.7248	95.1792	58.8138	60.0585
AAATGATGGCAAGAGATGTC	NM_003391	23.1708	32.3687	23.2898	33.5335	20.9693	38.3566	19.0287	26.0025	17.9778	30.117	13.6079	22.7046	16.2682	48.4416	3.19509	20.8191	11.9649	63.0779	1.04508
AAATGATGTAAAGACCGAGT	NM_001040192	15.7594	19.5684	15.3887	17.0474	14.4672	17.3745	11.5038	17.4028	27.9296	8.61213	29.8236	17.7	32.0314	3.57722	32.5693	17.7688	34.4588	1.35986	23.5574
AAATGCAAAAATGAAGAAGG	NM_001024607	18.9247	18.8888	25.1111	19.6954	27.5453	21.0547	28.8984	23.4099	16.1745	21.9125	11.7469	23.0112	17.089	10.9127	6.16931	20.7668	18.1866	2.62258	3.19276
AAATGCACGTCTTCAGGCTC	NM_024672	13.6749	10.5913	13.2946	10.0918	12.0732	10.8642	8.28471	13.929	10.475	10.1027	12.2803	14.0202	10.4281	6.0685	7.81839	12.1697	9.47006	2.71971	7.56484
AAATGCAGCTGGAGCGGAGG	NM_031268	18.1527	19.8233	13.6906	18.1579	13.2702	11.0612	12.8192	11.2601	17.7329	9.04528	15.0303	8.08336	16.7102	3.89662	3.88711	7.06156	15.8954	1.62211	1.63953
AAATGCCACCTCTTGCCCGG	NM_001145661	15.0645	19.6109	18.3274	17.5843	15.4129	17.2708	16.2508	10.6416	15.5511	6.02594	25.7697	7.91163	18.1518	1.36275	47.2932	8.37777	15.5696	0.524516	39.2432
AAATGCCAGAGGTTCAGCCT	NM_001207010	17.3806	18.5348	22.6739	18.2921	21.7377	14.0468	21.0631	16.7589	19.4361	14.7782	22.8419	14.0447	19.4251	11.2853	23.9558	12.2742	17.3821	6.43018	21.4193
AAATGCCCACCCCTGCAGGA	NM_001278407	15.605	13.3524	13.9897	12.7398	16.1814	10.4599	16.5694	18.3348	6.64567	21.2246	4.96665	19.8098	3.45148	19.1424	3.50429	18.7612	1.61907	22.1559	3.00101
AAATGCGCCCTTGGCCGAGC	NM_001165037	13.1345	21.395	9.75761	23.0024	12.0732	26.777	15.2458	7.04076	13.7589	4.8284	9.85033	6.62369	14.5004	3.83274	4.94723	6.1423	15.2336	5.74054	6.20336
AAATGCGGCGTGGATCTGAA	NM_001244606	13.1345	9.3028	13.541	7.70001	11.1718	6.86272	7.34512	10.7687	10.3414	7.93692	14.9829	8.30415	9.61784	5.60006	44.7607	8.10617	9.14421	4.82749	39.7993
AAATGCTAACACGGGTCCTC	NM_018224	23.7885	26.3933	29.3608	27.0415	29.8801	22.506	27.101	33.2042	27.6736	22.0781	22.913	38.2457	25.6441	16.5979	11.9411	40.2175	22.2394	18.2221	8.23599
AAATGCTACAGCCATGGACA	NM_001080441	17.149	11.5117	21.2749	7.32172	19.6245	4.88269	18.6937	22.2237	21.2283	21.008	18.6575	23.1952	20.4879	13.3826	12.7656	20.9653	22.0968	8.77108	10.4316
AAATGCTCTCATTGAAGCGC	NM_001282470	12.4396	11.3984	12.5907	10.5189	16.7134	9.52695	20.5974	11.5651	9.95181	12.3959	14.4258	11.248	12.2064	10.3697	9.57054	11.1042	11.9547	8.81964	4.18032
AAATGCTGAGGTTACCCTCC	NM_001014336	19.6967	17.2746	18.301	19.61	15.4277	26.0306	14.9599	24.9858	25.3248	27.9639	23.0789	24.1397	20.5616	23.582	19.3178	22.0621	14.979	15.6869	15.3214
AAATGCTGCCCTTCGGAATT	NM_020137	36.1409	51.3849	48.3745	51.3618	50.081	46.484	56.7184	42.1937	57.952	40.7038	42.8744	38.9449	57.6334	48.58	15.519	39.6325	61.3008	53.6949	6.03078
AAATGCTTGAAAAACCAGAA	NM_001166277	11.05	19.4977	18.0107	21.0255	19.2994	16.8562	19.0532	12.6412	15.6513	11.4276	15.5875	11.1989	13.7007	9.45409	18.8908	9.65219	13.6858	6.43018	23.8355
AAATGGAAGAATCTATGGGC	NM_016058	8.57951	11.3984	7.39959	12.2639	5.86667	11.7661	5.15547	8.7607	9.99634	18.8677	7.30181	7.70311	10.7753	24.6041	1.85521	7.52119	10.1014	25.8761	0.623212
AAATGGACGCTTTAAGGCCC	NM_198533	16.0682	20.0074	10.4615	20.0493	6.78288	17.644	6.23395	10.7264	8.76071	4.49716	6.67357	9.18731	7.72374	3.15136	9.6736	9.7671	6.69014	2.62258	5.58015
AAATGGAGGTGATATTAACT	NM_001195260	13.0573	11.4975	11.3238	13.2523	13.5953	18.9295	11.0544	15.2253	9.94068	15.8866	6.27054	16.8782	9.61784	12.0305	1.53129	21.9681	11.2928	10.9371	0.795794
AAATGGATATCAGCTGACGT	NM_001693	26.259	36.5032	25.595	38.1828	30.0722	46.256	31.1289	22.3169	26.1263	25.658	33.3678	17.7858	29.2534	17.1622	49.2073	16.3586	30.4875	12.5301	46.693
AAATGGATGAGATGTTTAGG	NM_001136482	15.4506	18.2233	18.5034	17.1084	21.6343	15.9543	16.2263	16.8605	23.5103	15.5044	25.9238	14.1796	24.6023	18.4717	42.9791	14.1336	26.2921	20.9709	54.9002
AAATGGATTGGGGAAATTGA	NM_182978	12.4396	5.63549	8.70178	4.18558	7.07843	4.83086	5.98885	10.5823	7.91469	13.3259	4.90738	9.02785	6.08218	15.4481	3.47484	8.34643	4.52119	15.4635	2.17645
AAATGGCAAACAGGATTGAC	NM_019605	20.6231	28.9987	15.7054	27.6029	18.0138	32.0018	13.8732	21.7069	22.5419	21.887	17.8396	22.1771	20.9509	19.6428	7.19999	25.9794	21.7506	11.9473	4.00773
AAATGGCACAAACAGGAACC	NM_001012416	34.1336	34.4218	26.3517	33.6799	27.3384	32.3336	25.8019	33.4161	26.1708	37.4424	21.1823	38.5278	25.4757	41.7023	6.69938	40.1339	24.9887	40.5917	2.73255
AAATGGCAGATGATATTCCC	NM_001199775	18.6931	18.3083	10.5935	15.217	7.44786	17.5922	9.54293	22.3508	11.1095	27.6072	9.22209	27.1571	10.4912	30.8216	10.2184	28.0164	10.9058	24.118	8.01547
AAATGGCCGAGCCGACTTGT	NM_182702	9.89195	12.1772	9.2121	10.7629	10.0191	11.932	9.17527	9.07419	12.2116	6.11512	7.124	7.65405	12.1328	2.25706	1.32515	7.64654	13.5636	0.427384	0.795794
AAATGGCGCCACTCAGCTCC	NM_001030288	26.1817	28.5456	18.9873	27.7371	19.0925	32.3336	16.3243	29.7982	27.9964	31.1489	23.0789	28.8867	28.9587	22.4002	17.654	24.9348	33.023	11.2091	11.889
AAATGGCTGTGGCTTCGTAC	NM_012067	13.4433	8.36827	16.9636	9.03012	17.3488	7.38105	14.8455	7.0577	8.83863	6.86677	3.63905	6.81995	6.68198	6.39855	0.971777	7.3436	4.51101	3.17624	0.297224
AAATGGGAAATCTGGAGAGG	NM_001289807	22.6304	18.3649	28.4722	19.1951	28.9639	17.6855	23.457	19.1905	39.8406	19.2371	22.2847	16.6451	38.4293	13.7127	6.50796	15.6796	34.8967	7.86774	4.86105
AAATGGGAATCCCTCTCTGT	NM_001286446	15.4506	14.3719	21.1166	14.1675	16.7872	12.0357	12.6803	13.0987	19.1244	10.0517	18.7642	11.0763	20.8457	4.65252	7.53864	9.23435	22.7689	1.69011	4.1132
AAATGGGACTCCAGAGGGCC	NM_153488	26.3362	42.1812	43.4473	41.7948	38.5693	50.0294	32.7712	38.5081	39.7182	37.1621	33.4982	36.2586	36.1563	23.039	29.3153	33.8349	39.428	14.5602	45.4082
AAATGGGCAGGGCTTTCCCC	NM_031288	11.436	13.2533	10.2239	15.6929	10.6546	13.1242	7.64742	7.99817	9.82936	6.61197	8.13156	6.5869	9.43895	2.10801	1.14846	6.61238	9.02201	0.602222	0.191758
AAATGGGGGAGCGATTTGTC	NM_018469	14.9873	19.0445	15.9254	18.2677	13.9943	25.305	16.1037	11.7515	14.8275	12.9055	9.28135	10.1809	13.3324	10.5933	4.03435	7.94948	15.7122	3.61333	3.21194
AAATGGGGTCACCTTGTGTT	NM_001286184	22.476	23.3915	27.3987	23.759	23.3337	20.7333	27.5667	18.1569	32.3267	17.2115	27.8322	16.6696	25.9808	10.7423	14.2969	18.5105	19.5409	6.05136	9.67417
AAATGGGGTCTCCCTGCCCC	NM_006864	12.9801	22.6977	19.2249	22.3068	19.0925	27.0362	18.3505	15.183	9.81823	15.326	13.5012	12.7199	7.88158	13.3933	10.9104	11.9608	9.11366	10.0144	3.58587
AAATGGTCCACTGAAGAACA	NM_001005203	15.991	19.3844	15.723	18.4629	14.6002	20.4949	20.4095	15.4202	22.5641	18.1288	23.7309	12.6463	25.0232	20.1964	22.2331	12.1488	26.4143	19.5528	14.5736
AAATGGTCTTCCATCCCCAG	NM_032963	19.3879	13.6356	27.4779	14.2773	26.8507	8.64578	27.15	29.4255	28.3526	24.0018	22.7352	27.8686	30.7476	26.563	4.28466	30.0639	31.0985	31.4807	1.53406
AAATGGTGTTAAGAGTAAGA	NM_005525	8.27069	7.97181	5.47271	7.60238	7.15231	8.42808	8.10496	4.32952	6.25606	2.95564	10.8816	3.53264	9.1864	0.936892	32.3779	2.79955	11.6492	0.456523	40.039
AAATGGTTTGGGTTTGGTTT	NM_015241	16.5314	19.6959	13.0219	22.8438	11.0388	23.8951	10.9891	16.5132	18.0335	14.5998	10.9527	19.8465	16.0262	9.50732	4.32883	19.7118	13.8894	4.51667	2.08057
AAATGTAGCATAGTTCTTCC	NM_173538	15.991	14.1312	7.9627	15.3268	7.40353	16.0579	10.4253	17.2757	10.9871	13.0456	7.30181	13.7503	6.98714	7.0054	5.53619	10.655	5.6413	2.75857	5.23498
AAATGTAGTCACTTCCTCCT	NM_001012709	23.1708	23.8871	22.8147	21.7821	25.1809	18.9191	29.2743	26.5956	18.7459	35.3021	20.9216	29.0584	14.6477	34.5266	6.41962	29.2282	9.87737	26.6046	3.81598
AAATGTAGTCTCGCAGAATT	NM_001126050	16.1454	23.0234	12.5116	23.7102	14.8514	24.3098	12.8846	16.4115	25.9704	9.86063	31.6728	15.9827	26.4333	4.31183	21.173	13.9455	25.3044	1.81638	13.3943
AAATGTAGTGACAGCCAAGA	NM_016116	14.9101	21.5933	17.9403	21.294	19.8757	22.3712	20.3278	18.1145	22.4417	21.5176	39.7095	18.5341	20.9193	18.9188	103.2	15.6065	17.8607	22.7387	117.452
AAATGTAGTTTTCTTCTGCC	NM_001130146	17.6122	18.0817	11.183	20.7693	13.0338	18.7429	14.8945	34.814	27.9519	43.0097	32.5144	37.8654	30.916	60.1421	15.5779	43.9989	31.1392	81.8245	11.0932
AAATGTATTCTACCTATCCT	NM_000994	39.229	37.4094	42.805	36.9137	48.352	36.1589	55.9749	37.3982	53.9001	41.0987	61.0934	34.9093	48.71	35.2825	64.2551	33.6991	41.7803	26.4589	41.6785
AAATGTCAGATTCTTCATGA	NM_152349	17.535	32.4394	14.852	30.8244	14.482	31.8878	10.8992	18.2839	16.2635	17.9886	12.9441	19.3068	15.3317	23.0071	9.82084	19.7953	13.0137	24.186	13.9312
AAATGTCAGCCAGCGCTCGC	NM_014053	12.1308	9.88334	16.8317	9.09113	24.4716	7.42252	23.2772	13.7172	5.82192	19.8741	4.90738	15.5166	4.55637	18.6633	10.3951	13.0785	3.18723	14.463	13.8641
AAATGTCATTATGCAGTGTA	NM_173530	24.4833	27.6535	28.7185	29.7384	30.6338	26.7978	23.6939	27.4937	27.8183	23.3649	21.6802	25.1332	29.5796	16.9386	7.99508	23.7022	30.63	14.2785	1.94634
AAATGTCCCTGGTGAGCTTC	NM_015991	7.57587	13.8905	8.48182	14.9241	9.16205	19.5411	10.1149	5.6343	5.35439	5.09593	3.36642	6.74635	3.31468	2.65098	2.62085	5.98561	1.40523	1.08789	1.42859
AAATGTCCGGTCAGCAGGTC	NM_001261439	27.417	34.9457	26.6157	36.1083	34.8749	37.7657	43.1066	19.4955	32.861	23.6834	21.8224	17.0989	34.157	21.5059	5.33005	12.6607	36.363	16.7165	1.5053
AAATGTGAGCTCCAGAGAAG	NM_001276266	37.3762	41.629	70.4677	39.1346	73.1634	33.5465	79.3175	42.2445	62.427	38.3469	57.4069	42.2444	65.6833	31.8863	47.676	39.5385	68.2353	28.1782	35.4656
AAATGTGAGTTATTTGGGAA	NM_006072	11.7448	10.1807	12.9515	9.68907	10.2704	7.82682	12.1901	13.2258	24.7682	19.0588	31.3883	11.7877	27.4645	30.7364	24.5006	11.24	29.1433	29.9266	18.1882
AAATGTGAGTTTAAGAGAGT	NM_178349	23.5569	21.1543	18.4066	23.2709	18.5014	28.4461	20.6627	18.2839	18.9352	12.3704	22.427	18.1784	16.0894	6.32402	15.7104	17.9986	14.2458	2.62258	9.4153
AAATGTGCTTGGGTATTATG	NM_001242313	25.1781	19.2428	33.329	16.364	30.0574	18.8155	27.297	22.7999	37.3137	19.9761	35.2644	22.0544	44.2273	15.6184	29.0944	22.4695	51.2605	9.40244	18.5046
AAATGTGGTTCTGACCCTTT	NM_181558	19.3879	27.2571	19.0489	30.2143	20.1122	27.7308	18.6283	22.7575	8.90542	17.0204	4.42139	25.906	7.05028	11.6366	3.51901	29.1968	6.02825	8.04258	2.55038
AAATGTGGTTTCTAAACCGC	NM_152490	12.5941	13.579	7.04765	15.7417	6.66466	17.416	7.82717	9.35379	10.141	10.969	8.34492	9.86194	10.3229	6.37725	7.31778	9.54773	9.30713	2.92369	8.26475
AAATGTGTGTGTGTGTGCTA	NM_001080476	23.5569	28.7721	20.0871	27.3954	21.0579	22.4749	25.663	14.7424	20.6272	12.8672	29.7406	15.2713	22.4346	9.68831	14.238	15.1991	22.942	6.76043	8.17846
AAATGTTAATTGATAGTGCC	NM_001011719	9.66035	4.26201	13.9545	5.64992	15.1469	5.73276	13.4892	8.96405	11.3767	8.80322	6.59059	10.0214	7.83949	4.54605	1.64908	10.3625	5.9977	2.40889	0.306812
AAATTAAAAACAGGTGGCAC	NM_001130958	12.1308	17.9259	12.3092	16.5227	12.6495	9.83795	15.1723	13.3105	17.8554	11.8098	17.8041	12.0085	20.8457	9.03888	5.68343	10.1223	23.3697	4.74007	1.94634
AAATTACAGGGAAACAGAAA	NM_001005236	8.03909	17.3312	6.02702	17.4989	6.94543	10.2941	6.92026	9.65033	10.7978	11.5423	13.4538	6.37837	8.79706	11.9134	14.5472	5.08725	9.17476	7.79004	8.21681
AAATTAGCCCTAAAGATCGC	NM_001243790	40.2327	37.2962	26.2813	34.7049	28.8161	38.0456	31.1861	33.3483	43.3471	30.7667	53.8982	30.0029	47.0264	25.4345	92.8931	33.6573	46.332	26.6629	78.9274
AAATTAGCCGGGCGTAGTGG	NM_001164281	9.27433	5.70628	13.0835	4.41744	15.6937	5.70166	12.6231	9.42157	7.00189	9.69501	6.25869	9.3713	5.18774	10.1461	0.86871	9.66264	4.53137	10.9566	0.278048
AAATTAGCTGAGCGTGGTGG	NM_001136019	14.6013	19.9224	8.93054	18.7436	9.04383	27.5545	11.8061	10.5315	6.37851	5.31251	9.43545	8.73346	8.83915	2.15059	5.16809	5.54688	14.0829	3.0014	3.45164
AAATTAGGAGAGAAGCCCCT	NM_031475	17.4578	20.8003	23.9233	20.1225	21.9889	21.4279	24.225	21.8255	13.8813	22.7279	14.7577	20.5335	11.8487	17.7477	11.8969	21.1011	10.244	12.5107	13.0108
AAATTATGAGCCAGTCTCTA	NM_001282948	12.9801	14.6409	15.0543	19.5246	19.2108	26.1239	25.4914	14.7678	12.3674	12.1156	11.0475	10.1686	12.4169	7.85712	7.87729	10.07	14.5819	3.39964	5.58973
AAATTATTTTACCGTCTCGC	NM_052873	10.8956	7.6603	2.83314	6.84581	3.56138	7.10115	2.78608	2.95695	14.7496	2.58619	13.2049	2.51455	16.8786	0.713315	3.94601	2.19368	23.4613	0.174839	1.19848
AAATTCAATCCTCTTTACTG	NM_001123375	19.0791	30.8961	8.41143	28.2252	6.60555	25.0873	5.76008	23.6132	16.0854	19.3518	12.9441	26.0041	16.0473	15.6397	2.72392	25.8645	18.156	13.3266	0.556097
AAATTCAGTTGTCTTTTTGG	NM_138775	13.8293	21.1826	21.5917	24.6742	21.6343	30.9652	30.5488	25.5535	22.0521	21.008	23.1382	24.753	23.308	16.172	16.8736	23.9633	25.4571	12.6078	23.9313
AAATTCATGAGTAGGTTCAC	NM_153362	17.4578	23.4765	15.8638	23.6369	13.9352	22.4645	14.9762	20.1818	8.7941	23.5687	5.60674	20.2636	6.51361	22.7942	0.132515	21.31	5.78386	15.5704	0.00958788
AAATTCCAATCACAATGGCG	NM_153038	13.7521	17.9118	12.0892	17.084	13.2702	15.8817	11.3813	11.9125	13.3247	9.32556	15.4452	10.4998	12.1223	10.572	22.1889	9.58951	11.1604	7.87746	21.9179
AAATTCCACAGCAAGCAAAA	NM_001167667	15.1417	19.795	20.8174	19.8052	15.3391	18.1416	14.3389	20.114	22.0521	16.9185	18.2071	17.2216	21.7822	13.6701	6.44907	15.9512	18.3495	13.0061	3.48999
AAATTCCATCAGCCATTAAC	NM_144712	22.9392	32.6377	29.7655	33.204	25.2991	39.4866	23.792	31.3911	30.8573	29.4545	32.301	32.542	35.5144	22.6983	29.4184	34.5557	35.5076	16.532	24.9477
AAATTCCATGAGTGCTGTTG	NM_024420	35.1373	35.2289	38.7049	35.8032	33.7666	34.8216	34.3399	30.7557	38.2043	31.34	29.6695	28.0035	38.4398	21.6976	9.3644	26.6793	35.5076	22.9039	2.97224
AAATTCCGACGATTAAACAA	NM_003897	13.9837	11.6816	13.1363	13.4231	9.87137	10.0038	9.70634	7.04923	13.9926	10.2046	20.803	5.40935	14.7214	10.0822	10.454	4.75297	14.1542	12.3553	5.96366
AAATTCCTCTGAATAGAGAG	NM_002176	6.72664	10.9736	2.63957	11.2266	1.84719	8.54212	1.96905	3.01626	3.91839	1.27398	2.42998	3.04199	2.09404	0.596204	1.10429	3.05026	1.99584	0.184552	0.0479394
AAATTCCTTGCTCTTGATCC	NM_080831	15.2962	29.466	11.8165	28.0544	12.6791	19.3027	13.432	14.8864	17.7329	14.2049	12.6833	12.2048	16.1841	27.8087	2.91533	10.9057	15.6511	30.3637	0.287636
AAATTCGGTTCTATCTGCAG	NM_153451	15.8366	18.6198	18.4594	16.6691	19.728	15.9543	17.4763	16.098	17.065	11.7079	9.50657	14.9769	18.6359	9.70961	5.00613	15.6274	18.767	5.54627	3.00101
AAATTCTTCCAAGAAATAGC	NM_004840	12.208	11.4409	9.85439	10.2748	11.3343	8.74945	13.1787	10.3705	12.5566	9.0198	15.1489	8.89292	11.4278	6.79247	16.1227	7.92858	10.5494	5.04118	16.6062
AAATTCTTCTTTTTCCGAGG	NM_003736	25.7957	34.0112	28.4282	34.5707	32.0376	30.1358	35.3121	39.0843	40.4863	46.9718	58.9953	38.6014	38.7239	46.8552	72.9717	38.943	35.5993	43.9331	75.7442
AAATTCTTGTGGGAATGAGA	NM_001164435	14.1381	21.2251	19.7616	20.8791	19.728	30.9444	19.7232	11.8447	9.26164	9.64405	13.0508	10.4875	6.80825	11.4237	8.18649	9.69397	4.87759	10.5486	4.37207
AAATTCTTTGGACCTAGCAG	NM_080658	12.4396	14.6268	17.7203	12.6422	13.9795	15.6225	15.1641	13.7087	17.9556	16.9312	18.5627	11.8245	16.6786	14.4899	62.6355	10.8848	15.3048	8.38254	79.0712
AAATTGACGAACACGTGACG	NM_175741	21.6268	20.0782	10.2151	16.5593	8.23107	11.7039	8.4236	11.311	11.8331	8.43377	4.93109	7.98523	11.2384	2.23576	0.824538	6.13186	11.6085	0.767348	0.220521
AAATTGATTCGGGTGGTTGT	NM_172238	16.9174	23.8446	25.463	24.3447	25.0331	18.7014	22.4602	17.3435	10.3526	17.9249	6.91064	17.7736	9.70202	25.7858	1.23681	19.6491	5.85514	23.4672	0.747855
AAATTGCCACCTTAAATTCG	NM_001083606	16.6086	17.2746	18.5914	18.0358	20.4373	18.1727	17.3374	18.1399	17.2877	17.5428	13.5842	16.9885	17.7625	13.2762	4.88834	16.275	17.9626	9.67441	1.35189
AAATTGCTTAGGGAACTGCT	NM_001146322	23.0936	43.1157	30.6718	45.9682	28.5797	45.126	32.9836	32.1875	46.965	26.6517	54.0997	28.4819	59.8326	17.226	56.0539	24.5483	74.3552	9.14018	59.4257
AAATTGCTTGGTGTTGGAGT	NM_001289910	18.5387	23.6605	16.9284	27.0659	18.1763	28.3735	21.2102	22.1475	13.091	20.8041	15.3267	22.2016	13.4376	11.413	15.7546	22.1144	16.4962	5.96394	14.1038
AAATTGGAAGGTACCTCTCT	NM_001127321	14.8329	24.0712	25.0671	26.6633	23.4667	32.9659	24.7724	15.2592	16.2524	15.8484	15.3859	15.443	14.3531	20.4413	9.30551	13.7888	12.0972	19.3391	5.82943
AAATTGGAGACTATTATTCC	NM_006851	16.2998	18.3791	14.8432	20.0005	15.0435	28.1662	21.0713	12.4209	11.154	13.8355	13.7857	12.0085	9.13379	9.80542	4.46134	10.6968	6.99562	5.13832	1.46695
AAATTGGGAGAGGGAATCAG	NM_001001734	20.0827	25.1898	14.588	26.9073	15.7233	37.2266	14.0039	30.044	25.7923	21.2755	33.4982	31.4625	26.3596	15.7994	46.0122	34.4199	25.6914	12.6078	62.3116
AAATTGGGCCAAAAGCTGAG	NM_004956	25.9501	41.7281	25.7622	39.9644	25.7424	45.7895	27.7546	40.3975	22.7311	48.5897	19.9496	36.1973	21.5507	57.8424	10.7779	37.8149	19.2456	53.3355	4.67888
AAATTGTACCAGTACATATC	NM_021023	19.0791	8.6373	28.1026	9.18875	26.7177	7.92012	19.2574	20.1988	22.4194	15.0712	28.6501	22.0912	25.8756	14.7135	46.6306	20.5475	26.618	24.1666	53.788
AAATTGTTATTAAGGGTAGG	NM_001270399	8.81111	12.8852	7.9539	14.4604	10.9649	11.7143	9.23246	13.9375	17.7663	13.9119	15.9786	14.4617	18.1834	13.3401	6.37545	14.2589	21.6284	14.5019	1.54365
AAATTTAAAACCTGCAAGCG	NM_001165882	15.2962	15.3631	29.9943	17.3647	28.89	18.3179	30.5488	21.8848	27.1949	17.1733	33.0715	15.9827	29.7164	14.245	24.0883	12.8069	31.9945	7.99401	19.1086
AAATTTATTCTGGCTACCAG	NM_172159	11.3588	16.6941	11.3238	18.4019	11.3491	14.1919	13.6118	25.0282	30.2228	31.0852	20.6489	21.7478	33.8203	43.8742	5.40367	21.5921	35.2327	62.6311	2.7709
AAATTTCACACAAAGTTTGC	NM_001004473	14.4469	16.4958	13.3122	17.2915	12.5609	17.6233	13.8405	13.2427	13.4583	12.9946	9.76735	10.5979	9.40738	12.2115	1.84049	10.6968	6.7105	15.3275	1.49571
AAATTTCACCTCTGATTTCG	NM_000133	18.3071	23.9862	18.9345	28.1764	20.1861	26.0617	22.4766	10.1333	21.9519	12.88	20.9097	7.67858	19.4356	9.24116	28.2404	5.96472	15.2743	5.24516	33.6055
AAATTTCAGAACAGCAGCTG	NM_153648	34.9057	58.2806	47.7938	58.8544	44.6428	55.2646	47.3552	37.7286	35.7998	39.1495	25.9356	35.9397	36.7877	34.6756	14.9006	37.4597	37.5442	27.0029	9.68376
AAATTTCAGGGCAGATTTAC	NM_001098634	28.6522	39.4484	35.8454	41.6972	42.175	48.3293	43.6704	52.8862	50.939	56.3101	58.4737	55.3446	52.5824	41.1061	41.7128	53.4213	56.7389	21.5829	27.6227
AAATTTCATAGGTCTTCAAG	NM_003270	26.0273	28.1916	36.3293	29.2137	43.904	28.7467	42.5592	30.1287	31.258	31.3018	23.6479	27.0958	30.0742	41.6917	10.7779	22.8247	29.846	56.6186	10.5563
AAATTTCCACCCTAAATCAC	NM_001164738	18.0755	17.4445	14.9488	16.5715	11.5265	11.3515	12.8846	19.0888	18.9463	21.5431	26.7891	19.0615	18.2255	20.8458	20.1276	15.9616	13.8996	30.5094	7.46896
AAATTTCCCGCCAGTATGGC	NM_022767	16.4542	22.6127	23.4394	23.9908	20.4668	26.9429	26.4555	28.2308	24.5122	40.2706	21.858	28.9235	29.085	62.0371	5.80122	28.1	31.2206	46.138	2.00387
AAATTTCCGACCCCACGCTT	NM_000979	22.476	39.0519	27.038	40.6965	26.3926	45.5303	27.8608	23.0879	14.026	21.1099	8.98501	19.822	11.6382	26.1052	4.28466	17.5703	9.57189	25.0116	1.51488
AAATTTCCTCTGCAAATTGC	NM_001206843	62.6987	73.233	86.6131	70.9108	86.6553	68.7205	95.8705	80.1426	74.5384	73.7509	78.5892	79.7542	72.7967	64.4645	70.2919	86.6921	71.5244	62.1454	68.5533
AAATTTCTATTGGGCCGCGC	NM_001166006	6.41783	8.01429	5.88624	7.34612	6.41344	4.79976	7.00197	9.92145	15.2394	8.47199	10.3719	10.4139	16.7523	7.84647	2.6503	11.9608	15.702	6.33305	0.901261
AAATTTCTTCCTCAGTCGTG	NM_001145201	22.2444	34.974	24.6712	35.8764	20.4668	31.2347	22.5092	31.7808	29.2543	30.5374	25.6749	33.2534	30.5898	31.833	6.75827	36.6658	31.353	20.7864	2.10933
AAATTTGAAAACCCAAGCGA	NM_001142935	7.34426	18.8463	14.7552	21.7211	11.7481	23.5841	10.025	8.44721	12.4119	7.69486	20.3052	10.3526	8.60765	6.15368	38.2821	11.4698	5.7024	4.28355	25.964
AAATTTGAGCAGGGGCAGGT	NM_001145472	14.4469	19.9791	16.1542	17.6819	14.7923	15.2597	16.7655	19.4023	5.87758	26.5243	4.1369	20.7665	4.6616	40.2225	0.971777	24.5588	2.68827	54.3748	0.172582
AAATTTGCAACGGAAAGTTT	NM_001278160	7.65307	12.5029	6.93327	13.1913	7.96508	12.6473	12.6395	9.89604	7.03528	10.9817	6.35352	11.6896	6.29263	13.1165	2.57668	14.7185	5.7024	15.9492	3.7201
AAATTTGCATGAAGAGAATG	NM_001270948	18.8475	21.8906	19.0841	22.6973	22.9199	28.2802	23.1383	18.7754	21.5289	20.4092	21.8699	16.4366	21.919	13.8937	22.5717	13.6948	24.3879	9.56756	26.6255
AAATTTGTTGGCTGGCTTGG	NM_001267048	6.64944	8.39659	8.52581	9.29858	10.4034	8.60432	9.1671	7.10007	8.03714	3.89839	11.9958	6.15758	8.74445	2.08671	16.8	5.30662	9.27658	1.65125	13.0108
AAATTTTCACTGCAAGGAAC	NM_002099	14.2153	14.8109	23.7649	15.9613	23.5258	16.5037	23.2201	17.7078	34.1189	16.2305	55.1903	16.6328	35.1251	11.5727	65.4772	15.408	32.6972	8.03287	43.8262
AAATTTTCTTCACCAGCCCT	NM_001257119	20.7776	26.4641	35.1767	29.1526	33.8405	31.4213	21.0549	27.392	25.7812	23.212	31.2342	24.2255	23.7394	16.1401	56.9373	21.9264	22.7078	9.99495	44.8233
AAATTTTTGATCGTCACAAC	NM_001009555	58.0665	74.7764	59.8654	75.9506	65.553	78.2267	67.8709	62.9262	78.134	45.6978	97.1875	64.3112	84.235	26.6482	99.0477	67.1684	84.3243	17.3285	110.654
AAATTTTTGCCACGAAAACA	NM_001267578	30.0419	36.6448	26.818	35.5713	27.0724	40.1604	22.9096	39.635	51.8184	40.2451	48.6945	38.1353	56.0023	31.1197	37.5459	33.7095	56.8916	23.5352	31.9564
AACAAAAAAACACTGACAGC	NM_014930	23.0936	25.3172	27.5307	22.917	30.8702	17.5093	32.0195	23.376	23.9222	31.6712	24.0865	24.6549	28.3905	31.9927	8.03925	25.3004	31.5872	24.8465	1.80252
AACAAAAAACAGAGGGATGT	NM_001146216	11.9764	10.7188	14.6936	10.9704	20.8511	9.99345	19.8947	6.66796	5.9889	6.10238	3.6509	4.51392	3.5988	5.88751	1.28098	3.45766	3.39089	4.82749	0.556097
AACAAAACCTTTTGTATCCT	NM_181536	25.7957	24.0712	36.8396	23.6369	39.3377	21.2516	37.4282	26.1465	41.5438	20.4729	55.1784	24.5322	38.3872	10.5294	125.786	22.7725	30.2736	6.89642	171.661
AACAAAAGAGAGACAGAGAC	NM_003893	24.0973	35.2855	23.9937	38.1828	23.2155	41.1141	23.7756	20.3258	30.9797	15.3642	40.7882	19.2578	40.134	9.83736	58.6453	17.0271	46.7495	4.8372	58.1121
AACAAAAGAGGGAGGGGCAG	NM_001288662	7.26706	3.53988	7.29401	3.77068	9.7236	3.32769	7.99057	5.74445	5.9555	5.36347	5.9505	5.33575	5.54552	2.38482	7.24416	4.03219	5.39692	1.321	2.76131
AACAAAAGAGTAAAGAGGGA	NM_213609	20.7003	18.8888	18.0635	18.5117	15.3095	10.5429	15.0334	18.7838	15.9296	12.7781	9.96886	16.363	15.8158	6.00463	2.98895	16.4944	12.6064	3.25394	1.06425
AACAAAAGTTCCAAAGCTCT	NM_032049	9.04272	12.7152	13.5938	12.032	14.0534	15.0731	11.6999	15.1575	8.57147	15.6445	9.18653	14.4617	5.0299	21.293	8.48097	12.107	4.01205	32.6366	8.62909
AACAAAATGGTTGAGAAACA	NM_006900	29.3471	30.7828	30.7598	32.1179	34.5498	26.155	42.5429	37.1525	42.7126	35.7735	33.5456	38.7731	49.836	37.0924	14.1791	37.8775	52.2177	30.6842	8.25516
AACAAACAAATAGAGTCCTC	NM_001522	17.2262	26.2234	20.2103	26.0531	20.26	27.3887	21.2428	21.0714	34.5196	21.8361	35.0392	25.4767	35.9143	18.5036	28.2552	27.2225	37.3405	10.6943	16.9801
AACAAACCAAGCCAAGTCTT	NM_001004735	19.4651	29.0553	38.5025	28.3228	35.2887	23.0865	35.1896	13.6748	29.4436	11.5678	40.2311	9.57982	34.6726	5.81299	67.3471	9.34925	31.0781	3.24423	92.3217
AACAAACGCGCCGACTACAG	NM_001242374	57.2945	46.3866	53.4513	42.3439	52.0612	44.079	54.7003	42.558	47.7108	41.2643	45.5415	43.3729	54.1924	33.9517	41.4625	42.0037	61.5452	21.2915	40.2595
AACAAACTATCCGGTTGCTG	NM_001129884	10.5096	10.832	6.98606	10.5067	7.12276	9.90015	8.22751	6.7188	5.43231	5.40169	6.86322	5.64241	4.93519	2.05477	6.46379	4.19933	3.51309	0.796487	3.05853
AACAAACTGCAGAGCAAAAT	NM_001001657	25.1009	33.1333	23.4922	32.9111	21.915	27.3783	20.0826	19.2498	25.3916	28.0149	21.7987	14.0815	21.5296	28.2132	11.7202	13.7053	19.0318	32.8405	5.87737
AACAAAGATGGGAGGGGCTG	NM_001171951	8.03909	10.9311	9.59923	12.3615	7.31487	14.9487	8.38275	12.4124	11.0316	16.7656	14.248	13.2106	10.6386	14.756	27.6809	14.8961	12.1176	11.7822	26.731
AACAAAGGAGAACGTGTTAA	NM_021794	11.1272	12.2338	9.05372	11.6903	9.17683	8.33478	11.7081	10.667	5.26533	6.89225	4.20802	11.0272	5.7244	3.10878	1.78159	11.0833	5.88569	0.932473	1.13137
AACAAAGTAGGACAGAAAGC	NM_001257194	14.2925	11.8515	10.5759	13.4109	10.8024	17.9447	10.7848	10.523	3.42859	7.42732	3.76944	12.9653	3.87239	4.89739	0.588956	11.4176	2.88175	2.47688	0.354752
AACAAAGTCCGGCGCTCTCT	NM_016360	35.7549	34.2802	41.5908	34.6439	45.9433	34.3447	48.6543	42.9986	51.1617	37.6717	48.8842	35.8783	41.544	33.5365	35.2637	34.9526	38.9189	24.4191	30.7196
AACAAATACACAAACTGCAT	NM_173799	16.8402	12.5595	17.1836	11.2022	15.4868	11.4137	14.9027	21.2155	14.4045	25.8873	8.96131	25.0228	12.8904	35.9639	1.63435	24.9662	12.3111	37.2115	0.354752
AACAAATATAGAAGGGGTGA	NM_001005216	10.5096	10.7612	11.3677	12.154	14.7332	10.2319	16.022	15.5727	14.9277	10.9435	8.7835	18.0802	13.3955	11.8708	1.73742	23.1485	12.0463	11.5005	1.22725
AACAACAAACTCATAGATTC	NM_001001952	20.0827	15.8162	26.2021	16.2908	27.5748	11.9527	23.8982	13.6748	15.7403	14.982	15.7416	11.2848	13.1114	16.172	19.892	9.32836	11.9954	22.2239	17.8622
AACAACAAAGTCAGAAGGAG	NM_003116	13.3661	12.9701	12.9163	14.0089	11.5412	12.9272	9.96779	14.9627	10.0854	9.86063	8.38048	15.2713	10.0493	7.88906	4.71165	15.6378	9.43951	8.7128	3.49958
AACAACAAGAAAGGCACTTC	NM_001195308	19.4651	24.3827	16.2246	25.0281	15.3243	23.8122	14.8128	22.0458	23.6439	35.4295	21.8817	20.5702	29.527	38.9768	4.35827	21.6339	34.4181	28.3044	1.80252
AACAACAAGCACTGCCTCCC	NM_001042403	24.0973	22.3862	22.7443	22.5265	16.8759	27.2228	16.9698	18.7584	18.0335	20.6003	15.6467	18.3869	20.9614	17.7158	4.69692	19.1477	22.7791	12.3844	1.44777
AACAACAGGCCAGTTAATTA	NM_002258	13.8293	31.5616	22.4363	30.1289	26.8064	35.9101	25.2381	21.9695	13.8813	26.932	15.3148	23.8085	12.1854	20.1219	29.5509	22.292	13.1359	14.8613	38.3611
AACAACCCGGCCAGGCACCG	NM_001242671	13.8293	16.2976	10.3911	16.8888	12.6939	19.6759	10.3926	18.7076	9.72917	31.5056	7.02917	20.5948	9.79673	70.746	2.19386	23.8798	11.3641	110.352	0.325988
AACAACTCAGGATTCGAGTC	NM_001135055	23.7885	18.4782	34.2528	17.8162	31.1953	18.6392	33.2532	17.1486	24.6792	23.4158	26.9669	17.0744	28.0117	27.2763	9.30551	16.9227	29.6219	30.4996	1.9751
AACAACTCGGGAAGTCCACA	NM_005064	7.57587	9.10457	6.32617	8.78606	5.03913	8.40735	4.85317	9.63338	6.40077	9.50392	10.9527	9.4081	5.56656	8.5172	4.66748	9.15078	3.64546	3.87559	1.85046
AACAAGAAAGAGGCTGTTCT	NM_003118	13.3661	16.3118	15.1951	14.8265	15.2652	18.8155	16.1691	12.8445	13.3915	12.5615	10.5615	11.0395	14.4478	13.9682	8.26011	10.7386	14.7651	12.3844	8.31269
AACAAGAAATGTCACAAGGT	NM_001004298	15.3734	18.5631	17.2628	20.1347	15.3243	17.8617	13.7343	15.2677	16.0743	7.69486	24.4658	11.8736	16.3209	2.64033	32.8049	8.25241	15.4983	0.213692	25.638
AACAAGAAATTTGACAGATG	NM_000667	20.0055	17.9684	26.5189	17.0352	21.2944	16.5452	16.9289	17.5977	12.5344	15.6318	12.0195	16.0318	10.2703	5.82363	18.2282	13.862	8.99146	1.07817	17.2102
AACAAGAACCTTTCTCAAAT	NM_002421	28.2662	18.4215	25.7358	18.1945	24.841	16.8562	26.0878	35.9917	34.6978	30.8304	37.7537	33.8667	30.3267	28.5752	48.8686	34.9631	28.4713	24.7203	26.2037
AACAAGAAGGAAAGTGTCCA	NM_202000	20.932	21.7773	16.3917	22.2336	17.3783	30.7164	16.9616	20.292	43.8592	16.6255	42.91	21.8337	52.1615	15.9485	68.7753	22.9083	63.2254	10.2766	54.9961
AACAAGAGACTATCCGAGGG	NM_004814	15.3734	12.5453	9.62563	11.3243	9.23594	10.6051	11.0544	14.6153	7.74772	13.3386	6.32981	15.7742	6.85034	10.7423	1.23681	16.2646	5.50893	6.31362	0.402691
AACAAGAGATTGTTATGCAA	NM_203379	23.4024	25.7986	34.0416	25.9067	32.8356	23.6152	30.5407	19.0041	26.1263	20.7914	37.3269	19.9937	28.622	13.2762	98.0612	24.12	29.3775	7.64434	158.344
AACAAGATCACATGCTTCTG	NM_001701	20.0827	15.533	18.5738	16.7789	18.8709	16.4104	22.256	12.1667	26.0818	13.9883	28.4604	12.4378	28.0012	12.2754	18.5521	12.0652	26.5874	8.80021	13.2984
AACAAGCAGCGGGGGCTGCG	NM_001270550	7.49867	3.97882	11.0774	4.06355	12.4722	5.41139	15.1559	4.76162	6.71246	7.37636	5.15631	2.98066	7.39753	10.9446	1.33988	2.12056	7.61678	6.54674	0.210933
AACAAGCCACGAACCGCGCC	NM_001257973	14.6013	13.7489	13.2594	15.7417	18.0138	16.7732	17.2639	11.8617	8.01488	10.2301	7.57444	11.7141	7.73426	6.04721	2.91533	13.9978	6.92434	4.51667	0.738267
AACAAGCCCTGAGGGTCTCC	NM_001199264	14.0609	28.6305	23.1226	25.2965	17.9547	22.7652	15.0089	12.0989	12.0335	16.8803	11.4031	9.43263	10.8069	20.4093	10.1448	10.0596	10.3865	25.5556	3.33658
AACAAGCTCATTTCCTGAAG	NM_001647	15.2189	6.89568	21.2573	5.91839	21.2057	6.80052	22.8606	12.9123	12.8795	13.759	17.9463	15.7742	11.7855	16.4595	47.7791	17.6852	10.3763	14.4145	56.8178
AACAAGGAAGAGAGTGGGAT	NM_181614	24.2517	25.1898	28.129	27.2978	29.6141	24.258	24.0453	16.6911	17.7441	15.3005	21.7039	14.4495	16.142	10.7317	26.6797	12.5667	12.698	8.97505	11.2274
AACAAGGAAGGGGAAGCTGT	NM_198690	14.2153	12.5736	24.8735	13.1913	22.1219	13.0723	19.6333	8.59972	4.11876	6.34444	6.15201	7.89937	3.07266	2.23576	10.9251	7.2078	1.56816	1.29186	14.6982
AACAAGGGCTTCCGGGGGAG	NM_152292	17.6894	17.1613	16.5501	14.4604	13.6396	13.3937	15.3275	13.0733	20.2821	8.65035	17.164	11.6528	20.0985	4.57799	19.9951	10.07	23.0438	3.0791	40.2787
AACAAGGTCGAGAACCACCA	NM_020978	26.0273	38.9245	30.0119	36.3889	25.1661	27.2435	26.5617	30.1965	24.1003	34.8052	22.1543	26.6297	25.0127	39.786	13.4724	25.875	30.4875	40.0186	16.5391
AACAAGGTTTTTGCACAAAC	NM_001185176	12.9029	17.3879	17.9491	16.3518	18.9891	19.6863	21.2347	14.7	18.4565	15.9503	25.4259	12.1802	14.6688	12.9568	60.0293	10.843	12.3009	9.01391	49.4255
AACAAGTAATAAGAATCCCC	NM_177551	17.4578	10.7329	14.7024	11.1412	12.0732	8.89458	10.025	6.49851	13.1689	10.0772	10.5023	8.00976	11.6382	27.7022	2.16441	8.60758	12.1278	53.9863	0.594448
AACAAGTCTCTCATAGAAAC	NM_001199642	18.6159	13.3666	9.95997	12.2517	12.753	14.845	12.1248	19.343	13.2802	22.231	7.88263	19.5154	12.3643	41.9153	1.973	17.5285	11.9954	53.287	0.882085
AACAAGTGCTCAGCTGGGAG	NM_000596	16.6858	17.7136	14.8608	16.3274	14.5263	10.1386	11.6836	13.5308	9.82936	8.56117	6.82766	10.1686	10.9227	6.21755	1.82576	10.1223	11.303	6.55645	0.325988
AACAAGTGGCAAAGCTAATA	NM_003831	13.7521	14.1454	20.2631	12.6788	13.7431	16.7732	14.2981	25.7229	13.2134	31.5056	11.5098	31.1191	15.6474	34.0049	8.87851	30.4713	13.0035	27.3137	7.69907
AACAATAGAACACACGTGGG	NM_033281	7.57587	8.65146	4.54006	8.49319	4.71402	4.38509	6.32383	6.10877	4.35253	11.2111	2.67891	5.23762	2.93586	28.341	0.60368	4.85743	1.41542	37.9497	0.81497
AACAATAGCCAATCAGAAGC	NM_001291593	18.6159	15.802	17.1748	16.2664	15.3686	15.5811	16.2344	16.4115	14.1819	18.2817	13.1575	15.1241	13.8375	31.3114	2.51779	16.7451	13.6654	50.033	0.469806
AACAATAGCCTCATACTCCA	NM_001114357	22.1672	10.0249	12.2476	9.89652	14.4967	13.1967	14.6576	18.9956	15.5511	20.7914	15.9194	18.5218	13.6375	22.709	13.973	17.3823	11.2724	32.0926	9.58788
AACAATAGTGTTAACATGGG	NM_013310	14.2153	43.7529	8.5962	46.737	6.85676	44.8668	5.20449	11.4465	10.9871	9.55487	4.21987	8.02203	7.96576	6.72859	3.3276	4.76342	8.2583	4.4681	0.546509
AACAATATCGCTGACGGTCG	NM_001204423	22.1672	6.58417	11.7021	7.35833	11.8072	7.03895	11.1198	22.4609	19.7032	21.352	30.274	20.006	29.306	25.3174	28.9914	21.122	43.6336	35.6865	10.796
AACAATCACTCTGATCACTC	NM_031908	51.8903	44.9281	51.4716	40.9284	56.7752	40.772	62.4539	36.0934	64.0856	44.1817	58.9597	37.4239	73.1755	52.4447	19.8773	38.3789	79.5485	41.1065	7.16215
AACAATCAGATCTATGATGG	NM_173530	22.9392	38.5705	32.3699	38.5366	30.8702	31.753	29.3968	20.275	31.3916	21.6705	34.731	18.3624	27.7802	18.2694	52.3876	17.2569	27.1475	16.9982	70.8161
AACAATGCGCGCGGCGCGCG	NM_020225	12.1308	10.1807	22.5507	11.1046	22.5948	9.06045	23.5877	7.98122	9.18372	8.15349	6.7921	9.08918	8.30249	8.40009	1.23681	8.73293	7.40294	8.45054	0.278048
AACAATTTGAAGACAGTGTA	NM_080874	14.2153	10.7471	13.0483	9.29858	12.6643	7.61949	10.3436	12.243	17.6661	7.68212	14.5325	13.4927	14.0058	3.63046	7.6417	15.6691	10.2541	1.77753	3.36535
AACACAAACAAGGAAGGGGC	NM_198689	16.2998	32.2554	9.72241	30.9709	9.66449	18.7325	8.62786	16.0726	14.6828	18.0014	15.1726	13.0634	14.3952	17.9181	56.7754	10.279	8.94055	14.5505	60.9022
AACACAAAGAAAGGAAGGGC	NM_152352	9.42874	3.46908	15.6262	3.55103	10.2113	2.58129	7.91704	14.7509	2.10391	15.2114	1.36316	16.5838	1.01019	14.3728	0.176687	21.9786	0.610972	7.72204	0.0575273
AACACAAAGCAGGGAGTCCA	NM_002365	19.2335	11.3984	13.5322	10.5677	15.1617	12.7406	13.3912	17.3181	22.1411	11.95	31.3409	16.363	24.7496	6.28143	58.9398	13.3397	24.8767	3.71047	44.459
AACACAACAAATGGAGGGAA	NM_004138	17.4578	18.0392	15.4063	17.1938	16.5951	21.7078	22.068	16.8775	26.7051	17.7466	15.7178	17.7	25.0758	13.4146	6.05152	15.8781	23.5326	12.3456	1.9751
AACACAACTGCAGCACGCTG	NM_023037	19.2335	10.6904	7.85712	11.4707	8.24585	6.95602	6.58528	15.4541	13.5585	16.4471	8.04858	15.2468	12.5958	20.5584	4.3141	15.0842	11.863	23.0787	1.73541
AACACAAGATCCTAACCTCC	NM_030650	20.7776	16.6516	11.8869	15.156	9.96004	12.9168	8.7259	11.4296	13.4917	12.829	8.58199	10.7083	11.0489	11.1682	2.13497	8.26286	11.8936	12.2193	1.24642
AACACAAGTTCTCGTAAATA	NM_001031743	19.8511	19.6109	20.3071	20.5984	16.1814	17.4678	17.4763	10.5061	13.3693	12.0774	12.956	11.8613	15.216	9.59249	7.65643	10.1536	15.2743	7.74147	8.57156
AACACAGAAACCCCCCAACT	NM_014616	24.7921	27.4836	26.5101	24.784	21.1023	21.376	19.4535	30.8404	28.4306	36.3467	26.3149	30.8247	22.7503	49.4423	23.7202	28.8521	20.6203	72.4998	22.2343
AACACAGAAATCATTTCCTG	NM_002425	16.6086	11.4692	11.1126	8.28574	10.2999	6.33402	15.8096	17.1994	7.70319	15.4407	2.9634	16.964	6.19793	13.1271	1.78159	15.3244	4.62302	12.4427	0.325988
AACACAGAACACACACTGTA	NM_013330	18.5387	12.0781	16.0046	12.3981	16.8611	11.3307	12.6967	13.8866	9.49541	12.243	10.1585	9.24864	6.0927	4.70575	9.86501	5.4842	2.87157	2.06892	3.02018
AACACAGCTCCATGTTGATT	NM_001271703	44.17	76.3481	56.0293	71.7528	58.2677	58.2813	60.9261	63.8582	46.9538	64.0559	46.6675	66.6663	45.1639	58.8538	19.5975	62.6766	44.8148	51.15	8.04423
AACACAGGCCGACAGTATAG	NM_014109	15.991	24.2269	15.1951	19.2317	15.8119	21.4175	17.1822	15.9879	14.0372	11.9754	10.3837	15.9091	14.7109	8.45332	3.03312	16.1392	13.6858	5.44914	0.690327
AACACAGGCTCAGTGAGTTA	NM_001128843	21.7812	18.4498	31.4637	16.3274	33.0425	16.3171	32.1012	29.112	30.0224	20.8041	27.7848	37.6201	31.8104	20.6329	30.4932	39.1311	29.2554	22.1462	17.8239
AACACAGGTCCCCCTCCCCC	NM_013236	16.763	11.7524	10.1359	11.2876	9.51671	9.00862	11.8551	10.6332	5.84418	8.66309	2.57223	8.0343	4.35644	4.24795	0.60368	7.64654	3.04467	1.64154	0.0479394
AACACAGTCGTCTTCCTTTA	NM_001145014	16.9946	14.1737	15.2303	13.9113	12.4574	14.7725	18.4486	30.044	20.0929	28.3079	20.7201	32.358	17.289	23.4755	44.1864	30.5235	12.2296	19.6111	48.4571
AACACATCCCAGCCCGCTGG	NM_017882	13.0573	17.0764	13.1451	17.7308	15.0583	24.2476	15.8096	13.7765	14.3155	12.0901	17.5789	13.137	18.2571	6.65406	20.319	12.6293	18.5124	5.33258	14.8708
AACACATTGAGTGTTTACAG	NM_002443	16.377	11.6391	20.1047	11.6171	20.9249	10.4599	21.6677	23.9182	10.8535	32.7541	6.4602	28.9357	7.16603	38.1251	2.82699	30.9727	3.77784	37.4543	1.75458
AACACATTGGGACCAGCTCC	NM_001077693	11.6676	6.34346	6.23818	6.78479	5.98489	7.21519	7.00197	13.1326	10.1744	21.5431	7.33737	14.0692	10.7122	22.8048	1.7227	16.369	11.2215	14.1134	0.623212
AACACCAACGTCTATGATAC	NM_001145346	9.66035	6.37178	7.31161	7.16308	7.30009	7.47435	7.26342	7.37119	8.8609	7.92418	6.32981	8.78253	8.67079	3.54528	1.86994	10.4879	8.27866	2.05921	0.49857
AACACCACTGGTCGGAGCTA	NM_001287496	14.3697	18.6906	11.9485	17.5843	11.689	15.2701	10.7521	18.106	21.7515	16.8548	26.2794	18.2397	21.1719	12.5948	40.6085	20.0669	18.4208	11.9959	42.7811
AACACCAGACCCTGTACTCA	NM_001256400	19.1563	16.6091	29.308	16.1078	34.2247	18.8362	25.0584	22.1475	28.5641	30.2444	34.9206	23.6981	32.9153	39.7753	52.9619	24.5588	36.7805	57.8425	45.437
AACACCCTCTCGGGTGGGCC	NM_021269	3.87013	5.55053	3.0707	3.97813	3.04417	4.20886	5.23718	3.45683	5.7106	2.45879	5.60674	1.93804	4.33539	0.745255	1.73742	1.24309	4.40918	0.0777061	0.584861
AACACCCTGTCTCCGCCCAT	NM_001164425	94.1202	92.7448	97.3913	95.9511	114.777	122.161	129.459	81.6931	73.5254	113.614	91.4267	77.0311	54.6028	176.306	53.8895	73.154	48.226	247.329	41.9374
AACACCGTCTTGAACCCGCC	NM_002779	16.4542	14.6409	15.723	13.1059	18.7822	14.5029	23.1874	18.6059	9.57333	28.3843	15.7653	22.0667	12.2801	38.7533	27.1656	21.895	11.9241	35.366	36.7887
AACACCTGGTTCTTGTGAAT	NM_138981	19.9283	14.0604	18.8993	14.9485	20.0826	19.0435	15.4092	24.0792	18.0223	30.1807	21.1823	24.2869	15.921	46.3655	27.9901	21.6443	13.3599	52.3545	24.6504
AACACGAGAGTACCCAAACC	NM_002125	27.7258	33.9404	21.5125	33.8019	21.7525	33.9508	18.8408	18.3009	20.6494	16.2178	14.4258	17.1725	21.6559	11.5408	8.42207	17.8315	20.9054	6.18735	3.0873
AACACGCACTAGCCCCGGGC	NM_145805	9.11993	9.4444	9.96877	8.98131	12.487	11.7765	10.3845	3.10946	1.48053	2.8792	0.983847	2.18337	0.557708	2.61904	0.0147239	1.55647	0.254571	1.70953	0.00958788
AACACGCACTCCTCCGCGCA	NM_001287490	14.2153	11.0727	8.23546	11.2754	8.58573	9.59951	5.05743	8.53194	13.9926	8.20445	16.8202	8.6844	12.901	8.37879	6.28711	11.8668	11.5983	6.28448	3.12565
AACACGCAGCGATGCAGCCA	NM_130777	43.7068	42.9741	43.4825	44.1622	42.3228	55.1402	45.6476	50.3105	45.2395	43.4428	43.4908	50.6345	43.3013	44.0233	42.1398	49.7339	49.4887	38.0566	49.5502
AACACGCAGGGCGGTCACGG	NM_001001524	12.9029	20.9278	15.3183	20.0859	14.3785	22.8066	9.25697	13.7087	4.39705	16.6	3.40198	13.6644	6.06113	16.9279	0.53006	13.4337	5.17289	11.9473	0.0479394
AACACGCGCCTGGAGAGGCC	NM_022121	22.09	18.9879	17.8435	18.1457	17.2454	19.3442	19.2084	21.817	15.7626	33.2892	12.6122	19.7239	14.9529	44.4065	8.52514	19.8267	14.3273	46.9053	4.27619
AACACGGCGGCGCGTTTCCA	NM_001141980	43.8612	27.2854	27.9002	25.4552	30.6929	18.7325	33.2042	22.9863	25.4027	21.1226	25.8408	20.9505	25.2021	17.5987	17.8012	18.0822	21.7506	14.667	13.6148
AACACGGGGCACGGGGTTCC	NM_001114618	10.3552	10.6196	16.075	11.5073	15.4573	14.6273	15.8668	6.42226	7.46942	4.35702	4.74143	4.78378	6.58727	1.70344	0.971777	4.40825	6.78178	1.13645	0.508158
AACACGTATGGAGGCTCCCA	NM_207409	16.2998	28.3473	26.2989	26.7121	26.703	23.7811	31.9705	36.3476	22.8647	53.3289	23.4819	44.3542	19.404	97.6603	9.18771	50.392	19.0114	107.574	3.43246
AACACGTCTCATTGCTTCCC	NM_012111	28.575	23.703	30.6278	23.1976	28.0182	15.9024	27.6974	26.4177	34.3749	28.1678	27.3107	26.458	33.5467	29.9912	13.2957	28.9775	35.5382	23.8266	8.98384
AACACGTTCCGGGTTTCTCC	NM_004627	16.2998	22.811	15.5119	20.6716	13.9204	22.2261	14.4043	17.6146	8.40449	21.5558	5.50006	18.5095	7.48171	17.7051	1.19264	17.351	5.67185	12.9284	0.460218
AACACTAAGGGAGGTACGGC	NM_197974	11.8992	12.2055	6.86288	10.4579	6.82721	9.27815	5.59667	9.33684	4.53063	11.555	0.900872	10.831	3.20945	18.7165	0.0294478	10.3103	2.83083	22.3114	0.00958788
AACACTAAGGGAGGTAGGGC	NM_001197249	4.56496	0.410626	3.0531	0.280666	2.8225	0.321366	4.07699	2.16052	5.23194	1.64344	2.92783	1.80312	6.16636	0.60685	0.86871	1.71316	9.31732	0.194265	0.0383515
AACACTACATCAGTGTATGA	NM_001198941	16.8402	19.2145	15.635	19.5124	16.5804	19.4271	15.0824	19.2075	17.7997	15.4916	17.0217	18.4482	15.1318	10.1035	7.50919	16.1914	15.7122	7.18781	1.94634
AACACTCGATTCTTACCAGC	NM_003722	26.9538	26.2093	22.6211	24.54	21.9889	23.4494	22.9586	29.3916	30.0892	25.072	24.5725	33.0203	30.8108	19.3766	10.6454	35.945	31.7603	17.6684	4.79394
AACACTCTGCTTCCTGCCAC	NM_001079653	29.5787	42.2095	39.9455	42.1365	43.5789	40.0256	35.9086	44.7355	42.1449	54.501	42.4003	49.9108	47.6999	75.0152	35.9558	52.126	55.4355	80.251	36.0792
AACACTGCTATAAATAGTTC	NM_004312	20.1599	30.9385	22.19	31.3492	20.6294	31.2658	22.0844	33.2636	21.6068	28.2952	12.7426	34.6027	18.6885	16.7363	9.24661	35.6316	17.1378	9.48986	6.33759
AACACTGGATGCTGTAGATC	NM_001199233	13.9837	7.33463	14.0601	7.71221	18.531	11.7972	13.865	9.01488	24.9908	8.28089	36.2957	9.15051	30.0426	10.6997	62.6796	10.2267	30.8133	12.2387	75.1977
AACACTGTTACAAAACTGTC	NM_001031855	34.3652	29.8341	27.4339	31.3614	25.6981	30.0425	25.6548	30.5269	36.6792	33.0981	28.413	31.7324	37.5559	43.0438	7.36195	30.4399	33.2572	57.2208	2.25315
AACAGAAACCACTACCTTGG	NM_207344	13.1345	18.549	9.36167	17.206	7.86163	20.6607	7.55755	13.624	13.8702	12.6889	15.0303	12.6341	15.0686	7.55901	5.90428	12.9323	15.6001	3.09853	4.13238
AACAGAAATCTGACCGCTTG	NM_001286403	13.2889	9.26032	15.6087	9.20096	12.3688	9.21595	17.0188	18.1399	5.82192	17.2115	4.70587	17.6877	3.17789	27.4786	1.79632	17.8628	2.71882	27.3234	0.412279
AACAGAACACATGAGCTGAG	NM_001001914	29.9647	30.0606	18.7937	29.775	20.8954	28.7674	24.5927	18.8686	14.2598	17.8485	11.8062	17.1235	14.4794	14.8199	4.56441	17.4659	13.2988	7.87746	0.747855
AACAGAACTTTCTCATCTGA	NM_130840	37.685	59.8947	53.4777	59.4401	46.8151	60.6656	41.4399	38.5166	46.7201	36.8054	49.8917	40.932	43.3645	44.3959	35.0576	41.9097	39.0105	44.1079	20.8249
AACAGAAGCTAATTCAGCGA	NM_022569	12.9801	8.32579	6.40535	7.63899	6.47255	7.89938	7.99874	10.9382	7.81451	6.24252	5.48821	7.54365	6.26107	2.83197	1.78159	5.83937	5.13216	1.35014	0.6328
AACAGAAGGTTTTTAAATCC	NM_003063	11.5904	10.6055	16.2158	12.2883	15.0878	11.9631	19.5434	17.7925	13.8813	20.6131	10.8579	19.6994	10.4597	21.3249	8.28956	19.4924	9.27658	13.55	7.9867
AACAGAATGAAGCCCAGGGC	NM_005148	9.89195	13.1542	6.62532	13.9967	5.64501	9.15375	4.95938	7.48133	17.6884	7.75856	11.8062	8.37775	20.8246	8.55978	1.28098	9.24479	22.0459	8.92649	0.268461
AACAGACAAAGACAGACTAG	NM_001282948	17.2262	7.88685	13.7258	7.59018	15.6642	10.3666	17.8685	10.3451	9.86276	18.3454	11.7588	11.4197	7.47119	20.8884	25.222	14.1545	8.34994	39.1833	37.1147
AACAGACAACAAGGCCACCC	NM_198097	20.5459	23.4482	18.477	20.452	14.2603	15.7158	16.4387	28.1291	33.7516	35.2129	18.0412	30.0642	39.2185	52.8066	3.6957	32.1531	45.833	87.0988	2.09016
AACAGACCAGCATTTTCCCC	NM_138766	20.0055	11.7382	9.06252	10.409	7.47742	14.4407	6.40553	22.2152	32.4046	13.9883	75.8511	23.784	39.9866	7.11186	282.36	27.7971	50.4866	5.38115	339.794
AACAGACTCAGAGATAGCTG	NM_001199298	25.6413	36.036	26.7388	35.3395	29.4368	35.2777	38.0819	30.5354	23.2988	31.4674	18.1715	29.8925	22.4451	40.7761	12.5006	30.2832	18.7059	52.2282	14.679
AACAGAGACAAGAGGAGGTG	NM_016190	23.9429	32.0996	18.609	29.3479	17.6591	29.3065	18.8081	14.7	19.4472	13.3513	17.4011	17.6509	21.0246	11.083	6.78772	16.1392	17.7996	8.73222	5.74314
AACAGAGACAGAGTGAGTTT	NM_001206602	17.3806	12.4745	9.61683	13.4598	9.32461	15.1871	6.716	22.6389	31.5586	26.7664	33.2019	20.6929	38.545	28.1387	22.0859	18.803	39.7641	28.7318	19.6456
AACAGAGAGGACCGTTAGAG	NM_001004339	15.9138	23.3774	21.6885	23.3563	18.3093	22.6304	18.1626	11.9549	25.3471	8.93062	26.3505	7.51912	19.7618	6.2282	25.6196	7.57342	18.044	4.12814	26.7214
AACAGAGAGTGAGCCGCATC	NM_001190347	10.7412	10.5488	5.12956	11.6171	6.78288	11.8076	8.28471	14.5475	13.77	14.0011	10.9053	16.228	15.4054	10.9978	3.31288	15.0215	19.8769	10.0241	0.661564
AACAGCAAGCTTTTGAGGGG	NM_202000	12.0536	10.9311	14.8696	8.1027	14.6593	11.4862	13.9712	10.9128	26.7942	10.676	28.7094	8.67213	31.3264	9.66702	20.2306	7.5003	27.7381	6.13878	14.4873
AACAGCATCTCACTCTGCAG	NM_001284217	23.3252	28.6305	32.3083	30.7146	28.2546	29.773	24.4538	18.1738	15.6068	17.2625	15.5163	17.5651	15.4264	15.2458	14.4294	17.9568	13.2988	14.871	5.32127
AACAGCATGTCTCTGCCAGA	NM_012417	14.8329	13.2391	14.9928	13.8502	12.9008	15.3737	11.6264	16.5894	21.0725	13.9883	41.938	14.7807	22.6451	5.81299	137.109	13.8724	20.1722	1.85523	162.975
AACAGCCGGACGGCGTCGGG	NM_015387	19.1563	14.2303	11.5261	13.0083	9.02906	14.7103	7.70461	9.10808	6.22266	10.6632	6.32981	9.34677	5.42976	13.9682	10.9104	8.9523	2.99376	21.9034	10.3837
AACAGCCTAGATTGTAAAGG	NM_001042405	5.95461	5.1399	2.94752	4.01474	3.88648	4.14666	4.12601	2.12663	2.77181	1.03193	1.63579	1.07942	3.05161	0.436506	1.14846	0.72078	3.38071	0.126272	0.287636
AACAGCCTGGAAACAAATCC	NM_006610	16.1454	13.6498	12.8195	13.1913	10.3295	13.9742	11.5937	10.0655	23.1207	6.15334	24.288	7.98523	26.7174	5.74911	10.5865	8.07483	29.8256	4.96348	5.91572
AACAGCGCAGTGATAAAGCC	NM_001201380	30.5051	34.8466	26.6157	35.071	26.304	31.9915	34.3971	21.995	16.8424	15.7974	16.3224	21.0364	15.1002	14.0534	45.9238	19.0641	14.6837	11.4131	62.4075
AACAGCGTCAAATGCCGTAT	NM_005638	41.0047	38.2165	54.7095	39.7081	55.4895	49.5111	52.5352	35.136	40.3082	39.2132	43.3011	34.5781	39.9551	51.6462	31.8036	32.9365	44.4074	73.0632	18.2074
AACAGCTAAGCATTGAGCTG	NM_001282559	17.7666	16.5383	7.64595	17.926	8.30496	21.0443	9.17527	10.5908	31.4361	8.84144	25.5682	9.3713	39.3447	8.52785	6.96441	6.29899	48.7046	6.99355	1.69705
AACAGCTGAGACTAATTAGC	NM_183234	13.6749	8.72226	6.86288	9.87211	9.33938	8.73908	11.9859	7.75246	25.5586	8.05157	28.6383	6.5133	25.6125	13.3294	43.1263	6.1423	26.8827	12.2678	43.8645
AACAGCTGAGCACACAGGGC	NM_014249	12.8257	3.61068	7.88351	3.78289	7.32964	4.86196	7.12452	7.42203	5.92211	9.23638	5.91494	7.65405	2.67279	11.4982	3.0184	6.85264	1.82273	13.0643	0.690327
AACAGCTGGACCTAGGGAGA	NM_004533	20.8548	18.6339	38.1066	19.0365	30.22	20.1113	28.2448	12.6242	15.3062	11.1728	12.956	10.7206	15.6579	5.86622	7.24416	11.7832	14.6531	3.15681	2.71337
AACAGCTGGTGGCTTCCAGC	NM_001015054	10.5868	22.4995	8.00669	25.0647	6.91587	26.8911	6.54443	6.812	2.42673	10.2428	3.08193	5.26216	1.73626	11.8815	0.912882	4.79476	2.02639	10.5195	0.421867
AACAGCTTAATACAATTCAG	NM_001004746	13.6749	9.3736	8.70178	9.54264	6.85676	9.72391	7.32061	8.32013	6.25606	9.10898	4.56363	8.04656	2.87272	4.82286	1.32515	5.78714	2.11803	2.62258	0.546509
AACAGCTTGGAGCGCAGCTG	NM_001278064	10.3552	17.0481	9.43206	19.549	11.2309	27.3472	9.9106	12.3955	17.8665	8.34459	28.2826	12.8549	22.3609	5.23808	63.7839	10.958	25.8746	4.80806	75.6292
AACAGCTTTGAAGAGAGCAG	NM_001277176	22.3988	35.1439	30.1791	31.3492	20.9249	25.6263	17.9665	29.1967	32.7163	23.747	39.5317	32.3334	41.5019	21.6869	43.6416	29.2491	51.9835	28.6735	27.4022
AACAGGAAGTCCAGAGGCCC	NM_018420	9.27433	7.26383	13.8841	7.95627	14.3342	6.36512	13.0889	15.632	5.2208	14.3833	2.6552	15.9459	5.13513	7.37802	0.33865	15.9303	5.23399	6.09021	0.172582
AACAGGACAGACAAGGTCCC	NM_145186	30.1191	17.3029	32.2731	17.8528	30.1018	18.152	30.1158	27.3497	28.6421	22.0017	21.5261	31.622	31.1159	30.3851	9.9828	31.3487	34.6625	61.7375	6.89368
AACAGGACCTGGGAATGCAC	NM_001652	22.7076	11.5825	9.91598	11.4097	8.9995	11.9942	8.41543	9.25212	12.3006	8.06431	14.331	7.55592	9.34425	3.08748	5.0503	9.38059	6.54758	1.26272	1.27519
AACAGGACTCTAGTCGGAGT	NM_001013626	13.1345	22.9526	10.919	25.5528	9.38372	25.9788	8.32556	10.0147	22.6866	15.1986	24.3947	9.91101	27.4435	27.1273	37.6343	11.2922	28.1963	41.4076	20.5468
AACAGGAGCAAAACAGGTCT	NM_001286688	16.4542	15.6887	24.9351	17.4989	24.8558	16.4726	28.6043	20.3174	12.8572	16.6764	16.998	16.412	13.0483	11.8815	17.7276	15.8676	11.6594	8.15914	13.6915
AACAGGAGCCAGGCCACGCG	NM_022087	13.0573	12.1347	7.17963	11.2632	9.20639	10.3148	7.94155	13.5308	4.16329	9.15994	1.96769	13.1002	3.6935	7.95293	0.382821	10.4879	3.25851	10.7137	0.076703
AACAGGAGGGCAGAGGGGCT	NM_139062	16.1454	11.7949	11.6053	11.5317	12.9747	12.6991	16.6348	7.96427	2.02598	7.22349	1.93213	6.01039	1.97829	4.14149	1.53129	5.27528	1.54779	2.58373	0.862909
AACAGGATATTGCTTCATTG	NM_001146321	16.9174	17.218	8.07708	18.5361	8.60051	19.4582	11.9695	15.2423	12.8127	13.5424	11.1542	12.3152	8.94438	8.70884	6.25766	12.0026	6.03844	5.41029	4.6693
AACAGGATTCGTCAAAAGAG	NM_000237	31.4315	25.9544	31.4021	24.5766	31.4613	23.7915	28.2857	27.2395	21.9407	14.5744	24.5843	29.4386	21.5612	7.01604	54.3754	29.9907	22.6365	4.41953	69.5984
AACAGGCTATCACCTGGGAA	NM_001004492	19.8511	26.3084	28.3402	26.9439	22.8904	18.8466	18.7182	17.4197	24.6792	14.3068	24.0983	13.6276	23.2028	18.0671	15.7399	13.6635	22.2597	16.7942	5.89655
AACAGGCTGCTCGGCTTCAG	NM_020157	16.9174	19.9366	21.0022	23.2465	18.6197	19.821	16.1446	16.5555	11.0873	20.3583	10.4904	16.9395	11.0489	37.5289	1.56073	16.6929	11.4557	51.3054	0.0287636
AACAGGGAGAGGAAGAAAAG	NM_022359	13.2117	17.0764	12.0452	17.3403	10.9354	14.0364	9.1671	13.4291	19.6031	13.1093	22.0121	12.3029	20.1301	18.1523	15.9607	10.7908	20.5592	24.6425	8.60992
AACAGGGCAGCGAGCTGCGC	NM_002844	28.8838	31.0377	23.4218	32.301	17.3931	37.662	15.3194	23.7657	17.4769	24.1802	23.316	21.6742	15.942	40.2757	43.568	17.5808	14.2356	77.5895	34.4876
AACAGGGCTCCTTGGAAGCC	NM_173651	11.2816	13.2391	13.4266	12.1174	10.1669	13.0516	11.1688	14.6153	18.2672	18.3454	19.2739	17.332	17.0364	17.4177	6.78772	16.7137	14.5411	15.3664	4.28578
AACAGGGCTGAAGGCTGAAT	NM_001161376	13.5977	13.848	7.9715	14.8265	9.36894	13.7047	8.30105	20.8003	9.96294	25.4032	6.59059	22.7046	11.5435	21.5592	1.03067	23.7858	11.7307	15.3858	0.278048
AACAGGGCTGGGGTAAGGCC	NM_003240	8.19349	12.2055	11.5349	12.813	11.955	14.0261	12.5251	5.80375	10.9759	4.66278	19.9496	4.68565	10.2597	3.5027	33.438	4.51271	8.58415	2.50602	27.335
AACAGGGGAGTAAACTCCCA	NM_001281723	6.64944	3.86555	3.73939	2.95309	3.39883	2.77826	5.19632	10.3366	6.70133	9.77145	8.70053	11.3216	5.90329	6.88828	17.4478	11.1251	4.28698	5.92509	29.5594
AACAGGGGGGCTGCGGTTCC	NM_004720	10.9728	10.478	9.70482	10.0918	9.2655	10.5532	12.8437	12.065	9.15032	13.3896	5.39338	12.168	10.1335	16.0336	1.19264	11.731	8.64525	23.0204	0.13423
AACAGGGTGACCCTGCTGGC	NM_152219	9.89195	15.5047	27.5043	14.8143	31.1658	15.6951	27.4604	14.09	6.37851	15.9503	3.25973	16.78	6.33473	13.4252	0.736195	20.1923	4.90814	6.28448	0.115055
AACAGGTATACACCTAACTG	NM_001029869	19.0019	17.5578	16.1982	17.1572	16.8907	17.7684	14.8618	10.9805	12.2672	10.332	11.6521	8.69666	11.3436	12.6055	8.4368	6.49747	11.6696	18.6397	3.23112
AACAGGTGCTGGCAGCCAGC	NM_001040630	11.2816	7.81605	14.7376	8.16371	13.7579	6.27182	10.7603	11.6838	13.0798	13.6698	8.39234	11.9472	15.0792	14.4899	1.63435	11.5429	16.0176	14.2202	0.201345
AACAGGTGGCGGAGGGCACG	NM_005038	11.8992	19.6959	3.36105	21.4282	2.33485	18.5252	4.13418	4.94802	1.54732	3.0703	0.355607	3.91289	0.989143	2.84262	0.26503	1.89074	0.417497	1.96208	0.00958788
AACAGTAACCGGATTGGCGA	NM_003536	7.11265	4.03546	3.51943	4.61268	3.75349	6.07485	4.11784	3.406	13.2134	3.80921	14.2362	2.84574	14.1426	4.60993	14.0908	3.1965	15.8649	3.05968	4.81312
AACAGTAAGGGAGGTAGGGC	NM_001145008	5.33699	9.20368	3.11469	9.59145	3.73871	6.26145	3.82371	4.18548	8.44902	1.32494	9.03243	4.9555	9.10222	0.255516	14.0024	3.61435	8.96092	0.0291398	15.657
AACAGTACGATACGCTTCTA	NM_018293	41.8539	26.0535	39.1096	27.3832	38.9092	29.9596	40.5738	34.6954	19.4695	36.0919	24.2169	34.3451	9.81777	40.7016	15.8871	33.3335	7.11782	50.6547	11.352
AACAGTCCGTGGTACTTAGC	NM_002435	24.8693	17.841	22.1988	19.1341	26.703	19.821	28.1713	26.7481	30.6347	24.5369	21.775	29.8925	32.2629	19.5044	14.076	30.6906	33.1859	13.8705	11.352
AACAGTGAACCCGCTTCTCT	NM_017573	38.9202	45.3246	55.3958	43.3202	62.3167	49.5629	61.6451	35.297	27.5512	36.9328	28.6264	29.8312	21.1824	47.9412	26.2527	28.8521	21.2516	59.3675	14.9954
AACAGTGAGTGCTAGAGGCC	NM_172165	13.8293	4.89919	18.565	4.73471	20.1417	6.72795	21.1039	14.8017	8.27091	10.1409	10.9171	13.554	10.4912	6.27079	18.4638	13.4964	11.7307	3.46763	28.917
AACAGTGCCTGTAACCTGTG	NM_001113475	13.9837	13.1825	17.1484	11.8246	16.2553	11.8387	11.6754	11.5313	17.5993	9.35104	13.679	10.5488	15.0686	11.2108	6.25766	8.33598	16.3537	16.4737	4.09402
AACAGTGTTGGGCGATGTTG	NM_001079900	27.1082	21.3384	19.6648	19.2927	24.2942	17.1361	27.9833	21.4103	20.8498	15.7337	16.8439	18.4605	20.0985	10.0609	19.2589	14.7081	17.3007	6.26505	12.0328
AACAGTTCCCTAGAGATTGG	NM_021120	16.1454	14.3153	23.8441	13.0327	24.0726	14.4304	24.0698	17.7247	23.5994	12.7781	27.8559	18.2397	23.4132	8.61302	21.276	17.7061	19.2252	8.11057	10.9302
AACAGTTTACAGGGACTGAG	NM_001248006	5.8002	3.70979	4.9184	3.44121	6.56121	1.7416	5.27803	4.18548	4.0631	4.56086	8.61755	5.1027	4.05128	3.8008	8.61348	5.51554	3.10577	2.37004	7.2772
AACAGTTTTCTGTGAGGGGA	NM_213602	12.6713	17.0197	16.8053	15.9369	14.8662	13.7462	14.6249	13.5816	25.3805	7.04513	26.8365	9.61662	25.5599	4.56735	42.0073	8.9523	26.8624	4.06986	46.645
AACAGTTTTGCCTCCCCTCC	NM_001080523	21.704	11.7382	24.5744	10.9826	24.1021	12.2948	20.0009	15.5134	13.7811	17.6319	12.1618	14.1428	10.4807	24.636	15.6368	13.768	7.55568	47.6435	17.4308
AACATAAACCTTACACCAGA	NM_003513	32.5896	37.0271	39.8663	36.8282	35.466	30.5609	33.58	37.1694	32.4937	36.9455	26.1846	36.9087	27.938	38.5616	22.9987	39.4027	23.8381	34.3849	23.4232
AACATAGCCATCCCGGGGCC	NM_001012762	11.1272	5.04079	7.66355	4.90555	9.11772	6.32365	6.91209	19.7073	10.5195	18.9951	7.37293	19.9692	6.74511	23.582	0.765643	19.3775	3.58437	32.52	0.517745
AACATAGCTCATTGCTTGAC	NM_001256794	25.1781	25.4446	20.1223	22.5631	18.3537	24.486	21.6677	20.3089	15.8962	22.3711	12.6004	20.6316	11.8381	30.0444	8.27483	19.8998	9.63298	34.8997	6.39512
AACATAGTGCAGTATTTAGC	NM_018099	20.8548	20.1207	24.0993	18.5606	24.1169	14.5548	21.9128	18.8601	23.8777	14.5107	16.3698	20.4599	31.4947	8.96435	3.82821	18.1031	30.3246	9.48986	1.44777
AACATAGTGGGCGAAGCGAG	NM_001166434	8.19349	4.21954	14.4736	4.02694	17.4522	3.36916	9.85341	8.43027	1.60298	9.96255	0.971994	6.03492	1.35744	13.4252	0.0736195	4.84699	1.25249	11.8696	0.00958788
AACATATTTTACTTGGTCCC	NM_001206945	37.5306	39.7174	54.5159	35.5957	60.3513	37.2992	69.1291	62.1213	43.8035	63.7883	42.0802	70.1008	42.6489	70.5437	42.2576	75.5357	40.8842	97.764	32.2153
AACATCAGAAAAATCCAAAC	NM_001160154	21.2408	15.9861	30.1087	17.3159	26.5256	14.5548	21.5533	23.3845	18.9574	27.6327	16.9625	20.9014	14.4688	40.1692	15.4454	18.897	10.804	36.2013	10.3837
AACATCATAGGACTTTGGGC	NM_001004135	16.377	13.0268	15.2127	13.6794	11.822	16.4622	8.08045	11.4719	20.2598	13.7335	22.8537	11.7632	25.3494	13.3614	17.065	13.5172	31.9131	10.7429	9.53994
AACATCCAGATTTGTCCGCA	NM_001002909	23.4796	30.7403	31.4637	29.6652	31.55	30.7889	33.2042	34.5175	39.8852	26.4097	36.8646	34.5659	48.7521	29.2885	32.8785	37.6791	52.0446	28.4404	17.4979
AACATCCCCTGGCCAGGTTC	NM_053064	18.6159	17.6994	28.129	18.6826	27.0428	16.5348	25.4342	19.4701	11.8553	21.7979	11.0594	16.179	14.2584	17.9926	7.40612	15.4811	14.592	10.2961	2.55996
AACATCCCGCAGTGAGAGCC	NM_005468	17.0718	16.1702	21.3717	17.804	21.0875	20.3808	23.2201	16.869	14.9945	13.7845	12.7782	17.8594	16.3314	12.1477	5.83066	18.4269	18.1357	19.7762	2.33944
AACATCCCTCGGTGTTGCTT	NM_181535	21.318	33.289	23.5186	36.5476	25.6981	39.5799	26.0225	23.2913	18.8684	19.0333	16.3816	21.6374	18.1624	11.3705	8.51041	22.3546	15.3456	4.65265	4.27619
AACATCCTACTTCCTTCATA	NM_144625	26.7222	47.1795	24.636	50.1782	24.0282	50.4752	25.279	30.8234	37.425	40.6273	35.7385	28.2243	38.7239	51.1671	47.1312	27.703	37.6562	61.145	55.7343
AACATCTGCTTCTTGTTTTC	NM_006637	24.7149	36.1917	29.3256	32.423	29.0082	34.8838	30.8266	39.4655	29.5437	42.7167	30.6771	38.8345	23.9815	42.8096	17.0503	42.2231	19.4493	47.9544	8.73456
AACATGAAATTTTGGACAGT	NM_001102608	33.516	70.5144	34.3408	71.6918	36.7369	74.7228	36.3334	47.9551	61.4252	42.9969	62.6225	46.1819	69.9345	33.1745	33.9533	48.3654	81.5545	31.131	17.5458
AACATGAGTGAAACAGGACT	NM_001164830	18.3843	12.9843	14.1833	10.4823	15.0435	11.2478	15.9566	14.4204	15.9741	16.893	14.3191	13.2719	17.531	27.3934	8.4368	11.7936	22.0357	68.2745	6.37594
AACATGCAGTTAAATATCTG	NM_000591	16.763	21.3525	24.636	19.5124	22.7278	24.1543	19.3637	19.4447	12.7459	13.122	9.69623	15.5289	12.0381	9.21987	3.47484	13.277	10.9669	7.01297	0.661564
AACATGCTCAAAGGGATGAA	NM_001290185	10.5868	12.2621	10.1096	13.7282	8.9995	13.2382	9.3877	15.7591	23.8554	15.7337	26.7061	15.4676	34.5674	13.3188	18.0662	13.2039	41.0166	10.5972	13.0299
AACATGGCGCCCCTCGAGCC	NM_001202464	12.3624	21.4658	15.943	25.2233	16.5065	23.2939	17.5335	13.5732	23.143	14.0011	25.1059	13.4191	24.8969	11.9241	36.957	12.9114	27.3817	9.44129	25.8106
AACATGGCGGCGGCAGCCTC	NM_024789	9.73755	16.1418	11.2622	18.1579	8.5414	19.6759	7.25525	12.1074	11.488	10.8926	7.81151	12.0698	9.00752	5.94075	1.76687	11.7101	6.45593	1.42785	0.6328
AACATGGCGTCTTCGGGAGC	NM_173478	11.5904	11.8798	8.24425	12.3981	7.03409	7.43289	7.84351	18.589	10.3526	21.1099	10.4549	20.9014	8.39719	32.5144	8.59876	20.7459	8.04446	39.3193	4.94735
AACATGGCTTGCAGAAGGTA	NM_001163152	25.7185	33.1333	46.7468	30.5316	43.4606	26.5075	42.5919	32.4417	45.4622	40.3088	59.019	34.8112	50.0254	48.8887	64.7704	35.8719	55.1402	42.8161	54.2099
AACATGGGCCTCTAGCTATA	NM_032578	6.88104	14.5418	13.4706	16.3152	15.6642	22.4231	17.4681	6.79505	24.4565	4.85388	18.456	4.07235	24.3392	1.69279	5.33005	3.489	22.6263	0.83534	1.78335
AACATGTCCACTTTAGCACC	NM_139158	41.6223	39.1794	37.5435	37.4628	38.8944	38.9993	38.4087	42.0327	34.3972	50.9339	23.4227	44.4278	34.0307	63.9429	4.01963	47.185	32.1982	80.6978	0.81497
AACATGTCTAACACTGGGAG	NM_007156	25.7957	25.7845	58.66	25.3331	48.1156	16.3897	69.6602	18.3178	23.4324	9.58035	13.5012	14.8542	23.6342	5.64264	12.9718	15.22	24.5509	3.86588	9.53994
AACATTAGGAACATGGCGGA	NM_013356	9.96916	8.09924	6.40535	8.17592	5.23124	9.32998	3.40702	7.80329	15.0279	10.1282	20.4474	6.78315	12.1012	11.6366	17.0061	6.31989	10.7226	6.84785	13.6148
AACATTCGGCTTGATGCTGT	NM_001192	19.2335	19.0729	22.6387	18.1335	23.5701	17.4678	20.6055	20.3343	24.4343	14.2941	19.428	21.3675	27.0646	8.62366	11.3521	22.8247	25.2637	5.02176	7.24844
AACATTGAGGATGATAAAAG	NM_004159	20.7776	18.6481	12.9075	17.6941	15.1174	15.975	18.0237	27.2565	17.0539	34.8307	28.5671	28.0403	14.9003	53.8287	47.7791	24.3498	14.7244	72.4415	45.4465
AACATTGAGGCCCTGTAGCC	NM_001012706	17.6894	23.6889	21.1869	23.5759	21.2057	20.8266	22.9586	21.5629	26.8276	21.1226	30.4163	17.5283	25.6967	18.1949	34.1006	15.7318	29.347	14.9196	42.0141
AACATTGGCCCCTCAGTGAT	NM_001204314	40.8503	42.7334	40.5526	42.2951	39.057	46.2974	37.4854	57.0801	61.6367	75.4326	72.1172	59.2207	67.851	90.5591	33.0552	58.3101	67.156	85.331	16.2515
AACATTGTTTAGGGGACCCC	NM_001206927	14.6013	10.648	4.84801	11.4951	6.32477	13.9328	6.14408	5.06663	8.24865	4.02579	6.60244	3.94968	9.15484	1.91637	3.12147	3.64569	9.72463	1.36957	3.60504
AACATTTAATTTTCTCCCCC	NM_001190836	24.5605	22.1172	26.8884	24.0762	29.9392	29.2443	29.168	27.6462	43.5141	28.3461	52.6892	23.3792	48.3523	23.4436	40.0343	24.1723	50.4357	17.0662	20.566
AACATTTACGGCGTGCCTCC	NM_001173517	23.9429	15.9719	13.0395	12.874	15.4277	13.9328	18.0973	18.3771	20.7162	16.5236	15.5282	16.0073	20.8562	8.02746	5.06502	14.0187	20.8239	3.82703	3.26947
AACATTTATCCAACAATGGG	NM_007360	20.7003	18.7189	20.1399	16.4251	20.5703	16.6592	21.9618	24.3334	16.1633	19.8104	14.3073	21.7846	20.0354	19.1637	3.28343	17.6957	21.0582	15.2401	0.421867
AACATTTTTCCCGCTGGGAT	NM_016303	16.9174	18.3366	15.6966	20.6839	15.871	19.0021	14.968	24.8587	4.48611	12.2939	8.48716	24.1274	2.62018	5.07838	5.09447	23.2008	1.41542	2.36032	3.37493
AACCAAAAACCTGCATTTTC	NM_001278427	10.9728	14.6268	7.44359	14.0455	6.88632	14.4926	8.57884	12.0227	15.5066	13.7463	18.4916	11.8981	14.0795	11.2427	10.719	12.9949	12.3314	7.10039	5.74314
AACCAAAAAGTATCTGAGAC	NM_001098831	11.822	17.6994	6.07101	15.7051	6.57599	11.818	8.32556	4.27868	15.2394	4.66278	26.0186	3.86382	15.2686	1.94831	45.3791	3.56212	14.7142	1.2433	44.6412
AACCAAAGCCTTTTTGTCTT	NM_005665	24.0201	38.0466	29.308	39.879	26.6882	41.7983	27.9997	42.1175	31.8146	41.0095	36.0704	42.0482	32.2839	38.5297	13.384	44.2601	41.4952	28.9358	7.45937
AACCAAAGCGTGACAGCCAG	NM_004517	17.7666	14.6834	12.3004	13.6672	9.63493	14.223	9.14259	15.954	6.48983	20.8296	4.96665	17.0989	4.87206	20.1432	2.45889	19.1895	4.3379	19.6791	1.51488
AACCAAATATGCTTCAGGCT	NM_009587	29.3471	25.3172	36.514	24.3813	33.8109	24.5897	32.8038	42.9054	38.4492	39.9266	41.6298	45.0534	39.934	51.199	51.2833	49.9428	36.3935	47.391	47.5942
AACCAACAATAAAGTCTTCT	NM_001205228	21.5496	27.696	34.9391	27.0415	42.2046	23.553	38.6783	30.9251	17.0761	26.2313	14.5918	30.7511	12.6168	16.8321	4.84416	28.3507	8.11574	10.7429	2.10933
AACCAACACATTTGTATACA	NM_014485	28.961	24.0429	23.061	22.0506	19.1073	19.3027	19.282	41.7786	24.8907	39.8502	14.0702	44.4769	18.7727	36.1768	4.46134	44.6675	14.6633	30.4414	3.32699
AACCAACCGGAGGCGGGTAT	NM_002105	19.6195	23.165	27.214	25.8579	27.3679	21.1791	31.7744	23.9606	24.3897	25.9128	21.6328	23.4896	30.1373	31.1517	9.18771	25.2378	30.8744	31.6652	4.56383
AACCAACCGTCACCCCACAG	NM_173628	20.7003	21.5508	19.2073	20.8181	15.3391	18.1416	14.0856	14.8864	12.4342	23.4286	9.95701	17.1725	9.43895	37.827	9.20244	15.6169	6.42538	37.3961	8.1497
AACCAACTCCCCCCACGCGA	NM_004282	12.3624	20.1065	14.0337	19.1463	13.1963	14.8865	11.8061	15.6235	15.4286	14.3196	11.4506	14.5599	12.9536	9.50732	5.84539	13.4964	12.7999	12.3164	2.03263
AACCAAGTCAGCGCTGGAGT	NM_001146688	16.377	19.0445	13.0307	18.1579	11.157	16.1927	13.3176	11.6329	10.8535	9.18542	15.1844	11.5669	12.6379	7.65483	16.4908	11.522	13.0442	8.09115	13.3751
AACCAATAGTTTGAAAATGC	NM_001166600	23.0936	11.894	15.5735	14.0699	14.4081	14.3889	17.3946	18.1145	13.8813	17.7338	9.53028	18.5218	12.9641	12.5416	4.09324	18.8761	13.8996	9.77154	2.25315
AACCAATCCCATTGCAGGAG	NM_001242929	9.96916	8.90633	9.37927	7.80983	11.3048	10.688	13.4565	6.95603	7.34697	1.567	7.90634	7.86257	8.9549	0.244869	13.2073	9.25524	8.51287	0.262258	9.16601
AACCAATGGACTCCAAGGGG	NM_002136	17.0718	6.18771	7.9891	5.08859	6.72377	3.79419	3.08838	12.1243	11.488	13.2494	8.25009	12.8303	12.1223	14.1918	1.50184	12.1697	9.745	22.0103	0.479394
AACCAATGGGAGGCTTTGTC	NM_001756	16.2226	11.9506	13.0219	12.3127	12.3836	11.8387	13.8242	18.6567	22.3192	15.9885	21.4787	18.6935	24.6023	10.6784	10.9546	18.6881	29.1433	6.73129	4.65971
AACCACAAGGTTCGAGCCGC	NM_018031	14.7557	10.648	7.63715	10.9582	7.37398	9.14338	9.1671	12.6751	8.54921	13.4023	4.71773	15.7374	7.17655	13.2336	0.279754	18.1031	6.36429	10.6846	0.18217
AACCACACCGTGGTTGGTCC	NM_001127621	1.94006	0.920368	0.862259	0.964026	1.71419	0.393933	0.988609	0.694756	2.03712	0.713431	1.20907	0.294386	1.37849	0.755901	1.20736	0.302937	0.824812	0.41767	0.488982
AACCACAGAACCACAAGGCC	NM_001031680	14.9873	4.51689	12.1772	3.59984	14.5115	3.29659	13.5872	14.8441	12.924	21.938	6.51947	18.117	15.237	30.268	0.750919	21.7697	16.5064	42.2527	0.0191758
AACCACAGAGTCCACTGAAC	NM_001282864	17.9982	20.0357	18.0723	19.7808	19.196	21.7389	18.5875	17.3181	12.3563	14.0903	15.3741	18.3624	13.4587	12.7119	16.5349	15.1886	13.4719	11.0537	14.0175
AACCACAGTGGGCTAGTGAG	NM_152430	12.2852	7.40543	7.90111	7.07766	6.05878	9.14338	5.5068	12.853	7.30245	11.6697	5.73713	12.0576	6.52414	7.75065	2.16441	13.1725	4.32772	2.53516	1.71623
AACCACATGGCAGAAAACGC	NM_052956	12.6713	9.01961	8.12987	8.43218	6.36911	9.09155	4.41197	5.56652	3.67349	7.78404	3.43754	5.8264	2.54652	8.42138	0.60368	8.14795	1.70054	6.09993	0.0479394
AACCACCAAGGCATCACCAC	NM_000123	30.8911	18.1808	24.5304	16.4739	25.6981	17.8617	26.8722	27.6038	15.7737	26.6772	17.0099	30.3586	17.6467	18.9614	13.6196	32.9156	17.8811	11.3257	13.1354
AACCACCTCTGACAACTCCC	NM_001009613	17.3806	11.0727	14.3241	10.1772	15.1174	8.81165	14.6494	13.48	16.5307	8.9561	20.9216	12.3642	17.4994	6.02592	35.0134	13.4859	19.3678	5.10918	27.6706
AACCACGCTCACTCAGCGCC	NM_015679	17.921	14.9949	16.0662	15.2048	15.3982	8.89458	13.097	16.6318	16.4082	15.7337	13.8924	15.7987	19.0568	11.1043	4.22576	15.0842	20.0399	4.49724	0.747855
AACCACTCAGGGTCCTGGCC	NM_001165877	12.5941	12.3896	15.0631	11.7758	18.531	15.4048	18.3832	24.0369	14.0372	22.4603	15.5163	27.5619	12.1433	16.5021	6.64048	34.0856	8.5536	6.8867	5.31168
AACCACTGAGTATGACTGAC	NM_018538	22.1672	24.5668	22.4715	24.9549	19.2699	19.9351	20.2624	9.85367	26.9723	6.24252	22.0121	6.08399	24.2761	2.18253	4.40245	4.6694	22.1375	1.05875	1.96552
AACCAGAAGTGAACATTTGC	NM_001127507	15.8366	11.9789	14.8344	10.8605	14.0534	8.78055	16.6021	11.9125	14.5604	15.2368	15.4689	10.512	15.1739	17.2154	12.5595	10.3103	16.537	21.272	11.9753
AACCAGACCCTGTGGAATGA	NM_001145291	14.4469	19.8658	11.3589	21.5503	11.8516	16.8251	17.8767	10.2688	18.0669	6.16608	10.9646	10.6347	16.8365	3.26847	2.16441	11.4176	19.7547	2.28262	0.393103
AACCAGACCTTTGTCAGTGC	NM_001193347	33.2072	21.48	29.9415	19.9029	29.7323	20.4638	30.7858	26.0449	25.3248	23.0209	25.8645	24.9247	21.7506	20.3668	15.3129	24.1827	16.2417	25.3905	6.44305
AACCAGATTTGTCACAGCCA	NM_001286457	17.6894	14.8958	24.592	14.9851	18.2354	23.8122	16.8635	18.6652	21.4398	11.4022	18.4679	15.8233	24.476	8.09134	4.0049	16.3377	28.848	5.83767	0.862909
AACCAGGCAAATACAGGAAG	NM_001201428	16.763	13.14	12.7931	11.8368	12.088	13.1242	13.0807	22.5965	7.02415	10.7397	3.44939	25.2682	6.21897	4.80157	0.736195	29.3953	5.69222	1.62211	0.0958788
AACCAGGCGTGCGGCGCCCC	NM_001145527	11.7448	5.47973	6.7485	5.45468	4.47758	3.65943	4.4038	5.46485	12.3006	2.25495	5.51192	4.13368	13.0904	1.40534	1.13374	3.30097	12.8406	0.641075	1.21766
AACCAGGGAGGGTTGTGGTA	NM_173519	4.25615	5.12574	7.15323	5.33265	9.81226	9.72391	10.4907	2.65193	5.26533	2.17851	9.10355	1.49646	3.70403	0.21293	6.72882	1.58781	1.75145	0.116559	4.86105
AACCAGGTCTTTTATAGCCC	NM_001664	14.6785	18.1383	13.9017	16.4128	14.9105	14.0468	14.1673	27.409	12.6791	30.5374	12.6952	30.3095	9.29163	31.3007	13.2515	32.456	8.83872	30.0043	14.9475
AACCAGTACTTCCCACGTTC	NM_001204090	42.7804	28.135	25.3399	27.1514	23.9543	36.9571	26.3493	28.5612	18.5344	33.5695	14.5918	27.3411	16.5103	32.4079	7.43557	23.7231	15.5798	24.5648	5.26375
AACCAGTCCCTTCCACACCC	NM_016381	18.0755	9.26032	12.7403	8.68844	10.6841	6.20962	11.0054	21.6476	10.1744	20.0398	2.99896	26.1145	9.08118	20.3455	0.412269	29.0297	8.86927	14.8127	0.0958788
AACCATACACTCCACTGATG	NM_001039127	58.2981	65.7001	69.0423	69.2756	74.1092	58.7063	71.8008	62.9771	48.6793	55.5329	35.4896	56.7675	42.6594	46.7381	18.4932	58.3414	37.7784	37.1338	9.78922
AACCATAGCAGAAGCATGTC	NM_000998	18.3843	17.7419	11.2006	18.5361	11.423	16.2342	8.81578	23.215	18.0557	16.8675	32.9292	25.9183	17.531	14.3941	101.271	26.8674	15.2132	9.64527	154.442
AACCATCCTTACCCACAGAG	NM_033225	17.0718	10.9453	25.2255	11.9832	21.6934	9.74465	22.3948	21.5713	13.9592	21.7979	9.81476	23.2811	10.2703	24.2314	2.79754	23.0232	5.6413	33.0737	0.527333
AACCATCTTTAAGATGGGAT	NM_004446	14.6013	17.487	11.5349	17.0108	13.3293	11.818	16.2181	15.7337	12.0112	13.3513	12.5292	15.6638	12.4169	9.37956	3.26871	14.6454	11.3132	6.12907	0.584861
AACCATTCAGAGCCCCCACT	NM_001282851	15.5278	14.0462	16.946	12.8618	13.0929	10.2941	10.9482	18.9872	15.8628	28.0531	17.3892	22.2875	20.3616	36.3471	10.4981	23.535	24.836	46.0991	7.60319
AACCATTCCATAGCTGTTCC	NM_206901	18.0755	29.8766	11.0862	26.2117	13.1076	29.4516	10.9809	23.3845	18.3786	24.9573	18.1004	24.6181	22.0558	31.8969	6.37545	24.0782	24.9276	29.1786	3.64339
AACCATTTTCTCACAGTTAA	NM_017419	25.5641	41.3741	29.6864	41.7826	33.2642	47.9872	38.9969	36.9407	47.9891	35.9645	42.1276	37.9758	51.7617	30.3745	22.3803	38.5252	50.6903	20.6504	13.5189
AACCCAACATAGCAGAACAC	NM_004842	21.3952	20.7012	11.6141	19.9395	13.7431	22.7444	14.919	17.1062	23.6216	18.9187	23.6123	17.749	31.7262	24.7957	11.5877	20.1923	31.9945	33.3845	5.40756
AACCCAAGCGAGCATATGCC	NM_001287341	25.7957	36.4891	25.4191	36.8648	22.314	41.9849	22.4766	17.9789	21.6624	20.664	23.3278	15.2345	20.1617	24.1782	17.6687	13.7575	18.9605	24.9728	10.9973
AACCCACACTGGCGGCATTT	NM_033516	28.7294	37.8909	20.1663	39.5983	21.2648	37.7242	26.5699	42.3293	38.9278	41.4427	35.7148	48.5615	35.4408	30.3851	9.80612	50.9978	37.3813	12.8215	1.71623
AACCCACCAGCCAGGTCCCC	NM_004209	17.149	21.4233	12.3092	19.2805	14.2455	15.7158	13.1542	20.0801	12.6902	21.6195	13.9043	19.8956	13.1325	20.0899	8.55459	18.4896	12.8202	21.1166	6.6444
AACCCAGAAGAAACATGTTG	NM_001191033	8.5023	6.45674	3.01791	6.50413	2.91117	8.06525	3.7175	8.58278	7.95922	5.86032	3.84056	7.51912	9.16536	3.52399	1.76687	7.42717	9.54134	2.21462	0.210933
AACCCAGCCCTCGGTCCTGG	NM_001166108	8.96552	6.42842	4.15292	7.6756	4.47758	8.74945	3.14557	15.6574	6.77925	15.6955	5.35782	19.8956	6.8293	21.0801	0.927606	20.1923	7.20946	28.489	0.373927
AACCCAGTGGAGTCCTGAGT	NM_001190790	12.6713	11.7949	9.88959	10.9704	9.66449	12.44	10.9237	13.0479	11.911	17.1733	8.46346	15.8233	13.0904	16.6192	10.6748	18.8448	15.7631	15.9492	19.3867
AACCCATCCCGTCCTGCCAG	NM_001164347	17.6122	10.7046	27.1524	9.01791	28.5058	9.69281	27.8036	12.3192	15.9073	14.154	7.96561	9.73928	14.8898	11.3492	5.43312	9.07766	10.3763	6.09993	3.11606
AACCCATTCCTTGCTGGACC	NM_000276	21.8584	18.0959	5.05038	17.4135	6.22133	16.7732	4.95121	17.8434	28.1968	14.2431	23.4938	14.5844	28.3695	9.69896	20.2012	13.768	30.2227	6.36219	16.424
AACCCCAAAGTAAGAGTATT	NM_001193482	15.605	26.1668	23.1666	25.9921	22.2697	26.238	20.7526	19.504	16.9648	24.1292	28.3301	17.3075	16.9943	35.4635	36.7509	14.0709	15.0808	53.9377	36.7503
AACCCCACAGTAGGCAAATG	NM_057176	16.377	6.23019	10.9542	6.51633	10.9797	8.03415	8.08045	12.692	19.7812	13.4915	28.3538	11.7264	24.7707	11.2214	16.8	9.28658	26.2412	6.38161	5.1391
AACCCCGACAGGTTAGCCGA	NM_174905	13.7521	14.3861	9.10651	16.1932	9.35416	11.1338	8.46445	8.54041	8.39336	6.85403	3.59163	6.96714	8.20778	2.4274	0.86871	6.10052	6.61886	0.796487	0.383515
AACCCCGCCCCTGGCTTTTC	NM_023008	17.6122	18.8746	16.4533	13.9235	20.659	12.7717	19.3718	24.6215	13.4249	23.9764	14.817	22.2507	12.8483	16.5766	16.8147	19.8162	11.6085	12.7729	23.126
AACCCCGCCCCTTGGGACTC	NM_133467	21.6268	19.5684	10.1535	18.0968	8.88128	20.4845	6.36468	23.2743	30.6124	20.1035	39.7806	20.5335	27.6855	23.3797	80.5986	20.5684	29.8154	37.7652	136.944
AACCCCGCCTGTTAGGGGCC	NM_001166692	11.1272	24.4676	9.61683	25.0037	7.83208	21.0858	9.69	12.7174	7.76998	11.4276	4.48065	11.4075	8.52347	9.72025	0.780367	10.5819	9.6228	7.64434	0.0383515
AACCCCTCCCCACTCAGGTC	NM_012387	16.1454	10.6763	7.9715	10.5311	8.91084	9.16412	8.88114	16.5301	21.0057	12.6252	18.5271	16.5102	22.6661	10.8914	11.1754	14.8543	22.4328	11.6268	5.59932
AACCCCTCTCGCCCACCGCA	NM_001243743	24.9465	27.2287	25.1023	24.7718	28.1659	22.8066	31.5619	25.7822	42.8685	22.2692	39.8162	26.8628	42.6594	22.4641	40.0785	28.6536	46.0367	25.6139	33.8836
AACCCCTTCCGGGGGCGCCA	NM_014494	6.88104	8.07092	5.35833	8.85928	4.49236	8.93605	3.79103	7.02381	3.38406	4.29332	4.07763	6.86902	2.82011	0.670729	2.26748	7.91814	4.24625	0.281685	0.805382
AACCCGCCACCGCCCCTCTC	NM_001289797	26.3362	25.0623	19.1105	23.8444	22.7574	27.0258	28.351	16.5047	20.3378	29.1742	19.5584	18.7058	18.0045	54.0203	8.83434	21.4458	19.1845	81.3583	6.00201
AACCCGCCCAACCCAACCTC	NM_030907	15.0645	5.02663	11.0334	5.1008	12.0732	7.15299	8.5053	17.1317	7.91469	13.7463	7.124	17.6141	8.01837	8.20845	3.71042	19.0537	7.27056	3.87559	0.862909
AACCCGCGCAAATAAAAGCG	NM_207305	8.65671	7.57534	8.36743	6.61395	9.75315	9.79648	10.7195	7.01534	7.24679	15.7464	5.76084	5.54428	6.87139	22.2512	2.2822	4.84699	4.03241	22.2531	1.24642
AACCCGCGCGCCGTCGTCCC	NM_002359	18.6931	10.1524	20.1223	9.05452	20.8215	11.2374	19.1839	7.48133	9.3173	9.60583	8.43975	7.29833	9.56522	9.72025	3.51901	7.10334	9.16457	10.976	1.582
AACCCGCGGAACCCCGGCCC	NM_139070	11.1272	9.20368	10.1887	9.21316	10.6989	4.76866	11.5038	15.6744	7.40263	21.1226	11.0001	16.1545	7.65008	40.7441	4.81472	17.7793	7.6066	70.4211	2.37779
AACCCGCGGGTGTCGGCTCG	NM_015904	15.7594	11.5825	12.2652	12.1418	13.8761	10.999	13.5219	19.5209	9.47314	16.0267	10.3956	19.2332	8.66026	7.1438	6.89079	21.3832	8.45177	2.65172	5.33086
AACCCGGACACTTGCACGCC	NM_001173452	19.5423	21.1118	11.6493	24.1983	10.7876	24.9629	9.85341	17.3858	9.21711	16.1159	16.6661	18.0557	9.88091	9.74155	43.4061	19.5133	9.50061	6.20677	80.03
AACCCGGCTACCCCTGGGCC	NM_001142676	21.1636	37.7068	14.5792	39.7813	12.9155	42.5033	11.7244	24.1131	27.3063	32.6904	43.313	25.6975	29.2639	36.8795	197.698	30.91	31.2512	32.9959	219.351
AACCCGGGCGCGAGGAGCCT	NM_002318	18.3071	30.9669	24.2928	30.8366	24.1169	33.6501	24.5273	17.7247	16.3526	18.0141	14.5206	13.1861	9.97561	12.5629	2.22331	11.0938	7.70842	6.13878	1.76417
AACCCGGGCGTGAACGCGGG	NM_001387	9.19713	4.0921	12.6259	4.91775	11.0979	5.07966	14.1265	8.48958	1.61411	14.0011	0.734922	8.47587	0.947052	11.5621	0.0147239	9.03587	0.64152	7.88717	0.00958788
AACCCTAGAGTGACGTGCAT	NM_001195422	39.5378	35.2714	33.2498	34.1314	36.5596	33.2873	33.5392	43.507	43.5364	40.691	64.6376	48.1567	45.8268	30.9813	131.19	54.0063	45.0897	23.5644	122.514
AACCCTCAGGAGTGAGGGTG	NM_001135146	6.18622	1.01949	6.37896	1.58637	6.5021	1.3062	5.86629	4.99038	1.44713	8.35733	0.806043	4.93097	1.74678	10.8701	0.559508	5.37974	1.70054	9.55785	0.115055
AACCCTCTGAGGGTGTCAAC	NM_003742	16.763	12.871	10.9982	12.7642	12.0732	15.1249	13.4483	16.1488	18.1337	16.2942	11.6402	18.0802	14.3741	17.0876	5.59508	18.6881	9.82646	11.8502	1.93675
AACCCTGGAGGAAGGGAGCA	NM_145020	8.96552	7.23551	4.10893	6.77259	4.1377	7.62985	2.50829	10.2265	7.61414	10.7524	4.59919	9.84968	7.4291	14.7028	0.412269	11.3549	8.10556	23.8752	0.00958788
AACCCTGTCCCGGGCCATTT	NM_001009994	14.6785	17.756	24.1521	19.5246	28.7275	22.3712	25.8427	23.8589	17.2097	25.0465	11.7588	25.7711	13.7217	25.6687	5.09447	27.3374	11.9649	21.4275	2.80925
AACCCTGTTGAATGGTTTCC	NM_018931	14.7557	15.4905	17.7115	15.1926	18.9891	11.6625	17.5417	17.5214	24.1003	12.6379	31.1512	15.6147	25.2652	9.84801	37.649	13.9455	24.4185	5.95423	32.5413
AACCCTTATTAAGTGTGTGC	NM_130848	12.4396	12.1489	16.7877	11.5561	18.1911	8.95678	20.6055	14.5899	14.5826	8.87966	13.7502	11.5179	16.1735	6.74988	2.98895	9.00453	17.5654	4.92462	0.786206
AACCCTTATTTCCTTTCTTT	NM_007008	29.8875	66.5639	50.7501	68.4214	48.9431	68.9486	48.3274	52.6574	63.2842	50.4752	65.1947	52.3272	75.0907	55.234	56.7017	54.1212	77.9803	60.7662	68.1602
AACCGAAAACGGAGACAGAG	NM_198141	14.9101	24.2411	13.1715	19.4758	13.5362	14.0364	14.633	25.0536	19.3916	25.8236	29.9184	32.9467	19.4461	32.9616	61.0747	38.8281	15.9158	47.0316	70.4805
AACCGAAAACTCGGCGGCCG	NM_001168355	8.4251	4.96999	4.3113	5.1008	4.98002	6.32365	3.8809	5.67666	6.14474	5.27429	5.38153	5.16403	4.68265	2.68292	1.67852	4.52316	4.9896	1.84552	0.584861
AACCGAACAGAGTTCTGAGC	NM_153437	22.7848	17.1189	18.5562	16.7301	14.8957	13.1553	15.6707	26.782	15.5511	32.219	8.71238	25.1578	12.8694	48.2606	8.746	22.3024	11.639	64.0104	5.3021
AACCGAAGGTTTGGGATGCA	NM_017860	14.9873	12.6161	15.3447	14.5824	14.3637	15.7469	14.2899	8.11678	15.7737	8.9561	13.9161	6.89355	16.7313	5.64264	4.44662	6.43479	16.2926	3.62305	2.20521
AACCGACCGCGATTCCACTG	NM_013398	24.0973	12.6586	18.3714	11.4219	16.4178	7.45362	15.1805	13.319	18.7125	9.03254	21.4668	13.505	23.1291	4.51412	13.4724	14.4574	26.1801	1.15588	13.3367
AACCGAGAAGCACCGGGACC	NM_001127196	11.2044	19.526	16.6205	17.0962	17.2897	14.2127	17.5253	6.06641	16.386	6.59923	16.2868	6.84448	16.363	5.16355	13.3251	6.59149	15.2539	2.46717	5.7719
AACCGAGACCGCTTCGTCCC	NM_015889	34.5197	31.3067	32.1763	33.4114	30.6781	35.4954	38.1064	37.8727	28.9204	45.2519	28.0456	37.4116	27.917	78.1666	26.9006	38.9744	27.7279	109.789	34.4397
AACCGAGAGGAAGGCGGCTG	NM_003922	20.3143	13.9896	19.48	16.0468	18.0581	15.8195	18.8244	16.8436	14.7273	13.6444	19.4162	12.8671	17.0575	13.2975	42.2281	11.2609	20.9054	12.6175	44.2768
AACCGAGTTGGGAATTTCCA	NM_003190	13.4433	20.6446	21.3013	20.7815	21.9742	23.6774	15.0334	9.79436	17.2097	14.6126	15.0066	7.40872	18.678	16.566	12.6331	5.82892	20.3555	14.1522	3.72968
AACCGCAGCCGCAGTTCCTC	NM_001199918	57.8349	51.9937	66.1124	53.1679	58.3712	48.0598	67.9117	58.3849	68.0931	54.6794	88.2973	61.8579	71.9549	55.5534	282.743	63.8883	77.685	77.677	469.979
AACCGCCATCTCGTTCCTGA	NM_012459	20.1599	16.4817	22.1108	16.5837	19.6984	17.6026	15.8177	15.3439	11.2876	16.3834	9.99257	15.9459	10.9542	11.8708	3.15091	16.9749	10.1218	12.0056	0.757442
AACCGCGAAGAAGCCATGTT	NM_014810	23.6341	20.7862	32.3523	20.9889	29.821	20.7748	25.5568	26.6973	29.0762	22.2183	26.4928	26.7033	26.5701	16.3317	21.3791	26.9091	24.2963	8.15914	13.6148
AACCGCGGCCGGAGGGAGCG	NM_052899	6.72664	0.240712	5.75426	0.0976229	6.23611	0.134766	5.24535	2.40623	6.86831	1.07015	2.44184	2.14657	6.3242	0.117111	0.0736195	2.49662	7.73897	0.0485663	0.00958788
AACCGCTCCAGGCAAGAGCC	NM_022304	14.2153	10.294	19.3832	9.8233	15.738	8.51102	11.945	11.0737	24.3007	6.24252	19.345	8.99105	27.9801	3.17266	4.71165	8.39866	32.7583	1.321	1.12178
AACCGCTTCCGCCTTTACGT	NM_133264	30.5051	27.9367	20.1135	28.3228	18.2059	32.6238	16.0465	31.0353	28.8981	35.2002	19.9377	35.7679	27.0541	51.9123	9.57054	36.9583	24.6425	68.3425	4.61177
AACCGGAAGTCTCTCTCTCC	NM_175741	17.535	13.763	21.1693	12.2029	20.9397	14.0883	19.331	18.2416	37.7367	14.2686	36.9002	19.5644	38.6818	14.4047	26.4736	21.7697	41.1897	16.3474	14.7366
AACCGGAGCAGACGCCCGCC	NM_001278411	26.7222	33.1899	27.0644	30.0312	25.2252	28.7778	19.7477	25.706	51.7071	27.5817	43.6212	20.7542	54.6028	34.5692	18.611	19.179	52.9611	35.6477	12.4355
AACCGGCCAGCCAGGGAGCC	NM_013354	10.0464	7.70278	9.8016	6.11363	8.88128	4.50949	5.93165	10.7179	6.80152	9.60583	8.99687	8.23055	5.93486	5.29131	2.04662	7.01977	4.68412	3.18595	0.594448
AACCGGCCCGGACGCCCGAG	NM_004822	14.8329	14.0038	18.1514	12.8374	14.1716	15.0627	13.6281	26.4939	16.3748	27.3269	15.5638	30.702	15.7632	27.3402	4.85889	33.6887	16.9748	27.8285	1.66829
AACCGGCTCTTAACTCTTTG	NM_001146312	12.1308	14.5701	12.4236	12.4225	13.8022	13.5803	13.9631	18.7245	7.78111	16.0522	4.69402	19.0002	5.79806	11.1149	1.20736	19.7222	3.36034	6.02222	1.37107
AACCGGGGAAGGAGCTTAGC	NM_183377	8.27069	10.5347	10.004	10.1284	8.65962	7.26702	8.26836	6.93909	3.8516	6.28074	2.31145	7.1266	4.59846	3.60916	0.309202	6.15275	3.55382	3.16652	0.00958788
AACCGGGGCCTGCCATTTGC	NM_021136	26.259	29.1828	23.1754	33.4236	26.7621	39.7457	24.5436	10.6077	29.9556	9.89885	36.5564	9.56756	30.0531	12.7226	71.2931	8.17929	29.958	15.6384	96.1281
AACCGTCCCGAGGCCGGGCC	NM_182539	6.72664	5.02663	2.12925	3.79509	1.9063	5.43212	3.52141	5.67666	5.06496	7.55472	5.23928	6.25571	4.35644	9.62443	3.40122	6.21543	3.74729	6.20677	2.38738
AACCGTGGCATCTGCCAAGC	NM_001146109	8.73391	17.4445	10.4703	17.5599	9.05861	21.7389	7.92521	6.33753	9.48427	9.18542	15.2081	5.22536	10.8701	14.3834	11.6172	5.12903	10.193	18.3289	2.7709
AACCGTTATATCAACCTCCC	NM_001278929	47.4897	51.7389	38.0186	51.1544	35.6286	40.4507	33.58	36.2205	39.4288	33.0599	30.5941	35.3141	40.6391	33.7068	11.8822	36.4987	40.2834	34.7832	8.16887
AACCGTTGAAGAGCTGCCCC	NM_001282806	26.8766	43.0874	35.0799	44.0279	35.1557	49.677	33.6617	27.9682	24.0669	17.1223	17.3655	28.58	24.6865	9.01758	6.77299	32.6545	28.9906	4.96348	3.22153
AACCGTTTTTTAAACCAGCA	NM_001142272	14.2153	20.7578	15.4239	23.6613	16.802	34.2618	18.8898	22.5796	10.308	18.116	4.96665	22.9867	9.02856	11.3492	0.176687	23.7753	9.19512	6.92556	0.0383515
AACCTAACTACCGTTCCCAG	NM_000984	18.4615	16.8923	19.9199	20.7327	19.0925	23.1695	17.1904	14.1154	13.4806	19.0588	14.5443	13.3578	13.6375	17.8542	18.5668	9.59996	10.3763	17.7947	15.6378
AACCTAAGAGAGAAAAGGTG	NM_001143830	12.2852	11.186	5.36712	11.7636	5.911	11.4966	6.31566	8.56583	5.75513	8.71405	5.63045	7.59272	3.30416	2.64033	3.34233	9.50595	1.89401	0.9519	0.843733
AACCTAATTGCTACGGGGGC	NM_012333	12.6713	11.2143	10.963	11.19	8.61529	12.4607	8.52164	5.49874	12.9129	4.6373	12.3277	5.50748	10.9227	6.29208	8.6871	5.42152	8.54342	11.5491	6.69234
AACCTACAATTTCCATTTTC	NM_133633	21.6268	32.581	17.5443	33.7409	17.8512	31.2865	21.0794	20.5377	31.8258	19.4665	24.0746	18.9511	34.5884	18.1842	9.96808	17.8942	30.3755	10.2961	2.97224
AACCTACCACTCACCTGGAG	NM_025263	15.7594	19.441	11.4029	22.9414	9.54627	20.6296	6.94477	12.7767	8.54921	13.1093	5.42894	14.4127	7.61851	21.7082	2.20859	15.5647	7.01599	23.6227	1.06425
AACCTACCGGAGCTCCCAGC	NM_206961	11.9764	25.8128	13.6114	29.7262	12.3983	37.9523	15.973	19.3939	10.1299	21.9125	9.03243	20.2023	9.38634	27.2231	3.65153	21.5398	7.58623	23.7878	2.06139
AACCTAGAAAACCAAACAGG	NM_005218	7.42146	2.15225	12.1772	1.45214	9.94526	2.25993	9.73902	4.37188	8.40449	3.17222	7.50332	3.52037	8.74445	1.10724	1.28098	2.54885	7.11782	0.330251	0.258873
AACCTAGTAGCTGCGCGTGC	NM_001170574	11.9764	8.38243	5.72787	7.72441	3.85693	4.83086	3.28447	13.4715	3.17256	16.9185	2.41813	15.5779	1.3364	10.9446	0.441717	16.1079	0.621154	6.29419	0.076703
AACCTCAGGGAGAAACACAA	NM_138375	21.5496	21.041	13.9809	20.1957	14.1273	16.4622	12.4597	20.9782	23.4547	15.5426	20.8386	19.7607	22.7503	10.5187	15.7104	18.8343	19.4289	7.87746	24.3532
AACCTCCCAGATTATTCTGC	NM_003571	15.4506	14.6268	17.0252	16.303	14.7923	17.5611	11.8551	24.4944	16.1411	18.5874	17.7922	22.8027	15.5527	11.083	10.3362	21.9055	16.537	6.21649	2.81884
AACCTCCGTCTCCTGCAAGA	NM_001172131	18.0755	21.3809	17.2628	19.0243	17.733	14.1194	18.6774	15.3185	11.7886	10.2556	8.03673	12.3397	7.54485	3.88597	2.91533	9.67308	4.42954	3.01111	1.37107
AACCTCCTCTGTGTCCGGGC	NM_002571	14.1381	15.7454	12.0804	11.5927	12.753	11.6521	16.2017	13.3444	22.3971	14.5998	15.0066	15.2345	26.4438	10.4123	4.0638	15.6378	29.8256	8.69337	1.3423
AACCTCGGCGCAGCGAGCGC	NM_004237	12.5168	12.956	10.4351	13.9113	12.3983	16.2549	11.7489	18.1653	9.36183	15.619	4.19617	18.7058	5.40872	10.1248	1.67852	20.1296	4.90814	4.68179	2.02304
AACCTCGGGACTGGATAATA	NM_005469	16.8402	29.6075	30.663	30.7512	29.3334	27.2228	28.4572	11.9125	11.8553	8.71405	12.0077	11.4443	10.4386	12.3606	5.46257	9.41193	9.28677	12.9381	5.72396
AACCTCTGGCCTTCCAGTTG	NM_018602	21.318	23.4057	17.1308	26.2484	15.3834	23.9573	14.0039	19.3684	19.7478	16.8038	20.803	18.5218	15.942	10.4442	9.02575	15.9303	13.5025	5.30344	3.14482
AACCTGAAAATAGGGTCTTC	NM_005510	22.862	32.581	21.8468	31.3614	25.6981	33.7331	29.4785	23.0879	18.7237	23.4795	12.2803	20.4844	16.4892	13.4465	3.40122	20.0774	10.916	5.6434	1.83128
AACCTGAGCCTCATCTACAG	NM_173496	17.0718	14.9666	24.8559	14.3506	28.6093	19.199	24.4783	7.4305	18.3229	10.1409	20.8979	6.94261	19.5829	11.3598	24.1619	5.82892	18.5735	11.2382	18.8594
AACCTGCACTTCAGGGGTCC	NM_016818	18.3071	17.1755	23.6681	15.5953	27.0724	15.3841	29.5357	17.8518	8.90542	15.0075	7.58629	17.6509	7.10289	15.842	2.22331	16.0765	7.19928	18.2221	1.16013
AACCTGCAGTAGTGATTCTG	NM_022359	13.6749	10.8745	15.2743	9.54264	12.6348	9.28852	12.4189	13.946	16.642	10.5231	16.2038	10.9904	17.2258	7.45255	9.23189	11.6056	16.3333	2.74885	2.75172
AACCTGCCGGCACAGGTGAA	NM_001291310	10.3552	3.55404	8.5874	3.02631	10.1374	3.69053	14.6902	10.828	9.72917	9.45296	7.18327	9.01558	8.53399	10.3484	2.79754	9.62085	6.37447	9.35387	1.03549
AACCTGCGCCCTCCGGATCT	NM_001143782	81.5362	93.8209	82.6889	92.3268	85.0298	85.1931	85.9926	105.713	94.5645	113.996	111.874	114.749	95.9574	180.501	138.022	120.475	102.521	238.567	90.9698
AACCTGCTCGAGCGCTCGGC	NM_007084	20.932	19.087	22.3308	19.7076	23.0529	23.1695	24.6335	34.526	32.8833	31.7477	41.3334	37.5833	36.9455	32.6954	49.7815	38.2536	36.8212	26.3229	40.7005
AACCTGGACACTAATCCCCC	NM_000894	31.1999	30.273	14.4296	31.3614	15.3538	51.3564	14.1673	24.5706	17.5326	22.2565	19.8785	23.8453	14.3636	15.0435	12.4859	22.7516	12.4333	7.65405	10.422
AACCTGGACTTCCAATTAGC	NM_012081	30.1963	25.6854	33.4169	27.9323	32.6878	30.8615	34.9935	40.1518	39.284	47.6979	54.9058	40.6989	39.4815	71.9703	183.151	42.8917	39.6419	114.218	233.101
AACCTGGCCCCAAAGCTCGC	NM_177458	11.7448	13.3099	12.494	15.6319	12.3097	14.5237	11.0136	10.2265	17.2097	6.0769	17.6737	7.44552	19.1725	4.60993	13.9141	6.9571	20.9767	3.96301	10.1248
AACCTGGCGCAGCCGTGGGA	NM_001256279	11.5904	11.5542	9.35287	10.885	8.85173	6.23035	7.45133	13.9714	13.7144	16.8166	13.5368	16.412	14.3321	15.5545	11.8822	14.1649	15.5696	15.9297	9.33859
AACCTGTGCTCCGAGTGCGT	NM_182573	17.149	11.6108	12.2124	11.6171	12.7234	11.3204	14.1592	7.37119	14.7162	6.02594	31.8743	5.56881	17.8888	1.89508	65.168	4.60673	17.0461	1.51527	69.33
AACCTTAATTAGGCTGGGTG	NM_001130846	8.73391	2.61951	8.48182	2.42837	10.6694	2.12516	11.9859	9.89604	12.4676	10.4721	12.1262	11.1008	16.0788	11.264	2.94478	10.5297	16.6388	6.11935	1.78335
AACCTTATATGTAGTGACCA	NM_004006	18.6159	17.6428	22.2868	19.2195	20.526	15.9439	18.8489	20.741	16.8535	30.2698	22.0477	21.4657	18.1729	54.9466	20.3779	23.4619	15.59	138.016	11.3137
AACCTTCAAGTGTATCTTGC	NM_198506	19.1563	15.264	16.6117	14.7167	17.3931	16.8562	18.2443	9.58255	27.4955	6.268	22.6048	6.23118	31.6526	2.35288	14.5914	3.57256	31.4243	1.35014	9.12766
AACCTTCCAGTCCCAAACCC	NM_138689	21.0092	19.7808	17.6763	18.1823	15.1174	18.4319	14.821	20.1056	15.2951	18.2817	10.0044	17.9453	17.4152	17.3112	2.85644	16.5153	15.9871	20.7864	1.11219
AACCTTGAAAAGAGAAATTC	NM_001012716	11.05	10.1241	8.78977	8.43218	8.9995	8.41772	9.11808	16.0556	17.7441	16.5236	19.8785	17.5651	17.7941	10.7743	24.4711	19.0537	18.2986	4.06014	18.8018
AACCTTGACAGAATTCGTTC	NM_198184	28.2662	15.887	32.2643	14.4482	37.2245	13.6321	38.0737	32.1791	21.9407	35.0218	28.1285	31.4871	15.7105	31.9714	26.3705	33.7722	12.0972	26.3521	18.169
AACCTTGGACTTCAAGTCCC	NM_001199692	14.1381	17.0056	18.9873	14.4726	17.8956	12.046	23.6122	12.2853	9.27277	9.98803	5.6423	11.1499	10.5123	8.1978	1.36932	9.9029	10.6004	5.99308	0.556097
AACCTTTGTTCATTTCAGAC	NM_001005289	29.1155	35.6961	28.8681	38.0363	28.3728	33.9819	30.0504	21.4188	16.3748	14.8929	11.2728	18.8285	13.3534	6.5263	3.75459	15.4707	8.6758	3.0014	1.69705
AACGAAAACAGAAGCGGGCC	NM_003276	12.6713	16.2693	14.6584	14.2407	14.3637	12.2948	13.6444	14.9457	9.62899	14.6253	11.984	17.6877	12.7115	10.0822	7.28833	21.8741	14.032	8.33398	6.59646
AACGAAAAGTGTCATCAGAG	NM_001029875	15.0645	15.2073	15.2391	14.5336	11.5117	12.1082	9.94328	16.1319	13.937	12.1538	9.38804	16.412	15.016	9.82672	8.34845	18.7821	15.0503	7.41122	7.21967
AACGAAACTGCCCCACGAGT	NM_145063	17.7666	17.1189	21.926	14.6922	21.915	15.0938	21.5125	14.2594	11.0427	19.5047	10.36	14.1183	11.1226	17.5561	5.91901	14.4678	8.29903	13.9774	3.86392
AACGAAATCGGGAGATGGAA	NM_203500	10.0464	16.6516	14.808	16.7911	14.2751	23.947	12.1248	12.4887	9.29503	7.74582	5.4645	11.4197	6.39786	2.59775	5.46257	9.05676	5.90606	1.13645	6.44305
AACGAACTGAGAGCCGCGTG	NM_014614	13.9065	19.087	18.2394	17.5477	16.0336	14.5444	15.7851	3.92283	13.6921	4.36976	23.1263	2.67401	15.458	3.39623	16.1816	2.77866	16.8628	4.74007	10.5179
AACGAAGTCTCGCTGAAGAG	NM_000980	19.2335	15.7595	18.521	15.1193	16.7725	15.2597	13.1869	8.43874	10.4973	5.17237	13.6198	8.26735	8.99699	2.85326	9.82084	7.751	9.71445	1.13645	6.74987
AACGAATTTGCCCGCTACAG	NM_139242	12.1308	17.841	18.4506	18.6704	18.3832	16.1616	14.437	12.1836	5.94437	11.7461	5.47635	12.1312	4.12494	10.1035	3.18036	11.5743	2.94285	7.60548	1.09302
AACGACAGGTGGCGGGGCTT	NM_001256915	11.2044	19.2428	16.1102	18.5972	18.2354	17.7581	22.5092	9.79436	11.8442	7.91144	9.28135	6.24344	10.0914	3.90726	3.66625	4.76342	11.2419	1.76781	1.07384
AACGACAGTTAAGGTTCCCC	NM_053043	22.476	29.466	25.5686	31.7518	22.7278	31.6701	22.452	14.8186	13.2023	12.4596	5.82011	12.9653	13.3955	11.2427	2.09079	13.8829	11.6492	11.9473	1.47653
AACGACCCTAATTGGTTAGT	NM_030579	14.6785	15.6179	12.4676	18.5239	13.7579	18.9606	16.2181	16.8266	15.9964	14.2686	13.9872	15.1486	19.9618	9.61379	4.03435	16.0765	23.8177	5.68226	0.488982
AACGACGCGCGCGTTCACGC	NM_004924	12.9029	5.59301	11.2182	4.03915	10.5364	4.54059	10.8747	17.4282	9.30617	14.6253	9.57769	18.7426	9.12327	9.28375	4.03435	19.2522	7.88153	13.2877	2.18604
AACGACTGGGTCCTGGGATC	NM_001290204	14.7557	6.30098	11.2094	6.68717	10.3147	8.84275	10.6623	18.6483	11.8999	43.6976	11.3083	19.037	11.091	141.258	5.28588	16.2855	12.5351	342.664	1.84087
AACGAGAGTCACGCACTTGC	NM_015509	20.932	16.595	16.6029	16.7301	16.6247	14.7621	22.8769	17.03	11.9555	22.1418	7.4559	17.9453	8.76549	24.3592	1.32515	16.5988	6.99562	23.8266	0.0479394
AACGAGCCAAACCTTTGAAG	NM_198591	5.95461	4.616	6.63412	3.75848	5.39379	4.05336	6.37285	3.4992	13.77	2.90468	14.4495	2.45322	14.4899	2.82132	15.4159	1.50424	13.2072	2.72943	5.33086
AACGAGCCGGCGTTGCCGCC	NM_002490	10.0464	11.3842	8.39383	12.2151	5.74845	16.2964	6.35651	8.54041	1.56958	8.45925	1.51726	8.67213	0.33673	7.87841	0.117791	8.14795	0.0610972	5.91538	0.0575273
AACGAGCGTGGGTCAAAAGT	NM_001826	18.7703	29.0128	18.4506	29.9702	14.615	28.9437	14.4533	19.4023	9.01674	20.6895	3.23603	21.1345	6.33473	22.2512	0.765643	20.4743	6.20136	18.3581	0.412279
AACGAGCTCTCTAGCTTACA	NM_201557	30.6595	27.1013	34.2792	29.5431	35.998	27.7826	31.0145	27.3327	14.5381	22.2055	12.4107	24.1152	11.5225	13.0526	9.58526	21.8846	9.37841	6.50789	7.05668
AACGAGGAGAGATTTGCATA	NM_001198783	14.1381	12.1347	16.7349	13.533	17.4079	17.2086	16.7246	13.0987	13.7366	16.1796	8.97316	12.5237	12.9536	13.9363	4.32883	12.4309	11.9139	7.00326	0.901261
AACGAGGGAGGGACACAGGC	NM_016498	24.3289	11.7666	24.1345	11.3975	21.8707	9.29888	20.1562	30.349	10.9871	31.7986	11.1542	31.8796	9.67045	26.7759	8.71655	30.4608	7.4233	16.1629	4.19949
AACGAGGGTGGGGCCGCTCC	NM_182662	6.72664	8.00013	6.24698	7.78543	6.26566	5.81569	3.40702	4.91413	11.2876	5.32525	7.88263	5.76507	13.9217	3.06619	1.7227	4.05308	14.1745	0.786774	0.0383515
AACGAGGTGCCGCCCCCGAG	NM_032120	27.6486	21.4375	32.6603	20.7937	25.4764	27.1191	26.9947	35.1614	32.7831	30.5374	29.0413	36.5284	38.4608	26.6801	22.1742	41.1889	37.2896	28.5764	13.9312
AACGATAGTGGTCACAAAAA	NM_152615	22.6304	18.2799	25.8766	18.3531	25.8459	19.6759	26.7333	20.0632	23.0873	14.5489	22.0832	14.7684	23.9815	7.35673	10.6601	12.5249	25.4164	3.72989	5.01446
AACGATGCCAGGACATGGAG	NM_020663	22.09	23.4765	18.8201	18.3043	15.8415	19.0228	13.7997	20.0886	10.1077	16.2051	8.77165	18.8898	7.83949	8.62366	11.6761	18.5209	5.81441	5.08975	10.8631
AACGATGCTGAGAGACTCAC	NM_001277952	77.9076	75.541	65.998	71.6186	67.0455	75.5314	68.7042	81.2441	75.3287	74.5917	55.7474	79.3862	64.7152	60.8128	37.5754	74.8567	57.4924	51.762	33.1645
AACGCAAAACTAAGCCCTAC	NM_015062	18.2299	18.1525	15.5999	18.2433	16.536	13.5388	15.7034	17.3858	10.3637	20.1035	8.01302	19.6503	9.37581	21.7082	3.00368	18.124	10.1727	25.2448	0.757442
AACGCAAGGTGCATGCCTAC	NM_001004067	14.2153	17.6569	10.7782	16.5227	12.6939	20.3186	14.151	6.9052	13.013	9.2746	14.414	4.90644	12.3327	8.8153	13.4429	4.06353	11.0891	8.00373	9.93304
AACGCAATGGAAATTGAAAG	NM_001164399	11.8992	10.4356	14.7816	10.7507	14.4524	7.52619	10.3845	11.9972	10.3303	15.67	7.50332	11.3584	8.69183	9.54991	4.04907	14.1022	8.6147	7.84832	1.53406
AACGCACCGACCGCGGCCCT	NM_023925	23.6341	25.6146	24.6008	25.3209	21.5752	33.2562	22.8279	28.646	26.9166	24.3203	35.0392	30.7879	24.8759	22.6557	14.4441	31.6412	23.9195	18.2706	7.16215
AACGCACGAGGGGAGAGAAG	NM_005239	12.3624	29.112	34.4728	27.188	19.1221	20.6089	11.3077	21.8848	24.6903	12.2302	47.9359	21.4411	21.7401	23.2307	478.335	19.6387	22.9827	47.8572	866.485
AACGCAGCACTCCCACCAGC	NM_001139467	12.1308	9.88334	8.61379	9.46942	7.37398	10.0453	6.82222	10.6501	7.97035	12.4086	8.08414	9.00332	5.96643	12.8929	13.973	8.94186	5.31545	14.8224	17.9006
AACGCAGCAGCCTTCTGCCG	NM_002097	13.1345	12.2055	10.9982	10.8972	11.2309	7.65059	11.0626	14.3272	11.9889	13.173	4.99036	15.9214	9.80725	10.1461	0.677299	15.0215	7.963	5.46857	0.210933
AACGCAGGAGGAAGAGGAGA	NM_017640	9.04272	11.1577	10.6287	10.8605	7.2262	9.67208	6.20127	13.6155	2.82747	14.5107	8.33307	14.2777	1.91515	12.8077	24.3092	12.7338	1.64962	10.3835	21.4097
AACGCAGTCGTTTTATGTAC	NM_001258006	23.0936	29.0836	21.1166	31.6054	24.841	33.7745	27.2317	32.9501	39.874	23.5305	45.577	31.5607	39.9972	20.388	56.8048	34.6497	41.3322	13.55	47.4888
AACGCATTCGGCGCAAAAGA	NM_031940	18.0755	13.8197	11.5173	12.691	8.60051	17.4056	8.7831	26.6041	12.4676	35.2256	15.0422	21.2572	11.9223	47.9305	15.946	17.7688	12.6064	49.6736	16.4336
AACGCCCTCCACTTCCGTGT	NM_198693	40.8503	39.1369	32.9594	42.0389	38.9978	49.8221	43.4416	40.7873	46.4752	40.1942	46.7624	46.6602	48.8784	31.0665	41.065	48.6892	52.4417	21.3206	32.0331
AACGCCCTGAACTTGGCGCC	NM_016139	21.1636	20.1631	24.3808	21.5503	27.2793	21.5004	26.3575	16.7165	14.9277	13.2239	14.331	19.8588	11.1963	12.648	14.0613	19.3775	11.2724	6.64387	9.04137
AACGCCCTGTCTCCACCCAT	NM_144614	34.6741	45.2113	37.4379	44.8577	37.8747	59.971	42.2487	19.5464	26.8498	27.4926	36.9239	15.7129	21.0246	32.6741	23.838	13.3188	14.1745	28.4987	14.1709
AACGCCGCAAGCCTAAAAAT	NM_001242883	10.4324	15.0516	8.18266	15.9247	6.31	14.3474	8.26019	11.9464	13.8145	19.734	15.4808	13.5908	17.7099	43.8636	13.6049	14.2694	18.5328	78.6871	9.13725
AACGCCGCGGACCGGGAAAG	NM_022106	12.6713	5.04079	13.4354	6.13804	17.7035	7.26702	17.0188	8.62514	21.707	16.4471	22.6048	7.81351	24.234	22.2938	14.7239	7.8868	27.117	41.2814	5.82943
AACGCCTCCCCCGAAAACCC	NM_006759	9.50594	12.2197	6.97726	11.9954	6.88632	12.7613	6.91209	8.28623	3.31727	9.15994	0.817897	8.0343	1.65208	5.32325	0.0441717	6.77951	0.834994	6.0805	0.00958788
AACGCGAATTGCATATTTGC	NM_001261434	25.8729	29.8483	19.744	28.2862	18.3537	23.0451	14.7393	16.9707	10.052	24.8809	8.70053	14.7193	7.37648	23.9972	5.46257	11.6474	5.7024	13.5791	3.83515
AACGCGACTCTCAGGTATTC	NM_182522	13.2117	8.00013	9.40567	6.02821	9.81226	7.78535	8.76675	16.5301	16.2301	14.9948	19.0724	18.485	18.4465	8.75142	33.2024	15.784	17.6062	6.91584	42.714
AACGCGATCCAAGGTCACGG	NM_016292	27.5714	23.9296	24.3104	25.1745	24.5159	32.2921	30.8593	22.9693	19.6476	18.7403	22.0358	19.1596	16.2682	17.9713	16.4466	16.954	14.2458	18.0667	13.26
AACGCGCATGTGCAAAACTG	NM_015475	31.2771	32.0571	18.1866	32.1057	14.9105	25.305	16.1609	27.4005	12.2561	23.8107	7.25439	26.4089	9.923	21.112	1.2957	22.2084	8.10556	17.7947	0.536921
AACGCGCCCGGAAGCGGCTC	NM_152450	6.03181	3.87971	6.55493	4.13677	7.97985	4.35399	7.38597	5.5411	0.935069	8.24267	0.16595	5.33575	0.252547	6.03656	0.0147239	5.10814	0.193474	1.70953	0.00958788
AACGCGGCACGCGGCCTTGG	NM_001177718	10.5096	3.35581	10.6639	2.9775	8.43796	2.50873	9.64098	9.00641	16.2635	6.67567	15.1726	9.4817	22.0137	6.28143	3.26871	9.54773	27.0966	3.60362	1.38065
AACGCGGCTGTCCCGGGTCA	NM_032304	14.8329	13.9896	19.0225	11.4585	23.6145	12.3467	23.024	22.7829	19.0687	23.4795	13.7146	22.3979	18.9516	28.5858	17.2711	23.065	18.4412	35.2591	17.9581
AACGCGGCTGTCCTGTGGGC	NM_001283	8.73391	6.88152	7.42599	8.89589	7.9503	10.2319	6.56077	6.91367	24.0446	7.98788	49.0501	9.4081	32.7785	4.03502	209.359	10.5714	42.5745	1.01018	258.93
AACGCTAGAACAGTGACGTC	NM_002364	24.0201	13.9188	14.8872	13.8869	11.2014	11.2478	11.6345	6.46462	17.3767	6.57375	20.1274	4.83284	18.5622	3.39623	11.6908	3.41587	15.7223	1.29186	8.94549
AACGCTGCTGAAAGTAGAAG	NM_080476	15.8366	13.1683	23.4394	12.9106	21.5604	12.7613	18.1871	11.6922	11.6216	9.56761	8.86648	10.0459	12.5327	9.29439	4.46134	8.84784	15.7732	8.82935	3.28864
AACGCTGGGGTGCCACTCCA	NM_022769	10.8184	12.6728	9.48485	14.0455	10.8171	16.711	9.96779	8.15915	4.49724	7.42732	4.39768	8.62307	2.55704	8.25104	1.03067	7.40628	1.10993	5.25487	0.278048
AACGCTGGTGATGGTGGGAA	NM_022556	8.19349	12.4604	8.07708	15.7051	9.08817	17.5611	9.70634	3.23655	8.3377	1.66892	8.7835	2.0975	9.76516	0.787841	5.60981	1.59825	9.87737	0.116559	2.50244
AACGCTGTCCCCCGCAGCGA	NM_001142398	8.81111	10.2515	4.35529	10.946	6.36911	8.44882	3.84822	12.6835	12.5566	11.5295	9.4236	13.554	11.6593	8.22974	9.83557	16.7555	11.028	2.86541	8.45651
AACGCTGTGGGGAGAGCGCA	NM_212554	8.81111	8.94881	9.65202	9.71348	7.93552	8.16892	8.5625	4.62606	2.40446	4.21688	1.25648	3.80249	1.44162	2.09736	0.220859	2.29814	1.69035	1.25301	0.0575273
AACGCTTTCTACTGTCTCAA	NM_001979	21.4724	25.2606	22.3835	26.3094	23.6145	21.998	21.5533	29.9084	19.9704	30.703	18.5034	32.5174	20.1301	31.1517	7.53864	31.5994	21.4146	35.3951	4.36248
AACGGAGGCTGGGGAATACC	NM_017712	16.377	29.2677	14.2009	33.7653	16.0484	32.2195	15.5073	13.5816	17.8999	19.7085	37.7655	16.0441	21.7085	26.7227	84.6183	15.6482	26.3125	29.7711	108.947
AACGGATGAAGCCTCTGCCC	NM_001284217	18.5387	11.6958	10.6903	9.96974	9.22116	8.56285	7.63108	14.0307	12.6457	14.8546	16.6306	17.0131	12.7326	17.62	17.3595	19.3671	10.8549	12.9381	16.6158
AACGGCAGAGATCTCGGCGC	NM_018071	9.73755	6.52754	6.36136	6.17465	5.36423	5.46322	7.26342	15.4202	10.7533	18.218	7.71668	17.933	12.3538	17.0663	1.50184	20.0878	13.8691	15.6675	0.306812
AACGGCATTTTTTAATATCG	NM_001076	13.9065	17.9543	18.2394	19.1951	21.6786	20.1424	25.8346	27.1548	18.501	27.8875	18.0056	28.2611	17.8046	19.9728	40.0785	30.4086	14.6735	9.93667	47.4025
AACGGCCAGGCGCACCGGGC	NM_001173425	18.7703	20.8853	22.7971	20.2934	23.7179	24.6001	24.8541	21.6052	16.5418	34.423	20.2459	23.3056	14.4478	63.2721	15.4454	23.6291	12.7082	89.2066	12.7327
AACGGCCCGCGCAGACTTCT	NM_003642	21.0864	34.4784	37.7106	33.985	41.1849	33.7642	41.35	42.0158	30.412	46.9718	38.8205	45.9733	34.136	74.6	42.022	50.6113	36.3935	90.1682	38.9556
AACGGCCCTGGCCTCTCCCT	NM_000705	22.1672	21.3384	34.9039	20.574	33.1312	18.5978	31.4721	33.4415	33.0057	38.589	35.62	33.4374	29.5165	44.1617	71.5434	32.5291	28.7564	47.187	102.935
AACGGCCGGGACCCTCAACG	NM_001130069	19.6195	32.4819	24.6184	29.8238	24.6341	26.777	22.1743	19.6057	15.117	18.1925	24.5606	22.0054	19.383	14.6709	21.3055	22.5218	24.3778	11.8987	16.0309
AACGGCGCTCCACGGTGCCC	NM_006701	9.81475	6.5417	14.5792	6.00381	14.1864	5.53579	11.3159	6.4392	16.1411	8.17897	14.1769	6.89355	24.8022	7.26091	3.22453	6.13186	30.1107	6.3719	0.479394
AACGGCGGAGACCTGAGACC	NM_175887	18.3843	15.8587	18.5474	15.1682	18.9743	17.3019	19.4372	16.098	41.5661	11.3639	85.5947	14.4372	49.9728	8.98564	279.563	15.7945	64.7935	4.7595	325.844
AACGGCGGCGGCACAAACCC	NM_212558	17.6122	8.29748	8.75457	8.9691	6.9011	9.29888	4.91036	10.201	7.11321	10.2173	4.8007	11.7632	4.45114	10.1142	6.33128	9.23435	2.80029	11.8696	4.12279
AACGGCGTACCTTTATTCCG	NM_007147	12.9801	5.16822	10.1623	2.86767	11.8368	2.78863	11.5283	12.7005	11.2208	9.07076	9.39989	11.8123	9.98614	3.25783	7.14109	13.7053	7.70842	1.57355	3.67216
AACGGCTCGGGAACCGCCGC	NM_138718	11.05	12.1489	10.3735	13.655	8.42318	13.3937	8.48896	7.10007	6.27832	3.47797	2.61964	8.02203	5.52447	1.63956	0.191411	8.07483	5.77368	0.514803	0.00958788
AACGGCTGGCTGGGCCGGAG	NM_016361	9.73755	11.625	3.80978	8.82267	7.80252	6.02302	7.08367	5.81223	3.86273	2.90468	6.80396	4.50166	2.54652	0.979478	14.2233	6.0065	2.12822	0.50509	18.3991
AACGGCTTTACGGCGGAGAA	NM_001286534	12.2852	8.8497	4.66324	11.19	5.82234	12.8546	7.19805	14.1662	12.8238	12.7908	11.8536	16.1299	12.5432	11.6153	2.85644	19.7745	11.1502	6.05136	0.834145
AACGGGAACTGTCAGCGACC	NM_001170881	21.0092	20.8994	16.4357	21.5136	15.1913	18.0172	15.5236	11.9803	21.7515	13.7463	17.0099	9.11371	21.8874	28.9052	4.03435	8.97319	21.7913	61.0187	1.54365
AACGGGAGTGGAGAAAGTCA	NM_003355	10.664	6.06027	19.3216	5.51569	14.9992	4.50949	12.4924	17.5468	11.911	17.3644	10.9171	18.3133	15.5317	8.62366	1.38405	18.7716	20.0602	5.24516	0.373927
AACGGGCACGCTGTCGGAGC	NM_080792	11.1272	5.57885	14.5616	4.94216	16.7281	4.08446	12.3944	9.66727	10.4416	5.42717	11.818	10.647	14.5215	4.81222	16.8883	10.7281	14.9077	1.88437	13.2888
AACGGGCCGCGCCGTCCAAT	NM_001812	11.5904	10.294	13.9985	8.57861	13.4328	6.87309	12.8601	10.5315	39.4065	9.07076	50.2118	10.831	49.5413	4.10955	57.2613	12.5667	61.9016	2.15634	50.5089
AACGGGCGGCAGTCAAGCGC	NM_203406	12.1308	13.7772	7.57556	13.8991	8.88128	11.3411	6.92843	10.9975	3.27274	7.82226	1.31575	10.9659	2.02038	6.686	0.559508	10.655	1.34414	5.99308	0.124642
AACGGGCGTGTCCTAAGCCC	NM_022486	8.19349	7.4479	9.56404	8.92029	10.8171	14.9072	12.0431	5.59194	9.74031	3.49071	50.3185	3.59397	10.1019	0.968831	548.907	2.50706	6.73087	0.50509	1080.87
AACGGGCTGCAGAGAGAGGA	NM_001166355	15.3734	11.6108	8.92174	9.62806	9.32461	11.0508	11.1852	14.3781	8.01488	16.2815	2.27589	17.5528	7.68164	21.2717	0.677299	17.2883	8.22775	20.0773	0.393103
AACGGGGCGAGGCGGGGGAG	NM_153240	4.79657	6.55586	1.92689	6.85801	2.54173	14.5133	0.817032	2.56721	1.436	1.7581	0.130389	2.95613	0.757642	0.734608	0.0147239	2.02654	0.580423	0.310824	0.00958788
AACGGGGCGGGAAGCCGTCC	NM_006014	7.57587	5.7346	6.33497	3.91712	5.86667	3.00633	4.59989	6.51545	5.57702	4.65004	1.94399	6.30478	3.98814	1.56504	2.73865	5.36929	3.2687	1.37928	1.39983
AACGGGGCGGGGGCAGGGGG	NM_001278677	2.71209	0.934528	1.31978	0.658955	1.4482	0.321366	0.939587	0.211816	0.734697	0.191097	0.3319	0.110395	0.936529	0.042586	0.0588956	0.125353	0.57024	0.00971326	0.0191758
AACGGGGCGGTGCATAAATA	NM_001256370	11.436	17.5578	8.10348	17.6331	7.3592	17.6233	9.64098	10.9975	11.5659	13.9501	11.1898	9.43263	10.2176	20.3987	2.51779	10.0074	9.25622	15.4829	0.441042
AACGGGGCTGCGCCACCTCC	NM_006503	11.5904	21.9897	8.05069	24.0396	7.40353	26.4142	4.80415	11.3703	9.50654	9.28734	9.51843	12.2416	8.66026	4.03502	12.53	14.4992	7.6066	2.54487	7.92918
AACGGGGTGGCGAGAGCGCC	NM_001243646	19.5423	16.7082	22.4979	14.0455	22.8312	12.9168	17.4681	21.9695	14.5492	28.0149	4.27914	20.3617	8.4919	44.0126	0.515337	21.1011	6.04862	51.15	0.0191758
AACGGGTAGTTCTTTTTGTG	NM_012219	13.2117	13.4091	13.6026	16.4983	13.8465	11.1027	16.2344	8.55736	9.37296	7.82226	7.21883	5.8264	9.62836	6.12174	2.31165	6.29899	9.57189	6.02222	0.690327
AACGGTCCTCAACGGCCACA	NM_031277	15.6822	16.4392	21.838	15.9491	24.3829	17.5922	21.5533	12.6835	12.4119	8.39555	9.62511	10.7451	10.849	4.36506	4.13742	7.84502	8.63506	3.43849	2.97224
AACGGTCCTGAGGGCCTGCC	NM_001080473	16.0682	10.832	10.6815	10.165	9.87137	10.0038	10.3926	26.0703	21.8405	28.499	16.2513	24.1274	21.9611	31.5562	4.24048	31.0876	20.1926	16.0172	1.38065
AACGGTCGCGGGAGCCGGGG	NM_001251991	6.10902	2.52039	0.739079	2.46498	0.82754	3.38989	0.898735	3.10946	1.4026	4.8921	1.18536	2.36736	0.294638	4.04567	0.279754	1.26398	0.132377	1.01989	0.00958788
AACGGTCGGCCCCGCCCAGT	NM_001105578	3.94734	5.76292	2.89473	6.36989	2.60084	6.07485	2.54097	1.49118	3.59556	0.942748	3.57978	0.7237	2.6307	0.308748	2.59141	1.00282	1.99584	0.0777061	1.35189
AACGGTCTGGGCGGAGAGCG	NM_001136275	22.7076	22.9101	18.8993	26.6755	22.6244	21.6974	17.8276	14.0985	10.0297	15.2623	12.7545	15.1609	7.58694	14.7241	13.5165	14.2067	7.17892	12.0153	11.7931
AACGGTGGCTTTGAAGCAGC	NM_001177428	33.2072	21.749	22.1284	22.8071	20.0087	20.5882	18.661	24.2656	39.8518	17.4408	47.0824	22.4838	42.2175	15.2032	148.814	20.631	40.6703	12.6175	265.383
AACGGTGGGCGGGCCGGGAC	NM_173872	17.4578	13.4799	9.01853	12.3005	10.3147	11.7039	11.9859	5.15983	9.69578	4.73922	8.2738	3.97422	7.58694	8.90047	1.95828	3.84416	6.63922	16.2309	0.441042
AACGGTGGTGCGGGGGCGCC	NM_001424	9.50594	7.19303	3.77458	6.43091	3.45794	6.41695	2.81876	8.08289	4.47497	7.69486	5.66601	7.80124	4.64055	4.76963	1.75214	5.73491	3.91022	2.2729	0.230109
AACGGTTCCCGGGGTCGCGG	NM_018296	11.7448	10.9311	10.5671	10.1162	8.31974	12.0979	10.5806	7.7101	6.59001	8.15349	4.07763	5.63014	5.4929	5.99398	1.01595	4.31424	5.08125	5.83767	0.172582
AACGGTTTGGGAGGCACCCG	NM_003131	14.3697	10.3789	7.64595	9.04232	9.19161	12.0668	9.58379	9.03183	16.3748	5.37621	11.2728	8.69666	16.8786	1.39469	4.75582	7.91814	17.0359	0.553656	4.1132
AACGTAAATGCGCGAGTCCG	NM_002291	15.7594	12.8993	13.8489	14.6556	15.9449	11.4655	20.8261	10.1502	7.81451	12.3576	6.29425	8.26735	5.61918	17.4709	0.971777	6.33033	2.87157	10.8303	0.191758
AACGTAAATGGAGTCCTCCG	NM_024654	22.09	13.2958	23.3426	13.8258	21.9003	15.4048	23.7838	16.7504	25.7923	21.7724	23.8257	18.4605	25.9597	21.3995	20.7018	18.2807	27.3919	19.5722	18.5334
AACGTACACTCGAAAAGGGC	NM_001127628	5.8002	4.1629	3.27307	5.75975	2.86684	5.53579	2.5328	4.36341	6.34511	4.54812	7.05288	2.9316	10.1545	2.76809	6.346	3.4681	13.421	1.36957	8.33187
AACGTACCCTGGGCTGCGCC	NM_015036	7.49867	5.32398	10.3031	6.12584	11.1718	5.91936	10.0495	9.08266	13.5474	7.03239	21.4076	9.24864	14.3636	2.92779	36.0588	10.6446	17.4331	1.20444	44.5645
AACGTAGTCTTGCATGTTAT	NM_014930	18.3071	30.004	26.8268	29.4943	30.0279	34.5417	26.4065	24.7316	33.9742	18.7148	35.1696	21.6129	30.937	7.94229	24.2355	19.9103	28.1352	4.01158	12.3108
AACGTCATCGCGGGGCGCCG	NM_004260	13.4433	24.1278	8.07708	24.6498	7.96508	25.2428	7.50035	6.33753	9.66238	7.10883	4.83626	5.70374	8.83915	8.3575	1.17791	6.61238	7.87135	7.16839	0.364339
AACGTCATTCCCTAGCCCCG	NM_001031717	35.4461	20.3614	26.3077	19.427	25.4764	18.9295	21.0631	17.2249	27.1281	17.6192	22.2136	14.6457	27.5803	19.2382	6.08097	14.8961	30.7828	25.6916	3.76804
AACGTCCCAACAAGCTCCTT	NM_001168359	32.4352	41.275	40.8605	43.6862	41.2588	44.9187	44.3648	43.1426	50.9613	35.0345	49.868	40.981	46.1951	22.4854	27.5926	35.36	38.8883	19.6985	16.798
AACGTGAAATGTCACACTAG	NM_001272066	61.5406	59.6824	65.5141	58.9154	69.6316	61.0699	69.0065	55.7499	73.4363	68.7569	63.4522	58.2885	69.7556	68.3505	22.9987	57.255	63.093	66.6135	12.2629
AACGTGAGCACGAGGCACTG	NM_014805	14.4469	5.81956	22.9291	5.49129	23.6883	4.51986	24.7969	8.04053	11.0427	6.11512	6.91064	4.56299	9.27059	3.27912	2.69447	3.6039	9.33768	2.66143	1.51488
AACGTGAGGATACAATACAC	NM_004628	16.1454	13.494	16.0046	13.4964	17.0089	8.51102	13.6526	14.3526	10.4639	11.8863	6.08089	16.6696	10.3755	4.60993	1.38405	16.2855	10.5698	2.07864	0.795794
AACGTGAGTAAGACCGGAAA	NM_019118	14.2925	14.1312	16.7349	15.2414	18.1024	23.3768	25.2871	7.89649	14.1262	4.03853	13.7146	5.94906	14.5846	1.52245	17.919	5.77669	11.8223	1.20444	19.2333
AACGTGATTCTAGAGCCAAG	NM_004967	21.0864	29.112	13.9985	31.8983	11.2605	33.5154	9.4694	18.6822	13.8034	22.4858	10.5497	20.9996	11.8592	16.7044	10.1448	21.6339	9.05256	9.48986	7.88124
AACGTGCAAGTTTGATACAT	NM_016406	26.3362	27.6819	25.3135	26.9561	29.1412	26.9844	27.4441	22.4694	23.7552	24.8809	24.857	22.496	22.4136	15.0435	11.8969	19.5969	20.9767	6.12907	12.8669
AACGTGCAGCAGCTGGGGGC	NM_001282386	13.0573	11.2427	16.7525	9.84771	17.1567	10.5325	12.7866	12.065	8.87203	15.8738	7.02917	12.7322	7.67112	25.9136	1.91411	12.7756	6.63922	28.5376	0.651976
AACGTGCCAATCAGCTGCCC	NM_002004	21.1636	18.4357	17.166	19.5368	18.0877	19.0332	19.7313	17.8688	13.7255	10.3575	18.6457	17.8717	9.7862	7.52707	11.5435	19.5133	5.84496	3.92416	4.01732
AACGTGGATACCGCGCCCGC	NM_001242702	15.6822	8.62314	20.0519	5.30824	19.1664	2.73679	19.2738	11.1839	10.2524	9.49118	9.21023	12.5973	10.828	5.14226	6.81717	16.2959	11.863	2.02036	3.60504
AACGTGGGCTGGTGGACTCC	NM_021111	16.2226	15.2356	19.4624	17.3281	17.4375	20.7437	13.6118	17.8349	14.2264	24.4605	18.0767	21.1836	13.6902	34.7395	25.1779	21.31	15.9871	36.1236	20.2496
AACGTGTTATTAATCACCTG	NM_020806	19.6967	15.6038	12.7139	16.5227	16.1666	16.0268	16.2998	29.0357	19.5474	14.052	12.707	24.9002	19.7829	8.13392	3.09202	26.2301	20.1315	3.24423	0.901261
AACGTTCAAGAGCCGCCCCT	NM_005886	24.0201	35.597	31.4461	37.7312	29.4368	37.8072	32.2973	19.8429	9.29503	28.3971	7.66927	17.2952	9.08118	29.2246	1.86994	17.4554	8.26848	33.7147	0.220521
AACGTTCCTCTGGCCCCACT	NM_001165920	32.4352	40.2838	35.379	40.5013	37.727	47.5933	40.8679	37.9574	37.7033	44.513	40.5511	38.0985	40.5443	56.3839	98.3851	32.7381	43.0124	60.3776	123.837
AACGTTGCTTTAAAAGGGGG	NM_001288962	9.11993	3.61068	2.89473	3.47782	3.31016	3.81493	3.93809	9.76895	5.79966	13.5807	3.02266	9.94781	4.90362	15.3203	0.235582	9.59996	4.06296	16.7068	0.00958788
AACGTTTTCCCGCGTGGCTA	NM_175075	20.5459	19.172	17.2364	18.8534	15.3982	17.0635	16.7246	31.9418	12.6123	30.703	17.1166	33.5478	11.4383	31.5349	20.9963	36.53	13.2275	31.7235	22.637
AACTAAAGAATGAAAGCACT	NM_000240	13.5205	8.75058	27.8739	10.4212	21.6934	11.1649	25.0829	22.8422	9.81823	18.5237	9.90959	26.8137	7.82896	14.6709	6.69938	30.3459	6.65959	9.04305	3.95979
AACTAAAGCTGCTAAACAGG	NM_000370	11.05	6.41426	7.3732	6.41871	7.6843	8.41772	6.65881	6.83741	10.642	6.48458	8.28565	6.91808	9.08118	2.13995	4.40245	6.4139	9.35805	1.4667	3.52834
AACTAAAGGCATACATAACA	NM_003781	52.1991	46.953	44.6703	51.5083	50.7755	40.461	41.4644	51.0307	42.5679	49.8255	33.593	54.3266	41.1126	37.0179	19.5239	55.6254	38.8476	29.1301	12.2917
AACTAAATGAACAAGGCCAT	NM_018238	20.8548	20.9702	18.1954	19.3049	17.9103	21.9151	20.5402	31.2894	26.0261	29.8494	28.2945	33.511	26.6648	27.4999	16.4908	35.7465	25.7015	29.402	16.913
AACTAACCCCGCTTTCCTGT	NM_022100	22.7076	23.3632	28.6569	24.4667	31.5352	29.151	27.583	32.1621	21.9407	29.6201	24.5606	36.3322	28.2011	26.6801	35.1165	37.1776	29.9478	28.6444	22.6753
AACTAACTCACCTGCACCCT	NM_177964	24.3289	35.8519	28.6569	36.4133	27.1906	33.8886	32.4035	17.5045	35.31	17.0459	39.7451	15.259	35.546	20.9204	85.8256	13.6113	34.6625	27.1389	154.863
AACTAACTTGGCGCGGAGGG	NM_001135032	12.9801	5.3523	11.0862	4.33202	8.91084	5.64982	6.5526	7.79482	12.1893	11.4913	14.7933	7.37193	15.5317	9.81607	6.84661	5.83937	18.9401	6.90613	1.39983
AACTAAGGTTTTGTGGCATT	NM_000619	21.8584	28.8005	18.213	30.0679	19.0334	26.2691	17.5253	26.2482	22.8201	21.5558	28.0574	20.9996	19.5093	12.6587	36.1177	17.4241	19.2965	5.88624	29.4923
AACTAATCCTGGCGTGGAAC	NM_004531	16.9174	11.1435	13.6554	11.0436	12.6791	10.1489	14.7147	6.55782	7.68093	6.56101	4.85997	6.28024	5.30349	3.40688	1.48711	5.28572	4.00186	1.86495	0.882085
AACTAATTAGGGTTGCCTGG	NM_198695	16.8402	22.4853	18.0107	22.0628	15.871	24.8592	13.9059	13.2936	18.6346	13.0074	12.956	12.1925	16.2156	17.4709	13.8846	11.1878	15.8853	30.2471	22.2247
AACTACACGGATCTCAACTT	NM_006304	25.4097	22.9809	27.5131	23.5393	27.8113	23.8329	27.2562	11.1246	23.655	7.50376	24.5962	9.22411	24.8549	3.83274	14.6797	7.29137	24.8869	1.62211	4.20908
AACTACCAAGAAAGTGTCAG	NM_198038	40.9275	30.0748	36.1269	30.0312	34.6533	39.9738	35.116	39.3045	39.2729	36.5124	32.5855	40.2083	42.8488	26.0094	10.4098	38.0342	39.0105	18.7466	4.79394
AACTACCCCAGTGCCGGGGA	NM_032838	9.81475	2.80358	8.64899	2.75785	10.3738	2.89229	12.762	6.60865	8.47128	4.3188	12.5766	3.96195	6.5557	1.17111	13.2515	4.0113	5.10161	0.592509	9.51118
AACTACCCGGGTCCTTTAGA	NM_001281471	10.278	11.2993	10.743	9.67687	10.0044	8.87385	12.5496	12.8191	23.7997	8.26815	19.7244	10.1931	26.4754	3.59852	10.4245	7.55253	27.6057	1.96208	3.35576
AACTACGCCCCCGGGGGAAT	NM_006460	11.3588	8.21252	13.1275	6.18685	8.77784	5.22479	8.35007	12.692	8.24865	8.47199	5.6423	14.9892	9.31268	6.29208	1.39877	16.4735	8.14629	2.43803	0.997139
AACTACTCACATGATAAGAA	NM_001271933	15.6822	21.211	10.5055	23.6613	11.2309	25.4709	13.7098	14.6153	10.2412	18.7785	9.18653	15.394	8.08151	30.779	2.31165	19.0746	8.47214	36.2013	0.287636
AACTACTTACCCTGCCAATC	NM_000603	33.7476	29.6783	23.8617	26.6877	21.4569	26.1861	20.581	45.676	39.4733	42.6147	29.7169	48.353	35.9669	71.0334	13.2368	52.3454	31.0985	114.772	13.5668
AACTAGAAAGAAGGGAATTA	NM_000143	11.7448	15.0657	10.4087	14.8265	10.8171	13.0931	12.3127	10.3705	18.9908	11.0582	11.984	8.79479	23.771	10.5081	9.77667	6.06918	30.1209	8.91677	4.37207
AACTAGACAAAGGGATATCT	NM_001143886	26.4906	27.073	29.8887	28.933	29.7471	29.3791	23.5305	34.4158	28.3638	36.9965	21.9054	32.4438	32.8522	37.8802	5.28588	29.0192	32.9415	25.1185	1.74499
AACTAGGACTAGGAAGGTCC	NM_001080426	9.96916	12.5453	4.69843	14.7533	4.2707	19.4375	3.83188	4.51591	9.36183	4.21688	13.2997	2.03617	9.3232	2.46999	14.9889	1.79673	12.5555	1.62211	10.796
AACTAGGCATTTGGGAAGGT	NM_173596	15.7594	9.34528	14.3769	7.6634	15.9745	9.48548	14.9353	14.4882	9.06127	13.6061	7.40849	14.1796	10.2492	10.9552	2.50306	15.3453	10.8957	7.36265	0.671152
AACTAGGCCAGGGTTCACCT	NM_001134335	14.2153	14.1737	16.4885	13.4842	13.8909	13.9328	12.1983	8.87932	9.66238	6.12786	7.49146	9.3345	9.24954	3.54528	2.17914	10.279	9.53116	2.4186	0.565685
AACTAGGCGTAACGGCTGAG	NM_025230	33.9792	32.7368	49.8615	30.5316	47.4062	34.3343	44.2014	27.5615	20.4825	19.5047	14.8762	30.6775	18.1413	13.8085	7.11164	32.8843	15.091	10.5292	2.54079
AACTAGGTGCGGCCTCAAGC	NM_015937	10.278	11.2143	7.65475	10.9582	8.33451	11.6521	11.2179	8.82848	22.2413	7.41458	37.0543	9.4081	28.8114	3.9605	54.3312	6.67505	34.082	1.22387	51.9088
AACTAGGTGTTTTTCAGAGG	NM_003265	14.0609	5.64965	9.37927	5.18622	7.72864	5.27662	8.00691	16.2844	10.7867	13.7718	11.1898	16.6819	9.79673	11.8708	5.3595	20.3281	9.42933	10.8206	4.19949
AACTAGTCTACAATGTGGAC	NM_001290	12.8257	8.55235	18.0723	8.45658	22.5061	9.38182	21.3572	14.6577	22.2079	13.517	19.7125	14.2655	22.6977	18.0245	38.7828	13.7993	21.3127	35.638	77.4509
AACTATAAACTGAAACATGG	NM_031958	9.81475	10.563	8.34104	11.9832	8.6744	11.0197	11.6264	9.37073	7.15773	8.53569	5.6423	7.02848	7.09237	6.03656	0.220859	4.5545	6.09953	3.11796	0.0383515
AACTATACACATTAGGAGTT	NM_001005323	13.5977	13.9471	20.7734	15.2292	18.4128	14.7621	19.7967	18.3602	19.425	16.9949	26.635	19.6503	17.3626	13.883	23.9852	24.214	20.0093	7.95516	18.0923
AACTATATAGTCTTAACCTG	NM_024009	29.4243	24.2836	42.4971	24.1739	35.6138	22.9207	38.9969	44.1848	24.579	40.9968	20.2104	48.4756	20.5826	42.1388	5.65398	52.5543	20.5694	34.1227	2.02304
AACTATATCACTACCTCAAC	NM_207629	27.3398	29.112	19.9199	30.0068	22.181	25.5331	23.4815	25.3925	32.9167	29.2889	40.1007	25.8569	34.9357	31.684	22.9693	28.5596	35.6298	28.625	11.2753
AACTATGAACTGCAAAAATG	NM_001164342	15.0645	12.8427	15.3535	13.8869	15.0583	14.0883	14.8128	12.5564	17.1095	9.04528	17.9226	12.9775	19.9723	4.90804	19.1116	12.7442	18.7772	1.82609	8.1497
AACTATGGACTTTCGTCGCC	NM_013446	18.8475	15.0091	14.1129	14.8265	13.8761	16.4622	16.5122	15.3185	8.03714	16.014	4.35026	13.1615	7.54485	24.0717	2.56196	12.3891	9.36823	36.6578	0.6328
AACTATTGTGATTGTGACAC	NM_001134939	28.961	31.5899	24.2488	29.8238	26.0232	31.0688	27.4114	26.0957	27.54	25.2121	20.1274	23.5386	28.5484	30.3851	3.96073	23.5977	29.5507	22.8165	0.9492
AACTCAAACTTTAACGACCA	NM_001258321	37.9166	27.8659	32.2555	30.1777	24.7523	29.8041	25.7038	38.22	36.49	42.0287	37.5284	32.775	38.8712	42.043	29.8012	33.9394	38.5014	27.2846	25.1011
AACTCACAGTGAGTACGGTC	NM_001278121	25.3325	32.4678	28.9473	29.9458	29.3777	26.8392	30.5815	18.3941	19.514	20.3583	18.7761	18.9389	22.8345	27.0528	12.6331	19.576	24.0417	26.1092	3.34617
AACTCACCCAATCAGACAAA	NM_174878	24.9465	20.1631	16.6205	21.6601	15.1617	19.085	14.1428	23.071	22.9203	22.4858	20.9097	18.7181	20.1933	23.8056	37.0306	16.8182	17.7793	26.8572	32.0715
AACTCACCCTGTGCTTTAAC	NM_001145143	20.7003	21.0552	25.3839	23.4661	23.8361	27.1191	28.6533	11.0822	32.9278	13.173	27.3699	9.4449	35.0094	21.4314	14.665	10.6132	34.6828	42.4178	8.1497
AACTCACCTTCTTGGCCCCC	NM_013391	20.7003	22.5561	12.5204	22.1238	11.8959	20.1009	12.3208	18.267	20.9055	20.3073	17.5196	20.3863	23.308	28.0429	5.33005	23.2426	28.2065	37.0755	2.18604
AACTCACGATGGCGAATCCG	NM_153244	23.3252	19.2286	20.571	16.6081	18.3093	13.1242	18.3505	6.51545	4.7644	9.82241	3.76944	6.81995	3.02004	11.413	2.06135	8.36732	2.35224	9.60642	1.08343
AACTCACGGCCGGTGAACGC	NM_032307	13.9065	11.8374	18.521	12.3249	20.8511	11.2063	31.1289	11.1415	19.0353	7.23623	15.4808	9.71475	19.1936	2.17189	7.78894	7.24959	17.9829	0.573082	3.27905
AACTCACTGCAACACGCCCC	NM_002591	24.2517	17.1472	16.2334	15.4	17.4522	14.7103	17.5335	19.3515	21.6068	20.5876	14.8407	17.8226	23.8236	12.7545	8.08342	17.0585	23.4104	7.24609	2.61749
AACTCACTGCGTGGCATAGG	NM_005139	11.6676	10.0674	20.9582	8.78606	24.7819	8.62505	21.1121	10.2688	6.73473	7.5802	8.06043	6.70956	8.81811	4.5567	1.61963	4.33513	9.70426	4.00186	0.335576
AACTCAGAGCTTGGCTTGCA	NM_001144061	23.248	21.5083	31.4549	19.3415	28.624	22.6822	28.4736	25.2823	24.9463	30.7922	21.4905	27.3779	23.992	32.4718	10.0711	28.9984	20.5796	33.5205	6.04995
AACTCAGAGGCGCGCGAGGC	NM_017966	10.7412	6.11691	8.72818	5.5645	8.95517	6.95602	7.89253	7.38814	6.2004	7.94966	3.75759	6.48877	3.60932	10.21	3.48956	4.73208	2.75955	12.8992	0.642388
AACTCAGGACTGGGGGTTGA	NM_022169	13.0573	19.0587	11.7725	18.3897	11.7038	13.0309	14.5105	13.6409	8.39336	22.1164	5.21558	17.148	8.48138	41.9685	0.883434	17.1734	8.53324	51.0335	0.162994
AACTCAGGCAATTATCTCTC	NM_007243	21.8584	22.7402	25.0319	25.0403	29.9983	26.238	37.9511	16.7758	19.9704	13.7845	10.2296	15.7865	20.772	6.71794	4.21104	14.541	19.6529	5.09946	3.22153
AACTCAGTGCGTCCTGCCCG	NM_001190766	18.8475	11.894	7.64595	13.3743	7.46264	16.5452	8.27654	14.9881	23.2988	24.0018	27.1566	17.1112	23.4448	22.9858	9.37913	20.5161	23.4511	22.7776	7.14297
AACTCATCATTTTTTTGAGG	NM_001145670	46.9493	75.0313	49.0872	74.9988	46.2684	73.6239	51.2524	65.6544	54.7016	55.431	49.3583	65.6727	52.5298	40.9464	23.3963	69.08	50.4255	40.3392	11.8506
AACTCATTTCCCCCAAGTTT	NM_003842	22.862	34.266	32.0796	34.2168	30.6633	35.3088	30.9165	36.7204	37.8147	34.3721	31.1512	28.9971	33.9992	25.2322	19.3472	28.6014	32.0251	14.4728	15.3118
AACTCCAAAGGTGATTGAGT	NM_182729	8.81111	12.6728	14.852	15.0827	16.0484	20.5985	10.6214	8.69292	11.0205	4.59908	8.73609	7.51912	13.0693	2.5871	8.98158	6.28855	12.5656	1.50556	4.40084
AACTCCAGCCTGGAGCGCGC	NM_001174122	15.4506	18.0392	8.91295	19.0487	8.58573	17.6544	8.92199	16.1827	11.4769	18.6893	10.8223	19.6626	9.40738	30.1935	4.22576	24.2454	10.3458	43.3114	2.07098
AACTCCAGTCAGGGCCTGCC	NM_017758	8.96552	8.42491	10.3383	8.78606	8.39362	5.04856	9.25697	10.667	5.02043	9.15994	3.63905	10.6838	5.52447	4.86545	0.412269	8.64937	3.86949	1.94265	0.0862909
AACTCCAGTTTTCCTTTCTG	NM_001242590	22.2444	28.0358	24.5832	24.9915	17.4079	24.4238	22.5828	20.5122	18.1559	21.7979	10.8816	16.1299	14.7635	20.7713	9.6736	13.1412	11.6696	26.828	8.01547
AACTCCATAGGACAAGCCTT	NM_001286270	20.1599	26.2234	22.8235	26.1507	18.6197	27.1502	18.3914	29.5864	20.2264	27.6072	13.7502	29.5736	14.7319	23.2732	17.3153	31.5368	9.48024	16.8719	17.3445
AACTCCATATTAGACCATCC	NM_015626	38.2254	36.4183	46.0781	33.9118	47.1994	32.6135	47.1264	40.3721	34.5753	37.6462	24.9281	39.7299	29.5585	45.0453	11.0282	40.4891	26.842	76.0063	4.4296
AACTCCATTTCTTTGTGCCT	NM_030930	27.6486	27.3137	36.822	25.1745	34.8897	30.2602	32.4443	40.1857	25.2135	38.1176	15.7416	40.6499	22.6872	37.0179	3.26871	39.9354	19.0521	37.1824	1.44777
AACTCCCGGCAAGCATCGGA	NM_032352	12.2852	9.38776	21.1166	8.02948	18.6197	6.25109	14.7147	11.6245	9.99634	10.5231	6.23498	12.3642	9.30215	8.00617	0.618404	11.1564	9.09329	4.04072	0.239697
AACTCCGCCCTGGAGCGCGA	NM_005397	16.763	14.4852	10.7958	15.2414	10.2556	11.3929	8.73407	12.6073	13.8145	14.4852	13.8213	8.70893	11.07	11.2321	9.08465	6.73773	10.6615	6.38161	9.4153
AACTCCGCTGGGTGCCTGAG	NM_001201476	8.65671	13.3807	16.6557	17.4867	17.1124	24.3409	17.6561	15.2592	13.4361	21.8233	7.02917	14.9156	12.0065	32.6635	0.500613	16.2855	11.2317	54.3263	0.0575273
AACTCCTCCAGTTATCCCGC	NM_003729	18.3071	18.7614	17.4212	19.5246	18.5014	30.7578	17.8522	13.8612	34.7311	16.549	25.6511	12.7322	35.1988	17.4709	13.8699	12.3891	36.3935	9.24702	5.85819
AACTCCTTGGCCCTAAAAAC	NM_001098835	9.66035	10.0533	15.3183	12.1907	15.0435	9.88978	12.3045	9.64186	9.67352	9.0835	7.25439	8.7212	7.23969	6.73923	3.85766	7.32271	8.33976	6.09993	2.23398
AACTCGGAGCCTGCTGAGCG	NM_001003681	10.4324	13.1825	12.8987	13.0205	14.1421	13.5699	11.0463	5.52416	13.9815	3.28688	14.4377	4.58752	14.0269	1.66085	5.02085	4.10531	13.8283	1.35986	2.39697
AACTCGGAGTTGCAGCCACT	NM_181702	14.9873	17.5295	22.8939	19.4514	27.1611	21.4486	23.8492	13.8528	14.3155	12.8418	9.64881	12.3397	12.0065	7.58031	2.19386	11.5011	10.7327	4.84692	0.373927
AACTCGGGAGGCAGAGATTG	NM_021933	13.9837	15.1365	14.852	14.6312	15.6198	11.7454	16.6838	22.5118	9.88502	22.0527	6.72098	24.0906	7.97628	18.5143	2.19386	24.7155	5.36637	15.1138	0.354752
AACTCTAGGGCGGATTTGCC	NM_013248	15.1417	15.9153	7.76913	15.6319	5.86667	18.577	6.24213	25.3501	21.4955	32.9962	17.4722	30.7634	26.1702	30.811	14.1202	31.7875	28.3593	20.0482	16.2419
AACTCTATCCCACCCCTTTT	NM_152796	20.4687	15.9719	28.8681	17.2182	27.3975	19.7277	26.6434	25.0875	28.0855	24.728	31.1512	26.4702	27.6329	16.6831	46.0122	30.1892	27.8399	15.4927	74.9484
AACTCTATCCCCCCACCTCC	NM_182847	23.6341	9.91166	12.4852	9.53043	11.1275	10.9057	9.85341	23.6641	16.5752	22.7406	21.8699	23.3792	16.605	27.7341	69.5115	26.4913	17.1683	19.9996	124.805
AACTCTCAAGCCGGCCGACA	NM_144609	26.9538	29.2394	24.9175	28.5059	29.0082	29.3376	31.2106	39.1012	33.0169	50.6663	35.5963	43.7286	37.9768	63.4744	24.8392	47.3417	41.9941	81.3971	25.2832
AACTCTCACCTTCTCCCATC	NM_000440	28.0346	26.2801	35.9773	25.626	38.4363	27.9381	38.376	26.3584	38.4714	34.5249	34.4347	28.028	45.2059	40.6909	11.9853	26.8465	52.2788	30.4899	5.3788
AACTCTCAGGCAGGCAGCCA	NM_001281988	12.5168	10.7896	11.1126	10.9582	13.0781	14.3578	14.5513	18.106	12.757	13.4533	13.2404	21.1713	12.1223	5.58941	9.99753	23.2217	10.5596	1.44728	4.95693
AACTCTCAGGGAAGAGAACC	NM_001707	21.5496	20.8994	14.1569	26.4436	15.9893	30.0944	19.7313	23.5878	11.0316	22.2565	10.9883	23.0971	10.7438	21.8679	4.44662	26.1152	8.27866	15.8423	1.67788
AACTCTCATGGGTAGAAAGC	NM_001009555	27.2626	19.526	31.0149	19.6344	30.8554	27.1606	32.9591	35.1445	24.0112	37.5061	24.8925	37.3503	23.0028	41.1274	21.4969	37.8044	20.885	44.6033	13.3943
AACTCTCCACGCCCGGATGT	NM_175619	20.932	23.3774	19.876	24.1983	19.6245	19.9351	21.3654	18.9024	17.8442	18.4855	21.5024	21.1713	17.3942	16.4808	52.2993	23.3575	16.8424	10.4806	93.4818
AACTCTCCCCTCCCGGACAC	NM_145262	25.1009	22.5278	22.2252	19.6466	24.442	21.4901	27.3787	31.3826	35.8109	35.4677	49.3465	38.1598	43.4907	37.103	42.0662	39.7369	45.1813	35.3077	53.5291
AACTCTGAAACTCACCATCC	NM_019118	20.3143	8.87802	30.5134	8.24913	30.6633	10.4288	29.5929	7.09159	14.6828	8.31911	18.1834	4.51392	17.0048	5.0145	7.99508	3.4681	16.9952	2.2729	2.82842
AACTCTGACGCCCCGCTGCG	NM_001242939	16.2226	14.7684	20.4655	16.8277	23.8361	14.3889	20.7853	29.7982	19.4695	23.1355	27.2632	33.1921	22.8134	14.6283	35.9852	34.0856	25.0906	6.38161	55.9549
AACTCTGTGGGTTACCGCGC	NM_007104	9.96916	8.94881	6.1414	8.04169	6.84199	6.18889	5.83361	9.70116	10.5418	12.9819	10.5852	9.01558	10.1545	6.96281	5.7276	9.86111	8.27866	3.45792	2.64625
AACTCTGTTCTAAAAACAGA	NM_183374	6.88104	3.52572	4.46087	3.52663	4.80269	3.24476	3.73384	11.5313	2.93879	16.9058	3.4731	11.9226	2.91482	34.0794	3.13619	13.0054	1.92456	59.4646	1.46695
AACTCTTAATCCCTATGCCC	NM_001256579	33.9792	28.7013	37.8514	28.2984	41.6873	30.3121	40.5493	27.2819	35.9222	22.9444	31.732	28.58	33.0626	27.106	13.8257	31.4427	34.3671	50.2953	7.26761
AACTCTTCATCTTTTCGTGT	NM_032280	26.0273	27.4836	28.3138	28.6157	22.9051	34.9667	20.3032	36.7712	28.4083	43.7613	26.6231	35.4613	26.5806	68.6167	20.1276	34.2527	27.9927	76.7639	11.6876
AACTCTTCCGCAAGTGTGAG	NM_015423	18.6931	15.9861	27.6363	15.5342	30.353	15.5811	29.8789	20.3343	13.8925	19.8996	11.6758	19.4295	11.1752	16.7256	5.33005	18.0404	9.60244	13.4334	5.86778
AACTCTTCGCGCCCCACGCG	NM_032815	15.2962	11.6958	15.0895	13.8014	16.4917	15.1768	15.7851	14.4713	12.1225	16.893	9.04428	14.7929	10.8385	13.8617	3.6368	14.0604	12.9526	16.0075	0.882085
AACTCTTTTTTCTTTTCCAC	NM_001207006	16.9174	37.5652	29.7391	39.7569	31.9194	31.9604	28.9148	31.7978	39.4622	27.8111	27.5122	28.7885	40.7758	25.3813	6.24293	28.5701	39.1938	17.6587	3.4037
AACTGAAAGAGTATGATTAG	NM_001164345	16.5314	22.3012	16.7085	23.6003	15.4425	17.1672	15.589	13.1241	32.8276	11.2493	35.9993	12.3397	37.1139	11.2853	22.1595	10.6341	37.0351	10.6652	8.57156
AACTGAACATGATGAGTTGC	NM_181840	15.605	3.83723	14.7288	3.88051	15.0878	4.87232	13.2032	14.6407	22.1522	13.7845	22.178	13.2597	23.1502	8.95371	9.39385	13.3919	23.7057	5.69197	2.78048
AACTGAATCTGGTTTTCCTT	NM_001168499	25.4869	35.4271	36.6372	36.7794	31.9785	46.8365	26.5699	33.2805	46.4195	36.6015	57.8573	27.1571	57.7596	40.2544	57.114	23.4619	66.993	38.5034	41.573
AACTGAATGAATGGGCACTG	NM_001144060	18.6159	11.1435	14.0249	10.7995	14.482	9.92088	15.2295	16.0472	9.85162	16.9567	11.3676	18.7671	8.29197	15.3735	10.2184	17.8419	10.0708	13.7928	8.48527
AACTGACACCTCCCACGTGG	NM_138430	14.6785	20.0782	24.0641	20.513	18.9004	20.9303	15.687	17.7163	19.2468	19.1225	20.1274	17.4669	19.9302	16.9918	28.7263	17.1943	18.0644	21.7771	34.5739
AACTGACAGGGATCAGTTTC	NM_020783	11.436	7.67446	11.3238	7.76102	9.75315	6.43769	10.8012	10.6077	6.83491	14.0903	4.83626	10.1809	5.42976	37.9761	2.01717	12.2533	4.87759	85.0299	0.623212
AACTGACCAATAGGGCTGAG	NM_002388	15.2962	12.2763	7.79553	14.0821	9.87137	14.9072	9.68183	19.0973	20.5159	27.3779	24.8688	24.1642	21.8874	34.2604	20.5546	27.8597	21.2414	34.0741	14.3722
AACTGACGCTGCCAGGCAAG	NM_153634	20.5459	27.6111	10.8926	25.626	9.1325	28.726	12.5986	13.2004	19.9259	8.51021	15.5875	13.0021	20.8246	4.15213	8.3779	10.3103	23.7668	2.54487	3.34617
AACTGACTCGAATCAAGGTG	NM_001277307	20.0827	20.1348	14.412	20.3178	11.9254	21.0132	19.8866	18.8431	14.5381	20.422	13.9991	21.4779	14.3215	15.6397	3.37177	24.4021	13.0748	8.05229	0.987552
AACTGAGATCGTACCCAGCC	NM_014407	18.4615	11.5825	15.0455	11.3975	20.659	10.6154	20.5892	14.6407	13.4361	8.65035	13.0982	16.6083	9.98614	3.27912	5.60981	18.5209	8.42122	1.63183	2.66543
AACTGAGCAGTGACCACGAC	NM_001145028	21.8584	14.0462	18.5034	15.6563	20.2747	19.2923	17.7623	26.7905	16.4639	21.2755	14.7221	26.9609	12.1012	16.3956	11.0576	26.7629	9.87737	13.482	10.796
AACTGAGCGTCCTGCGCTAC	NM_001059	19.6195	23.2074	17.3156	24.4057	18.398	24.994	21.8965	22.0543	33.4733	27.8365	75.7444	23.9434	36.3984	33.7494	569.211	22.8561	31.8113	38.7559	1144.86
AACTGAGCTGCCCGCCCTCT	NM_201403	26.4906	34.5917	27.0204	34.4975	31.2101	36.8431	30.9247	28.7392	27.9185	24.5751	25.7697	31.1559	29.5059	16.1401	30.7141	31.0667	30.1107	13.414	58.9655
AACTGAGGAAGCCACACGGC	NM_002208	31.972	37.3811	31.2877	38.9637	30.2791	45.2504	27.8445	26.3838	26.8498	21.6959	26.5402	23.8944	22.7608	12.1689	46.0564	25.3631	19.3882	7.97459	44.4973
AACTGATACTCATGGACGCC	NM_015216	20.8548	18.7472	17.4915	17.1694	21.1762	21.9462	18.6038	20.0886	15.4398	15.033	14.9592	17.2339	15.9736	9.83736	4.373	15.6065	19.0827	5.34229	1.23684
AACTGATGAGCGCACCAATC	NM_004836	25.3325	22.6411	17.8875	24.5644	16.3883	25.6782	17.0678	23.8166	21.3174	27.6327	27.6426	25.8937	24.9075	23.944	125.772	30.4817	28.0029	22.0005	212.4
AACTGATTCGCCCAAGCCTT	NM_024829	20.0827	22.1596	19.0313	24.0274	23.4223	26.7459	30.2792	23.1218	15.9518	21.8106	13.2523	24.2255	15.5106	26.2862	9.45274	22.2711	15.7223	23.6032	5.22539
AACTGATTGAATGACCCTTC	NM_002377	24.4061	22.7543	32.2555	22.0872	35.9685	24.8385	39.6097	25.1807	40.8314	19.1862	37.3388	24.017	40.5654	8.32556	16.3141	23.9738	34.8356	6.18735	8.34145
AACTGCAACTAAAGTCCGTT	NM_003736	23.6341	27.8376	16.3477	33.2528	16.9055	27.8552	17.6642	25.4094	27.5178	34.2192	23.3397	21.7846	24.2866	54.4568	9.21716	19.952	20.7119	69.7121	4.65012
AACTGCACAGGCTGGAAGTT	NM_001271208	15.2962	20.5455	23.061	21.7333	17.9251	19.3234	17.0269	20.6648	26.6272	23.6706	20.5541	21.11	24.1393	33.9517	7.73005	19.9729	22.3616	47.1676	4.12279
AACTGCACAGTTGTCATCCG	NM_003526	21.7812	20.3614	20.5007	22.1238	23.9543	22.4334	21.8474	22.3	18.5233	18.5365	13.4894	21.7233	18.1729	13.9895	3.79877	20.9758	17.596	13.1226	1.61076
AACTGCACATGAGGACTTCT	NM_013378	14.7557	13.9896	23.6329	13.9601	24.1464	16.9495	27.2072	24.5961	24.7014	22.868	34.1265	24.8511	25.7282	24.1569	37.1779	24.3394	24.2352	18.9311	38.3995
AACTGCAGAGGGGATTGGGC	NM_006632	4.56496	5.93284	3.37865	4.94216	2.83728	3.90823	3.21094	2.38928	11.5103	5.18511	11.7113	2.91933	10.9227	3.46011	10.7632	2.46528	9.77554	1.81638	11.8986
AACTGCAGCATCAGCCAGGT	NM_025047	13.5977	10.8179	14.2801	10.946	12.9599	12.4918	13.1297	12.4124	3.88499	17.6064	4.25544	12.8549	3.30416	15.81	1.70797	14.05	2.62718	14.3368	1.07384
AACTGCAGCGAGAGACCTGA	NM_000276	21.318	19.7242	16.4093	19.6222	19.9496	21.1894	18.6283	14.9881	45.7739	18.4345	51.9305	17.9944	53.2454	20.6649	43.6416	19.3357	63.1541	19.6694	33.5192
AACTGCATCCCCAGGATCTA	NM_031276	18.9247	21.7207	14.896	22.6851	12.8417	20.9303	18.9225	21.6222	25.8257	20.027	24.857	21.1958	25.865	22.2512	26.9595	22.5427	26.0172	22.9136	26.8844
AACTGCCCCGCGGCACACCG	NM_001001	19.5423	15.179	12.0188	17.1694	13.4623	21.2516	10.6051	14.8017	10.6308	13.2622	6.23498	14.5721	7.79739	9.85866	1.69325	14.4261	5.48856	5.77939	0.910848
AACTGCCCGAGCCACAGCAC	NM_001002034	20.7776	18.9313	20.2103	19.671	21.0875	22.7341	20.581	6.98145	13.681	10.2301	16.595	4.93097	11.4383	4.5567	22.8662	2.70554	8.38049	2.60315	11.7739
AACTGCCGAGCCAATAGGGA	NM_000081	7.65307	9.50103	5.66628	6.95563	5.24601	4.81012	3.84005	11.8532	2.08164	8.63761	1.46984	15.1977	0.568231	6.44113	0.309202	17.0167	0.152743	2.10778	0.00958788
AACTGCCTATGGGCTGGGTG	NM_001284516	12.3624	10.7471	5.09437	10.0552	6.177	12.3052	5.04926	5.43943	3.94065	6.0769	3.6509	4.78378	2.57809	6.66471	0.515337	4.97234	1.05902	7.11011	0.124642
AACTGCCTTGCAATCCAGTC	NM_173209	42.8576	39.6608	58.3257	38.1217	53.3172	40.4818	43.7112	36.6441	41.9111	36.9965	35.7623	38.6995	38.1978	33.3235	22.3509	33.626	36.6583	21.4372	10.5658
AACTGCGCAGAAGCGTACTG	NM_017673	33.9792	40.0431	32.6955	41.5385	30.4269	46.4218	31.3659	21.5459	27.3063	20.2436	30.1199	21.2694	28.7904	10.9446	23.7644	18.8656	30.7726	5.06061	13.2121
AACTGCGCCCTGAACAGGCC	NM_032592	10.8184	9.9683	10.3119	9.46942	11.157	9.67208	11.8796	8.08289	10.4416	7.94966	9.2695	7.80124	9.40738	7.91035	3.29815	8.52401	11.7918	7.02269	0.651976
AACTGCGGTTTGCGCGCACG	NM_005892	25.3325	23.5473	13.2506	22.0872	12.8121	19.8936	13.718	18.8686	17.4546	21.3265	18.2427	16.2771	17.5626	27.4147	12.4859	13.9664	17.8302	29.2952	6.00201
AACTGCGTCCGGATCTTGGC	NM_002546	15.0645	15.2498	11.7549	15.4732	11.822	15.9232	12.4434	11.0229	8.64939	7.6439	7.47961	10.5979	7.25021	4.37571	2.19386	11.334	6.58831	3.61333	0.901261
AACTGCTCAGTGGAAATCTT	NM_001197237	22.6304	31.42	28.5689	28.2496	24.974	27.3161	21.7821	26.2482	19.9593	26.5498	14.1176	26.691	17.089	22.4002	6.28711	27.9851	13.4312	23.6421	2.09975
AACTGCTGAGTACCCCCCTC	NM_032971	20.7003	12.3329	13.2418	12.2883	13.0338	12.668	9.15893	28.8578	8.41562	43.2135	5.06148	28.1875	4.34592	75.0259	1.08957	29.4998	1.97547	112.82	0.230109
AACTGCTGCTCTGTAATTCA	NM_001001395	32.5124	44.4892	36.0741	41.7094	35.9389	38.3981	32.3872	35.0767	36.5456	35.2766	32.5855	31.9655	29.3586	33.4619	12.265	30.7637	30.3755	28.8484	5.76232
AACTGGAACTAAAGCCCGTT	NM_018925	34.4424	43.0874	31.0501	41.9168	33.1164	46.567	35.9167	38.1353	42.156	31.1362	27.3581	36.7738	40.6811	23.1668	13.1926	38.2745	36.2306	14.5699	9.26189
AACTGGAACTTTTAATCACT	NM_006063	32.744	33.0908	37.913	35.669	36.7812	35.0393	41.2683	53.9114	50.3379	35.697	58.9123	56.7798	45.9741	19.5789	55.2441	58.6548	45.5785	12.9866	37.4982
AACTGGACACCAAGAAATCC	NM_001267036	17.7666	22.8393	14.4824	23.7224	12.6052	22.5475	14.4043	13.2597	15.5622	9.4657	11.7588	10.7083	13.1114	9.02823	2.98895	8.99409	14.6328	6.47875	1.35189
AACTGGAGAGTGGGGGAGAG	NM_001145353	8.88832	8.42491	4.09133	7.80983	2.32007	5.18332	2.27135	8.37943	4.308	18.218	2.29959	9.82515	4.17755	35.6871	0.220859	10.8953	5.07106	54.6759	0.0287636
AACTGGCCTGCCTGTTGCCT	NM_152904	15.9138	18.5914	21.9172	21.1964	20.6737	27.1502	23.3181	27.4852	16.9537	24.7408	8.87833	35.3754	16.1209	16.534	3.34233	37.9193	14.4393	9.10133	0.834145
AACTGGCGAGTGACGCGGAG	NM_006499	24.0973	19.6959	12.5204	18.1579	13.6987	21.3864	14.2327	21.046	18.1225	19.8996	19.3095	17.9576	15.5106	13.8511	8.46624	16.6406	16.8323	7.73176	4.59259
AACTGGCTTCGTCCTCTGCT	NM_020529	18.2299	17.6569	15.9782	19.3781	16.3291	14.3682	17.509	15.6151	15.1504	14.0393	13.3116	15.7497	16.7207	8.63431	12.1178	15.1051	18.5023	4.79835	13.9791
AACTGGGAAGTGTCTGGTGC	NM_145004	16.763	10.1099	16.4533	8.5298	13.8465	14.0883	11.994	12.0481	8.21525	15.963	8.1197	11.0763	8.14465	17.588	12.3681	6.71684	7.10764	19.7276	6.51017
AACTGGGACCCGGGAGGCGG	NM_022353	6.88104	4.55936	7.19723	4.29541	7.99463	5.29736	7.63925	10.2095	10.0409	9.3383	10.4904	9.83741	11.6908	5.7917	7.81839	9.47461	9.99957	3.32194	9.35777
AACTGGGCAGAGGTCGACCC	NM_013386	24.4833	18.4923	20.5622	18.1701	21.3092	14.9487	24.2005	12.7344	14.8053	11.8353	5.42894	12.9285	13.9638	8.76207	0.53006	13.183	13.2784	6.21649	0.258873
AACTGGGCTGGGAAGCCCAG	NM_006120	3.25251	3.20005	4.2761	4.66149	3.56138	5.70166	2.46744	2.58415	2.5937	2.8155	4.3147	2.19563	3.16736	0.383274	3.10674	1.86985	2.37261	0.145699	2.61749
AACTGGGGAAAACGGAATTA	NM_001163034	23.6341	26.9597	24.2488	26.8097	25.8459	25.1806	27.5667	28.9595	43.0466	28.1296	43.5501	23.9066	49.9096	32.6954	34.1006	25.9168	55.2013	26.6143	12.1287
AACTGGGGGCATGGAGAATG	NM_001010895	22.5532	33.9262	30.6718	33.6311	29.3334	29.8974	31.6845	26.1465	32.9501	16.3197	32.4195	25.305	32.2839	11.2959	23.0282	28.9357	35.4771	10.3932	22.7904
AACTGGGGTGACACTCATAG	NM_001042685	32.2036	36.2625	39.1272	35.8886	37.0472	41.0623	39.7323	42.0581	39.6291	59.6734	42.3054	45.0534	42.1333	76.74	61.1778	42.526	43.2059	78.1918	56.8082
AACTGGGTCCCGGTGTCGGC	NM_001199743	8.3479	9.77007	4.8832	9.13994	3.96037	9.13302	6.46272	7.92191	8.02601	4.99401	6.85137	8.69666	6.20845	1.33081	1.50184	7.04067	5.98752	0.291398	0.393103
AACTGGGTCTCGAAACTTGA	NM_016556	12.5941	11.3276	16.4533	11.2144	14.5854	13.0723	14.151	13.7257	9.08353	17.6701	5.01406	13.0266	8.90229	24.8596	0.426993	14.8648	5.94679	28.2267	0.0383515
AACTGGTGGCGCGTTGGCGG	NM_052865	13.2117	12.6869	5.63108	11.8978	6.7681	11.8076	7.35329	12.6751	8.5826	13.4787	4.87182	13.8116	10.849	13.1697	1.53129	14.3529	10.5189	9.36358	0.584861
AACTGGTGGGGAGGGTGGCC	NM_002994	6.10902	6.25851	3.12349	5.72314	3.96037	8.54212	5.32705	10.9466	0.890542	8.61213	0.367461	10.2177	0.873392	3.72627	0.0147239	9.70442	0.234206	2.1272	0.00958788
AACTGGTTCATTGTGTAGCG	NM_152665	14.9101	4.80008	16.8756	4.17338	22.6096	4.10519	27.9588	12.5903	10.0965	8.73953	10.5023	11.1254	7.31335	4.91868	6.49324	10.8639	4.56192	3.69104	3.92144
AACTGGTTGGACAGGTTTGG	NM_001114403	12.208	9.40192	14.7552	8.70064	12.5313	6.38585	13.6199	5.88848	3.67349	3.86017	5.44079	5.0659	3.74612	1.89508	2.57668	3.15472	4.23607	0.990753	0.76703
AACTGGTTGTGCTAGGTAGT	NM_001242404	23.0164	21.0835	18.4418	23.942	18.4276	24.6208	18.9225	15.9285	9.72917	11.6697	5.51192	13.9588	6.75564	6.82441	1.32515	14.5827	5.4682	4.47781	0.536921
AACTGTAGTTTACGCTGCCC	NM_015910	29.5015	28.9987	23.325	29.2991	23.8066	23.2835	19.666	29.2984	25.169	23.4923	33.0596	28.8744	31.7999	22.9539	33.8502	30.2832	37.9515	18.7466	32.6755
AACTGTATTTCGGTTTAAGT	NM_152423	38.071	37.2395	42.0923	38.5	42.8843	39.4036	42.2732	42.9986	23.7886	44.6276	13.9161	42.686	18.1097	39.5837	5.28588	40.6353	15.6205	22.5153	2.42573
AACTGTCAAACCTCGCCGCT	NM_016166	39.229	38.7971	41.1333	40.2572	37.993	36.1692	41.35	38.1946	39.2061	31.1362	42.5306	37.0068	46.2477	23.0284	30.0368	36.6553	51.5049	15.3955	23.3752
AACTGTCAGTTGCATATTCC	NM_004014	35.8321	45.8768	35.9245	47.2739	32.0081	54.4871	29.74	24.8841	54.9131	20.2181	72.0579	23.1216	65.5465	13.6275	73.9434	19.9311	74.3552	8.63509	71.2955
AACTGTCGGGCTCTTGGCCT	NM_015423	9.73755	12.6444	12.6083	13.3255	10.5807	20.9095	11.8061	12.3955	8.30431	11.6315	5.74899	13.4804	5.04042	9.79478	0.927606	13.2248	4.38881	11.7919	0.383515
AACTGTCTAAGACGAGGTCT	NM_001287237	36.3725	38.1174	38.6961	40.8186	30.486	41.9124	26.3329	37.3135	47.3991	27.3524	51.6816	32.7505	50.6041	18.0032	89.4624	28.4343	47.0143	11.3645	131.498
AACTGTGAATTTGCAGTGAA	NM_001039783	26.7222	18.7897	28.129	19.7808	26.9542	18.9399	26.8313	32.5264	20.9723	33.6077	21.6091	33.1062	28.2432	42.2027	7.67115	35.2451	38.756	56.8711	5.11034
AACTGTGATCTGCACAAATC	NM_000412	29.0383	31.7598	26.9764	31.1295	26.7177	30.4676	24.609	20.3682	32.9501	16.4981	22.9604	16.7923	35.0199	8.01681	5.86011	15.3975	37.5442	3.2928	4.04608
AACTGTTCTTGGGGTTCTTC	NM_005135	13.2117	19.6251	13.0219	20.6472	13.6692	20.4016	12.4434	12.5988	12.3897	13.3386	10.7986	16.0563	11.8276	12.5735	4.47607	16.3064	13.1053	9.5967	0.872497
AACTGTTGAGTCACAAAGTT	NM_001080531	19.3107	25.2606	12.9691	27.2612	13.817	24.2891	14.0448	23.1133	27.2729	39.7992	33.3086	22.6187	29.2008	42.3624	11.4994	19.273	30.5995	42.3498	4.41042
AACTGTTGAGTCTGGGTATT	NM_001039618	15.605	18.8322	16.7349	18.1335	17.0976	10.7191	16.5694	26.1635	23.8331	37.9647	23.0552	25.4522	20.2669	76.3886	25.6196	25.8541	17.5858	120.153	27.1337
AACTTAACTGCTATAGGATC	NM_001287244	20.2371	19.3136	18.7233	18.9999	19.1073	17.6648	19.764	13.1495	11.6438	12.3067	10.123	13.1615	10.8174	7.35673	3.90183	11.24	12.2602	3.68133	1.67788
AACTTAAGTACCACATCAAC	NM_001184832	26.5678	13.6498	13.761	14.9607	15.9154	15.3115	16.8064	15.649	8.74958	25.658	5.68972	13.7626	6.83982	24.9873	3.00368	12.3159	4.55174	27.1291	3.05853
AACTTAATGAGTTTAGTCGG	NM_001145155	11.6676	6.62665	9.04492	6.95563	5.55634	6.62429	7.68827	2.62652	14.7941	3.96209	20.9216	1.521	14.9319	3.53464	24.4564	1.12818	17.3923	2.67115	15.8967
AACTTAATTATGGATGGCGT	NM_001035256	25.4097	16.4109	14.676	18.8656	11.9107	17.4885	12.329	18.0891	13.0242	13.8992	10.9764	18.0066	11.3225	7.27156	3.48956	19.0955	10.9873	3.99215	1.24642
AACTTACAGCCAGCCATAAC	NM_207491	32.6668	42.9883	25.4718	43.3446	25.3139	51.9991	26.5781	32.3909	36.2896	31.4164	58.0588	30.4813	41.3651	24.1782	77.3741	31.9964	41.9228	11.9959	81.2285
AACTTACTTACATGAGAGGA	NM_001206602	10.8956	12.602	13.1187	13.838	12.2358	14.5029	9.07723	14.3187	12.6457	7.9624	5.89123	13.8362	14.4688	5.14226	0.53006	12.2428	15.4576	3.0791	0.0862909
AACTTAGCCGCAGTAGTGCC	NM_018353	19.5423	17.9118	16.3829	14.8387	19.2108	15.0213	16.4877	17.5045	19.7812	16.5363	15.2081	15.627	17.1943	12.0838	18.9644	14.4574	18.2477	5.40057	12.4738
AACTTAGTCAGGATATACTT	NM_001291622	12.2852	19.4552	8.00669	20.2934	8.70395	17.5507	7.41048	15.8523	18.8572	15.5553	21.6921	13.9588	21.7191	10.9233	7.6417	14.6245	25.9561	7.94545	1.62035
AACTTCAATGACAGTGAGGA	NM_001282866	17.0718	16.7507	7.65475	17.206	7.63997	22.7548	5.98885	17.6654	23.232	11.606	19.0724	18.9389	25.402	5.73846	5.9779	16.9018	25.7117	3.48706	1.12178
AACTTCACAGATGGTTTTAC	NM_016557	11.6676	18.5773	14.3241	16.1566	12.9155	18.774	9.63281	11.1161	11.1318	11.0454	14.8051	11.6528	11.1436	12.2222	15.9313	12.1488	11.4659	11.9085	13.4518
AACTTCCCCAGCAGAAATGT	NM_001130687	16.0682	18.3224	27.1524	17.9748	20.127	14.8969	16.4959	19.3091	11.3322	19.5684	7.65741	19.8098	9.63888	9.94383	0.706747	18.9074	6.56794	4.77892	0.153406
AACTTCCGAGCGGCTGGGCC	NM_015656	12.2852	11.7524	6.39656	10.4212	6.044	6.26145	5.90714	8.07442	12.334	8.31911	6.37723	8.73346	11.5119	8.17651	1.39877	6.18409	10.5494	12.0736	0.441042
AACTTCCGGGACCAGACTTC	NM_017699	19.4651	14.9949	17.1132	13.6062	16.8907	17.3745	20.1235	12.1328	7.90356	11.848	7.55073	11.015	6.6925	12.318	1.95828	9.54773	6.49666	10.0144	0.258873
AACTTCCGTTCAGACGTCCC	NM_001048174	24.7921	16.3967	28.5689	14.7899	27.959	13.373	21.6759	35.3139	30.3564	43.6467	20.9571	41.8765	33.5362	58.8538	7.89201	43.0797	35.2021	70.596	1.71623
AACTTCCTATAGCCAAGTAT	NM_130838	24.6377	35.1439	26.5629	35.974	25.1661	33.93	32.5996	29.578	28.8313	24.2312	26.5165	29.9415	24.5286	16.3743	14.1497	32.1531	26.1801	10.3252	8.57156
AACTTCGAAGGTCCTCTCCA	NM_001242924	32.6668	29.5651	34.5432	33.7531	38.5693	39.8079	53.8342	21.8255	35.5438	14.7655	42.2225	15.21	36.7456	4.56735	41.6245	14.3111	40.1306	1.43756	31.1414
AACTTCTCTTAAAACACCGA	NM_001007100	27.3398	16.7649	37.869	14.7289	38.8944	16.6074	36.4478	33.3737	36.5679	30.5119	39.8399	35.5472	38.3977	33.6536	47.6318	38.567	41.2202	48.6732	38.3707
AACTTGAGTTAGAGAGGTGG	NM_006686	8.88832	7.97181	6.115	8.1149	5.95534	4.38509	5.20449	5.43096	11.1874	4.9558	8.83092	5.39708	11.754	4.32248	3.15091	4.18888	13.6654	2.71	0.997139
AACTTGATGGCAGCCACTAC	NM_012335	16.9946	11.271	18.4682	12.0198	22.4323	11.3722	25.5568	12.082	18.9574	14.7909	12.5885	12.2538	19.6145	28.4687	4.94723	9.72531	19.9075	74.967	1.68747
AACTTGATTGGTGGTAACAG	NM_138282	20.3143	14.91	8.39383	15.7783	7.99463	19.0021	11.3894	13.3529	12.2672	11.0327	17.5314	12.2048	11.1121	7.21833	15.0478	10.749	11.1197	5.69197	5.35004
AACTTGCAGGAATTAAATGA	NM_001164435	17.6122	15.6746	16.4093	15.6075	16.2109	13.2278	20.3278	21.5035	13.2134	26.3587	8.66497	23.0848	13.1325	24.0611	4.01963	26.6166	15.6714	24.2929	2.22439
AACTTGCCAGGGGGCCTACC	NM_014982	7.88468	2.66199	12.4324	2.20872	12.1914	2.1148	10.5561	3.25349	11.0873	3.05756	7.63371	1.86445	6.80825	1.90572	5.21226	1.56691	5.04052	0.913047	5.67602
AACTTGCCGTTGGGCGGGGC	NM_004160	6.41783	5.30982	12.0804	6.63836	10.0783	5.47359	6.84673	2.39776	0.656775	1.32494	0.62824	1.82765	0.0631368	0.276809	0.161963	1.55647	0.0509143	0.407957	0.00958788
AACTTGCGGCCCGGAACAGG	NM_013354	13.5977	6.89568	10.1183	6.49192	10.0783	6.40659	12.8683	10.5484	5.12062	9.28734	2.07438	10.5366	2.3992	6.8457	0.515337	9.41193	2.30133	4.08928	0.18217
AACTTGCTTATACCCGAGTG	NM_001291183	9.81475	5.64965	10.048	4.44184	11.0831	3.77346	10.8747	6.41378	11.0427	8.66309	18.6101	4.40353	9.84934	17.2686	42.4196	3.70836	9.17476	29.6546	34.037
AACTTGGAAACCCTTGGGAA	NM_001199237	10.8184	14.3861	14.544	14.1797	18.797	12.9583	19.0695	11.8024	11.7663	9.89885	20.4119	11.3093	9.90195	5.89816	39.9312	9.882	8.2583	2.17577	46.156
AACTTGGAGGAGCTGAAGAA	NM_033315	10.0464	5.74876	11.5965	5.50349	11.6003	6.71759	16.79	6.45615	8.92769	4.8284	5.9505	4.78378	8.93386	3.05555	7.93618	4.60673	9.58207	1.07817	5.44592
AACTTGGAGTAGCCAATCCC	NM_005635	13.0573	8.92049	5.57829	8.65183	5.24601	6.02302	5.99702	10.2942	8.66052	8.65035	5.80825	12.5973	7.63955	4.68446	2.69447	13.8411	6.15045	1.99122	0.853321
AACTTGGCAGAAGAAGAGAG	NM_001243505	11.05	12.1913	8.5786	11.6903	6.78288	11.0716	8.16215	5.42249	7.34697	4.7647	7.7878	5.11496	5.24035	5.49359	6.81717	4.25156	3.51309	3.55505	4.10361
AACTTGGCCTGTTGACACCG	NM_001010873	17.8438	13.5365	19.8232	12.6422	23.1711	8.23112	29.0863	11.9379	11.5993	9.77145	11.2965	10.4017	10.8385	6.86699	8.11287	10.4252	10.4883	5.29373	3.83515
AACTTGGGCCTAGGCTCAGC	NM_152945	8.65671	3.38412	9.74881	3.01411	10.4329	2.96486	8.88931	11.1161	7.00189	8.77775	6.23498	9.94781	5.40872	5.51489	6.08097	8.99409	4.44991	1.74839	3.60504
AACTTGGGGAAGGATTTCTA	NM_001289023	13.9065	24.8358	18.1162	25.6626	18.1468	24.258	17.5744	13.6409	21.8851	10.2428	17.7922	11.9594	19.6566	5.50424	9.14354	11.0624	20.2435	2.17577	4.72682
AACTTGGTCAGACGAAGCCC	NM_001286139	14.1381	11.0444	13.6906	10.2016	14.748	13.0412	15.1559	13.4715	6.25606	8.57391	7.13586	14.9769	7.7553	3.98179	0.971777	18.8239	7.47422	1.12674	0.278048
AACTTGTGATTGCTCTTCCC	NM_198505	28.189	15.4622	24.7592	14.0211	27.0576	9.45438	30.7122	18.7076	17.6327	12.6252	18.4442	16.0195	15.8368	7.01604	24.427	13.3292	14.256	4.74978	30.3456
AACTTTAGCACTGTTTGTCA	NM_207316	18.6931	20.8003	16.9284	21.3306	14.2455	22.1432	12.5414	21.3087	29.0428	19.7213	27.1684	22.5206	27.3698	9.30504	58.1005	24.4856	29.1943	5.18688	56.8657
AACTTTATCAGAAGTATGTG	NM_001004687	11.7448	16.6233	16.075	13.5696	16.6395	11.7143	15.5726	13.2173	17.6884	8.20445	12.221	14.0324	18.2781	5.51489	4.19631	16.1288	20.3861	3.56477	0.997139
AACTTTATTTTTCTGGTCCG	NM_005921	14.1381	16.2834	32.0884	15.522	32.88	16.3689	41.0559	19.5718	26.7497	22.4476	28.7094	21.1713	34.6095	27.3083	21.1582	20.2654	35.7113	32.656	21.8412
AACTTTCAAAGGCTCTCAGT	NM_030966	18.1527	15.094	18.0107	15.3024	17.0532	12.6991	17.1822	19.7243	28.3638	24.8809	33.6523	22.263	26.4754	34.303	73.4575	21.613	25.3451	53.4909	80.4135
AACTTTCACCCTCCTCAAGC	NM_001243751	38.9974	44.7441	34.4728	46.9078	35.3035	50.7655	37.7305	24.8248	44.6496	17.7721	40.5037	20.1532	52.0037	10.1993	23.9411	16.9018	59.2642	5.21602	11.9944
AACTTTCAGCAACTAAGAGC	NM_015669	11.1272	10.9453	8.605	10.7141	8.92561	13.0516	7.99874	10.4044	9.19485	7.04513	7.11215	14.0815	9.41791	2.75744	1.70797	15.0319	8.21757	1.19473	0.220521
AACTTTCAGCGTCTTTTCTG	NM_152758	21.3952	26.8889	26.6421	26.2362	34.2099	25.5642	36.2844	20.1479	33.3953	19.9761	40.3259	21.8214	32.5365	21.5911	57.8649	20.1819	32.2491	24.0889	47.7572
AACTTTCCAGGGCCCATCCC	NM_001143962	14.4469	11.455	11.2534	11.1656	10.2704	10.7087	6.57711	12.5141	19.5808	11.3385	20.4356	10.3158	20.551	10.0184	14.1349	10.4043	19.0419	8.86821	7.0375
AACTTTCGCGTGTGCGCAGT	NM_173827	22.0128	11.8657	17.3596	9.15215	15.605	7.71278	18.0482	21.0714	18.5901	19.6958	15.1015	21.3798	17.3942	18.1736	6.02208	23.3157	17.321	15.0556	4.93776
AACTTTCTACTCTTTGCTTT	NM_002424	25.6413	51.1866	42.0131	52.814	46.8595	60.6967	61.3183	52.1829	53.5995	48.1056	67.5298	50.0212	57.7176	50.7519	67.1704	51.6559	67.5938	62.9905	74.1527
AACTTTCTCTTGGGGGTAGG	NM_001805	15.3734	12.4179	11.9924	15.1682	9.96004	16.9287	10.123	9.00641	17.5548	8.85418	36.1179	11.8981	17.2153	6.0898	195.548	12.3786	18.5226	2.76828	365.643
AACTTTCTTTATGAGGGTGA	NM_175858	21.6268	20.5455	24.6624	21.172	23.6292	21.998	20.0009	12.7428	25.6921	12.9182	12.387	10.9168	22.0558	11.3598	1.26626	9.68353	19.8158	13.7637	0.421867
AACTTTCTTTCTCTGTGGGG	NM_001031700	19.1563	25.8836	31.1557	24.4057	31.2544	25.108	28.5144	34.9411	18.6903	39.9012	15.0896	35.032	15.2265	53.5306	9.85029	36.2688	11.6797	65.312	6.44305
AACTTTGCCAGATAACCTGA	NM_001286657	20.3915	22.6269	21.7061	22.4899	20.26	23.5427	18.4322	18.7923	23.733	24.5497	21.6921	16.9027	24.4445	26.8079	12.4564	17.2152	21.6997	23.7878	10.0289
AACTTTGGTAGGGTGAAGCA	NM_020932	9.11993	13.0834	13.6026	14.4116	14.0682	14.9072	12.9418	8.33707	7.8479	10.4594	6.99361	10.4385	10.8701	13.553	1.08957	11.7936	15.7834	12.1804	0.0958788
AACTTTTCCCCTGGCTGGCT	NM_148903	20.6231	27.6111	20.4391	26.1385	25.506	21.2102	32.8529	16.8944	19.4361	13.9246	22.2729	12.5605	19.1199	10.0503	24.1472	13.6217	16.5675	10.7234	16.9514
AACTTTTCGCGCCTCGCGTC	NM_199321	37.8394	32.6518	23.369	30.1167	27.5009	21.6041	21.2837	32.035	33.5067	32.8051	30.2148	34.4923	28.8956	37.6141	40.9766	40.0608	25.1822	53.1121	70.5956
AACTTTTTGAAAAGTTCCTG	NM_130782	10.8956	15.5471	21.6973	15.7783	19.1369	13.6632	19.1022	20.3767	14.193	14.5744	15.7534	17.2584	15.9736	12.2328	7.43557	17.8628	14.4495	7.49864	5.18704
AAGAAAAACAAGAAACTTGG	NM_002609	10.278	15.2781	25.9998	16.1688	25.9789	16.4104	27.3706	11.7515	7.10207	12.0264	2.97525	10.4752	6.61884	9.4115	0.33865	7.51074	5.12198	5.5657	0.143818
AAGAAAAACCAGGTCCCCTG	NM_176677	7.18986	3.25669	10.1975	2.68463	11.0684	3.71126	10.9809	8.83696	4.9759	9.13446	4.11319	8.96652	4.05128	6.72859	0.706747	7.59431	3.10577	3.64247	0.805382
AAGAAAAACTTTTGCTTGCA	NM_004441	19.3879	31.689	37.825	32.3376	40.1209	44.8876	30.2874	36.9322	45.6626	39.8247	64.9813	35.3386	53.5295	91.4321	94.1593	37.1463	63.5818	215.081	142.974
AAGAAAAAGACGCTAAGTGA	NM_032489	12.5941	12.248	14.4824	11.2876	15.6937	9.00862	21.8474	9.59949	7.49169	8.86692	4.53992	12.4378	5.29297	8.09134	1.51656	12.6293	5.4071	4.27384	0.45063
AAGAAAAAGGGGCCTCCAGA	NM_001270976	8.81111	7.85853	14.0425	7.48035	11.2309	8.39698	11.2015	4.03297	8.17073	2.73906	7.91819	3.74116	5.91381	0.745255	8.11287	2.45483	4.47028	0.106846	4.38166
AAGAAAAATGGAGTCGCAGC	NM_198567	10.4324	15.8445	12.9691	15.9003	13.9647	12.7924	13.334	15.0559	9.33956	15.1986	10.9171	16.8536	9.93352	18.2907	8.49569	17.1003	9.08311	19.4168	6.04995
AAGAAAACAGGAGGAGGAGC	NM_020530	14.1381	10.917	25.6126	11.6781	23.3041	12.6784	11.5937	5.86306	12.2004	7.49102	11.818	4.21954	8.37615	6.19626	11.411	3.43676	8.4925	6.77986	4.97611
AAGAAAACGGGGCTTGAAAC	NM_017913	13.4433	10.0957	15.3799	9.84771	16.5213	11.3411	11.8633	14.4882	13.7255	13.1985	19.4991	14.7316	15.216	9.42215	23.6466	13.5277	17.7895	5.89595	24.3628
AAGAAAACTGAAATAGCCTC	NM_002985	9.89195	3.39828	9.13291	3.50222	10.7432	2.94413	10.9646	11.76	13.6253	12.9437	10.9053	12.352	13.5323	17.6838	5.33005	13.1621	15.5594	11.9085	2.1381
AAGAAAAGATCACCTACTTC	NM_001001827	33.3616	26.5916	27.9178	25.3209	27.9443	26.9429	27.6892	31.3487	26.0038	34.0281	21.6209	28.2366	23.771	32.919	13.5165	26.157	22.3005	33.1514	8.04423
AAGAAAAGGGAGACGGACCG	NM_001289908	20.5459	12.9701	10.831	12.5812	14.1716	14.1297	19.8866	22.8083	14.8832	16.0649	18.4442	21.4779	13.3429	6.02592	15.2687	28.8417	14.8975	1.57355	9.92345
AAGAAAAGTACAGTACTGCA	NM_002798	25.0237	28.7721	30.1879	28.4815	33.3824	30.4883	34.4052	28.6206	22.72	31.5183	15.9786	29.1565	20.8351	35.2186	11.0135	29.9385	19.7344	43.2823	9.492
AAGAAAAGTCTACAGAAAAG	NM_001004482	8.96552	13.6215	19.8496	15.8759	15.2652	13.2589	12.2555	10.8365	6.04456	5.74566	2.18106	11.3584	4.16703	3.6624	0.795091	12.7442	2.99376	2.18548	0.488982
AAGAAAAGTGCTCAACCCTG	NM_001286267	11.5904	8.8497	10.2679	11.251	8.82217	10.9886	6.96928	10.1079	8.14846	8.20445	10.36	8.04656	9.60732	8.3575	19.5681	5.53643	8.07501	7.79975	15.2735
AAGAAAAGTGGACAGAAAAG	NM_001004481	13.2117	11.7807	16.2509	12.2273	14.0977	10.8642	11.275	15.8184	16.052	10.5486	28.2589	15.9337	14.8056	4.97191	97.2661	14.541	11.0077	4.35154	142.543
AAGAAAAGTGGGGAAAAAAT	NM_001773	6.57223	7.83021	13.7698	8.83487	14.7775	10.6258	13.8242	8.63361	12.6234	6.63745	22.024	6.15758	13.3324	4.30119	75.4453	6.25721	14.9994	1.89409	91.2862
AAGAAAATGCAGGGTCTGTT	NM_173525	14.9873	19.3985	24.9263	20.7815	25.2843	25.191	30.7531	32.662	24.5456	40.4617	18.6931	36.2341	25.8124	56.7671	14.4294	37.888	22.5041	70.5474	20.2592
AAGAAAATTCTGAAGTCTCC	NM_006851	11.1272	7.6603	15.0543	7.05325	11.3048	6.16815	10.6132	12.9885	16.2413	11.9754	12.7782	12.6586	10.3018	7.26091	5.53619	12.4726	6.96508	7.09068	3.38452
AAGAAAATTTCTGTCAGGAT	NM_001004461	23.248	20.6163	33.2234	22.197	34.6976	24.4964	25.4996	35.4326	46.9093	31.7986	37.244	30.2359	54.003	21.2185	14.3853	29.9072	55.0384	16.2406	7.87165
AAGAAACAAAGGCCTCCTTG	NM_001252676	14.3697	8.53819	22.278	9.53043	25.4616	7.99268	30.9492	20.2496	16.4639	22.524	29.3258	19.3682	15.3633	22.7622	115.023	17.7166	15.6918	23.7586	135.985
AAGAAACAGCATTCCTTGCG	NM_153609	12.9029	13.5507	12.142	14.8875	12.8121	12.7924	11.5283	16.7334	11.321	18.7276	6.27054	18.2888	8.93386	15.2671	6.53741	22.2188	8.68598	14.3271	4.45836
AAGAAACAGGGAAAAGGTTT	NM_001193534	23.0164	28.8429	29.9327	29.6163	28.9639	26.1136	30.1076	35.8901	45.5067	41.8631	41.8194	38.2089	46.2056	44.5982	21.9092	37.4284	45.996	50.6547	14.7653
AAGAAACCCACAATGTTAAG	NM_023935	16.1454	17.3879	14.6056	20.0615	16.004	23.5634	17.6887	16.725	31.848	19.7213	35.537	15.21	31.4316	18.4291	49.4576	13.862	32.1778	13.5209	44.0275
AAGAAACCCCAGAATAAGAA	NM_138733	21.0864	28.8571	34.0592	30.4705	35.3182	28.7156	30.4916	23.9437	12.7236	31.4037	9.9333	25.6484	16.3419	38.2209	2.42944	24.7259	19.2558	43.1075	1.80252
AAGAAACGAAACTGAAAGCA	NM_006187	11.7448	6.23019	6.7133	6.50413	6.75332	6.06449	6.94477	16.8775	9.62899	9.44022	8.90204	16.964	9.54418	3.36429	2.76809	16.4839	7.39276	2.5643	0.508158
AAGAAACGGCGAGCTCAGAG	NM_032050	19.6195	16.595	21.9436	16.6081	19.8905	18.8362	16.5286	14.5475	8.67166	16.7784	5.18001	15.1486	8.42876	23.7098	1.45767	14.3111	6.73087	19.3391	0.383515
AAGAAACTGCAAGACCCACC	NM_001270890	31.2771	32.2271	27.2843	32.8623	29.1856	32.8726	27.199	35.28	58.3862	32.9962	68.81	38.4788	52.1299	45.3967	71.7937	40.98	51.8308	70.7417	68.9656
AAGAAACTGTCAAGTTTACC	NM_207345	16.2226	34.9598	17.1836	33.1064	17.3192	29.0992	16.5286	17.6061	14.3377	14.8292	9.03243	17.6509	13.8059	13.2123	2.41472	20.9131	11.9038	15.8326	1.86964
AAGAAAGAAACACAAAGGTT	NM_022901	11.8992	7.33463	15.8462	6.85801	15.2652	4.65462	14.0775	9.26906	12.0668	7.23623	6.17572	8.23055	15.1213	5.64264	1.0454	6.34078	16.2722	6.27477	0.287636
AAGAAAGAAACACAATGACG	NM_172194	33.516	16.1702	24.3016	16.3762	24.8262	12.7613	25.4097	22.4355	28.6421	29.6838	25.0111	20.006	29.6322	42.9799	20.0981	19.3671	33.1452	40.0963	11.841
AAGAAAGAAGGAAATAATGC	NM_130846	3.56132	2.69031	3.64261	2.44057	4.18203	2.79899	2.73706	0.745592	0.31169	0.191097	0.189657	0.0858627	0.157842	0.021293	0.0147239	0.0104461	0.112011	0.00971326	0.00958788
AAGAAAGAGTCTCCCCCAGC	NM_021246	4.64216	3.66731	3.15868	3.92932	3.78304	3.07889	2.95766	6.57476	7.25792	9.60583	6.92249	6.35384	8.23935	16.5766	2.69447	4.78431	8.70634	21.5829	0.6328
AAGAAAGAGTGGAGACCTAC	NM_001101339	15.4506	20.9986	16.6997	22.7827	15.0731	18.6911	14.821	16.3607	9.86276	17.8358	11.8417	16.8414	10.1966	15.4161	6.86134	17.1838	8.10556	9.34416	3.32699
AAGAAAGATACTTGTAGAGA	NM_033012	19.5423	58.7903	22.9994	56.1332	20.7033	51.346	14.87	27.1378	21.8517	17.4791	23.802	25.5503	17.0785	11.6579	15.784	22.8978	14.0625	8.80021	7.49772
AAGAAAGCAAGCAAGCTCAA	NM_016002	10.8184	17.4304	9.94238	13.5452	10.0191	7.71278	9.84524	13.6918	12.9129	12.3959	12.0907	13.0389	13.1325	12.1796	6.92023	13.6217	12.5453	8.44082	4.61177
AAGAAAGGAGGCGCGAAGCG	NM_003954	10.278	22.1596	4.35529	20.2812	4.47758	23.8537	5.61301	11.2686	14.3043	10.3065	15.3148	11.0518	17.6993	7.4419	3.18036	11.5534	19.0521	3.91444	0.699915
AAGAAAGTAGCAATTGTGCC	NM_003866	25.1781	22.2871	20.8702	22.1482	22.2697	21.7803	19.3065	29.9338	16.2969	30.8049	13.9398	27.844	11.1542	32.4186	14.0024	30.7742	7.91208	32.1995	7.52648
AAGAAAGTCACGGCGGAGCC	NM_001099289	8.4251	18.0959	11.183	18.5972	9.22116	25.6782	9.6083	8.77765	7.72545	8.30637	10.123	8.45134	6.94505	8.57043	11.573	9.81933	4.91832	6.809	12.819
AAGAAAGTGTTTTAGAAAGC	NM_001040285	12.0536	5.67797	8.01549	6.29668	7.19665	7.79572	7.71278	10.0994	7.46942	11.5295	9.94515	12.6586	6.30316	17.2154	20.6282	13.768	6.38465	23.2633	13.3272
AAGAAAGTTACTGCTGCCCC	NM_001083536	14.9873	19.0021	14.1041	22.1726	16.6099	21.3553	17.4273	8.87932	15.206	7.29992	9.76735	9.42036	15.4369	3.72627	2.29693	7.10334	16.5675	1.78724	1.05467
AAGAAATATCTCCGTCGGGA	NM_016229	6.80384	10.1524	5.39352	9.23757	5.14257	5.35956	5.15547	4.38882	4.05197	2.33139	6.23498	3.86382	4.2933	1.10724	8.319	3.25918	4.34808	0.145699	6.30882
AAGAAATCCCAGCTCTCCCA	NM_181351	13.7521	16.0003	8.71058	17.1694	9.54627	17.8514	12.2065	10.057	7.95922	12.4723	4.76514	9.19957	6.34525	11.3918	0.912882	8.26286	4.19534	6.64387	0.191758
AAGAAATCTAGAAGGAAACT	NM_001199181	14.6785	23.4198	26.6509	24.6498	22.048	25.1391	21.202	19.9022	21.54	21.887	32.6448	20.8156	19.9618	29.3205	38.9742	19.5133	18.4004	34.8415	43.7111
AAGAAATGTAGCTGCTCATC	NM_004815	22.09	19.5968	20.9318	21.0011	24.6489	23.7707	28.9311	17.9027	11.1652	20.6258	7.18327	19.0615	9.72307	17.5774	2.62085	22.668	8.75726	11.2674	1.14096
AAGAACAACGTGTCACTTCC	NM_182917	21.318	16.6374	19.6208	18.9266	19.2994	24.5586	18.9306	14.8779	23.5548	18.753	18.3493	10.4139	20.7404	17.4922	20.4957	7.43762	17.4025	10.0338	7.95794
AAGAACAAGGTCTAAAAATC	NM_005769	9.89195	6.35762	8.82496	6.8336	8.89606	5.07966	9.14259	11.2008	1.90353	10.7015	1.35131	10.4262	0.778687	8.62366	0.382821	10.3312	0.99792	6.14849	0.153406
AAGAACAGGCACGGAGCCCA	NM_018158	14.6013	12.2905	15.5999	14.0943	11.5265	10.9057	9.61647	12.0735	13.2357	15.1094	12.304	11.9962	13.3429	13.7659	3.37177	11.5429	16.2213	8.52824	1.04508
AAGAACAGGGGCACTGGAAC	NM_007352	20.7776	18.3649	18.8465	16.8399	20.9397	14.2334	21.5125	24.3758	21.9407	20.5366	44.4509	25.8201	26.4228	12.0412	125.492	25.6556	29.1739	5.82796	174.567
AAGAACAGTGACCCAGCCAC	NM_001199687	19.6967	10.6055	20.0431	11.3853	19.4915	12.7095	17.9175	30.4761	12.59	34.4485	16.1564	43.8022	13.364	29.5653	22.5276	47.2163	12.2805	21.9908	21.17
AAGAACATTTCTGTGTTTCA	NM_001040448	16.5314	24.1561	26.5541	23.8444	30.9589	26.8911	35.7942	14.3272	17.5326	13.1093	19.4399	11.6651	15.6474	10.029	20.7165	8.03305	13.8589	6.69244	23.3369
AAGAACATTTTTAGTTCCCA	NM_001134941	29.2699	41.4732	46.7292	47.4935	43.904	51.0868	45.5414	43.3884	35.9779	43.8378	35.4422	40.9197	36.1669	40.7122	16.3288	44.469	38.6643	32.5103	5.85819
AAGAACCCGTCCCGGGGGGC	NM_177402	6.80384	8.08508	5.91264	7.43154	4.7288	7.55729	5.22901	12.4294	9.21711	13.4533	10.2771	12.1557	11.2384	11.594	3.57791	12.1906	11.2622	12.7924	9.04137
AAGAACCCTAGGCCCAGGGA	NM_001276405	7.73027	8.48155	6.59012	7.84644	4.47758	7.44325	5.53131	16.3268	9.35069	21.989	3.36642	19.5522	7.2923	82.6914	1.13374	17.9255	7.13818	154.421	0.939612
[truncated: 68,298 more rows]

## Sheet: sgRNA enrichment
sgRNA target sequence	RefSeq ID	Acute noTcells S1	Acute noTcells S2	Acute Tcells S1	Acute Tcells S2	Chronic Round1 S1	Chronic Round1 S2	Chronic Round2 S1	Chronic Round2 S2	Chronic Round3 S1	Chronic Round3 S2
AAAAAAAAAAAAACCCAGGG	NM_006931	1.52431	0.773302	1.30631	0.808133	0.823425	0.354947	0.725732	0.0138538	0.569695	0.00534983
AAAAAAAAAAAAGGGCGGGT	NM_006143	0.861918	0.783881	1.08372	0.833305	0.710627	0.609337	0.389447	0.31699	0.311514	0.220811
AAAAAAAAAAAGGGGGGTTC	NM_001042471	1.00933	0.978257	0.873996	1.10472	1.2149	1.51008	2.30751	5.37056	3.71939	8.607
AAAAAAAAAAGAGCACGATG	NM_001079815	0.639907	1.10598	0.736718	1.0202	0.99299	0.63522	1.07516	0.338698	0.709426	0.115231
AAAAAAAAAAGCGGGCGTAG	NM_001256796	0.764749	0.916502	0.595976	0.985052	1.1464	0.937943	0.674751	0.396643	0.455819	0.16039
AAAAAAAAAAGGGGAAGCGG	NM_014938	0.777969	0.667253	0.803766	0.996204	1.01065	0.601636	1.5547	0.122433	1.36865	0.052575
AAAAAAAAAATTCCACCCCC	NM_020041	1.90642	0.910127	1.72885	1.15807	0.58394	1.16183	0.359739	1.03161	0.325816	0.668474
AAAAAAAAAATTGCCGGGCG	NM_003447	1.16415	0.684197	0.951446	0.799729	0.697414	0.952214	0.261665	1.94677	0.244696	0.67255
AAAAAAAAACAGGTCACCCA	NM_001278065	0.977699	1.30497	0.870931	1.00089	1.02533	1.04879	0.977414	0.592931	0.668671	0.210326
AAAAAAAAACTGGAAGGCCT	NM_017877	1.05301	1.3818	1.04394	1.22467	0.588235	0.540367	0.199039	0.115779	0.0927271	0.0227857
AAAAAAAAACTGGAGCACAC	NM_000557	1.13049	0.758969	1.18378	0.697297	1.25846	0.724092	1.09662	3.89238	0.715266	8.82544
AAAAAAAAAGAGAGAGAGGC	NM_003882	1.00737	1.03001	0.98272	1.0025	1.04359	0.906361	0.656263	0.632706	0.479086	0.341142
AAAAAAAAAGCCACACCCCT	NM_001191055	1.30674	0.886225	1.30634	0.993581	1.07457	0.658875	1.08211	0.350594	0.515608	0.186262
AAAAAAAAAGCTACCAGACC	NM_001244714	0.802315	0.826682	0.866605	0.889395	1.13633	0.727547	0.724571	0.179063	0.2614	0.0312384
AAAAAAAAAGCTAGCTTCCT	NM_001145715	0.854387	1.07435	0.906604	1.26738	0.914997	0.912642	0.983863	0.23725	1.12358	0.0397084
AAAAAAAAAGGCCTTGAGCA	NM_181352	1.03315	0.940749	0.946895	0.914506	0.796382	0.707082	0.414007	0.0871929	0.162354	0.0068929
AAAAAAAAATCGAAGAGCCC	NM_001171904	1.097	1.32812	1.07926	1.21221	1.59323	0.897338	1.93176	0.213546	1.49987	0.0386947
AAAAAAAAATCGGGAGACTG	NM_022353	0.85311	1.40808	0.873116	1.1763	1.48995	0.719978	2.78102	0.328376	3.29627	0.208723
AAAAAAAACCTTCCCATGAG	NM_003032	0.841759	1.12324	0.801585	1.09818	1.22112	1.32278	1.09654	1.18691	0.383624	0.834671
AAAAAAAACTAGGTGAATGC	NM_198482	0.921727	0.986759	0.893467	0.960285	0.861448	0.70023	0.586613	0.481113	0.340453	0.275455
AAAAAAAAGCGGAATGGGAG	NM_001099789	0.861812	0.540417	0.96324	0.759867	0.911424	1.59073	0.902554	2.23988	0.359414	2.52677
AAAAAAAAGGAAGTGGGTAA	NM_004029	1.12537	0.825408	1.26361	0.796667	1.21868	1.21284	0.793739	0.595688	0.403858	0.523945
AAAAAAAAGGTGCGTTTCTA	NM_001146706	1.08787	1.36383	1.15712	1.24737	1.2172	0.611175	0.997342	0.345799	0.700185	0.17402
AAAAAAAAGTCACGTGAGCC	NM_138572	1.3507	0.786667	1.33342	0.676299	1.27037	1.56853	1.1929	1.9176	1.2077	2.5983
AAAAAAAATAGGTGAGGACT	NM_030642	1.32099	0.823157	1.08626	0.794525	1.10108	0.963358	1.24566	0.802134	1.34419	0.369588
AAAAAAAATCCATAAAGCCG	NM_000107	0.797229	1.90952	0.913635	1.42491	1.05355	0.678389	0.705287	0.27516	0.314149	0.0441773
AAAAAAAATCCCCTTCAAGC	NM_012158	1.00203	0.943112	1.05229	0.867021	1.29228	0.658654	0.913881	0.135528	0.542224	0.171595
AAAAAAAATTTCCTAGCGTG	NM_001128429	0.810065	1.14823	0.876218	1.00515	0.755686	0.678723	0.573213	0.129685	0.179805	0.0765871
AAAAAAACAAACACTAGGTC	NM_022172	0.739448	0.927103	0.802369	1.11075	0.613224	0.525901	0.19145	0.0163654	0.049124	0.0018682
AAAAAAACTACAGCTACACC	NM_001009993	0.90431	0.930845	0.765808	0.864829	1.3754	1.03574	2.33333	1.70082	3.76245	1.94585
AAAAAAAGCCCGCACGAACT	NM_133645	0.896341	1.04751	0.987651	1.07251	0.899428	1.0236	0.82078	0.679954	0.905105	0.489812
AAAAAAAGCCTCAGAGGCAA	NM_020124	1.01655	1.20061	0.992006	1.53983	1.00021	0.809738	0.741201	0.598433	0.535206	0.582608
AAAAAAAGCCTGGAGGTGCT	NM_031483	1.00182	1.14809	1.08574	1.00463	1.39922	0.595471	1.46992	0.0460276	1.26457	0.0492682
AAAAAAAGGAACTTAGCCCA	NM_181727	0.926794	0.891564	0.977425	1.02261	1.08223	0.755789	1.21308	0.453551	1.07979	0.303796
AAAAAAAGGATGTGTGTTCT	NM_015540	0.858765	0.762245	0.846769	0.774397	1.17634	0.797148	1.33754	0.121707	0.957456	0.0211977
AAAAAAAGGGCTGTTCATTT	NM_134325	1.11583	0.794997	1.17047	0.919247	1.08801	1.13675	1.23986	1.76586	1.20315	1.04179
AAAAAAAGTCAGTATCCTGG	NM_020525	0.891875	0.698198	0.916408	0.914206	1.38558	1.24971	1.497	2.56012	1.14362	1.95708
AAAAAAATCAATCCACGTAC	NM_052910	1.02388	1.41968	1.06289	1.40332	1.16144	1.1868	1.28957	6.22588	1.00634	22.4998
AAAAAAATCTGTCTGGGACA	NM_001005479	1.07273	1.07927	1.01807	0.933132	0.87907	0.964897	0.822807	0.157587	0.797329	0.0710872
AAAAAAATTGGAAAAGAGGG	NM_006902	0.963132	1.1126	0.784556	0.981714	1.69462	1.37355	3.88863	0.883224	5.28359	0.485765
AAAAAACAACGCTGTTCTGG	NM_031302	0.730658	0.805325	0.767588	0.849513	1.13518	0.689687	1.36914	0.124389	1.64416	0.0274354
AAAAAACCACTTCACTGCTA	NM_001284233	1.3966	0.896023	1.26447	0.845641	1.08548	0.760962	0.968236	0.768735	0.684708	0.545176
AAAAAACCCACAAAACAACA	NM_001243552	1.3375	1.02278	1.45793	1.20145	0.730313	1.32795	0.365369	2.56047	0.228611	2.37047
AAAAAACCCCAGCAATAATG	NM_001145353	0.805263	1.03368	0.988811	1.07939	1.02676	0.548321	0.578327	0.195424	0.236414	0.0439644
AAAAAACCGGCCCGGCGCAG	NM_152558	1.08209	1.05962	1.23411	1.12647	0.768414	1.15653	0.364283	1.12828	0.158717	0.581644
AAAAAACCTCTCTGGAAAGC	NM_000686	1.13575	0.963607	1.13065	0.979527	1.11726	0.749496	1.01293	0.678177	0.844872	0.361949
AAAAAACTGCAGAGCAGAGG	NM_014243	0.947245	1.12974	0.846029	0.987449	1.09266	1.21064	0.540903	1.49192	0.165048	1.77161
AAAAAAGAAAACAACCCCAC	NM_005421	1.26465	1.16348	1.28238	1.26395	1.12962	1.03508	0.958607	0.763535	0.646617	0.665846
AAAAAAGAAGAAAGAGAAGG	NM_198399	1.37217	0.978184	1.11987	1.16962	1.24536	0.965036	1.01971	0.327764	0.951555	0.121956
AAAAAAGAAGACGAATTGGT	NM_006012	1.30082	1.04753	1.17881	1.29532	0.865986	0.678026	0.610787	0.39862	0.595145	0.0635987
AAAAAAGAGAGCTAGAAAGA	NM_144696	0.974702	0.805177	0.959175	0.82941	0.754399	1.28298	0.908133	0.668623	1.58459	0.278316
AAAAAAGAGGCGGAGGCTCG	NM_001142398	0.997183	0.713593	0.845874	0.922349	1.15305	0.879124	0.758996	0.761318	0.792483	0.676609
AAAAAAGCCTAAGATGGGAG	NM_001164815	0.870539	0.764056	0.911054	0.88263	0.913853	1.12542	0.91159	1.03463	0.845002	0.80145
AAAAAAGCGTGAAGACTAGT	NM_203376	1.20596	0.714901	1.24904	0.833008	1.11102	1.18261	1.35858	0.768733	0.785582	0.760074
AAAAAAGCTGCGGGGACTGC	NM_003720	1.0492	0.936749	0.970957	0.985988	1.16059	1.11277	1.2832	0.62284	1.85969	0.35464
AAAAAAGCTTGCTTCAGACT	NM_017429	1.07896	0.824761	1.05724	0.783437	1.08374	1.00415	0.599504	0.874244	0.326752	0.457377
AAAAAAGGAGCGCTAAAGAT	NM_182975	1.25323	1.03369	1.12335	1.08894	1.27299	0.728866	1.13228	0.410678	0.756323	0.242986
AAAAAAGGGCCGGCGGAGCG	NM_020782	0.819732	0.610361	0.885479	0.826868	0.900094	0.817325	1.00789	0.171176	1.22951	0.0966336
AAAAAAGGGCGCCGAGTCCG	NM_001248001	0.995056	0.874025	1.02068	0.826845	1.45762	1.11352	1.62242	1.1556	2.11599	1.02817
AAAAAAGTAGGGGGAGAGAA	NM_014997	0.791435	1.25401	0.870163	1.20682	0.725713	1.32483	0.40848	1.18344	0.206729	0.519736
AAAAAAGTTCCCGGGCGGCC	NM_030665	0.860507	0.978769	0.878812	0.923689	1.23403	0.416348	0.811179	0.154891	0.426239	0.0635013
AAAAAATAAGGCTGCGTGGG	NM_052925	1.05405	0.9578	1.07439	0.995801	0.935718	0.472402	0.57419	0.0767176	0.345106	0.0293569
AAAAAATACCCCTATCTATC	NM_004959	1.10475	1.18193	1.0867	1.17753	1.08151	0.806656	1.068	0.434857	1.2596	0.281296
AAAAAATACTGCACACGCAC	NM_001048	1.17393	0.831356	1.13864	0.873439	1.13877	0.872764	1.29644	0.265178	1.04836	0.0527237
AAAAAATAGCCTTTGCTTGC	NM_199334	0.829567	0.80781	0.898193	0.859773	0.808351	0.9494	0.543852	0.289018	0.311226	0.13686
AAAAAATATAAAAGGGGTGG	NM_001270616	0.677315	0.966316	0.742758	0.958138	0.691222	0.884129	0.614041	0.412275	0.586518	0.197073
AAAAAATCAGACTGATTGCT	NM_133503	0.835511	1.00811	0.836884	0.92444	0.948052	0.67982	0.749023	0.174905	0.625002	0.0682942
AAAAAATCTGCCTTATCTGA	NM_181670	0.979139	1.02137	0.969151	0.969476	0.918804	1.07462	0.786578	0.63804	0.711128	0.410229
AAAAAATGTGAGCTTTTCGA	NM_000674	1.01579	0.903581	0.974419	0.810395	1.1141	0.801729	1.89191	0.454352	3.5407	0.150842
AAAAAATTAATCAGGCGTTG	NM_001290193	1.26398	1.04151	1.12442	0.918275	0.939271	0.856769	0.677069	0.135297	0.497209	0.0895504
AAAAAATTAGCCAGGCATGT	NM_052838	0.76541	1.36317	0.872546	1.27114	0.79175	0.592011	0.494675	0.142076	0.378001	0.0397287
AAAAAATTAGCCATGCATCC	NM_001137559	0.829757	1.14993	0.737798	1.06533	1.08941	0.930618	1.19182	0.779156	1.18771	1.10674
AAAAAATTAGCCGGGTGTCG	NM_001248008	1.30507	0.946309	1.17637	0.949214	0.501215	0.78248	0.330131	0.522123	0.275629	0.747271
AAAAAATTAGCTGGGCGTGG	NM_003634	0.822081	0.77742	0.866813	0.849296	0.802344	1.38589	0.573609	1.73622	0.549044	1.45002
AAAAAATTATCTGCGTGTCG	NM_032867	0.888055	0.833015	0.965398	0.811016	0.994482	1.72637	0.714365	4.67571	0.441907	6.17802
AAAAACAAAACGGAGGAACC	NM_001039360	0.935273	1.0574	0.907036	1.04727	0.78027	0.993852	0.487545	0.183998	0.323561	0.0466619
AAAAACACTGCTCCCAGGGT	NM_004651	0.884093	1.25732	0.912203	1.1476	0.833715	0.606831	0.541434	0.12302	0.394147	0.0692011
AAAAACCCTCTAAGATACAA	NM_001135936	0.901297	0.957974	0.925512	0.827849	1.02122	1.41408	0.604847	2.69747	0.394649	2.74129
AAAAACCGCCGCCACCGTTT	NM_001277173	1.02898	1.32222	0.955982	1.14388	1.08998	0.909604	0.746735	0.296143	0.508236	0.0959048
AAAAACCTGGAGAACCGGAA	NM_002451	0.746917	1.18013	0.781211	1.14836	0.603857	0.555739	0.322681	0.0208582	0.22603	0.00103356
AAAAACCTTGGCATTTAAAC	NM_001003683	1.64895	1.08202	1.65083	0.953067	1.02707	1.28175	1.16521	1.20692	0.959201	1.27152
AAAAACTAGCCTCAGCAAGG	NM_001334	0.873342	1.17688	0.910001	1.25608	1.18464	1.01583	1.16581	1.14317	1.16803	0.759728
AAAAACTAGCTGTGTTACAG	NM_001105572	1.07669	0.906076	0.945009	1.01009	0.836176	0.751962	0.415485	0.237298	0.168996	0.106396
AAAAACTCCCAAATCCTAAC	NM_174936	1.08079	1.04065	1.17951	1.02083	0.838022	0.923371	0.546314	0.316171	0.281326	0.160952
AAAAACTGCAGGACCATAGT	NM_001195578	1.03351	0.887172	1.08601	0.908767	1.05589	0.713228	0.842868	0.676338	0.705101	0.395274
AAAAACTGCGACCAGGTTCT	NM_001171740	0.965803	0.858187	0.926115	0.843015	0.978826	0.836661	0.958607	1.73813	1.2866	2.57239
AAAAACTGCTAACTCACCTC	NM_006068	1.07769	0.794436	1.00273	0.87696	1.18379	0.814151	1.32608	0.31256	1.06927	0.264764
AAAAACTTGAGTGGTATAAG	NM_001369	0.87193	1.05033	0.914395	1.01964	1.18008	0.947301	1.88821	0.149487	2.55133	0.05349
AAAAAGAAAAAAACTTCCGC	NM_032316	1.11267	1.12599	1.1162	1.12491	0.962333	0.974527	1.04105	0.484873	1.16321	0.427275
AAAAAGAAAGGAAGGAAGGA	NM_001001958	0.873731	1.03274	0.92269	1.15925	0.908775	0.945028	1.93837	2.14955	2.29053	4.94104
AAAAAGAACTGGGCAGCTCA	NM_001198994	0.726553	0.733688	0.730391	0.877768	0.572089	0.812605	0.160098	0.261163	0.037109	0.136353
AAAAAGAAGAAAGTCTGTCT	NM_000866	1.00397	1.1774	0.908061	0.980925	0.966452	1.17315	0.735971	0.366948	0.8117	0.198962
AAAAAGACAGATGTAAACAC	NM_001164723	1.07219	0.948473	1.08835	0.877641	1.00191	1.32664	0.667923	1.03112	0.34241	0.729638
AAAAAGACCTGGAGGCTCCG	NM_006896	0.954765	1.06608	1.01094	1.13702	0.801329	0.986288	0.510166	0.319124	0.35268	0.0527134
AAAAAGACGGCGGGTAGTTG	NM_017646	0.674916	0.943868	0.754612	0.938579	1.10756	1.02558	1.01109	0.98944	0.830049	0.727192
AAAAAGAGCTGTGCCGCTAG	NM_001135241	1.04515	0.944455	1.01464	0.956598	0.934079	1.12727	0.759438	1.15845	0.532212	0.693692
AAAAAGATGGCCGGGAGCAG	NM_001278425	0.941172	0.983847	0.889682	1.37396	0.852945	0.521499	0.425959	0.0374796	0.168737	0.00786463
AAAAAGATTCGGTGAGGAGT	NM_004662	1.23032	0.922111	1.14122	0.886145	1.11012	0.951852	1.16943	0.27976	1.07107	0.0883108
AAAAAGCAATGGCTGAGCTA	NM_001282475	0.620292	1.15645	0.769758	1.14513	0.567434	1.69879	0.162954	5.56866	0.0744296	9.83672
AAAAAGCAGGGCACAGCGAT	NM_018060	0.959054	0.935333	0.858303	0.881243	0.750054	0.598475	0.349021	0.0945099	0.172803	0.0252279
AAAAAGCCAACTCCTCGCCA	NM_052995	0.955909	0.785591	0.946691	0.746448	0.910335	0.931371	0.777477	0.474804	0.639546	0.342638
AAAAAGCCAGAGGGGCGGCC	NM_001040274	0.65659	0.803356	0.78304	0.840752	1.13913	1.11013	0.863919	1.39192	0.282814	2.85597
AAAAAGCCCCGCCCTCTGGC	NM_001271852	0.966897	1.52509	1.04022	1.13712	0.879491	0.666542	1.07076	0.532498	1.4385	0.127718
AAAAAGCGACTGGGGCTTGC	NM_005911	1.15991	0.818417	1.06785	0.929132	0.606546	0.515758	0.264204	0.00707878	0.0777663	0.00434906
AAAAAGCTATTTAACACGTC	NM_001286771	0.673788	0.812922	0.711175	0.781993	0.997026	0.69735	1.16846	0.0563532	1.67084	0.000838442
AAAAAGGAAAAGAAAGTCAC	NM_005442	1.27794	1.2149	1.2535	1.14833	1.34616	1.07399	1.67239	1.16487	1.82323	1.06343
AAAAAGGAAACAAGGAAACA	NM_138442	1.19235	0.884147	1.20364	0.920611	0.857254	0.997132	0.576524	1.27708	0.396933	0.957539
AAAAAGGAAAGGGAAAACAC	NM_014381	0.746076	1.06357	0.736394	0.99465	1.1286	0.851696	1.29702	0.433604	1.37044	0.198225
AAAAAGGAAGAAGAAAAGAC	NM_001204067	1.11853	1.89649	1.15299	1.44701	1.00082	0.370525	0.683409	0.054955	0.519983	0.0041297
AAAAAGGAAGGAAGGAAAAA	NM_015270	0.718128	0.762059	0.816621	1.20983	0.48175	0.801362	0.333323	0.489961	0.0464923	0.165391
AAAAAGGACCTCAAAACTGA	NM_003284	1.35954	0.874167	1.23668	1.00793	0.772597	0.954971	0.449953	0.459317	0.284206	0.244194
AAAAAGGAGGTTGGAGTCAA	NM_174895	0.731673	1.06194	0.850402	1.15413	1.43786	0.985889	2.57908	0.56881	2.25312	0.371433
AAAAAGGATGATTGCACAAG	NM_002934	0.887944	0.830427	0.954874	0.967384	1.29697	1.00934	1.39223	0.554854	1.07599	0.349811
AAAAAGGCTGGGGACAATGC	NM_000250	0.886584	1.13861	1.1719	1.12009	0.768808	0.631979	0.589859	0.0121146	0.254039	0.00336275
AAAAAGGGAACGGCTTGTCC	NM_017637	0.758743	0.705926	0.848696	0.737002	0.733695	0.904367	0.705364	1.27968	0.575111	0.805412
AAAAAGGGAAGTCTTCACAG	NM_021245	0.97987	0.908837	1.05245	0.892294	1.10971	1.06888	0.768413	1.09539	0.651876	0.322721
AAAAAGGGATGGCGGGCCTG	NM_030785	0.845391	1.29535	0.897387	1.10053	1.0172	1.2826	0.657416	1.77016	0.364972	1.42849
AAAAAGGGATTCCGCTCCCC	NM_022377	0.997794	0.787948	0.952754	0.811819	0.965412	0.811412	0.924027	0.599932	0.983331	0.5918
AAAAAGGGCCAGCAAAAAAA	NM_001098201	0.93589	0.866314	0.885985	0.859023	1.57763	0.693385	0.89617	0.13077	0.281513	0.0579428
AAAAAGGTTCCGGCCTCAGC	NM_016930	0.843833	1.11868	0.800388	1.12218	0.914098	1.93099	0.50243	4.68345	0.201383	5.07872
AAAAAGTACAGCATATAGCA	NM_176888	1.1752	1.07223	1.19448	1.05557	1.32394	1.41652	1.17834	1.85327	0.867451	1.59162
AAAAAGTGAGAGAAAGAACT	NM_001286274	1.22178	0.841965	1.14606	0.884677	1.15062	0.70159	1.01553	0.240069	0.68935	0.140524
AAAAAGTTAAACCTTGCTCA	NM_181352	0.975314	0.869897	1.03289	0.860369	1.14263	1.67663	1.20137	6.54319	1.07597	14.5594
AAAAAGTTGTCCAGATGTTA	NM_006530	1.00743	1.31168	0.931831	1.23992	1.0053	0.96131	1.07081	0.749659	0.470406	0.484923
AAAAATAAAATTGGCCAAGC	NM_001177643	1.02782	0.872998	0.931182	0.855982	0.658968	1.29499	0.440531	2.46748	0.273202	1.95098
AAAAATAATGAGACCCTACT	NM_016519	1.08135	1.28433	1.04312	1.08811	0.877732	1.01562	1.51622	0.549561	1.9782	0.390967
AAAAATAATGCCCTTGAACC	NM_016369	0.833455	0.812638	0.931923	0.859394	0.567267	0.632027	0.263526	0.170687	0.129176	0.110587
AAAAATATGCGCAGCAATTT	NM_001391	0.986173	0.802948	0.992935	0.977888	1.20189	0.900328	0.955367	0.78097	1.23556	0.730529
AAAAATCAATGTGCAAAGAG	NM_001146221	0.894498	0.699464	0.819665	0.779054	0.942034	0.478425	1.14844	0.103379	0.951047	0.00366528
AAAAATCCAGTTCCCTCACA	NM_017662	0.877037	1.26551	0.892419	1.05602	1.29329	1.28575	1.68122	0.827983	1.5861	0.593599
AAAAATCCCTCATGCACAAC	NM_019897	1.05774	0.76049	1.05504	0.777984	1.13094	0.992761	1.44994	0.492453	1.56517	0.35112
AAAAATCTCCGCCCGCCCTC	NM_004941	0.885022	1.08563	0.936717	1.01581	1.18734	1.15581	1.70193	1.02795	1.84484	1.02323
AAAAATCTCTTTAGAGTCAG	NM_000239	1.2968	0.864018	1.13485	0.971076	0.942861	0.838984	0.781478	0.499795	0.577019	0.381941
AAAAATGCTTCATTTTGGCC	NM_001190242	0.958491	1.35199	0.992352	1.2656	1.02925	0.64116	0.980209	0.0706456	0.786885	0.0188314
AAAAATGGCGGTTTCCGCAG	NM_004774	1.10535	0.892282	0.943699	0.928552	1.06601	0.947255	0.723725	1.67565	0.354392	2.153
AAAAATGGTGCAGATGGTGG	NM_000078	0.935987	1.4196	1.04599	1.47293	0.952502	0.675982	0.635437	0.214399	0.246894	0.0744482
AAAAATGTAGAGGTCCAGGT	NM_001160418	0.80546	1.00031	0.781683	1.07577	1.10438	1.17004	1.1632	0.677963	1.32835	0.4471
AAAAATGTCAGTCAGCGCCC	NM_003820	1.00684	0.887638	0.918245	1.11386	0.879925	0.815155	0.794351	0.280799	1.25026	0.119124
AAAAATGTCCCTGCCAGTTT	NM_001011700	1.07671	1.28141	1.0303	1.09205	0.887972	1.34374	0.596404	1.60192	0.385525	1.47776
AAAAATGTCCTAAAGGAGAA	NM_017493	0.981555	1.09836	0.999738	1.05797	0.811067	0.80319	0.343827	0.53942	0.110409	0.763211
AAAAATTATTGAACCATGCC	NM_021160	1.17326	0.64979	1.03456	0.796638	0.729441	1.14524	0.312364	0.429003	0.234727	0.349274
AAAAATTCAGAGAGTCCCCC	NM_170693	1.2233	0.913475	1.26285	0.786883	1.06927	0.755095	1.34347	0.43198	1.91175	0.508877
AAAAATTCCATTGTCAGCAT	NM_001127385	1.26342	1.13697	1.17211	1.16641	0.974009	0.919959	0.537423	0.636291	0.265833	0.418996
AAAAATTCCTTCCAAAATGC	NM_001286616	1.13839	0.72543	1.29313	0.811279	0.889772	0.746596	0.524737	0.331805	0.295189	0.364825
AAAAATTGAGGAACCCAAAG	NM_001143886	1.12419	0.807434	1.11711	0.963629	1.06392	0.797658	1.24552	1.24897	1.34293	2.4656
AAAAATTGCGGCCGGCAAAC	NM_001165962	0.911958	1.41876	1.04126	1.28111	0.76085	0.620562	0.62162	0.0847365	0.84749	0.116906
AAAAATTGGCCCCCACTCCC	NM_007007	0.863164	0.666026	0.869704	0.732337	0.950178	0.615541	0.567996	0.325883	0.354002	0.372118
AAAAATTGGGGACTTCAACC	NM_001127198	1.17617	1.27746	1.11387	1.36785	0.940218	1.48664	0.671595	3.55777	0.519145	4.51098
AAAAATTTATTTGGGGCTTG	NM_000549	0.914451	1.3345	1.05144	1.14583	0.914086	1.00941	0.965315	0.785606	0.965962	0.262952
AAAACAAAAAAAAACCCTCG	NM_001291494	0.962598	0.985097	0.907912	0.998716	0.967898	0.762043	1.41998	0.236091	3.28675	0.266028
AAAACAAAAAACGACAGAGA	NM_014407	0.748492	1.27145	0.691051	1.27426	1.29916	1.16099	1.95628	2.09566	2.53374	4.46926
AAAACAAAAAGCAAGTTCCC	NM_181744	0.868407	1.16974	0.956392	1.08802	0.763097	0.656115	0.542319	0.279848	0.438451	0.0991581
AAAACAAAACAGAAACCCAA	NM_001206486	1.00461	0.863527	1.07267	0.888061	0.817893	0.729706	1.05755	0.207107	0.907305	0.12505
AAAACAAAAGCCCTCCGTCC	NM_001013649	0.963847	1.08964	1.08851	1.20278	0.776373	1.15932	0.368025	0.629055	0.242335	0.218652
AAAACAAACTCTGACTAGAC	NM_001167575	1.08562	0.849012	0.978278	0.982335	1.10077	0.707521	2.41923	0.165137	2.9327	0.13356
AAAACAAAGAGAATCCCAGT	NM_001039783	1.09749	0.787001	1.15506	0.918565	1.27872	1.01907	1.66387	1.09092	2.87158	0.544823
AAAACAAATAGTCCATGCCC	NM_001244638	1.14663	0.890041	1.15433	1.02674	0.839009	0.991463	0.647393	1.35019	0.351056	1.42058
AAAACAAATCACCAGGAACA	NM_001184976	1.149	0.92058	1.03464	0.917174	0.790089	1.05636	0.533483	1.03508	0.426453	1.05452
AAAACAACAGTGCCCGGGAC	NM_014924	1.02117	0.661085	1.12846	0.708704	0.854012	1.67099	1.50117	2.86989	1.73874	1.77548
AAAACAACTAGCATAGTGCT	NM_001001323	1.11923	1.17005	1.14609	1.09741	1.36967	0.983931	1.87578	0.325186	2.5783	0.239451
AAAACAAGGATTTTGAAGGA	NM_004374	1.10148	1.6573	1.01518	1.15401	0.80017	0.784123	0.72907	0.586472	0.766632	0.479014
AAAACAATCCATCCTCGATA	NM_024017	1.34755	1.13916	1.23059	0.992224	1.23999	0.811903	1.88203	0.382517	3.02113	0.13739
AAAACAATCCTGGAAAGTAA	NM_006287	1.15354	0.886957	1.16884	0.924041	1.23589	1.81754	1.31129	2.75401	0.848371	2.74765
AAAACAATTACTTTGCCCCA	NM_001256374	1.01626	1.17908	1.07507	1.11963	1.0651	0.747655	1.28196	2.32479	1.16274	2.4214
AAAACACAGCGGAGCCCAGG	NM_016593	1.08429	1.13854	1.24521	0.811051	1.01121	1.08932	1.52745	0.314531	2.24053	0.0932977
AAAACACTGGGTGATTCTAG	NM_001836	1.09794	0.815304	1.21087	0.853184	0.985425	0.968668	0.752658	1.19016	0.421961	0.869359
AAAACACTTTTACATTCCCT	NM_024512	0.902165	1.11173	0.933748	1.19994	0.751068	1.00775	1.14701	0.740093	1.60318	0.41494
AAAACAGAAGCCCAGAACTC	NM_033306	0.903901	0.46658	0.774654	0.789753	0.688448	1.29015	0.383367	1.57414	0.298274	0.763198
AAAACAGAGTCATTCACAAT	NM_001135999	1.44358	0.812504	1.35248	0.932443	0.871173	0.949639	0.429054	0.371843	0.165433	0.226505
AAAACAGCCAGGAGCACACA	NM_001100592	0.76958	1.23631	0.832401	1.16909	1.04207	0.772983	1.02274	0.510452	0.937477	0.336892
AAAACAGCCTTTCAGGAACA	NM_002511	0.779129	1.11401	0.811127	0.919724	1.21303	0.808181	1.48292	0.571547	1.28033	0.985075
AAAACAGCGTGGCAGGGAGG	NM_001178098	1.11961	1.10319	1.0619	1.07477	1.6227	0.693428	3.85452	0.134085	3.71671	0.0221323
AAAACAGGAAGGCTTCCAGT	NM_031959	0.916648	0.852652	0.965093	0.882074	1.07047	0.948775	0.738868	0.802063	0.496601	0.420335
AAAACAGTCTCCTACACCTT	NM_014506	1.14488	1.20999	1.12482	1.11912	0.752572	1.09713	0.447793	1.18219	0.299995	0.92237
AAAACATAGGTGGAGGGTTT	NM_021955	0.770379	1.26016	0.753758	1.10085	1.36452	0.670569	2.72946	0.264423	4.32092	0.160458
AAAACATGAACATGCAGCCT	NM_001122679	1.00605	0.953727	1.0618	0.933015	1.28828	0.764702	1.43788	0.837036	2.10232	0.958605
AAAACATGCAGAAATTCCCT	NM_002416	1.21228	1.19363	1.11904	1.17958	1.03629	1.05286	1.05804	0.656471	1.19443	0.373461
AAAACCAAAGTGACGGCAGG	NM_005454	0.899275	1.2179	0.999506	1.13815	0.86305	0.394279	0.647566	0.0731309	0.451052	0.0042605
AAAACCACATATGCCATTCT	NM_020459	1.19433	0.922723	1.23072	1.06554	1.02503	1.003	0.903475	0.493956	0.890542	0.279413
AAAACCAGAAAGCAGCGGCC	NM_015046	1.07143	1.04739	1.0244	0.988655	0.737371	0.979792	0.42907	0.331653	0.214144	0.15605
AAAACCAGGAACCCACCGAC	NM_173529	1.12256	1.01654	1.05016	0.957191	0.952043	0.708641	0.562168	0.106507	0.357579	0.0254962
AAAACCATCACCTCGACGAG	NM_001029865	1.01095	0.834977	0.981718	0.889775	1.10238	0.889976	1.00705	0.239467	0.779682	0.120357
AAAACCATCTTTTGACCCTA	NM_001005519	0.801435	1.10266	0.86377	1.09004	0.87378	0.746078	0.663333	0.0741922	0.608993	0.0018907
AAAACCCAAGGGATCCCAGT	NM_005329	1.19879	0.969371	1.09858	0.983438	0.766704	0.722681	0.473666	0.304464	0.284886	0.110184
AAAACCCAAGTTGGAATTTA	NM_183012	0.841591	1.27632	0.954212	1.18536	0.802961	0.983391	0.624529	1.50051	0.350829	3.40782
AAAACCCTTTCTCTAAGATC	NM_033306	1.24202	0.791211	1.19224	0.838329	1.1369	0.932824	1.10543	0.613138	0.892096	0.846049
AAAACCGCCGCGGAGGGCGC	NM_022779	0.730897	1.04898	0.757878	1.26267	1.01756	1.5311	0.863582	1.46177	0.620172	1.50258
AAAACCGGCACTGAGAGTCC	NM_032772	0.914012	0.683948	1.01745	1.06248	0.906824	1.54672	0.78228	2.53152	0.649148	3.89875
AAAACCGGCAGGCCCTTTTA	NM_001289987	1.00226	0.891372	0.913742	0.944379	1.04448	0.377488	1.69818	0.0963504	2.30421	0.00769676
AAAACCGGCCCTGAGAGCCT	NM_212502	1.04066	1.04124	1.10817	1.02043	1.29762	1.47209	1.98047	2.81189	2.20668	2.67681
AAAACCTCAATTCTCCATAA	NM_001288660	0.927775	1.22942	0.978996	1.05029	1.06611	0.956658	1.01956	0.496535	0.833981	0.29165
AAAACCTGCAGTGGCTGGCA	NM_000538	0.760217	0.869292	0.707159	1.06536	0.771171	0.508471	0.527883	0.102241	0.3292	0.031274
AAAACCTTGATCTGTGAAAG	NM_174909	1.19092	1.0966	1.12477	1.03716	0.706258	1.11361	0.227323	0.443788	0.442784	0.175934
AAAACGAAAGCCAGGGGCCC	NM_004085	0.71934	0.815652	0.70564	0.871583	1.35775	1.0019	1.32566	0.209886	0.902568	0.0789991
AAAACGCGGTATGGGAGAGC	NM_001130033	1.17262	1.42141	1.11834	1.30511	1.25745	0.845921	1.69684	0.306806	2.95478	0.128922
AAAACGGGCTACTTAAAGGG	NM_001136018	0.797533	1.00281	1.07195	0.982707	1.15062	0.346693	1.06517	0.176095	1.82648	0.0570649
AAAACGTAAGGGAACAAGCC	NM_001136161	1.04996	1.42569	1.00059	1.24872	1.53843	0.956476	3.18402	0.952574	6.21619	1.03323
AAAACGTAATTTAAGCGCAC	NM_199355	0.867911	0.927423	0.884755	0.974206	1.09664	1.28989	0.703437	1.0072	0.310295	0.608382
AAAACGTCCGCCCGGGCCCG	NM_172016	0.811934	0.970042	0.781999	0.981814	1.35192	0.618571	2.49726	0.26278	2.58582	0.136651
AAAACTACCACCCCACCAAA	NM_024948	0.866824	0.80979	0.91301	0.849999	1.10096	0.98004	1.32959	0.680544	1.3426	0.532233
AAAACTAGTTGGACGAGTTA	NM_005221	0.807482	0.771154	0.92239	0.953116	1.02506	0.669989	1.01933	1.11484	0.836268	1.15033
AAAACTATAGTGTGTGCTGC	NM_178822	0.97104	0.807459	1.11823	0.854195	0.86673	0.756944	0.722853	0.251122	0.863429	0.0305209
AAAACTATCGGCGGTGGCCC	NM_018447	0.954806	1.41034	0.82659	1.18783	1.11032	0.498596	0.857187	0.0938368	0.477173	0.00724792
AAAACTCAGGAAATAACTCC	NM_015523	1.07826	1.03113	1.07031	1.04956	0.993426	0.573887	1.04906	0.0714447	0.555917	0.00748126
AAAACTCGAAGGAAGCATCC	NM_018047	0.915128	1.17451	0.81581	1.02552	0.889076	0.472181	1.07944	0.0793019	0.587663	0.0129376
AAAACTCTTTGAGAGGTGAA	NM_004126	1.02105	1.51599	1.08061	1.33955	1.04559	1.73148	0.845552	3.16915	0.589388	4.30579
AAAACTGACTTTAAGGTAAG	NM_003909	0.734302	1.0014	0.826214	1.01837	1.25743	0.753301	1.24765	0.0841015	1.20134	0.0395064
AAAACTGCACAAAAAAGGGA	NM_171998	0.942837	0.741979	1.15344	0.911033	0.78631	1.12162	0.519441	0.73075	0.320584	0.456562
AAAACTGGGCCGGGCGCAAG	NM_032328	0.872785	1.00293	1.00611	0.909073	1.3949	1.31318	4.0613	1.39924	4.9738	1.27172
AAAACTGTAATTTGAGCCAA	NM_003511	1.18442	1.01994	1.15458	0.948087	1.21971	0.81138	1.1774	0.377517	0.964203	0.294944
AAAACTGTGCCTTTTAGAAC	NM_182796	1.24211	0.893469	1.33507	0.982466	1.13796	0.913083	1.44651	0.501591	1.5824	0.456678
AAAACTTAGGCTGGGCACAG	NM_001197129	1.00445	0.785818	0.910971	0.849577	0.74487	1.90945	0.601877	5.75763	0.527362	11.166
AAAACTTCCATTAGCAGTAA	NM_031914	0.952705	0.916182	0.850864	1.1791	1.22413	1.23364	1.10071	0.486539	0.973418	0.265479
AAAACTTCTCTTCCGGACTC	NM_001291529	0.987869	0.854656	1.0248	0.922909	0.801488	0.915891	0.920539	0.860014	0.817417	0.75947
AAAACTTGCCAAGGAGATGC	NM_001017920	0.993153	0.912048	0.925108	0.939336	1.00481	1.44998	1.01513	3.61878	0.71849	4.63184
AAAACTTGCGAAGTTTAGGA	NM_015911	1.20089	0.773008	1.11549	0.843789	1.09129	0.818351	0.614249	0.615665	0.170449	0.341699
AAAACTTGGGAATAGAGAGA	NM_001005278	1.17982	0.817444	1.16329	0.852662	0.822701	1.18338	0.77985	6.00707	0.494575	9.76109
AAAACTTTGCCAACAAAAAC	NM_004675	0.661098	1.12633	0.729153	1.1977	0.976863	1.17072	0.730513	2.60991	0.630891	2.49699
AAAACTTTTGGCAATCAAGC	NM_080740	0.945523	0.876826	0.965318	0.911374	0.963063	1.029	0.637005	0.35585	0.506163	0.206572
AAAAGAAAAAACCCCAAGAG	NM_001276453	0.800385	1.00752	0.867549	1.11782	1.4606	0.379011	2.51634	0.139924	3.5665	0.235393
AAAAGAAAACATTTCCTCTG	NM_016523	0.954499	1.17082	0.951549	1.06245	1.06161	0.979567	0.908516	1.02901	0.591337	1.05325
AAAAGAAAAGTTTAGGGCGG	NM_031938	1.15527	1.05093	1.19458	1.13934	0.643653	1.50912	0.23503	3.38694	0.0755786	2.22469
AAAAGAAACAGGAATACCCC	NM_001282185	0.511213	1.43064	0.690488	1.469	0.880706	1.28338	0.26612	2.04513	0.0227254	1.85463
AAAAGAAACTGCTCCTAGCC	NM_000775	0.833993	0.706674	0.858929	0.83604	1.23732	0.555131	2.26784	0.0322405	5.0636	0.00433903
AAAAGAAAGAAAGGGCCTAA	NM_001930	0.988535	1.03316	0.940494	0.880341	1.07469	1.1551	0.464979	1.42651	0.276163	1.76661
AAAAGAAAGTTAGTGGCAGT	NM_006820	0.690885	1.01499	0.758067	0.810461	0.95022	1.21796	1.08012	1.17138	1.24321	0.965927
AAAAGAACGACTCGAACTCC	NM_001080469	1.52686	1.35376	1.29626	1.27861	1.031	0.653204	0.985145	0.228737	0.851684	0.198704
AAAAGAAGTACCCAGGGTCG	NM_002513	0.979122	1.24093	1.03878	1.24704	1.46487	0.932408	2.34245	0.0761961	2.86637	0.00570073
AAAAGAATAGGCTCTAAAGC	NM_001143773	1.93615	0.613096	1.72375	0.789998	1.51545	0.511571	1.56166	0.0661693	1.47266	0.00449437
AAAAGAATCGTTTCCTAAAC	NM_018925	1.24844	1.1564	1.18973	1.01673	1.00974	1.37009	1.20582	1.61625	1.35629	0.949358
AAAAGAATTATCTCCACCAA	NM_001005173	0.967394	0.959442	0.970562	1.0047	0.882484	0.876987	0.603362	0.497339	0.517471	0.341671
AAAAGACCAAGGTTAGTAAT	NM_152321	0.796696	0.908153	0.86556	0.949918	0.958832	0.969028	0.630808	0.251429	0.296567	0.086457
AAAAGACGCAATTTACCAAC	NM_001143824	1.02583	0.850126	0.991472	0.941128	0.846881	1.51203	0.714792	6.97628	0.473695	11.5823
AAAAGACTCAGCACATAAGC	NM_133375	0.879968	0.604112	0.881584	0.868144	0.803381	1.07596	0.509077	2.39163	0.321716	3.18065
AAAAGAGAGAGAGAAAAGGG	NM_020719	1.08172	1.05803	1.06227	1.04062	0.744771	1.14896	0.399959	1.11559	0.477629	1.27493
AAAAGAGAGGAGAGAAAGAC	NM_001206886	0.800796	0.942975	0.95619	0.901332	1.00176	0.53825	1.31425	0.0860494	1.35974	0.0435912
AAAAGAGATGGGAGGAAGGC	NM_001099338	1.10358	0.85014	1.03577	1.03118	0.754487	1.12979	0.565184	1.84854	0.48063	1.07585
AAAAGAGCACAGTTTTTAAG	NM_145010	0.912381	0.838042	0.864577	0.804448	1.08967	0.714086	1.34915	0.286359	1.72338	0.17465
AAAAGAGCAGGCCTTAAAGA	NM_001190799	1.0741	1.19737	1.17911	1.12073	1.25354	1.36908	1.06945	0.822333	0.686005	0.712252
AAAAGAGGAGTCAGGCAGAG	NM_003473	1.19918	1.21223	1.13288	0.913558	0.730952	0.935857	0.458531	0.143737	0.236803	0.0604202
AAAAGAGGCTGTTGATGCCC	NM_001297	1.6511	1.63151	1.34791	1.30903	0.861051	1.0092	0.597462	1.41487	0.433748	0.888951
AAAAGAGTGGGGGCGTGTTC	NM_145279	0.989137	1.13205	0.963469	1.15537	0.822369	0.408023	0.834748	0.207295	0.552594	0.504413
AAAAGATATGTATGTGGTGT	NM_021258	0.846138	1.18696	0.934812	1.05908	0.654183	1.03931	0.337049	0.676687	0.172223	0.399295
AAAAGATCAGGCTTCCATTC	NM_001135643	1.11498	1.09919	1.17185	1.04701	1.06044	1.11484	1.08161	1.09357	1.21918	1.27476
AAAAGATGCGGAGATTGAGA	NM_032843	0.879616	1.00882	0.898158	0.8644	0.671196	0.826776	0.522146	0.28973	0.165155	0.0906148
AAAAGATTAATAAGGTGGGC	NM_001199633	1.18435	0.809724	1.17353	0.983851	0.951397	0.732887	0.899025	0.0528014	0.652871	0.00178666
AAAAGATTCTGACCTCTCCG	NM_001286680	0.86085	0.864924	0.924254	0.908817	0.828334	0.698654	0.509445	0.233098	0.229059	0.106675
AAAAGCAAGCAGCGAAGCCT	NM_080612	1.00647	1.10303	0.958107	1.08676	1.15862	0.92055	1.61164	0.28107	1.93657	0.109556
AAAAGCAATCCTAAGGCTTG	NM_016008	1.07135	0.758988	0.945134	0.820205	0.885633	1.06072	0.446715	0.542804	0.306269	0.467795
AAAAGCAATGCTGCTTCCTA	NM_001252660	0.969466	0.713765	0.92862	0.803226	0.943214	0.782068	0.887609	0.43031	0.656417	0.131152
AAAAGCACCAAAGCGGCGAA	NM_018296	0.734674	0.803975	0.931947	0.815204	1.1402	0.668927	1.03646	1.52526	1.21015	2.88131
AAAAGCAGAAAGCCGCCTCT	NM_175065	1.18399	1.3333	1.14384	1.16177	1.02862	0.787983	1.47918	1.31408	2.88932	2.39195
AAAAGCAGAAGGTCTGCCCC	NM_001242910	0.582849	0.76938	0.671579	0.922562	1.23918	1.07192	1.60754	1.51101	1.9532	2.23461
AAAAGCAGAGAGGTGGGGGG	NM_016249	0.736346	1.04453	0.76652	1.06213	0.908304	0.720317	1.22691	0.158452	0.710905	0.129286
AAAAGCAGAGTCGGCAGACC	NM_002527	1.09288	0.685817	1.13463	0.719334	1.12926	0.864507	1.38839	0.284043	1.31527	0.120515
AAAAGCAGCTGTCTGAGTAG	NM_152418	1.00436	1.09743	1.09867	1.0623	1.21125	1.0259	1.41591	1.45348	1.28117	0.977045
AAAAGCAGCTTTCAGCCTAT	NM_001130963	0.936401	0.748703	0.904953	0.837549	1.8623	1.18007	2.61129	0.522856	2.76627	0.150616
[truncated: 70,040 more rows]

## Sheet: MAGeCK P-values
RefSeq ID	Acute noTcells S1	Acute noTcells S2	Acute Tcells S1	Acute Tcells S2	Chronic Round1 S1	Chronic Round1 S2	Chronic Round2 S1	Chronic Round2 S2	Chronic Round3 S1	Chronic Round3 S2
[truncated: 23,726 more rows]
