# Supplementary material for: CRISPR activation screen identifies BCL-2 proteins and B3GNT2 as drivers of cancer resistance to T cell-mediated cytotoxicity
Source: Nat Commun. 2022 Mar 25;13:1606. doi: 10.1038/s41467-022-29205-8 (PMC8956604; doi:10.1038/s41467-022-29205-8)
Supplement: Supplementary file 6 — Supplementary Data 2 [file 41467_2022_29205_MOESM6_ESM.xlsx]

## Sheet: Supplementary Data 2
Negative Control Name	Negative Control ID	Candidate Gene Name	Candidate Gene Refseq
ACTB	NM_001101	ABCC8	NM_001287174
EIF1	NM_005801	ABHD5	NM_016006
EIF1AD	NM_001242484	ABHD8	NM_024527
EIF1AX	NM_001412	ACACA	NM_198839
EIF1AY	NM_004681	ACOT6	NM_001037162
EIF1B	NM_005875	ACP6	NM_016361
EIF2A	NM_032025	ACSL1	NM_001286708
EIF2AK1	NM_001134335	ACTR2	NM_005722
EIF2AK2	NM_002759	ADAMTS12	NM_030955
EIF2AK2	NM_001135652	ADAMTS13	NM_139027
EIF2AK3	NM_004836	AFAP1L1	NM_001146337
EIF2AK4	NM_001013703	AMER1	NM_152424
EIF2B1	NM_001414	AMER3	NM_001105193
EIF2B2	NM_014239	AMER3	NM_001105195
EIF2B3	NM_001261418	ANGEL2	NM_144567
EIF2B4	NM_172195	ANGPTL7	NM_021146
EIF2B4	NM_015636	ANKAR	NM_144708
EIF2B5	NM_003907	ANKEF1	NM_198798
EIF2D	NM_006893	ANKRD45	NM_198493
EIF2S1	NM_004094	ANKRD52	NM_173595
EIF2S2	NM_003908	AP1B1	NM_001127
EIF2S3	NM_001415	AP3M1	NM_207012
EIF3A	NM_003750	APC	NM_001127510
EIF3B	NM_003751	APLP2	NM_001243299
EIF3C	NM_001037808	AQP1	NM_198098
EIF3C	NM_001199142	AQP8	NM_001169
EIF3CL	NM_001099661	ARFGEF1	NM_006421
EIF3D	NM_003753	ARHGAP27	NM_001282290
EIF3E	NM_001568	ARHGAP27	NM_174919
EIF3F	NM_003754	ARHGAP28	NM_001010000
EIF3G	NM_003755	ARHGEF10L	NM_018125
EIF3H	NM_003756	ARID3C	NM_001017363
EIF3I	NM_003757	ARL6IP5	NM_006407
EIF3J	NM_003758	ARMCX5	NM_001168478
EIF3K	NM_013234	ARMCX5	NM_001168480
EIF3L	NM_001242923	ARNT	NM_001668
EIF3M	NM_006360	ARPP21	NM_001267617
EIF4A1	NM_001416	ARPP21	NM_001267619
EIF4A2	NM_001967	ARRDC5	NM_001080523
EIF4A3	NM_014740	ASXL3	NM_030632
EIF4B	NM_001417	ATG3	NM_022488
EIF4E	NM_001130678	ATP2A2	NM_170665
EIF4E	NM_001968	ATP2C1	NM_001001485
EIF4E1B	NM_001099408	ATP2C1	NM_001001487
EIF4E2	NM_001276337	ATP5S	NM_015684
EIF4E3	NM_001134650	B3GAT1	NM_018644
EIF4E3	NM_001134651	B3GNT2	NM_006577
EIF4E3	NM_001134649	BCAR1	NM_001170717
EIF4E3	NM_173359	BCL2A1	NM_001114735
EIF4E3	NM_001282886	BCOR	NM_001123385
EIF4EBP1	NM_004095	BMP5	NM_021073
EIF4EBP2	NM_004096	BMX	NM_001721
EIF4EBP3	NM_003732	BMX	NM_203281
EIF4ENIF1	NM_001164501	BPIFB3	NM_182658
EIF4ENIF1	NM_001164502	BSG	NM_198589
EIF4G1	NM_182917	BSG	NM_198591
EIF4G1	NM_001291157	BTAF1	NM_003972
EIF4G1	NM_004953	BTC	NM_001729
EIF4G1	NM_198244	BTNL10	NM_001287262
EIF4G2	NM_001172705	C12orf29	NM_001009894
EIF4G2	NM_001418	C12orf5	NM_020375
EIF4G3	NM_003760	C12orf74	NM_001178097
EIF4G3	NM_001198803	C16orf70	NM_025187
EIF4G3	NM_001198802	C16orf90	NM_001080524
EIF4H	NM_022170	C16orf93	NM_001014979
EIF5	NM_001969	C17orf102	NM_207454
EIF5	NM_183004	C19orf52	NM_138358
EIF5A	NM_001143761	C1orf146	NM_001012425
EIF5A	NM_001143762	C1orf64	NM_178840
EIF5A	NM_001143760	C1orf87	NM_152377
EIF5A	NM_001970	C1R	NM_001733
EIF5A2	NM_020390	C20orf78	NM_001242671
EIF5AL1	NM_001099692	C20orf96	NM_153269
EIF5B	NM_015904	C2orf15	NM_144706
EIF6	NM_181468	C2orf76	NM_001017927
EIF6	NM_181466	C2orf88	NM_001042520
GAPDH	NM_001289746	C2orf88	NM_001042521
GAPDH	NM_002046	C5orf55	NM_138464
GAPDH	NM_001256799	C7orf76	NM_001201451
MRPL1	NM_020236	C8orf22	NM_001256598
MRPL10	NM_148887	C8orf33	NM_023080
MRPL11	NM_016050	C8orf76	NM_032847
MRPL12	NM_002949	C8orf86	NM_207412
MRPL13	NM_014078	C9orf40	NM_017998
MRPL14	NM_032111	C9orf50	NM_199350
MRPL15	NM_014175	CA7	NM_005182
MRPL16	NM_017840	CAB39L	NM_001287339
MRPL17	NM_022061	CALM1	NM_006888
MRPL18	NM_014161	CAPNS2	NM_032330
MRPL19	NM_014763	CARD10	NM_014550
MRPL2	NM_015950	CARHSP1	NM_001042476
MRPL20	NM_017971	CATSPERG	NM_021185
MRPL21	NM_181515	CCDC66	NM_001141947
MRPL22	NM_014180	CCNC	NM_005190
MRPL23	NM_021134	CCR4	NM_005508
MRPL24	NM_024540	CCSER2	NM_001284242
MRPL27	NM_016504	CD14	NM_001174105
MRPL28	NM_006428	CD164L2	NM_207397
MRPL3	NM_007208	CD200R1L	NM_001199215
MRPL30	NM_145212	CD274	NM_014143
MRPL32	NM_031903	CD36	NM_001127444
MRPL33	NM_004891	CD36	NM_001289908
MRPL34	NM_023937	CD3G	NM_000073
MRPL35	NM_145644	CDC14A	NM_033312
MRPL36	NM_032479	CDC20	NM_001255
MRPL37	NM_016491	CDC42BPB	NM_006035
MRPL38	NM_032478	CDH18	NM_001167667
MRPL39	NM_017446	CDK10	NM_052988
MRPL4	NM_015956	CDK19	NM_015076
MRPL40	NM_003776	CDK2AP2	NM_001271849
MRPL41	NM_032477	CDKN1A	NM_001220778
MRPL42	NM_172177	CDKN2A	NM_000077
MRPL43	NM_176792	CDYL	NM_004824
MRPL44	NM_022915	CEBPE	NM_001805
MRPL45	NM_001278279	CELA2B	NM_015849
MRPL46	NM_022163	CEP41	NM_001257159
MRPL47	NM_020409	CGREF1	NM_001166241
MRPL48	NM_016055	CHCHD10	NM_213720
MRPL49	NM_004927	CHID1	NM_001142676
MRPL50	NM_019051	CHRNA10	NM_020402
MRPL51	NM_016497	CHRNA9	NM_017581
MRPL52	NM_181306	CHST13	NM_152889
MRPL53	NM_053050	CHTOP	NM_015607
MRPL54	NM_172251	CIART	NM_144697
MRPL55	NM_181456	CIDEB	NM_014430
MRPL57	NM_024026	CIDEC	NM_001199623
MRPL9	NM_031420	CLDN14	NM_001146077
MRPS10	NM_018141	CLDN17	NM_012131
MRPS11	NM_176805	CLDN8	NM_199328
MRPS12	NM_021107	CLEC2L	NM_001080511
MRPS12	NM_033362	CLIP3	NM_001199570
MRPS14	NM_022100	CLIP3	NM_015526
MRPS15	NM_031280	COL10A1	NM_000493
MRPS16	NM_016065	COL20A1	NM_020882
MRPS17	NM_015969	COL25A1	NM_001256074
MRPS18A	NM_001193343	COL4A3	NM_000091
MRPS18B	NM_014046	COMMD4	NM_017828
MRPS18C	NM_016067	CORO2B	NM_006091
MRPS2	NM_016034	COX10	NM_001303
MRPS21	NM_018997	COX14	NM_001257134
MRPS22	NM_020191	CPLX3	NM_001030005
MRPS23	NM_016070	CPN2	NM_001080513
MRPS24	NM_032014	CRB3	NM_174881
MRPS25	NM_022497	CREG2	NM_153836
MRPS26	NM_030811	CREM	NM_183012
MRPS27	NM_001286751	CSMD2	NM_052896
MRPS28	NM_014018	CST2	NM_001322
MRPS30	NM_016640	CST4	NM_001899
MRPS31	NM_005830	CSTF1	NM_001033521
MRPS33	NM_053035	CTBP1	NM_001012614
MRPS33	NM_016071	CXorf57	NM_018015
MRPS34	NM_023936	CYB5D2	NM_001254755
MRPS35	NM_001190864	CYB5RL	NM_001031672
MRPS36	NM_033281	DAAM2	NM_001201427
MRPS5	NM_031902	DAAM2	NM_015345
MRPS6	NM_032476	DAB2IP	NM_032552
MRPS7	NM_015971	DCN	NM_001920
MRPS9	NM_182640	DCP1A	NM_001290204
POLR1A	NM_015425	DCTN2	NM_001261413
POLR1B	NM_001282772	DDHD2	NM_001164234
POLR1B	NM_001282776	DDIT4L	NM_145244
POLR1C	NM_203290	DDX43	NM_018665
POLR1D	NM_015972	DEFB127	NM_139074
POLR1D	NM_001206559	DKK2	NM_014421
POLR1E	NM_001282766	DNAJB1	NM_006145
POLR2A	NM_000937	DNPEP	NM_012100
POLR2B	NM_000938	DPF1	NM_004647
POLR2C	NM_032940	DPM3	NM_153741
POLR2D	NM_004805	DSEL	NM_032160
POLR2E	NM_002695	DUPD1	NM_001003892
POLR2F	NM_021974	DUT	NM_001025249
POLR2G	NM_002696	DUT	NM_001948
POLR2H	NM_001278715	ECHDC1	NM_018479
POLR2H	NM_001278700	EFHC1	NM_001172420
POLR2I	NM_006233	EFHC1	NM_018100
POLR2J	NM_006234	EFHD1	NM_025202
POLR2J2	NM_032959	EFNA1	NM_004428
POLR2J3	NM_001097615	EIF2B3	NM_001261418
POLR2K	NM_005034	EIF4G3	NM_003760
POLR2L	NM_021128	EMX2	NM_001165924
POLR2M	NM_015532	EN1	NM_001426
POLR3A	NM_007055	ENHO	NM_198573
POLR3B	NM_001160708	ENO2	NM_001975
POLR3B	NM_018082	ENPP3	NM_005021
POLR3C	NM_006468	ERCC6-PGBD3	NM_001277059
POLR3D	NM_001722	ESRRG	NM_001134285
POLR3E	NM_001258034	ESX1	NM_153448
POLR3F	NM_001282526	EXOSC9	NM_005033
POLR3G	NM_006467	FAHD2B	NM_199336
POLR3GL	NM_032305	FAM118A	NM_017911
POLR3H	NM_001282884	FAM153A	NM_173663
POLR3H	NM_001018052	FAM222A	NM_032829
POLR3K	NM_016310	FAM58A	NM_001130997
POLRMT	NM_005035	FAM84A	NM_145175
RPL10	NM_001256577	FANCA	NM_001286167
RPL10A	NM_007104	FASTKD2	NM_014929
RPL10L	NM_080746	FBXL12	NM_017703
RPL11	NM_001199802	FGF14	NM_004115
RPL12	NM_000976	FLCN	NM_144997
RPL13	NM_001243130	FLOT2	NM_004475
RPL13	NM_033251	FLVCR2	NM_001195283
RPL13A	NM_012423	FNDC8	NM_017559
RPL14	NM_001034996	FRAT2	NM_012083
RPL14	NM_003973	FSCN3	NM_020369
RPL15	NM_001253380	FSD1	NM_024333
RPL15	NM_001253384	FUK	NM_145059
RPL15	NM_001253382	FUOM	NM_198472
RPL15	NM_001253383	FURIN	NM_001289824
RPL17	NM_001199340	FUT10	NM_032664
RPL17	NM_001199342	FUT6	NM_000150
RPL17-C18orf32	NM_001199355	FXYD3	NM_005971
RPL18	NM_000979	GABARAP	NM_007278
RPL18A	NM_000980	GABBR1	NM_021904
RPL19	NM_000981	GABRB3	NM_001191321
RPL21	NM_000982	GABRR1	NM_001256704
RPL22	NM_000983	GABRR1	NM_001267582
RPL22L1	NM_001099645	GALK2	NM_001001556
RPL23	NM_000978	GALK2	NM_002044
RPL23A	NM_000984	GATA2	NM_001145662
RPL24	NM_000986	GATA2	NM_032638
RPL26	NM_000987	GGN	NM_152657
RPL26L1	NM_016093	GHR	NM_001242406
RPL27	NM_000988	GNAL	NM_001142339
RPL27A	NM_000990	GNG13	NM_016541
RPL28	NM_000991	GNGT1	NM_021955
RPL29	NM_000992	GOLM1	NM_016548
RPL3	NM_000967	GPKOW	NM_015698
RPL30	NM_000989	GPR119	NM_178471
RPL31	NM_001098577	GPR87	NM_023915
RPL32	NM_000994	GPRASP2	NM_001184876
RPL32	NM_001007074	GPX6	NM_182701
RPL34	NM_033625	GRIP1	NM_001178074
RPL34	NM_000995	GSTO2	NM_001191014
RPL35	NM_007209	GUCY1A3	NM_001130684
RPL35A	NM_000996	HAUS4	NM_001166269
RPL36	NM_015414	HBZ	NM_005332
RPL36	NM_033643	HES1	NM_005524
RPL36A-HNRNPH2	NM_001199973	HGD	NM_000187
RPL36AL	NM_001001	HHATL	NM_020707
RPL37	NM_000997	HIST1H2BB	NM_021062
RPL37A	NM_000998	HMGB2	NM_001130689
RPL38	NM_000999	HMMR	NM_012484
RPL39	NM_001000	HOOK1	NM_015888
RPL39L	NM_052969	HOXB6	NM_018952
RPL3L	NM_005061	HRH2	NM_022304
RPL4	NM_000968	HRNR	NM_001009931
RPL41	NM_001035267	HYPK	NM_016400
RPL5	NM_000969	IARS2	NM_018060
RPL6	NM_000970	IFI27L2	NM_032036
RPL7	NM_000971	IFNA7	NM_021057
RPL7A	NM_000972	IFNAR1	NM_000629
RPL7L1	NM_198486	IL15RA	NM_001243539
RPL8	NM_000973	IL18RAP	NM_003853
RPL8	NM_033301	IL1A	NM_000575
RPL9	NM_001024921	INA	NM_032727
RPL9	NM_000661	INO80	NM_017553
RPLP0	NM_001002	INTS10	NM_018142
RPLP1	NM_213725	INTS3	NM_023015
RPLP2	NM_001004	IPO7	NM_006391
RPS10	NM_001203245	IQGAP2	NM_001285460
RPS10-NUDT3	NM_001202470	IRF5	NM_032643
RPS11	NM_001015	ISLR	NM_201526
RPS12	NM_001016	ISOC1	NM_016048
RPS13	NM_001017	ITLN1	NM_017625
RPS14	NM_005617	JMJD7-PLA2G4B	NM_005090
RPS15	NM_001018	JUNB	NM_002229
RPS15A	NM_001019	KCNF1	NM_002236
RPS16	NM_001020	KCNH6	NM_173092
RPS17	NM_001021	KCNQ2	NM_004518
RPS17L	NM_001199057	KHNYN	NM_015299
RPS18	NM_022551	KIAA1456	NM_001099677
RPS19	NM_001022	KIAA1456	NM_020844
RPS19BP1	NM_194326	KIAA1462	NM_020848
RPS2	NM_002952	KLHL2	NM_007246
RPS20	NM_001146227	KLK14	NM_022046
RPS21	NM_001024	KLK9	NM_012315
RPS23	NM_001025	KLRC1	NM_002259
RPS24	NM_033022	KRAS	NM_004985
RPS25	NM_001028	KRBA1	NM_001290187
RPS26	NM_001029	KRT14	NM_000526
RPS27	NM_001030	KRT17	NM_000422
RPS27A	NM_001177413	KRT31	NM_002277
RPS27A	NM_002954	KRTAP20-2	NM_181616
RPS27A	NM_001135592	KRTAP20-3	NM_001128077
RPS27L	NM_015920	KRTAP5-6	NM_001012416
RPS28	NM_001031	L3MBTL1	NM_032107
RPS29	NM_001030001	LARP1B	NM_018078
RPS3	NM_001005	LDHB	NM_002300
RPS3A	NM_001006	LIFR	NM_002310
RPS4X	NM_001007	LINGO4	NM_001004432
RPS4Y1	NM_001008	LMBRD2	NM_001007527
RPS4Y2	NM_001039567	LMNA	NM_001257374
RPS5	NM_001009	LMO7	NM_005358
RPS6	NM_001010	LMX1B	NM_001174147
RPS6KA1	NM_001006665	LOC100131094	NM_001242901
RPS6KA1	NM_002953	LOC100131303	NM_001282442
RPS6KA2	NM_021135	LRRC69	NM_001129890
RPS6KA2	NM_001006932	LRRFIP2	NM_006309
RPS6KA3	NM_004586	LSM4	NM_012321
RPS6KA4	NM_003942	LSMEM1	NM_182597
RPS6KA5	NM_004755	LSP1	NM_001013253
RPS6KA6	NM_014496	LSP1	NM_001289005
RPS6KB1	NM_003161	LYG2	NM_175735
RPS6KB2	NM_003952	LYVE1	NM_006691
RPS6KC1	NM_001136138	MACROD1	NM_014067
RPS6KL1	NM_031464	MACROD2	NM_080676
RPS7	NM_001011	MAGEA4	NM_001011549
RPS8	NM_001012	MAGEA4	NM_001011550
RPS9	NM_001013	MAGEB17	NM_001277307
RPSA	NM_002295	MANEA	NM_024641
RPSA	NM_001012321	MAP3K7CL	NM_001286624
		MAP3K7CL	NM_001286634
		MAP4K4	NM_001242559
		MAPK11	NM_002751
		MAPRE2	NM_014268
		MBD3L2	NM_144614
		MBD3L3	NM_001164425
		MBLAC1	NM_203397
		MCAM	NM_006500
		MCL1	NM_021960
		MCU	NM_138357
		MDK	NM_001270550
		ME2	NM_001168335
		MEFV	NM_001198536
		MEIS2	NM_172315
		MEN1	NM_000244
		MFSD6	NM_017694
		MGAT5B	NM_001199172
		MINPP1	NM_001178118
		MKNK2	NM_017572
		MLNR	NM_001507
		MOCS1	NM_001075098
		MPC1L	NM_001195522
		MPP2	NM_001278371
		MPZL2	NM_005797
		MRPL15	NM_014175
		MRPL53	NM_053050
		MSS51	NM_001024593
		MXI1	NM_130439
		MYBL1	NM_001144755
		MYL9	NM_006097
		MZF1	NM_001267033
		NAT8L	NM_178557
		NBL1	NM_001204086
		NBL1	NM_001278165
		NBPF15	NM_173638
		NCOA7	NM_001199619
		NEDD4L	NM_001144966
		NEDD4L	NM_001144968
		NEK6	NM_001166169
		NEK6	NM_001166171
		NFATC1	NM_001278670
		NFE2L2	NM_001145413
		NIFK	NM_032390
		NIPAL4	NM_001172292
		NME1	NM_000269
		NME2	NM_001018139
		NOL9	NM_024654
		NSG1	NM_001287763
		NSG1	NM_014392
		NSMCE4A	NM_001167865
		NUDT14	NM_177533
		NUDT18	NM_024815
		NXT2	NM_018698
		ODF3	NM_001286136
		ODF3L2	NM_182577
		OGG1	NM_002542
		OLAH	NM_018324
		OLFM1	NM_006334
		OR13C2	NM_001004481
		OR4C12	NM_001005270
		OR51L1	NM_001004755
		OR5AN1	NM_001004729
		ORAI3	NM_152288
		OTOP3	NM_178233
		OTX1	NM_014562
		OVCH1	NM_183378
		OXR1	NM_001198532
		P2RX5	NM_001204519
		P2RX6	NM_001159554
		P4HA3	NM_182904
		PAM16	NM_016069
		PBX3	NM_006195
		PCBP1	NM_006196
		PCDH11X	NM_001168360
		PCDHA12	NM_018903
		PCDHGA1	NM_018912
		PCP4	NM_006198
		PCSK9	NM_174936
		PCYOX1L	NM_024028
		PDCL2	NM_152401
		PDE1A	NM_001003683
		PDE1A	NM_001258314
		PDE1A	NM_005019
		PDE4C	NM_001098818
		PDIA3	NM_005313
		PDK2	NM_001199898
		PDK2	NM_001199900
		PEG3	NM_001146186
		PGM2L1	NM_173582
		PHF11	NM_001040443
		PIANP	NM_001244015
		PIGO	NM_001201484
		PIGZ	NM_025163
		PITPNB	NM_001284278
		PITRM1	NM_001242307
		PITX1	NM_002653
		PLCD1	NM_001130964
		PLEKHG2	NM_022835
		PLEKHG5	NM_001042663
		PLEKHM3	NM_001080475
		PLN	NM_002667
		PNLIPRP1	NM_006229
		POC1B	NM_001199777
		POLD3	NM_006591
		POLR3GL	NM_032305
		POP7	NM_005837
		POU3F1	NM_002699
		PPME1	NM_001271593
		PPOX	NM_000309
		PPP1R18	NM_001134870
		PPP1R8	NM_002713
		PPRC1	NM_015062
		PQBP1	NM_001167989
		PQBP1	NM_001167990
		PRDM2	NM_001007257
		PRDX1	NM_001202431
		PRDX6	NM_004905
		PRH1	NM_001291314
		PRICKLE1	NM_001144883
		PRKACB	NM_002731
		PRKAG1	NM_001206710
		PRKAG1	NM_002733
		PROCA1	NM_152465
		PSMF1	NM_006814
		PSMF1	NM_178578
		PSMG3	NM_032302
		PTGR1	NM_001146109
		PTK2	NM_001199649
		PTPDC1	NM_001253830
		PTPDC1	NM_177995
		PTPMT1	NM_001143984
		PTTG1IP	NM_004339
		PWP1	NM_007062
		R3HDM1	NM_001282799
		RAB43	NM_001204885
		RABEPK	NM_001174153
		RABGAP1L	NM_001035230
		RABGAP1L	NM_001243764
		RABGGTA	NM_182836
		RAD51AP2	NM_001099218
		RALGDS	NM_001271774
		RALGDS	NM_001271775
		RASA2	NM_006506
		RASD2	NM_014310
		RASSF3	NM_178169
		RBBP8	NM_002894
		RBM24	NM_001143941
		RBMXL2	NM_014469
		RBPMS2	NM_194272
		RCAN2	NM_001251974
		RFC2	NM_002914
		RFNG	NM_002917
		RHCG	NM_016321
		RHOH	NM_001278369
		RIC8B	NM_018157
		RIIAD1	NM_001144956
		RIMKLB	NM_020734
		RINT1	NM_021930
		RNF146	NM_001242851
		RNF165	NM_152470
		RNF186	NM_019062
		RNF213	NM_001256071
		RNLS	NM_018363
		RPA1	NM_002945
		RPL15	NM_001253384
		RPL6	NM_000970
		RPLP1	NM_213725
		RPN2	NM_001135771
		RPS27A	NM_001135592
		RPUSD4	NM_032795
		RRP1B	NM_015056
		RXRA	NM_002957
		RXRG	NM_001256571
		SAMD1	NM_138352
		SAMD3	NM_001258275
		SATB1	NM_001195470
		SBSN	NM_001166034
		SCP2D1	NM_178483
		SCRN1	NM_001145514
		SDC2	NM_002998
		SEMA3E	NM_001178129
		SEPN1	NM_020451
		SEPTIN9	NM_001113491
		SERF2	NM_001199876
		SERF2	NM_001199877
		SERF2	NM_001199878
		SERPINB1	NM_030666
		SETD4	NM_001007261
		SETDB2	NM_001160308
		SETDB2	NM_031915
		SFMBT2	NM_001018039
		SFMBT2	NM_001029880
		SFTPC	NM_001172410
		SGCB	NM_000232
		SH3TC1	NM_018986
		SHD	NM_020209
		SHE	NM_001010846
		SHROOM3	NM_020859
		SLC12A6	NM_001042497
		SLC25A23	NM_024103
		SLC2A8	NM_014580
		SLC35F3	NM_173508
		SLC4A2	NM_001199692
		SLC7A13	NM_138817
		SLC9A1	NM_003047
		SLMO1	NM_006553
		SMARCAD1	NM_001254949
		SMIM13	NM_001135575
		SOCS2	NM_001270468
		SOCS2	NM_003877
		SPEG	NM_001173476
		SPOCK3	NM_016950
		SPTBN1	NM_003128
		SPTBN1	NM_178313
		SRC	NM_198291
		SSX7	NM_173358
		STAMBP	NM_006463
		STEAP2	NM_001040666
		STEAP2	NM_001244946
		STK40	NM_032017
		STRN3	NM_001083893
		SULT2B1	NM_177973
		SUSD1	NM_022486
		SUV39H1	NM_003173
		SYAP1	NM_032796
		TAF1A	NM_001201536
		TAPBPL	NM_018009
		TCF4	NM_001243233
		TDO2	NM_005651
		TEAD4	NM_003213
		TEAD4	NM_201443
		TERF2IP	NM_018975
		TERT	NM_198253
		TGFBR2	NM_003242
		TIFA	NM_052864
		TLE2	NM_001144761
		TLE3	NM_020908
		TMEM125	NM_144626
		TMEM141	NM_032928
		TMEM147	NM_032635
		TMEM164	NM_017698
		TMEM170B	NM_001100829
		TMEM201	NM_001010866
		TMEM223	NM_001080501
		TMEM25	NM_032780
		TMEM5	NM_014254
		TMEM53	NM_024587
		TMEM56	NM_001199679
		TMEM56	NM_152487
		TMEM92	NM_153229
		TMPRSS5	NM_030770
		TMX1	NM_030755
		TNIP2	NM_001161527
		TNIP2	NM_024309
		TNIP3	NM_024873
		TNPO2	NM_001136195
		TNS3	NM_022748
		TPTE2	NM_001271850
		TREH	NM_007180
		TRIM39	NM_021253
		TRIM7	NM_203293
		TSHR	NM_000369
		TSPAN5	NM_005723
		TSSK6	NM_032037
		TSTD3	NM_001195131
		TTC37	NM_014639
		TULP2	NM_003323
		UBA5	NM_024818
		UBA5	NM_198329
		UBASH3A	NM_018961
		UBE2J1	NM_016021
		UGT1A9	NM_021027
		UHRF1	NM_001290050
		UHRF1	NM_001290051
		URGCP-MRPS24	NM_001204871
		VCPIP1	NM_025054
		VEPH1	NM_024621
		VGLL2	NM_153453
		VPS37A	NM_001145152
		VPS9D1	NM_004913
		WARS2	NM_015836
		WDR76	NM_001167941
		WRAP53	NM_001143991
		XRCC6	NM_001469
		XRN1	NM_019001
		YEATS4	NM_006530
		YTHDF3	NM_001277817
		YTHDF3	NM_001277818
		YY1AP1	NM_001198902
		YY1AP1	NM_018253
		ZBTB10	NM_001277145
		ZC3H6	NM_198581
		ZFP41	NM_001271156
		ZFP91	NM_053023
		ZFX	NM_001178086
		ZMYM4	NM_005095
		ZNF14	NM_021030
		ZNF182	NM_006962
		ZNF267	NM_003414
		ZNF30	NM_194325
		ZNF302	NM_001289191
		ZNF471	NM_020813
		ZNF486	NM_052852
		ZNF497	NM_001207009
		ZNF560	NM_152476
		ZNF576	NM_024327
		ZNF653	NM_138783
		ZNF710	NM_198526
		ZNF728	NM_001267716
		ZNF766	NM_001010851
		ZNF81	NM_007137
		ZNF827	NM_178835
