# Supplementary material for: CRISPR activation screen identifies BCL-2 proteins and B3GNT2 as drivers of cancer resistance to T cell-mediated cytotoxicity
Source: Nat Commun. 2022 Mar 25;13:1606. doi: 10.1038/s41467-022-29205-8 (PMC8956604; doi:10.1038/s41467-022-29205-8)
Supplement: Supplementary file 7 — Supplementary Data 3 [file 41467_2022_29205_MOESM7_ESM.xlsx]

## Sheet: Supplementary Data 3
Gene	id	Acute no T cells biorep 1	Acute T cells biorep 1	Acute no T cells biorep 2	Acute T cells biorep 2	Chronic Round 1 biorep 1	Chronic Round 1 biorep 2	Chronic Round 2 biorep 1	Chronic Round 2 biorep 2	Chronic Round 3 biorep 1	Chronic Round 3 biorep 2
A2M	NM_000014	0.649518	0.546624	0.430868	0.44373	0.440514	0.141479	0.549839	0.202572	0.524116	0.327974
NAT2	NM_000015	0.829582	0.868167	0.427653	0.234727	0.135048	0.610932	0.135048	0.472669	0.115756	0.437299
ACADS	NM_000017	0.527331	0.646302	0.485531	0.450161	0.707395	0.700965	0.893891	0.700965	0.954984	0.643087
ACADVL	NM_000018	0.463023	0.37299	0.414791	0.247588	0.382637	0.745981	0.430868	0.877814	0.488746	0.787781
ACAT1	NM_000019	0.527331	0.430868	0.958199	0.803859	0.919614	0.324759	0.935691	0.437299	0.951768	0.424437
ACVRL1	NM_000020	0.308682	0.659164	0.463023	0.450161	0.710611	0.0289389	0.678457	0.0321543	0.430868	0.0578778
PSEN1	NM_000021	0.141479	0.350482	0.5209	0.832797	0.713826	0.180064	0.800643	0.450161	0.810289	0.475884
ADA	NM_000022	0.270096	0.488746	0.202572	0.414791	0.427653	0.765273	0.459807	0.855305	0.430868	0.900322
ADRB2	NM_000024	0.868167	0.906752	0.0418006	0.286174	0.424437	0.482315	0.504823	0.565916	0.598071	0.398714
ADRB3	NM_000025	0.77492	0.906752	0.73955	0.797428	0.877814	0.22508	0.980707	0.0321543	0.916399	0.0257235
ADSL	NM_000026	0.575563	0.546624	0.807074	0.842444	0.392283	0.697749	0.700965	0.437299	0.77492	0.247588
AGT	NM_000029	0.160772	0.215434	0.498392	0.659164	0.440514	0.29582	0.311897	0.713826	0.270096	0.765273
AGXT	NM_000030	0.459807	0.85209	0.418006	0.401929	0.890675	0.604502	0.842444	0.755627	0.800643	0.572347
ALAD	NM_000031	0.536977	0.662379	0.244373	0.167203	0.742765	0.305466	0.697749	0.723473	0.659164	0.733119
ABCD1	NM_000033	0.270096	0.0996785	0.437299	0.578778	0.893891	0.916399	0.755627	0.55627	0.755627	0.360129
ALDOA	NM_000034	0.987138	0.987138	0.819936	0.652733	0.935691	0.0868167	0.980707	0.0932476	0.951768	0.141479
ALDOB	NM_000035	0.40836	0.498392	0.498392	0.4791	0.0514469	0.553055	0.0289389	0.466238	0.0192926	0.292605
AMPD1	NM_000036	0.102894	0.102894	0.0803859	0.0514469	0.832797	0.321543	0.70418	0.726688	0.633441	0.81672
APOA1	NM_000039	0.385852	0.37299	0.601286	0.829582	0.92283	0.813505	0.466238	0.630225	0.186495	0.620579
APOC3	NM_000040	0.498392	0.469453	0.228296	0.270096	0.254019	0.488746	0.221865	0.440514	0.254019	0.347267
APOE	NM_000041	0.237942	0.215434	0.0900322	0.257235	0.453376	0.819936	0.369775	0.745981	0.263666	0.803859
APOH	NM_000042	0.315113	0.247588	0.125402	0.762058	0.427653	0.356913	0.321543	0.565916	0.334405	0.578778
AR	NM_000044	0.868167	0.871383	0.176849	0.299035	0.784566	0.247588	0.575563	0.292605	0.286174	0.266881
ARG1	NM_000045	0.363344	0.620579	0.0675241	0.40836	0.92283	0.553055	0.897106	0.356913	0.951768	0.234727
ARSB	NM_000046	0.662379	0.733119	0.385852	0.575563	0.424437	0.382637	0.482315	0.157556	0.601286	0.14791
ARSE	NM_000047	0.749196	0.807074	0.173633	0.102894	0.440514	0.845659	0.315113	0.790997	0.29582	0.77492
ASL	NM_000048	0.848875	0.710611	0.173633	0.974277	0	0.0514469	0	0.688103	0.0353698	0.942122
ASPA	NM_000049	0.588424	0.717042	0.40836	0.713826	0.935691	0.508039	0.990354	0.389068	0.996785	0.4791
ASS1	NM_000050	0.971061	0.958199	0.485531	0.244373	0.327974	0.0192926	0.466238	0.0996785	0.44373	0.154341
ATM	NM_000051	0.829582	0.971061	0.495177	0.299035	0.324759	0.559486	0.598071	0.807074	0.77492	0.877814
ATP7A	NM_000052	0.241158	0.144695	0.700965	0.662379	0.0675241	0.138264	0.0707395	0.138264	0.102894	0.109325
ATP7B	NM_000053	0.405145	0.758842	0.0578778	0.073955	0.601286	0.202572	0.533762	0.289389	0.700965	0.196141
BCHE	NM_000055	0.623794	0.565916	0.504823	0.40836	0.482315	0.948553	0.366559	0.858521	0.385852	0.66881
BCKDHB	NM_000056	0.186495	0.0836013	0.0418006	0.186495	0.440514	0.749196	0.350482	0.874598	0.173633	0.752412
BLM	NM_000057	0.250804	0.0771704	0.987138	0.916399	0.916399	0.196141	0.935691	0.29582	0.884244	0.337621
BRCA2	NM_000059	0.900322	0.974277	0.437299	0.366559	0.0289389	0.344051	0.096463	0.726688	0.29582	0.723473
BTD	NM_000060	0.459807	0.446945	0.5209	0.414791	0.334405	0.360129	0.565916	0.559486	0.700965	0.752412
BTK	NM_000061	0.270096	0.199357	0.40836	0.466238	0.109325	0.0771704	0.0836013	0.157556	0.0771704	0.160772
SERPING1	NM_000062	0.614148	0.569132	0.308682	0.160772	0.466238	0.231511	0.66881	0.55627	0.700965	0.469453
C3	NM_000064	0.569132	0.713826	0.697749	0.797428	0.382637	0.450161	0.594855	0.254019	0.652733	0.279743
C6	NM_000065	0.315113	0.421222	0.472669	0.652733	0.913183	0.700965	0.73955	0.66881	0.649518	0.562701
CA2	NM_000067	0.790997	0.710611	0.871383	0.40836	0.453376	0.0771704	0.324759	0.122186	0.244373	0.192926
CACNA1S	NM_000069	0.0996785	0.096463	0.141479	0.427653	0.990354	0.948553	0.990354	0.954984	0.987138	0.839228
CBS	NM_000071	0.81672	0.913183	0.40836	0.427653	0.678457	0.395498	0.604502	0.700965	0.517685	0.688103
CD36	NM_000072	0.623794	0.729904	0.311897	0.231511	0.694534	0.758842	0.678457	0.604502	0.353698	0.485531
CD3G	NM_000073	0.881029	0.906752	0.125402	0.073955	0.0353698	0.369775	0	0.610932	0.0128617	0.652733
CD40LG	NM_000074	0.954984	0.916399	0.900322	0.948553	0.845659	0.954984	0.807074	0.974277	0.691318	0.983923
CDK4	NM_000075	0.81672	0.790997	0.0418006	0.167203	0.440514	0.909968	0.401929	0.983923	0.437299	0.996785
CDKN2A	NM_000077	0.250804	0.215434	0.00643087	0.00321543	0.0096463	0.0514469	0.0803859	0.0160772	0.115756	0.0289389
CETP	NM_000078	0.125402	0.199357	0.234727	0.401929	0.913183	0.247588	0.926045	0.437299	0.971061	0.450161
CHRNA1	NM_000079	0.614148	0.736334	0.308682	0.37299	0.903537	0.421222	0.678457	0.389068	0.562701	0.353698
CHRNE	NM_000080	0.569132	0.450161	0.392283	0.681672	0.292605	0.501608	0.5209	0.594855	0.617363	0.594855
LYST	NM_000081	0.974277	0.893891	0.440514	0.321543	0.199357	0.463023	0.192926	0.543408	0.299035	0.594855
CLCN1	NM_000083	0.868167	0.884244	0.974277	0.88746	0	0.488746	0.0803859	0.353698	0.0707395	0.4791
CLCN5	NM_000084	0.144695	0.160772	0.540193	0.504823	0.401929	0.536977	0.511254	0.942122	0.495177	0.861736
CLCNKB	NM_000085	0.659164	0.836013	0.440514	0.649518	0.549839	0.154341	0.401929	0.29582	0.437299	0.176849
CNGA1	NM_000087	0.78135	0.356913	0.369775	0.588424	0.340836	0.360129	0.228296	0.244373	0.282958	0.186495
COL1A1	NM_000088	0.205788	0.241158	0.270096	0.546624	0.427653	0.430868	0.418006	0.659164	0.536977	0.787781
COL1A2	NM_000089	0.881029	0.893891	0.0192926	0.00321543	0.527331	0.202572	0.430868	0.430868	0.299035	0.620579
COL3A1	NM_000090	0.710611	0.755627	0.11254	0.463023	0.581994	0.485531	0.800643	0.279743	0.864952	0.247588
COL4A3	NM_000091	0.916399	0.967846	0.807074	0.762058	0.993569	0.00321543	0.990354	0.0096463	0.996785	0.0128617
COL4A4	NM_000092	0.344051	0.241158	0.0707395	0.102894	0.421222	0.546624	0.649518	0.594855	0.524116	0.491961
COL5A1	NM_000093	0.916399	0.980707	0.305466	0.366559	0.292605	0.81672	0.29582	0.974277	0.440514	0.942122
COL7A1	NM_000094	0.33119	0.382637	0.0707395	0.289389	0.234727	0.977492	0.401929	0.881029	0.4791	0.877814
COMP	NM_000095	0.85209	0.755627	0.440514	0.463023	0.803859	0.459807	0.807074	0.598071	0.884244	0.321543
CP	NM_000096	0.610932	0.530547	0.0868167	0.160772	0.694534	0.823151	0.787781	0.784566	0.684887	0.70418
CPOX	NM_000097	0.115756	0.231511	0.684887	0.961415	0.389068	0.340836	0.446945	0.244373	0.736334	0.141479
CPT2	NM_000098	0.951768	0.745981	0.765273	0.376206	0.819936	0.717042	0.77492	0.868167	0.768489	0.88746
CSTB	NM_000100	0.0803859	0.0546624	0.0160772	0.0160772	0.903537	0.980707	0.868167	0.996785	0.794212	0.871383
CYBA	NM_000101	0.308682	0.0610932	0.504823	0.617363	0.897106	0.321543	0.675241	0.302251	0.327974	0.250804
CYP17A1	NM_000102	0.598071	0.231511	0.675241	0.935691	0.694534	0.951768	0.549839	0.884244	0.601286	0.787781
CYP1B1	NM_000104	0.836013	0.881029	0.228296	0.575563	0.549839	0.327974	0.276527	0.196141	0.334405	0.14791
CYP2D6	NM_000106	0.729904	0.839228	0.327974	0.0771704	0.909968	0.459807	0.848875	0.353698	0.765273	0.379421
DDB2	NM_000107	0.848875	0.350482	0.00643087	0.0803859	0.0643087	0.59164	0.154341	0.540193	0.14791	0.405145
DLD	NM_000108	0.662379	0.430868	0.173633	0.170418	0.385852	0.305466	0.437299	0.173633	0.389068	0.186495
DMD	NM_000109	0.5209	0.446945	0.678457	0.884244	0.466238	0.745981	0.5209	0.88746	0.437299	0.758842
DPYD	NM_000110	0.630225	0.530547	0.311897	0.807074	0.903537	0.700965	0.938907	0.581994	0.858521	0.617363
SLC26A3	NM_000111	0.446945	0.659164	0.228296	0.405145	0.601286	0.115756	0.784566	0.22508	0.778135	0.144695
SLC26A2	NM_000112	0.231511	0.22508	0.369775	0.289389	0.678457	0.855305	0.498392	0.733119	0.524116	0.688103
TOR1A	NM_000113	0.199357	0.122186	0.0192926	0.0932476	0.710611	0.768489	0.247588	0.562701	0.14791	0.610932
EDNRB	NM_000115	0.289389	0.453376	0.726688	0.633441	0.996785	0.70418	0.990354	0.938907	0.987138	0.893891
TAZ	NM_000116	0.945338	0.845659	0.0868167	0.321543	0.73955	0.398714	0.868167	0.527331	0.736334	0.450161
EMD	NM_000117	0.125402	0.363344	0.440514	0.62701	0.337621	0.0771704	0.379421	0.073955	0.360129	0.0675241
EPB42	NM_000119	0.363344	0.450161	0.581994	0.810289	0.903537	0.73955	0.501608	0.92283	0.546624	0.977492
EPHX1	NM_000120	0.0771704	0.115756	0.273312	0.585209	0.318328	0.694534	0.192926	0.659164	0.241158	0.643087
EPOR	NM_000121	0.395498	0.395498	0.919614	0.607717	0.665595	0.0546624	0.366559	0.0289389	0.421222	0.0546624
ERCC3	NM_000122	0.630225	0.446945	0.720257	0.723473	0.327974	0.305466	0.29582	0.257235	0.128617	0.250804
ERCC5	NM_000123	0.575563	0.437299	0.877814	0.864952	0.0514469	0.170418	0.131833	0.279743	0.189711	0.250804
ESR1	NM_000125	0.366559	0.270096	0.244373	0.321543	0.900322	0.247588	0.845659	0.234727	0.768489	0.212219
EXT1	NM_000127	0.78135	0.59164	0.18328	0.138264	0.279743	0.807074	0.199357	0.807074	0.209003	0.803859
F11	NM_000128	0.405145	0.530547	0.845659	0.749196	0.954984	0.729904	0.684887	0.688103	0.652733	0.292605
F13A1	NM_000129	0.868167	0.836013	0.0836013	0.221865	0.440514	0.292605	0.646302	0.26045	0.713826	0.212219
F5	NM_000130	0.729904	0.549839	0.684887	0.749196	0.151125	0.553055	0.189711	0.871383	0.308682	0.803859
F8	NM_000132	0.141479	0.0803859	0.0418006	0.0353698	0.504823	0.327974	0.678457	0.546624	0.546624	0.562701
F9	NM_000133	0.189711	0.279743	0.450161	0.414791	0.154341	0.726688	0.151125	0.524116	0.209003	0.360129
FABP2	NM_000134	0.819936	0.958199	0.726688	0.717042	0.311897	0.636656	0.196141	0.347267	0.122186	0.170418
FAH	NM_000137	0.890675	0.977492	0.186495	0.186495	0.958199	0.961415	0.987138	0.723473	0.88746	0.681672
FBN1	NM_000138	0.92926	0.733119	0.0418006	0.0418006	0.401929	0.983923	0.392283	0.700965	0.302251	0.540193
FECH	NM_000140	0.369775	0.382637	0.292605	0.221865	0.472669	0.765273	0.88746	0.935691	0.884244	0.890675
FH	NM_000143	0.151125	0.311897	0.630225	0.688103	0.109325	0.858521	0.192926	0.92283	0.334405	0.942122
FTL	NM_000146	0.160772	0.0996785	0.282958	0.553055	0.257235	0.983923	0.350482	0.974277	0.29582	0.96463
FUCA1	NM_000147	0.363344	0.308682	0.96463	0.954984	0.983923	0.530547	0.954984	0.77492	0.971061	0.88746
FUT1	NM_000148	0.807074	0.758842	0.302251	0.382637	0.665595	0.569132	0.5209	0.276527	0.430868	0.22508
FUT3	NM_000149	0.504823	0.437299	0.376206	0.736334	0.250804	0.848875	0.546624	0.916399	0.553055	0.890675
FUT6	NM_000150	0.141479	0.241158	0	0	0.881029	0.620579	0.636656	0.810289	0.395498	0.800643
G6PC	NM_000151	0.144695	0.0900322	0.498392	0.62701	0.633441	0.334405	0.771704	0.713826	0.652733	0.877814
GALK1	NM_000154	0.916399	0.884244	0.440514	0.62701	0.572347	0.771704	0.643087	0.900322	0.524116	0.974277
GALT	NM_000155	0.662379	0.819936	0.327974	0.40836	0.623794	0.202572	0.73955	0.234727	0.553055	0.241158
GAMT	NM_000156	0.315113	0.565916	0.874598	0.73955	0.736334	0.231511	0.70418	0.665595	0.659164	0.572347
GBE1	NM_000158	0.231511	0.421222	0.430868	0.321543	0.749196	0.517685	0.649518	0.170418	0.379421	0.128617
GCDH	NM_000159	0.289389	0.0385852	0.244373	0.170418	0.427653	0.385852	0.482315	0.266881	0.559486	0.186495
GCGR	NM_000160	0.414791	0.434084	0.826367	0.762058	0.0900322	0.160772	0.209003	0.241158	0.292605	0.21865
GCH1	NM_000161	0.562701	0.530547	0.575563	0.40836	0.427653	0.733119	0.485531	0.395498	0.440514	0.344051
GCK	NM_000162	0.527331	0.421222	0.881029	0.778135	0.987138	0.948553	0.85209	0.829582	0.913183	0.665595
GHR	NM_000163	0.974277	0.987138	0.128617	0.575563	0.96463	0.0771704	0.971061	0.0771704	0.829582	0.244373
GIPR	NM_000164	0.527331	0.710611	0.73955	0.96463	0.893891	0.800643	0.832797	0.389068	0.797428	0.382637
GJA1	NM_000165	0.160772	0.151125	0.196141	0.575563	0.318328	0.819936	0.289389	0.524116	0.151125	0.66881
GJB1	NM_000166	0.726688	0.790997	0.44373	0.565916	0.707395	0.138264	0.790997	0.247588	0.864952	0.4791
GLI3	NM_000168	0.974277	0.987138	0.311897	0.40836	0.990354	0.247588	0.945338	0.369775	0.945338	0.337621
GLA	NM_000169	0.318328	0.434084	0.55627	0.652733	0.128617	0.0610932	0.459807	0.138264	0.318328	0.122186
GLDC	NM_000170	0.890675	0.897106	0.360129	0.540193	0.29582	0.655949	0.350482	0.88746	0.421222	0.803859
GLRA1	NM_000171	0.160772	0.138264	0.620579	0.128617	0.0836013	0.720257	0.176849	0.85209	0.14791	0.720257
GNAT1	NM_000172	0.366559	0.0900322	0.340836	0.334405	0.903537	0.877814	0.491961	0.954984	0.652733	0.877814
GP1BA	NM_000173	0.315113	0.270096	0.514469	0.646302	0.424437	0.961415	0.106109	0.688103	0.128617	0.569132
GP9	NM_000174	0.62701	0.604502	0.115756	0.0546624	0.784566	0.913183	0.466238	0.871383	0.299035	0.688103
GPI	NM_000175	0.884244	0.951768	0.630225	0.70418	0.0836013	0.398714	0.192926	0.26045	0.160772	0.186495
GSN	NM_000177	0.639871	0.463023	0.684887	0.463023	0.864952	0.0868167	0.877814	0.466238	0.913183	0.729904
GSS	NM_000178	0.157556	0.138264	0.514469	0.392283	0.765273	0.655949	0.485531	0.55627	0.549839	0.446945
MSH6	NM_000179	0.848875	0.916399	0.713826	0.646302	0.610932	0.202572	0.733119	0.186495	0.66881	0.212219
GUCY2D	NM_000180	0.475884	0.327974	0.514469	0.549839	0.0900322	0.382637	0.446945	0.276527	0.437299	0.405145
HADHA	NM_000182	0.421222	0.318328	0.128617	0.536977	0.379421	0.710611	0.196141	0.700965	0.160772	0.633441
HBG2	NM_000184	0.958199	0.983923	0.212219	0.305466	0.459807	0.807074	0.289389	0.848875	0.209003	0.726688
SERPIND1	NM_000185	0.141479	0.0900322	0.807074	0.787781	0.360129	0.983923	0.231511	0.954984	0.0771704	0.900322
CFH	NM_000186	0.954984	0.987138	0.318328	0.344051	0.427653	0.327974	0.205788	0.26045	0.257235	0.209003
HGD	NM_000187	0.176849	0.0836013	0.0192926	0.0096463	0.115756	0.717042	0.0257235	0.954984	0.0353698	0.913183
HK1	NM_000188	0.4791	0.263666	0.157556	0.18328	0.102894	0.131833	0.292605	0.173633	0.401929	0.318328
HK2	NM_000189	0.784566	0.533762	0.630225	0.665595	0.951768	0.321543	0.938907	0.427653	0.823151	0.327974
HMGCL	NM_000191	0.958199	0.906752	0.871383	0.749196	0.0900322	0.848875	0.157556	0.942122	0.186495	0.945338
TBX5	NM_000192	0.73955	0.765273	0.498392	0.266881	0.44373	0.498392	0.646302	0.733119	0.488746	0.752412
SHH	NM_000193	0.73955	0.710611	0.92283	0.530547	0.244373	0.392283	0.096463	0.755627	0.0643087	0.855305
HPRT1	NM_000194	0.614148	0.784566	0.55627	0.829582	0.868167	0.987138	0.755627	0.77492	0.839228	0.572347
HPS1	NM_000195	0.839228	0.884244	0.903537	0.617363	0.440514	0.0771704	0.585209	0.62701	0.501608	0.720257
HSD11B2	NM_000196	0.543408	0.810289	0.356913	0.620579	0.66881	0.327974	0.678457	0.389068	0.643087	0.411576
HSD17B3	NM_000197	0.0385852	0.0289389	0.826367	0.617363	0.819936	0.752412	0.864952	0.66881	0.85209	0.572347
HSD3B2	NM_000198	0.729904	0.893891	0.266881	0.289389	0.909968	0.958199	0.874598	0.971061	0.884244	0.974277
SGSH	NM_000199	0.588424	0.530547	0.823151	0.932476	0.398714	0.617363	0.418006	0.327974	0.350482	0.363344
HTN3	NM_000200	0.0514469	0.0836013	0.681672	0.884244	0.440514	0.530547	0.549839	0.466238	0.723473	0.610932
ICAM1	NM_000201	0.231511	0.266881	0.446945	0.196141	0.832797	0.800643	0.392283	0.765273	0.244373	0.877814
IDS	NM_000202	0.0996785	0.0257235	0.932476	0.758842	0.115756	0.646302	0.0418006	0.688103	0.0482315	0.723473
IDUA	NM_000203	0.392283	0.350482	0.543408	0.665595	0.610932	0.0771704	0.678457	0.0353698	0.73955	0.0482315
CFI	NM_000204	0.356913	0.437299	0.212219	0.643087	0.913183	0.360129	0.864952	0.263666	0.884244	0.22508
IL2RG	NM_000206	0.749196	0.858521	0.0418006	0.00321543	0.942122	0.967846	0.787781	0.916399	0.578778	0.96463
INSR	NM_000208	0.209003	0.463023	0.44373	0.234727	0.327974	0.903537	0.151125	0.482315	0.189711	0.745981
PDX1	NM_000209	0.456592	0.282958	0.270096	0.472669	0.18328	0.5209	0.4791	0.938907	0.643087	0.96463
ITGB2	NM_000211	0.800643	0.906752	0.411576	0.347267	0.919614	0.826367	0.980707	0.848875	0.938907	0.733119
ITGB3	NM_000212	0.768489	0.926045	0.0675241	0.0418006	0.154341	0.466238	0.189711	0.37299	0.282958	0.186495
ITGB4	NM_000213	0.710611	0.893891	0.819936	0.948553	0.974277	0.366559	0.88746	0.176849	0.874598	0.26045
JAG1	NM_000214	0.617363	0.655949	0.942122	0.813505	0.546624	0.0385852	0.543408	0.0643087	0.575563	0.118971
JAK3	NM_000215	0.363344	0.421222	0.440514	0.369775	0.446945	0.202572	0.228296	0.459807	0.0610932	0.562701
KAL1	NM_000216	0.81672	0.893891	0.0128617	0.151125	0.909968	0.305466	0.88746	0.0707395	0.958199	0.0482315
KCNA1	NM_000217	0.96463	0.977492	0.73955	0.665595	0.92283	0.826367	0.723473	0.630225	0.536977	0.475884
KCNQ1	NM_000218	0.405145	0.254019	0.122186	0.466238	0.530547	0.826367	0.459807	0.736334	0.549839	0.713826
KCNE1	NM_000219	0.665595	0.839228	0.55627	0.758842	0.128617	0.344051	0.350482	0.289389	0.488746	0.292605
KCNJ1	NM_000220	0.102894	0.0771704	0.440514	0.318328	0.646302	0.163987	0.62701	0.0096463	0.691318	0.0128617
KHK	NM_000221	0.302251	0.241158	0.0418006	0.270096	0.974277	0.614148	0.823151	0.784566	0.81672	0.913183
KRT12	NM_000223	0	0.00321543	0.511254	0.572347	0.903537	0.22508	0.482315	0.244373	0.353698	0.215434
KRT18	NM_000224	0.395498	0.318328	0.0932476	0.501608	0.768489	0.302251	0.877814	0.55627	0.88746	0.70418
KRT9	NM_000226	0.427653	0.424437	0.73955	0.713826	0.864952	0.688103	0.832797	0.954984	0.881029	0.987138
LAMB3	NM_000228	0.450161	0.350482	0.254019	0.247588	0.376206	0.826367	0.0450161	0.784566	0.0546624	0.787781
LCAT	NM_000229	0.836013	0.800643	0.302251	0.427653	0.0450161	0.729904	0.189711	0.768489	0.21865	0.733119
LEP	NM_000230	0.900322	0.977492	0.00321543	0.0289389	0.0385852	0.369775	0.475884	0.469453	0.620579	0.540193
SGCG	NM_000231	0.73955	0.524116	0.0707395	0.231511	0.418006	0.321543	0.389068	0.55627	0.488746	0.527331
SGCB	NM_000232	0.784566	0.893891	0.0900322	0.55627	0	0.247588	0	0.282958	0	0.292605
LHCGR	NM_000233	0.951768	0.810289	0.919614	0.729904	0.945338	0.0675241	0.826367	0.0546624	0.707395	0.109325
LIG1	NM_000234	0.649518	0.170418	0.684887	0.70418	0.5209	0.977492	0.491961	0.88746	0.360129	0.617363
LIPA	NM_000235	0.199357	0.21865	0.598071	0.636656	0.961415	0.202572	0.881029	0.633441	0.794212	0.771704
LIPC	NM_000236	0.350482	0.430868	0.601286	0.758842	0.115756	0.569132	0.270096	0.585209	0.376206	0.250804
LPL	NM_000237	0.639871	0.572347	0.382637	0.672026	0.980707	0.398714	0.797428	0.22508	0.691318	0.163987
LYZ	NM_000239	0.0160772	0.0836013	0.765273	0.877814	0.385852	0.604502	0.713826	0.334405	0.864952	0.424437
MAOA	NM_000240	0.315113	0.463023	0.826367	0.598071	0.832797	0.157556	0.919614	0.138264	0.974277	0.109325
MBL2	NM_000242	0.511254	0.655949	0.845659	0.607717	0.897106	0.292605	0.935691	0.154341	0.874598	0.170418
MEN1	NM_000244	0.0546624	0.0610932	0.44373	0.504823	0.398714	0.299035	0.135048	0.610932	0.118971	0.688103
MICA	NM_000247	0.807074	0.347267	0.0932476	0.623794	0.832797	0.85209	0.401929	0.636656	0.379421	0.485531
MLH1	NM_000249	0.662379	0.430868	0.334405	0.456592	0.379421	0.530547	0.299035	0.389068	0.421222	0.485531
MPO	NM_000250	0.527331	0.0996785	0.176849	0.0546624	0.77492	0.607717	0.813505	0.723473	0.778135	0.514469
MSH2	NM_000251	0.697749	0.810289	0.92926	0.784566	0.29582	0.356913	0.350482	0.254019	0.379421	0.282958
MTM1	NM_000252	0.778135	0.868167	0.630225	0.807074	0.819936	0.700965	0.935691	0.88746	0.977492	0.88746
MTTP	NM_000253	0.363344	0.356913	0.215434	0.299035	0.903537	0.861736	0.935691	0.935691	0.951768	0.861736
MTR	NM_000254	0.778135	0.768489	0.514469	0.282958	0.022508	0.221865	0.0096463	0.475884	0.0192926	0.572347
MUT	NM_000255	0.800643	0.813505	0.340836	0.504823	0.893891	0.115756	0.919614	0.366559	0.826367	0.424437
MYBPC3	NM_000256	0.877814	0.935691	0.942122	0.92926	0.993569	0.617363	0.726688	0.157556	0.437299	0.115756
MYH7	NM_000257	0.935691	0.987138	0.0418006	0.138264	0.29582	0.340836	0.472669	0.257235	0.488746	0.0675241
MYL3	NM_000258	0.446945	0.446945	0.0643087	0.167203	0.115756	0.0514469	0.475884	0.118971	0.610932	0.118971
MYO5A	NM_000259	0.315113	0.196141	0.758842	0.575563	0.0450161	0.778135	0.0932476	0.437299	0.257235	0.318328
MYOC	NM_000261	0.565916	0.73955	0.0675241	0.29582	0.752412	0.530547	0.755627	0.389068	0.745981	0.292605
NAGA	NM_000262	0.0996785	0.0836013	0.836013	0.954984	0.73955	0.376206	0.787781	0.427653	0.787781	0.4791
NAGLU	NM_000263	0.501608	0.437299	0.0418006	0.073955	0.800643	0.745981	0.790997	0.790997	0.948553	0.768489
PTCH1	NM_000264	0.527331	0.421222	0.871383	0.954984	0.109325	0.0771704	0.180064	0.170418	0.401929	0.122186
NCF1	NM_000265	0.102894	0.0868167	0.77492	0.758842	0.549839	0.717042	0.755627	0.684887	0.85209	0.723473
NDP	NM_000266	0.488746	0.421222	0.803859	0.62701	0.0289389	0.987138	0.00643087	0.980707	0.0096463	0.974277
NME1	NM_000269	0.948553	0.871383	0.450161	0.55627	0.581994	0.0128617	0.752412	0.00321543	0.85209	0.0096463
PNP	NM_000270	0.826367	0.784566	0.186495	0.26045	0.469453	0.826367	0.5209	0.778135	0.376206	0.742765
NPC1	NM_000271	0.70418	0.421222	0.170418	0.241158	0.228296	0.681672	0.0836013	0.157556	0.0868167	0.173633
NPHP1	NM_000272	0.630225	0.790997	0.347267	0.398714	0.382637	0.826367	0.302251	0.987138	0.115756	0.446945
GPR143	NM_000273	0.884244	0.768489	0.713826	0.459807	0.951768	0.0707395	0.807074	0.437299	0.778135	0.752412
OAT	NM_000274	0.633441	0.363344	0.270096	0.463023	0.864952	0.85209	0.823151	0.913183	0.787781	0.800643
OCA2	NM_000275	0.102894	0.18328	0.305466	0.434084	0.733119	0.803859	0.192926	0.954984	0.186495	0.96463
OCRL	NM_000276	0.652733	0.434084	0.395498	0.672026	0.427653	0.398714	0.430868	0.610932	0.379421	0.713826
PAH	NM_000277	0.916399	0.967846	0.33119	0.758842	0.385852	0.681672	0.180064	0.405145	0.302251	0.360129
PAX2	NM_000278	0.144695	0.270096	0.263666	0.437299	0.790997	0.180064	0.797428	0.170418	0.745981	0.109325
PCBD1	NM_000281	0.418006	0.421222	0.630225	0.707395	0.578778	0.279743	0.546624	0.356913	0.495177	0.389068
PEPD	NM_000285	0.700965	0.662379	0.0321543	0.18328	0.736334	0.958199	0.707395	0.971061	0.787781	0.974277
PEX12	NM_000286	0.356913	0.196141	0.598071	0.926045	0.614148	0.0546624	0.70418	0.0578778	0.491961	0.125402
PEX6	NM_000287	0.533762	0.414791	0.942122	0.909968	0.536977	0.0321543	0.186495	0.337621	0.0675241	0.585209
PEX7	NM_000288	0.530547	0.4791	0.369775	0.366559	0.784566	0.363344	0.807074	0.347267	0.826367	0.279743
PFKM	NM_000289	0.790997	0.697749	0.228296	0.270096	0.633441	0.247588	0.559486	0.173633	0.684887	0.118971
PGAM2	NM_000290	0.347267	0.170418	0.578778	0.771704	0	0.196141	0.135048	0.389068	0.209003	0.389068
PGK1	NM_000291	0.199357	0.279743	0.44373	0.40836	0.466238	0.234727	0.549839	0.700965	0.379421	0.803859
PHKA2	NM_000292	0.942122	0.906752	0.62701	0.884244	0.96463	0.819936	0.823151	0.909968	0.546624	0.871383
PHKB	NM_000293	0.26045	0.437299	0.803859	0.736334	0.0385852	0.414791	0.0128617	0.073955	0.0450161	0.0675241
PHKG2	NM_000294	0.610932	0.639871	0.958199	0.990354	0.135048	0.803859	0.517685	0.633441	0.655949	0.633441
SERPINA1	NM_000295	0.655949	0.684887	0.684887	0.92926	0.276527	0.305466	0.475884	0.88746	0.697749	0.900322
PKD1	NM_000296	0.710611	0.884244	0.00643087	0.0096463	0.926045	0.450161	0.967846	0.450161	0.980707	0.485531
PKD2	NM_000297	0.4791	0.662379	0.215434	0.366559	0.900322	0.308682	0.559486	0.176849	0.543408	0.109325
PKLR	NM_000298	0.967846	0.987138	0.228296	0.205788	0.691318	0.826367	0.559486	0.92926	0.434084	0.945338
PKP1	NM_000299	0.569132	0.893891	0.942122	0.836013	0.0900322	0.855305	0.189711	0.710611	0.173633	0.562701
PLG	NM_000301	0.022508	0.0257235	0.617363	0.37299	0.398714	0.344051	0.549839	0.241158	0.610932	0.254019
PLOD1	NM_000302	0.405145	0.421222	0.694534	0.389068	0.453376	0.0771704	0.559486	0.0353698	0.578778	0.0128617
PMM2	NM_000303	0.826367	0.70418	0.871383	0.578778	0.0096463	0.710611	0.00643087	0.942122	0.0160772	0.900322
PMP22	NM_000304	0.546624	0.710611	0.318328	0.254019	0.614148	0.398714	0.681672	0.276527	0.623794	0.209003
PON2	NM_000305	0.0996785	0.109325	0.700965	0.672026	0.0900322	0.299035	0.173633	0.694534	0.102894	0.932476
POU3F4	NM_000307	0.0321543	0.0900322	0.485531	0.40836	0.864952	0.578778	0.778135	0.948553	0.652733	0.942122
PPOX	NM_000309	0.784566	0.85209	0	0	0.424437	0.546624	0.26045	0.266881	0.4791	0.475884
PPT1	NM_000310	0.196141	0.347267	0.717042	0.736334	0.44373	0.0321543	0.157556	0.0353698	0.202572	0.0578778
PRNP	NM_000311	0.18328	0.382637	0.826367	0.92926	0.199357	0.623794	0.353698	0.861736	0.4791	0.88746
PROC	NM_000312	0.0418006	0.0868167	0.639871	0.459807	0.138264	0.170418	0.0707395	0.0771704	0.0610932	0.0578778
PROS1	NM_000313	0.623794	0.749196	0.392283	0.250804	0.765273	0.189711	0.810289	0.0675241	0.745981	0.0353698
PTH	NM_000315	0.315113	0.411576	0.488746	0.434084	0.752412	0.421222	0.475884	0.189711	0.488746	0.167203
PTH1R	NM_000316	0.237942	0.196141	0.440514	0.463023	0.794212	0.543408	0.77492	0.488746	0.85209	0.299035
PTS	NM_000317	0.614148	0.733119	0.681672	0.758842	0.340836	0.790997	0.33119	0.967846	0.199357	0.980707
PEX2	NM_000318	0.710611	0.861736	0.861736	0.938907	0.389068	0.286174	0.678457	0.861736	0.684887	0.855305
PEX5	NM_000319	0.315113	0.263666	0.29582	0.588424	0.434084	0.163987	0.221865	0.241158	0.160772	0.247588
QDPR	NM_000320	0.327974	0.356913	0.684887	0.453376	0.167203	0.659164	0.163987	0.257235	0.0643087	0.163987
RB1	NM_000321	0.749196	0.305466	0.942122	0.993569	0.620579	0.00643087	0.475884	0.0321543	0.546624	0.0675241
PRPH2	NM_000322	0.40836	0.553055	0.0321543	0.257235	0.311897	0.540193	0.498392	0.176849	0.4791	0.186495
RHAG	NM_000324	0.954984	0.88746	0.980707	0.919614	0.585209	0.546624	0.639871	0.694534	0.636656	0.659164
PITX2	NM_000325	0.652733	0.752412	0.501608	0.389068	0.446945	0.636656	0.205788	0.906752	0.186495	0.858521
RLBP1	NM_000326	0.832797	0.729904	0.485531	0.102894	0.990354	0.897106	0.70418	0.88746	0.569132	0.845659
ROM1	NM_000327	0.511254	0.578778	0.0578778	0.0257235	0.276527	0.848875	0.418006	0.726688	0.549839	0.594855
RPGR	NM_000328	0.469453	0.421222	0.745981	0.598071	0.819936	0.231511	0.752412	0.485531	0.620579	0.562701
RPE65	NM_000329	0.270096	0.0900322	0.684887	0.604502	0.421222	0.758842	0.549839	0.636656	0.569132	0.601286
RS1	NM_000330	0.0578778	0.0900322	0.659164	0.762058	0.40836	0.800643	0.344051	0.829582	0.424437	0.749196
ATXN7	NM_000333	0.315113	0.430868	0.237942	0.131833	0.871383	0.0128617	0.681672	0.212219	0.688103	0.234727
SCN4A	NM_000334	0.363344	0.720257	0.659164	0.55627	0.868167	0.85209	0.954984	0.678457	0.951768	0.659164
SCNN1B	NM_000336	0.813505	0.893891	0.128617	0.305466	0.926045	0.813505	0.717042	0.463023	0.688103	0.363344
SLC12A3	NM_000339	0.652733	0.546624	0.176849	0.192926	0.0385852	0.92926	0.0257235	0.974277	0.0289389	0.958199
SLC2A2	NM_000340	0.337621	0.710611	0.77492	0.749196	0.186495	0.819936	0.257235	0.636656	0.395498	0.633441
SLC3A1	NM_000341	0.363344	0.279743	0.0160772	0.305466	0.710611	0.826367	0.758842	0.176849	0.85209	0.144695
SLC4A1	NM_000342	0.826367	0.360129	0.167203	0.672026	0.903537	0.37299	0.935691	0.311897	0.903537	0.40836
SLC5A1	NM_000343	0.588424	0.819936	0.73955	0.70418	0.893891	0.717042	0.868167	0.66881	0.829582	0.598071
SMN1	NM_000344	0.85209	0.807074	0.55627	0.508039	0.40836	0.318328	0.286174	0.401929	0.167203	0.360129
SNCA	NM_000345	0.118971	0.0836013	0.109325	0.0900322	0.434084	0.356913	0.398714	0.254019	0.254019	0.337621
SOX9	NM_000346	0.890675	0.967846	0.0321543	0.0546624	0.5209	0.160772	0.543408	0.501608	0.533762	0.356913
SRD5A2	NM_000348	0.504823	0.578778	0.765273	0.836013	0.427653	0.553055	0.135048	0.353698	0.115756	0.475884
STAR	NM_000349	0.729904	0.562701	0.376206	0.289389	0.398714	0.855305	0.672026	0.884244	0.575563	0.697749
ABCA4	NM_000350	0.385852	0.395498	0.360129	0.40836	0.0675241	0.0803859	0.0803859	0.0321543	0.0643087	0.0578778
STS	NM_000351	0.263666	0.173633	0.0160772	0.205788	0.424437	0.334405	0.511254	0.292605	0.305466	0.234727
TAT	NM_000353	0.324759	0.55627	0.96463	0.864952	0.932476	0.839228	0.688103	0.916399	0.601286	0.909968
SERPINA7	NM_000354	0.900322	0.881029	0.0192926	0.0096463	0.247588	0.720257	0.209003	0.790997	0.247588	0.945338
TCN2	NM_000355	0.826367	0.729904	0.414791	0.414791	0.379421	0.508039	0.369775	0.340836	0.553055	0.450161
TGFBI	NM_000358	0.614148	0.546624	0.572347	0.170418	0.916399	0.819936	0.961415	0.186495	0.983923	0.192926
TGM1	NM_000359	0.562701	0.334405	0.389068	0.604502	0.0353698	0.488746	0.096463	0.790997	0.151125	0.826367
THBD	NM_000361	0.237942	0.430868	0.176849	0.0418006	0.122186	0.170418	0.151125	0.138264	0.186495	0.192926
TIMP3	NM_000362	0.974277	0.906752	0.392283	0.244373	0.292605	0.398714	0.517685	0.286174	0.562701	0.369775
TNNI3	NM_000363	0	0.022508	0.0868167	0.630225	0.909968	0.247588	0.951768	0.890675	0.974277	0.974277
TNNT2	NM_000364	0.662379	0.662379	0.893891	0.688103	0.710611	0.553055	0.697749	0.581994	0.517685	0.636656
TPI1	NM_000365	0.196141	0.115756	0.935691	0.92283	0.832797	0.302251	0.472669	0.138264	0.340836	0.128617
TPM1	NM_000366	0.974277	0.983923	0.115756	0.0418006	0.0707395	0.681672	0.0128617	0.700965	0.0353698	0.5209
TPMT	NM_000367	0.932476	0.823151	0.446945	0.553055	0.472669	0.694534	0.678457	0.659164	0.55627	0.578778
TSC1	NM_000368	0.250804	0.421222	0.0868167	0.151125	0.498392	0.0771704	0.344051	0.180064	0.379421	0.199357
TSHR	NM_000369	0.987138	0.987138	0.485531	0.401929	0.0289389	0.305466	0	0.620579	0	0.66881
TTPA	NM_000370	0.446945	0.308682	0.758842	0.73955	0.881029	0.778135	0.961415	0.92926	0.92926	0.945338
TTR	NM_000371	0.411576	0.450161	0.180064	0.360129	0.311897	0.37299	0.559486	0.389068	0.491961	0.491961
TYR	NM_000372	0.527331	0.414791	0.141479	0.662379	0.466238	0.842444	0.601286	0.92926	0.517685	0.96463
UMPS	NM_000373	0.842444	0.948553	0.324759	0.543408	0.604502	0.247588	0.604502	0.118971	0.745981	0.109325
UROD	NM_000374	0.115756	0.0996785	0.543408	0.55627	0.434084	0.14791	0.630225	0.649518	0.652733	0.794212
UROS	NM_000375	0.974277	0.987138	0.823151	0.707395	0.572347	0.488746	0.697749	0.0675241	0.514469	0.0385852
WAS	NM_000377	0.562701	0.717042	0.504823	0.318328	0.845659	0.881029	0.787781	0.524116	0.707395	0.405145
XDH	NM_000379	0.778135	0.717042	0.92283	0.842444	0.440514	0.845659	0.472669	0.607717	0.427653	0.485531
XPA	NM_000380	0.614148	0.504823	0.44373	0.803859	0.453376	0.623794	0.504823	0.858521	0.488746	0.81672
ALDH3A2	NM_000382	0.405145	0.0932476	0.864952	0.598071	0.697749	0.607717	0.77492	0.0546624	0.881029	0.0643087
AIRE	NM_000383	0.935691	0.897106	0.472669	0.11254	0.996785	0.974277	0.926045	0.990354	0.832797	0.990354
APOB	NM_000384	0.327974	0.340836	0.392283	0.5209	0.424437	0.318328	0.356913	0.742765	0.257235	0.916399
BLMH	NM_000386	0.363344	0.382637	0.125402	0.353698	0.340836	0.475884	0.196141	0.601286	0.244373	0.533762
SLC25A20	NM_000387	0.845659	0.755627	0.21865	0.289389	0.903537	0.517685	0.954984	0.678457	0.88746	0.475884
CASR	NM_000388	0.308682	0.215434	0.305466	0.694534	0.199357	0.919614	0.427653	0.942122	0.4791	0.861736
CHM	NM_000390	0.504823	0.395498	0.871383	0.633441	0.427653	0.247588	0.614148	0.279743	0.623794	0.279743
TPP1	NM_000391	0.0771704	0.0707395	0.0707395	0.427653	0.581994	0.742765	0.768489	0.749196	0.700965	0.681672
ABCC2	NM_000392	0.610932	0.578778	0.456592	0.581994	0.157556	0.807074	0.0803859	0.581994	0.157556	0.559486
COL5A2	NM_000393	0.70418	0.672026	0.942122	0.829582	0.231511	0.286174	0.459807	0.0675241	0.514469	0.0675241
CRYAA	NM_000394	0.122186	0.0610932	0.257235	0.405145	0.823151	0.286174	0.491961	0.254019	0.286174	0.292605
CSF2RB	NM_000395	0.392283	0.434084	0.601286	0.758842	0.832797	0.578778	0.688103	0.610932	0.77492	0.697749
CTSK	NM_000396	0.0996785	0.0900322	0.0868167	0.18328	0.254019	0.389068	0.430868	0.871383	0.511254	0.96463
CYBB	NM_000397	0.954984	0.884244	0.864952	0.848875	0.157556	0.22508	0.170418	0.186495	0.0610932	0.186495
CYB5R3	NM_000398	0.987138	0.974277	0.0257235	0.324759	0.44373	0.803859	0.18328	0.790997	0.254019	0.633441
EGR2	NM_000399	0.270096	0.356913	0.630225	0.800643	0.135048	0.160772	0.228296	0.66881	0.237942	0.794212
ERCC2	NM_000400	0.66881	0.446945	0.0160772	0.0257235	0.900322	0.897106	0.758842	0.938907	0.794212	0.845659
EXT2	NM_000401	0.501608	0.324759	0.286174	0.282958	0.752412	0.562701	0.485531	0.66881	0.450161	0.726688
G6PD	NM_000402	0.864952	0.823151	0.813505	0.826367	0.292605	0.659164	0.73955	0.22508	0.864952	0.163987
GALE	NM_000403	0.807074	0.906752	0.919614	0.581994	0.549839	0.697749	0.66881	0.823151	0.794212	0.733119
GM2A	NM_000405	0.0803859	0.102894	0.92926	0.794212	0.73955	0.758842	0.903537	0.62701	0.977492	0.803859
GNRHR	NM_000406	0.5209	0.533762	0.118971	0.186495	0.919614	0.22508	0.88746	0.176849	0.864952	0.0868167
GP1BB	NM_000407	0.289389	0.356913	0.0836013	0.00321543	0.022508	0.356913	0.0128617	0.437299	0.0482315	0.0803859
GPD2	NM_000408	0.864952	0.572347	0.0900322	0.073955	0.639871	0.305466	0.758842	0.649518	0.88746	0.768489
GUCA1A	NM_000409	0.430868	0.729904	0.135048	0.289389	0.710611	0.745981	0.909968	0.832797	0.916399	0.81672
HLCS	NM_000411	0.199357	0.459807	0.980707	0.92926	0.192926	0.163987	0.495177	0.723473	0.549839	0.752412
HRG	NM_000412	0.726688	0.578778	0.491961	0.649518	0.874598	0.733119	0.932476	0.85209	0.974277	0.864952
HSD17B1	NM_000413	0.160772	0.347267	0.125402	0.0418006	0.115756	0.0385852	0.299035	0.0546624	0.0771704	0.0578778
HSD17B4	NM_000414	0.250804	0.401929	0.710611	0.70418	0.909968	0.559486	0.935691	0.832797	0.92926	0.491961
IAPP	NM_000415	0.598071	0.864952	0.485531	0.360129	0.836013	0.59164	0.553055	0.59164	0.498392	0.533762
IFNGR1	NM_000416	0.884244	0.733119	0.578778	0.620579	0.996785	0.987138	0.990354	0.954984	0.996785	0.881029
IL2RA	NM_000417	0.237942	0.199357	0.160772	0.205788	0.427653	0.0868167	0.758842	0.0160772	0.659164	0.0128617
IL4R	NM_000418	0.826367	0.768489	0.221865	0.167203	0.0836013	0.81672	0.157556	0.450161	0.0546624	0.565916
ITGA2B	NM_000419	0.536977	0.546624	0.55627	0.713826	0.594855	0.948553	0.710611	0.700965	0.652733	0.70418
KEL	NM_000420	0.832797	0.694534	0.543408	0.55627	0.987138	0.202572	0.868167	0.186495	0.726688	0.292605
KRT10	NM_000421	0.356913	0.697749	0.765273	0.649518	0.5209	0.675241	0.59164	0.395498	0.649518	0.572347
KRT17	NM_000422	0.832797	0.85209	0.684887	0.92283	0.0096463	0.961415	0	0.954984	0	0.983923
KRT2	NM_000423	0.247588	0.270096	0.21865	0.366559	0.549839	0.636656	0.601286	0.980707	0.44373	0.990354
KRT5	NM_000424	0.73955	0.646302	0.0836013	0.247588	0.958199	0.160772	0.903537	0.379421	0.794212	0.5209
L1CAM	NM_000425	0.530547	0.318328	0.607717	0.40836	0.115756	0.344051	0.55627	0.073955	0.723473	0.073955
LAMA2	NM_000426	0.344051	0.437299	0.270096	0.192926	0.893891	0.292605	0.938907	0.096463	0.861736	0.109325
LOR	NM_000427	0.832797	0.717042	0.421222	0.575563	0.868167	0.848875	0.73955	0.836013	0.726688	0.903537
LTBP2	NM_000428	0.710611	0.717042	0.681672	0.864952	0.231511	0.411576	0.0932476	0.389068	0.138264	0.437299
MAT1A	NM_000429	0.948553	0.874598	0.765273	0.842444	0.440514	0.202572	0.549839	0.26045	0.437299	0.250804
PAFAH1B1	NM_000430	0.163987	0.430868	0.446945	0.0353698	0.855305	0.247588	0.807074	0.472669	0.707395	0.450161
MYL2	NM_000432	0.392283	0.350482	0.78135	0.800643	0.768489	0.797428	0.81672	0.85209	0.909968	0.832797
NCF2	NM_000433	0.385852	0.360129	0.446945	0.186495	0.324759	0.762058	0.209003	0.736334	0.22508	0.633441
NEU1	NM_000434	0.315113	0.270096	0.106109	0.102894	0.909968	0.350482	0.877814	0.594855	0.794212	0.543408
NOTCH3	NM_000435	0.987138	0.987138	0.276527	0.0482315	0.623794	0.85209	0.318328	0.842444	0.244373	0.787781
OXCT1	NM_000436	0.951768	0.974277	0.0321543	0.0546624	0.466238	0.344051	0.247588	0.55627	0.347267	0.688103
PAFAH2	NM_000437	0.131833	0.254019	0.485531	0.167203	0.832797	0.562701	0.826367	0.180064	0.935691	0.180064
PCSK1	NM_000439	0.710611	0.710611	0.864952	0.884244	0.903537	0.202572	0.604502	0.073955	0.453376	0.0675241
PDE6A	NM_000440	0.0385852	0.0385852	0.78135	0.633441	0.234727	0.710611	0.250804	0.935691	0.472669	0.932476
SLC26A4	NM_000441	0.446945	0.308682	0.440514	0.186495	0.424437	0.141479	0.11254	0.254019	0.0192926	0.363344
ABCB4	NM_000443	0.675241	0.434084	0.180064	0.170418	0.700965	0.948553	0.848875	0.540193	0.916399	0.475884
PHEX	NM_000444	0.315113	0.414791	0.55627	0.347267	0.44373	0.0514469	0.315113	0.0803859	0.385852	0.14791
PLEC	NM_000445	0.649518	0.813505	0.440514	0.434084	0.604502	0.344051	0.758842	0.437299	0.745981	0.485531
PON1	NM_000446	0.826367	0.807074	0.569132	0.437299	0.790997	0.607717	0.784566	0.350482	0.938907	0.321543
PSEN2	NM_000447	0.0803859	0.199357	0.800643	0.88746	0.0192926	0.488746	0.430868	0.437299	0.546624	0.308682
RAG1	NM_000448	0.884244	0.881029	0.893891	0.787781	0.421222	0.344051	0.228296	0.55627	0.305466	0.292605
RFX5	NM_000449	0.405145	0.559486	0.446945	0.646302	0.710611	0.948553	0.517685	0.85209	0.501608	0.752412
SELE	NM_000450	0.536977	0.356913	0.360129	0.55627	0.874598	0.553055	0.871383	0.836013	0.951768	0.803859
SHOX	NM_000451	0.270096	0.315113	0.446945	0.385852	0.440514	0.131833	0.366559	0.176849	0.254019	0.131833
SLC10A2	NM_000452	0.559486	0.601286	0.742765	0.675241	0.0932476	0.459807	0.0578778	0.511254	0.0610932	0.186495
SLC5A5	NM_000453	0.803859	0.881029	0.842444	0.559486	0.974277	0.710611	0.836013	0.897106	0.604502	0.909968
SOD1	NM_000454	0.610932	0.475884	0.630225	0.752412	0.0353698	0.160772	0.196141	0.237942	0.189711	0.273312
STK11	NM_000455	0.356913	0.392283	0.073955	0.186495	0.466238	0.745981	0.864952	0.88746	0.88746	0.897106
SUOX	NM_000456	0.623794	0.382637	0.440514	0.694534	0.392283	0.356913	0.536977	0.228296	0.675241	0.186495
HNF4A	NM_000457	0.292605	0.356913	0.681672	0.585209	0.720257	0.196141	0.70418	0.263666	0.877814	0.22508
HNF1B	NM_000458	0.961415	0.893891	0	0.131833	0.344051	0.247588	0.0803859	0.263666	0.0546624	0.33119
TEK	NM_000459	0.598071	0.437299	0.62701	0.717042	0.614148	0.710611	0.5209	0.659164	0.549839	0.662379
THPO	NM_000460	0.954984	0.942122	0.935691	0.688103	0.832797	0.983923	0.778135	0.900322	0.839228	0.78135
UBE3A	NM_000462	0.88746	0.906752	0.318328	0.536977	0.437299	0.0192926	0.434084	0.186495	0.347267	0.250804
UGT1A1	NM_000463	0.527331	0.549839	0.472669	0.491961	0.900322	0.131833	0.826367	0.40836	0.675241	0.620579
BARD1	NM_000465	0.0803859	0.0803859	0.327974	0.575563	0.868167	0.790997	0.839228	0.967846	0.877814	0.877814
TWIST1	NM_000474	0.498392	0.723473	0.0418006	0.289389	0.62701	0.0900322	0.897106	0.0289389	0.938907	0.0546624
NR0B1	NM_000475	0.829582	0.829582	0.0868167	0.633441	0.427653	0.842444	0.559486	0.726688	0.601286	0.633441
AK1	NM_000476	0.418006	0.504823	0.755627	0.665595	0.926045	0.819936	0.954984	0.938907	0.916399	0.935691
ALB	NM_000477	0.807074	0.485531	0.572347	0.553055	0.665595	0.646302	0.646302	0.66881	0.617363	0.765273
AMH	NM_000479	0.536977	0.771704	0.794212	0.897106	0.900322	0.842444	0.951768	0.974277	0.977492	0.961415
AMPD3	NM_000480	0.0771704	0.318328	0.819936	0.620579	0.620579	0.334405	0.884244	0.884244	0.768489	0.787781
APOA4	NM_000482	0.26045	0.356913	0.424437	0.588424	0.154341	0.762058	0.321543	0.868167	0.221865	0.691318
APOC2	NM_000483	0.848875	0.864952	0.861736	0.771704	0.440514	0.466238	0.151125	0.138264	0.160772	0.0643087
APP	NM_000484	0.40836	0.324759	0.485531	0.504823	0.909968	0.176849	0.92926	0.0160772	0.88746	0.0160772
APRT	NM_000485	0.0771704	0.115756	0.993569	0.987138	0.154341	0.135048	0.167203	0.096463	0.128617	0.14791
AQP2	NM_000486	0.527331	0.446945	0.0803859	0.00321543	0.900322	0.948553	0.491961	0.745981	0.421222	0.752412
SERPINC1	NM_000488	0.62701	0.308682	0.176849	0.221865	0.424437	0.807074	0.649518	0.697749	0.720257	0.553055
ATRX	NM_000489	0.884244	0.729904	0.160772	0.276527	0.646302	0.163987	0.755627	0.176849	0.691318	0.22508
AVP	NM_000490	0.424437	0.810289	0.514469	0.311897	0.125402	0.893891	0.157556	0.778135	0.202572	0.681672
C1QB	NM_000491	0.4791	0.350482	0.44373	0.421222	0.694534	0.511254	0.623794	0.842444	0.559486	0.938907
CFTR	NM_000492	0.954984	0.971061	0.990354	0.977492	0.620579	0.819936	0.096463	0.832797	0.0546624	0.839228
COL10A1	NM_000493	0.363344	0.340836	0.0160772	0	0.903537	0.572347	0.421222	0.501608	0.167203	0.356913
COL17A1	NM_000494	0.0900322	0.270096	0.913183	0.681672	0.128617	0.569132	0.0450161	0.26045	0.0450161	0.186495
COL4A5	NM_000495	0.0836013	0.0932476	0.160772	0.073955	0.311897	0.745981	0.176849	0.401929	0.244373	0.472669
CRYBB2	NM_000496	0.504823	0.469453	0.228296	0.369775	0.736334	0.202572	0.794212	0.257235	0.85209	0.26045
CYP11B1	NM_000497	0.778135	0.617363	0.5209	0.389068	0.819936	0.22508	0.717042	0.44373	0.446945	0.33119
CYP11B2	NM_000498	0.848875	0.967846	0.305466	0.344051	0.475884	0.604502	0.877814	0.62701	0.974277	0.755627
CYP1A1	NM_000499	0.167203	0.122186	0.819936	0.697749	0.102894	0.977492	0.135048	0.967846	0.299035	0.88746
CYP21A2	NM_000500	0.720257	0.81672	0.430868	0.752412	0.665595	0.900322	0.549839	0.916399	0.675241	0.913183
EPX	NM_000502	0.707395	0.508039	0.636656	0.945338	0.286174	0.334405	0.601286	0.221865	0.700965	0.289389
F10	NM_000504	0.630225	0.771704	0.691318	0.948553	0.700965	0.305466	0.678457	0.276527	0.559486	0.321543
F12	NM_000505	0.784566	0.906752	0.263666	0.385852	0.289389	0.344051	0.553055	0.0257235	0.55627	0.022508
F2	NM_000506	0.340836	0.369775	0.581994	0.62701	0.720257	0.131833	0.720257	0.202572	0.652733	0.192926
FBP1	NM_000507	0.784566	0.578778	0.0160772	0.138264	0.327974	0.118971	0.247588	0.118971	0.160772	0.279743
FGA	NM_000508	0.40836	0.697749	0.337621	0.398714	0.504823	0.807074	0.604502	0.633441	0.553055	0.562701
FGG	NM_000509	0.527331	0.189711	0.0128617	0.0418006	0.610932	0.311897	0.617363	0.176849	0.578778	0.11254
FUT2	NM_000511	0.440514	0.607717	0.186495	0.5209	0.466238	0.0128617	0.279743	0.0096463	0.334405	0.0096463
GALNS	NM_000512	0.5209	0.691318	0.977492	0.958199	0.900322	0.18328	0.649518	0.096463	0.514469	0.0996785
GDNF	NM_000514	0.765273	0.363344	0.205788	0.427653	0.0900322	0.794212	0.0771704	0.871383	0.115756	0.874598
HBA2	NM_000517	0.392283	0.363344	0.974277	0.958199	0.726688	0.948553	0.717042	0.77492	0.974277	0.562701
HBB	NM_000518	0.434084	0.421222	0.0900322	0.0321543	0.897106	0.163987	0.755627	0.0482315	0.684887	0.0675241
HBD	NM_000519	0.446945	0.572347	0.160772	0.276527	0.122186	0.18328	0.0707395	0.176849	0.14791	0.138264
HEXA	NM_000520	0.540193	0.549839	0.376206	0.414791	0.418006	0.546624	0.630225	0.517685	0.617363	0.466238
HEXB	NM_000521	0.151125	0.151125	0.508039	0.620579	0.919614	0.987138	0.932476	0.974277	0.794212	0.96463
HOXA13	NM_000522	0.022508	0.0096463	0.135048	0.630225	0.453376	0.710611	0.311897	0.401929	0.244373	0.282958
HOXD13	NM_000523	0.974277	0.977492	0.163987	0.334405	0.0096463	0.517685	0.073955	0.630225	0.0257235	0.620579
HTR1A	NM_000524	0.954984	0.987138	0.636656	0.813505	0.276527	0.562701	0.437299	0.755627	0.77492	0.900322
KCNJ11	NM_000525	0.279743	0.559486	0.540193	0.585209	0.565916	0.0771704	0.617363	0.0450161	0.675241	0.073955
KRT14	NM_000526	0.022508	0.00321543	0.308682	0.347267	0.44373	0.205788	0.135048	0.700965	0.0546624	0.958199
MAN2B1	NM_000528	0.254019	0.215434	0.562701	0.598071	0.874598	0.292605	0.790997	0.710611	0.787781	0.803859
MC2R	NM_000529	0.729904	0.717042	0.440514	0.135048	0.623794	0.299035	0.675241	0.122186	0.540193	0.073955
MPZ	NM_000530	0.488746	0.434084	0.893891	0.864952	0.874598	0.498392	0.688103	0.282958	0.514469	0.276527
OTC	NM_000531	0.196141	0.340836	0.376206	0.392283	0.279743	0.546624	0.327974	0.935691	0.369775	0.974277
PLP1	NM_000533	0.315113	0.524116	0.581994	0.916399	0.440514	0.710611	0.366559	0.778135	0.122186	0.903537
PMS2	NM_000535	0.527331	0.266881	0.254019	0.11254	0.292605	0.948553	0.276527	0.980707	0.376206	0.983923
REN	NM_000537	0.614148	0.154341	0.440514	0.617363	0.614148	0.81672	0.762058	0.623794	0.787781	0.369775
RFXAP	NM_000538	0.160772	0.0900322	0.868167	0.919614	0.340836	0.85209	0.321543	0.900322	0.350482	0.729904
RHO	NM_000539	0.803859	0.893891	0.639871	0.167203	0.0578778	0.131833	0.125402	0.424437	0.109325	0.376206
RYR1	NM_000540	0.784566	0.810289	0.540193	0.729904	0.0257235	0.877814	0.125402	0.527331	0.237942	0.475884
SAG	NM_000541	0.96463	0.945338	0.575563	0.263666	0.440514	0.22508	0.430868	0.440514	0.40836	0.536977
SFTPB	NM_000542	0.974277	0.987138	0.430868	0.665595	0.993569	0.0675241	0.916399	0.0868167	0.85209	0.125402
SMPD1	NM_000543	0.974277	0.980707	0.0160772	0.102894	0.678457	0.141479	0.418006	0.073955	0.466238	0.0996785
HNF1A	NM_000545	0.598071	0.572347	0.453376	0.70418	0.961415	0.33119	0.868167	0.0321543	0.864952	0.073955
TSC2	NM_000548	0.987138	0.987138	0.659164	0.389068	0.125402	0.553055	0.157556	0.440514	0.237942	0.360129
TSHB	NM_000549	0.726688	0.511254	0.176849	0.305466	0.971061	0.684887	0.861736	0.623794	0.836013	0.70418
TYRP1	NM_000550	0.315113	0.350482	0.758842	0.819936	0.900322	0.154341	0.874598	0.0321543	0.916399	0.0643087
VWF	NM_000552	0.665595	0.729904	0.186495	0.347267	0.594855	0.919614	0.459807	0.954984	0.154341	0.942122
WRN	NM_000553	0.836013	0.906752	0.440514	0.138264	0.151125	0.935691	0.228296	0.88746	0.327974	0.839228
CRX	NM_000554	0.575563	0.33119	0.414791	0.919614	0	0.765273	0.0932476	0.427653	0.151125	0.681672
DCX	NM_000555	0.488746	0.424437	0.176849	0.270096	0.832797	0.096463	0.88746	0.363344	0.938907	0.250804
GDF5	NM_000557	0.0418006	0.022508	0.845659	0.954984	0.511254	0.710611	0.678457	0.11254	0.636656	0.0514469
HBA1	NM_000558	0.826367	0.797428	0.55627	0.553055	0.569132	0.138264	0.350482	0.170418	0.395498	0.073955
CD53	NM_000560	0.565916	0.572347	0.96463	0.643087	0.73955	0.421222	0.826367	0.466238	0.88746	0.543408
GSTM1	NM_000561	0.974277	0.974277	0.581994	0.514469	0.614148	0.141479	0.604502	0.186495	0.659164	0.321543
C8A	NM_000562	0.411576	0.572347	0.308682	0.176849	0.903537	0.948553	0.874598	0.700965	0.919614	0.62701
IL5RA	NM_000564	0.630225	0.485531	0.0868167	0.167203	0.022508	0.44373	0.170418	0.639871	0.22508	0.909968
IL6R	NM_000565	0.897106	0.913183	0.282958	0.14791	0.55627	0.22508	0.588424	0.096463	0.765273	0.0675241
FCGR1A	NM_000566	0.787781	0.85209	0.0932476	0.279743	0.186495	0.848875	0.202572	0.980707	0.279743	0.993569
CRP	NM_000567	0.861736	0.893891	0.44373	0.601286	0.601286	0.446945	0.488746	0.475884	0.241158	0.530547
FCGR3B	NM_000570	0.395498	0.154341	0.617363	0.585209	0.0096463	0.344051	0.125402	0.62701	0.254019	0.70418
IL10	NM_000572	0.321543	0.440514	0.659164	0.707395	0.684887	0.327974	0.826367	0.610932	0.88746	0.562701
CD55	NM_000574	0.700965	0.614148	0.0160772	0.581994	0.0128617	0.935691	0.0385852	0.990354	0.0514469	0.96463
IL1A	NM_000575	0.0096463	0.022508	0.29582	0.514469	0.340836	0.356913	0.29582	0.40836	0.257235	0.511254
IL1B	NM_000576	0.279743	0.382637	0.893891	0.881029	0.385852	0.353698	0.842444	0.466238	0.839228	0.437299
SLC11A1	NM_000578	0.784566	0.871383	0.167203	0.180064	0.154341	0.382637	0.334405	0.646302	0.231511	0.659164
CCR5	NM_000579	0.73955	0.414791	0.861736	0.617363	0.485531	0.398714	0.807074	0.276527	0.932476	0.254019
GPX1	NM_000581	0.131833	0.0257235	0.118971	0.598071	0.832797	0.508039	0.871383	0.466238	0.877814	0.662379
SPP1	NM_000582	0.270096	0.21865	0.170418	0.29582	0.665595	0.308682	0.543408	0.221865	0.508039	0.118971
GC	NM_000583	0.765273	0.864952	0.752412	0.707395	0.903537	0.44373	0.890675	0.729904	0.871383	0.598071
IL8	NM_000584	0.163987	0.308682	0.868167	0.62701	0.115756	0.379421	0.180064	0.463023	0.189711	0.360129
IL2	NM_000586	0.707395	0.881029	0.237942	0.299035	0.186495	0.710611	0.196141	0.800643	0.353698	0.919614
C7	NM_000587	0.765273	0.765273	0.614148	0.37299	0.900322	0.92926	0.755627	0.92926	0.77492	0.839228
IL3	NM_000588	0.209003	0.440514	0.617363	0.88746	0.954984	0.485531	0.73955	0.778135	0.401929	0.858521
IL9	NM_000590	0.247588	0.247588	0.713826	0.800643	0.900322	0.321543	0.935691	0.630225	0.980707	0.633441
CD14	NM_000591	0.491961	0.270096	0.729904	0.829582	0.993569	0.607717	0.935691	0.55627	0.903537	0.469453
TAP1	NM_000593	0.270096	0.607717	0.890675	0.736334	0.0900322	0.0546624	0.0546624	0.0578778	0.0868167	0.138264
TNF	NM_000594	0.771704	0.893891	0.311897	0.40836	0.543408	0.202572	0.366559	0.118971	0.366559	0.205788
LTA	NM_000595	0.848875	0.893891	0.681672	0.649518	0.961415	0.315113	0.987138	0.389068	0.980707	0.398714
IGFBP1	NM_000596	0.662379	0.733119	0.202572	0.427653	0.434084	0.382637	0.459807	0.62701	0.244373	0.244373
IGFBP2	NM_000597	0.209003	0.508039	0.440514	0.102894	0.228296	0.826367	0.144695	0.636656	0.0996785	0.697749
IGFBP3	NM_000598	0.527331	0.215434	0.44373	0.652733	0.623794	0.327974	0.938907	0.459807	0.765273	0.437299
IGFBP5	NM_000599	0.511254	0.356913	0.440514	0.40836	0.639871	0.0771704	0.935691	0.221865	0.974277	0.244373
IL6	NM_000600	0.237942	0.382637	0.440514	0.504823	0.810289	0.720257	0.549839	0.819936	0.665595	0.855305
HGF	NM_000601	0.575563	0.4791	0.44373	0.389068	0.440514	0.826367	0.266881	0.807074	0.379421	0.893891
SERPINE1	NM_000602	0.807074	0.913183	0.823151	0.916399	0.549839	0.250804	0.604502	0.0321543	0.533762	0.0160772
NOS3	NM_000603	0.829582	0.832797	0.376206	0.299035	0.951768	0.0868167	0.73955	0.0385852	0.495177	0.0353698
IFNA2	NM_000605	0.974277	0.906752	0.871383	0.993569	0.0096463	0.659164	0.0771704	0.324759	0.231511	0.234727
C8G	NM_000606	0.826367	0.858521	0.270096	0.662379	0.0900322	0.826367	0.0836013	0.839228	0.0578778	0.813505
ORM2	NM_000608	0.864952	0.871383	0.128617	0.180064	0.453376	0.456592	0.401929	0.562701	0.524116	0.598071
CD59	NM_000611	0.588424	0.549839	0.209003	0.270096	0.424437	0.0321543	0.630225	0.324759	0.643087	0.4791
IGF2	NM_000612	0.40836	0.710611	0.385852	0.385852	0.829582	0.215434	0.427653	0.450161	0.395498	0.437299
HPX	NM_000613	0.115756	0.0836013	0.0836013	0.427653	0.710611	0.324759	0.491961	0.21865	0.488746	0.186495
CNTF	NM_000614	0.356913	0.437299	0.491961	0.639871	0.858521	0.0192926	0.765273	0.215434	0.675241	0.237942
SLC11A2	NM_000617	0.199357	0.231511	0.385852	0.504823	0.385852	0.430868	0.266881	0.533762	0.289389	0.327974
IFNG	NM_000619	0.0900322	0.0836013	0.784566	0.874598	0.710611	0.102894	0.575563	0.176849	0.508039	0.215434
BDKRB2	NM_000623	0.446945	0.350482	0.421222	0.180064	0.173633	0.289389	0.350482	0.0803859	0.514469	0.073955
SERPINA5	NM_000624	0.234727	0.257235	0.466238	0.70418	0.607717	0.543408	0.315113	0.517685	0.244373	0.636656
NOS2	NM_000625	0.614148	0.546624	0.755627	0.842444	0.874598	0.762058	0.836013	0.85209	0.932476	0.832797
CD79B	NM_000626	0.77492	0.745981	0.196141	0.40836	0.549839	0.508039	0.44373	0.324759	0.430868	0.254019
IL10RB	NM_000628	0.884244	0.839228	0.691318	0.585209	0.819936	0.729904	0.495177	0.66881	0.334405	0.437299
IFNAR1	NM_000629	0	0.00321543	0.40836	0.398714	0.29582	0.710611	0.180064	0.639871	0.0546624	0.4791
NCF4	NM_000631	0.385852	0.430868	0.405145	0.646302	0.376206	0.983923	0.424437	0.996785	0.424437	0.974277
BCL2	NM_000633	0.347267	0.414791	0.485531	0.517685	0.581994	0.421222	0.765273	0.832797	0.649518	0.819936
CXCR1	NM_000634	0.257235	0.311897	0.308682	0.299035	0.707395	0.839228	0.881029	0.980707	0.974277	0.996785
VTN	NM_000638	0.951768	0.980707	0.305466	0.488746	0.62701	0.710611	0.800643	0.559486	0.884244	0.749196
FASLG	NM_000639	0.790997	0.906752	0.33119	0.102894	0.987138	0.501608	0.990354	0.823151	0.916399	0.832797
IL13RA2	NM_000640	0.639871	0.382637	0.308682	0.376206	0.977492	0.919614	0.826367	0.543408	0.88746	0.463023
IL11	NM_000641	0.884244	0.926045	0.418006	0.192926	0.102894	0.826367	0.228296	0.524116	0.160772	0.572347
AGL	NM_000642	0.900322	0.768489	0.282958	0.180064	0.440514	0.948553	0.302251	0.694534	0.524116	0.4791
AGL	NM_000643	0.897106	0.951768	0.919614	0.681672	0.900322	0.980707	0.286174	0.652733	0.237942	0.318328
AGL	NM_000645	0.790997	0.771704	0.446945	0.581994	0.810289	0.0610932	0.495177	0.167203	0.485531	0.157556
AGL	NM_000646	0.874598	0.893891	0.0868167	0.138264	0.932476	0.315113	0.92283	0.73955	0.916399	0.935691
CR1	NM_000651	0.897106	0.919614	0.578778	0.459807	0.710611	0.360129	0.228296	0.491961	0.254019	0.588424
SELL	NM_000655	0.987138	0.938907	0.118971	0.125402	0.749196	0.81672	0.726688	0.440514	0.694534	0.44373
TGFB1	NM_000660	0.279743	0.151125	0.440514	0.559486	0.154341	0.945338	0.401929	0.935691	0.157556	0.88746
RPL9	NM_000661	0.836013	0.890675	0.430868	0.66881	0.752412	0.562701	0.926045	0.610932	0.88746	0.813505
NAT1	NM_000662	0.141479	0.228296	0.681672	0.598071	0.819936	0.826367	0.376206	0.807074	0.302251	0.855305
ABAT	NM_000663	0.385852	0.717042	0.157556	0.176849	0.893891	0.909968	0.678457	0.909968	0.92926	0.871383
ACHE	NM_000665	0.848875	0.897106	0.385852	0.37299	0.710611	0.720257	0.900322	0.881029	0.884244	0.855305
ADH1A	NM_000667	0.73955	0.504823	0.900322	0.935691	0.347267	0.141479	0.649518	0.0128617	0.488746	0.0128617
ADH1B	NM_000668	0.517685	0.717042	0.717042	0.784566	0.292605	0.826367	0.37299	0.546624	0.302251	0.524116
ADH1C	NM_000669	0.131833	0.115756	0.581994	0.437299	0.572347	0.511254	0.491961	0.92926	0.498392	0.987138
ADH4	NM_000670	0.948553	0.881029	0.871383	0.88746	0.186495	0.720257	0.623794	0.790997	0.713826	0.787781
ADH5	NM_000671	0.0418006	0.0257235	0.385852	0.366559	0.0610932	0.0578778	0.106109	0.109325	0.131833	0.163987
ADH7	NM_000673	0.472669	0.469453	0.44373	0.167203	0.765273	0.607717	0.688103	0.881029	0.427653	0.803859
ADORA1	NM_000674	0.623794	0.836013	0.421222	0.662379	0.527331	0.321543	0.517685	0.440514	0.237942	0.4791
ADORA2A	NM_000675	0.62701	0.700965	0.733119	0.369775	0.790997	0.22508	0.652733	0.180064	0.601286	0.122186
ADORA2B	NM_000676	0.414791	0.106109	0.202572	0.607717	0.92283	0.652733	0.861736	0.44373	0.726688	0.33119
ADRA1D	NM_000678	0.472669	0.421222	0.360129	0.765273	0.125402	0.710611	0.170418	0.77492	0.144695	0.655949
ADRA1B	NM_000679	0.800643	0.897106	0.360129	0.643087	0.909968	0.980707	0.845659	0.967846	0.884244	0.919614
ADRA2A	NM_000681	0.196141	0.347267	0.958199	0.620579	0.0836013	0.131833	0.0932476	0.0450161	0.14791	0.109325
ADRA2B	NM_000682	0.655949	0.790997	0.244373	0.138264	0.623794	0.22508	0.636656	0.0096463	0.4791	0.0096463
ADRA2C	NM_000683	0.250804	0.18328	0.903537	0.839228	0.92283	0.842444	0.919614	0.926045	0.884244	0.942122
ADRB1	NM_000684	0.826367	0.771704	0.395498	0.241158	0.385852	0.813505	0.231511	0.807074	0.29582	0.919614
AGTR1	NM_000685	0.900322	0.893891	0.601286	0.18328	0.858521	0.463023	0.881029	0.967846	0.762058	0.980707
AGTR2	NM_000686	0.347267	0.308682	0.630225	0.829582	0.581994	0.59164	0.758842	0.755627	0.832797	0.787781
AHCY	NM_000687	0.0418006	0.0096463	0.848875	0.829582	0.819936	0.871383	0.623794	0.868167	0.578778	0.890675
ALDH1A1	NM_000689	0.279743	0.250804	0.491961	0.308682	0.710611	0.813505	0.755627	0.742765	0.884244	0.765273
ALDH3A1	NM_000691	0.508039	0.173633	0.440514	0.44373	0.77492	0.655949	0.713826	0.40836	0.517685	0.250804
ALDH1B1	NM_000692	0.70418	0.858521	0.44373	0.0996785	0.33119	0.607717	0.446945	0.726688	0.508039	0.803859
ALDH1A3	NM_000693	0.971061	0.893891	0.974277	0.607717	0.996785	0.729904	0.990354	0.945338	0.900322	0.987138
ALDH3B1	NM_000694	0.935691	0.881029	0.118971	0.427653	0.819936	0.842444	0.652733	0.974277	0.610932	0.961415
ALDH3B2	NM_000695	0.675241	0.790997	0.694534	0.598071	0.646302	0.196141	0.315113	0.0771704	0.21865	0.109325
ALDH9A1	NM_000696	0.327974	0.231511	0.0868167	0.311897	0.55627	0.948553	0.700965	0.180064	0.646302	0.244373
ALOX12	NM_000697	0.614148	0.356913	0.228296	0.131833	0.0675241	0.536977	0.392283	0.0803859	0.530547	0.0675241
ALOX5	NM_000698	0.228296	0.228296	0.569132	0.299035	0.514469	0.569132	0.845659	0.40836	0.916399	0.209003
AMY2A	NM_000699	0.115756	0.096463	0.919614	0.697749	0.527331	0.0610932	0.536977	0.157556	0.488746	0.212219
ANXA1	NM_000700	0.768489	0.771704	0.713826	0.62701	0.440514	0.646302	0.392283	0.765273	0.186495	0.758842
ATP1A1	NM_000701	0.00643087	0.0096463	0.684887	0.463023	0.823151	0.807074	0.765273	0.88746	0.832797	0.983923
ATP1A2	NM_000702	0.765273	0.784566	0.758842	0.652733	0.620579	0.221865	0.787781	0.437299	0.797428	0.33119
ATP4A	NM_000704	0.524116	0.787781	0.974277	0.803859	0.0096463	0.73955	0.11254	0.324759	0.186495	0.456592
ATP4B	NM_000705	0.881029	0.807074	0.356913	0.459807	0.77492	0.807074	0.758842	0.138264	0.691318	0.0482315
AVPR1A	NM_000706	0.144695	0.270096	0.501608	0.623794	0.334405	0.369775	0.475884	0.073955	0.434084	0.073955
AVPR1B	NM_000707	0.807074	0.572347	0.5209	0.504823	0.401929	0.813505	0.350482	0.562701	0.286174	0.437299
BDKRB1	NM_000710	0.141479	0.0900322	0.202572	0.228296	0.765273	0.29582	0.77492	0.411576	0.794212	0.823151
BLVRA	NM_000712	0.877814	0.736334	0.729904	0.427653	0.440514	0.118971	0.678457	0.170418	0.85209	0.151125
BLVRB	NM_000713	0.327974	0.308682	0.405145	0.59164	0.932476	0.81672	0.935691	0.967846	0.913183	0.945338
TSPO	NM_000714	0.376206	0.440514	0.0868167	0.40836	0.421222	0.501608	0.549839	0.0289389	0.614148	0.022508
C4BPA	NM_000715	0.836013	0.945338	0.765273	0.884244	0.829582	0.363344	0.459807	0.163987	0.102894	0.128617
C4BPB	NM_000716	0.987138	0.987138	0.228296	0.221865	0.498392	0.598071	0.765273	0.745981	0.794212	0.66881
CA4	NM_000717	0.85209	0.810289	0.974277	0.971061	0.340836	0.549839	0.228296	0.401929	0.382637	0.405145
CACNA1D	NM_000720	0.614148	0.421222	0.945338	0.96463	0.581994	0.315113	0.289389	0.594855	0.286174	0.495177
CACNA2D1	NM_000722	0.308682	0.254019	0.980707	0.713826	0.96463	0.66881	0.935691	0.292605	0.794212	0.318328
CACNB1	NM_000723	0.916399	0.733119	0.543408	0.231511	0.610932	0.0643087	0.392283	0.118971	0.437299	0.26045
CACNB2	NM_000724	0.530547	0.707395	0.446945	0.266881	0.434084	0.22508	0.196141	0.118971	0.192926	0.192926
CACNB4	NM_000726	0.115756	0.138264	0.784566	0.768489	0.717042	0.762058	0.649518	0.77492	0.421222	0.475884
CACNG1	NM_000727	0.598071	0.504823	0.755627	0.938907	0.916399	0.0771704	0.864952	0.0418006	0.88746	0.0578778
CALCB	NM_000728	0.363344	0.446945	0.85209	0.826367	0.324759	0.807074	0.424437	0.401929	0.244373	0.4791
CCK	NM_000729	0.0610932	0.160772	0.630225	0.633441	0.536977	0.745981	0.630225	0.935691	0.864952	0.881029
CCKAR	NM_000730	0.749196	0.620579	0.154341	0.70418	0.196141	0.598071	0.55627	0.73955	0.713826	0.475884
CD3D	NM_000732	0.610932	0.858521	0.485531	0.649518	0.684887	0.33119	0.787781	0.508039	0.787781	0.578778
CD3E	NM_000733	0.594855	0.713826	0.601286	0.543408	0.440514	0.192926	0.366559	0.337621	0.302251	0.411576
CGB	NM_000737	0.392283	0.437299	0.826367	0.92283	0.623794	0.543408	0.485531	0.472669	0.450161	0.4791
CHRM1	NM_000738	0.987138	0.977492	0.411576	0.437299	0.62701	0.131833	0.678457	0.0450161	0.649518	0.0482315
CHRM2	NM_000739	0.250804	0.363344	0.572347	0.729904	0.434084	0.81672	0.790997	0.948553	0.890675	0.954984
CHRM3	NM_000740	0.951768	0.948553	0.92283	0.980707	0.199357	0.800643	0.234727	0.633441	0.411576	0.62701
CHRM4	NM_000741	0.308682	0.434084	0.0192926	0.0385852	0.96463	0.344051	0.755627	0.340836	0.688103	0.228296
CHRNA4	NM_000744	0.790997	0.771704	0.903537	0.913183	0.524116	0.131833	0.446945	0.299035	0.623794	0.456592
CHRNA5	NM_000745	0.681672	0.607717	0.993569	0.926045	0.958199	0.427653	0.884244	0.37299	0.884244	0.173633
CHRNB1	NM_000747	0.826367	0.893891	0.77492	0.839228	0.21865	0.540193	0.196141	0.437299	0.299035	0.66881
CHRNB2	NM_000748	0.292605	0.340836	0.514469	0.0257235	0.588424	0.73955	0.549839	0.450161	0.649518	0.360129
CHRNB3	NM_000749	0.157556	0.14791	0.881029	0.903537	0.768489	0.450161	0.70418	0.234727	0.517685	0.14791
CHRNB4	NM_000750	0.890675	0.906752	0.578778	0.37299	0.247588	0.369775	0.122186	0.401929	0.135048	0.366559
COMT	NM_000754	0.157556	0.14791	0.498392	0.652733	0.762058	0.286174	0.720257	0.92926	0.726688	0.919614
CRH	NM_000756	0.565916	0.672026	0.270096	0.504823	0.292605	0.858521	0.29582	0.909968	0.347267	0.92283
CSF2	NM_000758	0.0836013	0.096463	0.581994	0.37299	0.398714	0.546624	0.366559	0.639871	0.379421	0.559486
CSF3R	NM_000760	0.665595	0.717042	0.385852	0.491961	0.762058	0.717042	0.755627	0.990354	0.765273	0.713826
CYP1A2	NM_000761	0.125402	0.0900322	0.00643087	0.0707395	0.954984	0.948553	0.62701	0.980707	0.334405	0.958199
CYP2A6	NM_000762	0.022508	0.0096463	0.700965	0.398714	0.167203	0.096463	0.151125	0.254019	0.472669	0.302251
CYP2A7	NM_000764	0.446945	0.279743	0.81672	0.749196	0.829582	0.717042	0.77492	0.85209	0.662379	0.945338
CYP2A13	NM_000766	0.913183	0.874598	0.765273	0.536977	0.765273	0.463023	0.594855	0.688103	0.562701	0.787781
CYP2B6	NM_000767	0.118971	0.0675241	0.228296	0.389068	0.900322	0.659164	0.723473	0.871383	0.736334	0.858521
CYP2C19	NM_000769	0.598071	0.209003	0.659164	0.543408	0.836013	0.4791	0.180064	0.733119	0.170418	0.572347
CYP2C9	NM_000771	0.18328	0.266881	0.37299	0.553055	0.903537	0.745981	0.826367	0.466238	0.823151	0.639871
CYP2C18	NM_000772	0.565916	0.21865	0.575563	0.598071	0.909968	0.935691	0.717042	0.88746	0.4791	0.655949
CYP2E1	NM_000773	0.655949	0.475884	0.877814	0.559486	0.623794	0.543408	0.77492	0.829582	0.713826	0.909968
CYP2F1	NM_000774	0.594855	0.450161	0.0578778	0.131833	0.581994	0.160772	0.649518	0.517685	0.707395	0.562701
CYP2J2	NM_000775	0.893891	0.810289	0.0192926	0.0257235	0.160772	0.842444	0.0803859	0.974277	0.0514469	0.932476
CYP3A5	NM_000777	0.916399	0.906752	0.376206	0.581994	0.913183	0.305466	0.655949	0.630225	0.514469	0.803859
CYP4A11	NM_000778	0.630225	0.790997	0.755627	0.639871	0.29582	0.553055	0.630225	0.932476	0.778135	0.954984
CYP7A1	NM_000780	0.974277	0.974277	0.819936	0.736334	0.935691	0.482315	0.980707	0.0321543	0.977492	0.0675241
CYP11A1	NM_000781	0.784566	0.691318	0.598071	0.681672	0.0932476	0.244373	0.29582	0.0321543	0.659164	0.0257235
CYP26A1	NM_000783	0.292605	0.440514	0.810289	0.73955	0.434084	0.536977	0.684887	0.700965	0.726688	0.659164
CYP27A1	NM_000784	0.610932	0.655949	0.758842	0.37299	0.0932476	0.971061	0.199357	0.92926	0.424437	0.839228
CYP27B1	NM_000785	0.845659	0.790997	0.440514	0.543408	0.453376	0.553055	0.475884	0.430868	0.463023	0.212219
CYP51A1	NM_000786	0.778135	0.549839	0.125402	0.205788	0.96463	0.974277	0.826367	0.88746	0.707395	0.845659
DBH	NM_000787	0.958199	0.906752	0.273312	0.463023	0.623794	0.77492	0.659164	0.784566	0.601286	0.562701
DCK	NM_000788	0.186495	0.421222	0.00321543	0.0675241	0.893891	0.745981	0.617363	0.221865	0.610932	0.102894
ACE	NM_000789	0.199357	0.382637	0.517685	0.376206	0.144695	0.160772	0.472669	0.813505	0.289389	0.92283
DDC	NM_000790	0.826367	0.463023	0.327974	0.37299	0.424437	0.681672	0.475884	0.916399	0.40836	0.958199
DHFR	NM_000791	0.199357	0.376206	0.845659	0.916399	0.292605	0.62701	0.192926	0.73955	0.102894	0.655949
DIO2	NM_000793	0.530547	0.450161	0.511254	0.688103	0.581994	0.73955	0.681672	0.639871	0.659164	0.450161
DRD1	NM_000794	0.720257	0.578778	0.4791	0.78135	0.961415	0.395498	0.951768	0.279743	0.958199	0.196141
DRD2	NM_000795	0.501608	0.530547	0.115756	0.344051	0.832797	0.726688	0.826367	0.778135	0.765273	0.77492
DRD4	NM_000797	0.366559	0.421222	0.154341	0.40836	0.900322	0.115756	0.758842	0.289389	0.659164	0.437299
DRD5	NM_000798	0.250804	0.196141	0.376206	0.11254	0.0096463	0.14791	0.286174	0.0450161	0.659164	0.0610932
EPO	NM_000799	0.73955	0.601286	0.180064	0.221865	0.192926	0.569132	0.424437	0.160772	0.434084	0.0900322
FKBP1A	NM_000801	0.0836013	0.0900322	0.427653	0.575563	0.623794	0.469453	0.681672	0.401929	0.745981	0.292605
FOLR1	NM_000802	0.614148	0.585209	0.0675241	0.321543	0.0836013	0.726688	0.22508	0.954984	0.55627	0.974277
FOLR3	NM_000804	0.726688	0.810289	0.913183	0.935691	0.530547	0.778135	0.636656	0.916399	0.797428	0.839228
GAST	NM_000805	0.906752	0.864952	0.581994	0.536977	0.646302	0.289389	0.131833	0.829582	0.0546624	0.983923
GABRA1	NM_000806	0.832797	0.881029	0.392283	0.257235	0.581994	0.244373	0.418006	0.299035	0.302251	0.282958
GABRA2	NM_000807	0.160772	0.710611	0.543408	0.729904	0.549839	0.0803859	0.758842	0.0771704	0.932476	0.073955
GABRA3	NM_000808	0.803859	0.823151	0.00321543	0.0096463	0.302251	0.292605	0.379421	0.282958	0.276527	0.414791
GABRA4	NM_000809	0.135048	0.0707395	0.286174	0.385852	0	0.700965	0.00643087	0.790997	0.0353698	0.823151
GABRA5	NM_000810	0.649518	0.700965	0.977492	0.971061	0.996785	0.729904	0.77492	0.974277	0.996785	0.993569
GABRA6	NM_000811	0.4791	0.717042	0.450161	0.29582	0.205788	0.601286	0.376206	0.466238	0.395498	0.469453
GABRB1	NM_000812	0.536977	0.559486	0.601286	0.720257	0.440514	0.154341	0.366559	0.138264	0.4791	0.14791
GABRD	NM_000815	0.839228	0.363344	0.758842	0.0546624	0.0257235	0.247588	0.0836013	0.437299	0.0932476	0.302251
GABRG2	NM_000816	0.209003	0.266881	0.601286	0.598071	0.926045	0.540193	0.990354	0.868167	0.996785	0.800643
GAD1	NM_000817	0.948553	0.938907	0.784566	0.803859	0.996785	0.845659	0.987138	0.710611	0.977492	0.733119
GAD2	NM_000818	0.974277	0.881029	0.504823	0.665595	0.276527	0.498392	0.70418	0.176849	0.884244	0.0900322
GAS6	NM_000820	0.85209	0.549839	0.755627	0.630225	0.559486	0.85209	0.73955	0.954984	0.864952	0.977492
GHRHR	NM_000823	0.610932	0.765273	0.141479	0.231511	0.0482315	0.0675241	0.0385852	0.254019	0.0482315	0.212219
GRIA2	NM_000826	0.848875	0.752412	0.376206	0.897106	0.684887	0.581994	0.675241	0.559486	0.620579	0.437299
GRIA3	NM_000828	0.784566	0.790997	0.318328	0.504823	0.4791	0.234727	0.350482	0.263666	0.247588	0.250804
GRIA4	NM_000829	0.446945	0.530547	0.44373	0.311897	0.819936	0.0160772	0.861736	0.971061	0.935691	0.942122
GRIK3	NM_000831	0.022508	0.0128617	0.604502	0.694534	0.819936	0.096463	0.913183	0.135048	0.951768	0.115756
GRIN2A	NM_000833	0.826367	0.469453	0.681672	0.713826	0.92283	0.247588	0.990354	0.347267	0.987138	0.469453
GRIN2B	NM_000834	0.160772	0.308682	0.369775	0.414791	0.180064	0.421222	0.662379	0.694534	0.890675	0.688103
GRIN2C	NM_000835	0	0.0418006	0.73955	0.385852	0.102894	0.398714	0.366559	0.607717	0.688103	0.70418
GRIN2D	NM_000836	0.897106	0.881029	0.900322	0.73955	0.877814	0.44373	0.784566	0.180064	0.794212	0.109325
GRINA	NM_000837	0.765273	0.662379	0.369775	0.221865	0.620579	0.160772	0.755627	0.0353698	0.723473	0.0257235
GRM2	NM_000839	0.790997	0.871383	0.450161	0.337621	0.945338	0.823151	0.874598	0.733119	0.707395	0.758842
GRM3	NM_000840	0.778135	0.655949	0.501608	0.59164	0.678457	0.315113	0.826367	0.221865	0.864952	0.202572
GRM5	NM_000842	0.810289	0.881029	0.700965	0.321543	0.581994	0.398714	0.498392	0.0353698	0.456592	0.0578778
GRM6	NM_000843	0.5209	0.800643	0.823151	0.784566	0.620579	0.961415	0.585209	0.967846	0.765273	0.977492
GRM7	NM_000844	0.826367	0.858521	0.282958	0.205788	0.141479	0.00321543	0.585209	0.0289389	0.749196	0.0514469
GRM8	NM_000845	0.536977	0.4791	0.286174	0.279743	0.102894	0.199357	0.418006	0.176849	0.514469	0.180064
GSTA3	NM_000847	0.543408	0.655949	0.115756	0.221865	0.0803859	0.498392	0.0932476	0.59164	0.128617	0.572347
GSTM3	NM_000849	0.530547	0.369775	0.794212	0.270096	0.881029	0.553055	0.762058	0.508039	0.659164	0.633441
GSTM4	NM_000850	0.543408	0.369775	0.135048	0.241158	0.572347	0.073955	0.350482	0.0321543	0.302251	0.0353698
GSTM5	NM_000851	0.897106	0.971061	0.543408	0.456592	0.903537	0.59164	0.511254	0.437299	0.453376	0.565916
GSTP1	NM_000852	0.141479	0.324759	0.543408	0.633441	0.585209	0.170418	0.315113	0.0450161	0.360129	0.0257235
GSTT1	NM_000853	0	0.073955	0.491961	0.749196	0.691318	0.565916	0.649518	0.906752	0.800643	0.945338
GSTT2	NM_000854	0.517685	0.0932476	0.614148	0.665595	0.996785	0.22508	0.350482	0.11254	0.996785	0.0450161
GUCY1B3	NM_000857	0.392283	0.324759	0.0868167	0.363344	0.379421	0.993569	0.697749	0.993569	0.884244	0.903537
HRH1	NM_000861	0.826367	0.906752	0.569132	0.414791	0.581994	0.305466	0.549839	0.636656	0.434084	0.678457
HSD3B1	NM_000862	0.665595	0.488746	0.861736	0.916399	0.324759	0.424437	0.122186	0.562701	0.212219	0.572347
HTR1B	NM_000863	0.40836	0.282958	0.942122	0.819936	0.276527	0.202572	0.475884	0.144695	0.427653	0.0932476
HTR1D	NM_000864	0.4791	0.533762	0.311897	0.273312	0.398714	0.344051	0.202572	0.0482315	0.302251	0.0482315
HTR1E	NM_000865	0.974277	0.96463	0.0128617	0.0096463	0.800643	0.389068	0.691318	0.29582	0.762058	0.302251
HTR1F	NM_000866	0.392283	0.421222	0.202572	0.392283	0.836013	0.0771704	0.752412	0.350482	0.726688	0.33119
HTR2B	NM_000867	0.710611	0.858521	0.273312	0.575563	0.102894	0.244373	0.106109	0.257235	0.0996785	0.244373
HTR2C	NM_000868	0.974277	0.987138	0.572347	0.434084	0.427653	0.131833	0.495177	0.138264	0.55627	0.141479
HTR3A	NM_000869	0.70418	0.672026	0.440514	0.299035	0.463023	0.562701	0.836013	0.540193	0.884244	0.485531
HTR4	NM_000870	0.385852	0.363344	0.282958	0.427653	0.135048	0.765273	0.157556	0.697749	0.14791	0.662379
HTR6	NM_000871	0.0996785	0.096463	0.0868167	0.0353698	0.893891	0.569132	0.553055	0.565916	0.530547	0.700965
ICAM2	NM_000873	0.160772	0.324759	0.733119	0.665595	0.614148	0.202572	0.758842	0.270096	0.826367	0.254019
IFNAR2	NM_000874	0.897106	0.913183	0.842444	0.392283	0.996785	0.508039	0.990354	0.610932	0.980707	0.527331
IGF1R	NM_000875	0.954984	0.96463	0.598071	0.916399	0.604502	0.318328	0.517685	0.466238	0.485531	0.572347
IGF2R	NM_000876	0.954984	0.983923	0.170418	0.0996785	0.610932	0.752412	0.543408	0.205788	0.646302	0.292605
IL1R1	NM_000877	0.324759	0.308682	0.971061	0.926045	0.115756	0.305466	0.588424	0.482315	0.55627	0.578778
IL2RB	NM_000878	0.160772	0.102894	0.649518	0.88746	0.11254	0.842444	0.0803859	0.221865	0.0610932	0.302251
IL5	NM_000879	0.0868167	0.0643087	0.437299	0.434084	0.29582	0.749196	0.430868	0.533762	0.308682	0.562701
IL12A	NM_000882	0.160772	0.273312	0.684887	0.0707395	0.546624	0.450161	0.55627	0.276527	0.700965	0.163987
IMPDH2	NM_000884	0.620579	0.787781	0.900322	0.897106	0.279743	0.765273	0.363344	0.935691	0.524116	0.948553
ITGA4	NM_000885	0.987138	0.987138	0.823151	0.813505	0.900322	0.475884	0.848875	0.617363	0.765273	0.758842
ITGAX	NM_000887	0.588424	0.446945	0.881029	0.546624	0.482315	0.508039	0.440514	0.176849	0.549839	0.109325
ITGB7	NM_000889	0.363344	0.299035	0.803859	0.945338	0.0546624	0.096463	0.0385852	0.463023	0.0610932	0.691318
KCNJ5	NM_000890	0.0385852	0.0385852	0.440514	0.244373	0.96463	0.0771704	0.755627	0.289389	0.488746	0.311897
KCNJ2	NM_000891	0.803859	0.893891	0.160772	0.250804	0.398714	0.980707	0.286174	0.900322	0.0771704	0.726688
KLKB1	NM_000892	0.874598	0.871383	0.266881	0.456592	0.726688	0.305466	0.778135	0.254019	0.559486	0.180064
KNG1	NM_000893	0.562701	0.437299	0.842444	0.472669	0.0482315	0.717042	0.250804	0.900322	0.353698	0.900322
LHB	NM_000894	0.160772	0.0836013	0.4791	0.588424	0.736334	0.186495	0.575563	0.26045	0.601286	0.234727
LTA4H	NM_000895	0.366559	0.424437	0.157556	0.414791	0.427653	0.729904	0.643087	0.430868	0.55627	0.321543
MAOB	NM_000898	0.385852	0.437299	0.437299	0.55627	0.733119	0.826367	0.688103	0.954984	0.475884	0.958199
MME	NM_000902	0.935691	0.913183	0.614148	0.678457	0.614148	0.5209	0.176849	0.170418	0.0675241	0.0996785
NQO1	NM_000903	0.990354	0.996785	0.980707	0.00321543	0.440514	0.302251	0.459807	0.334405	0.768489	0.337621
NQO2	NM_000904	0.765273	0.511254	0.601286	0.919614	0.691318	0.536977	0.678457	0.845659	0.797428	0.855305
NPY	NM_000905	0.614148	0.501608	0.517685	0.633441	0.92283	0.935691	0.884244	0.765273	0.839228	0.62701
NPR1	NM_000906	0.318328	0.546624	0.485531	0.800643	0.733119	0.819936	0.588424	0.790997	0.524116	0.800643
NPY1R	NM_000909	0.205788	0.167203	0.263666	0.308682	0.572347	0.389068	0.482315	0.832797	0.636656	0.900322
NPY2R	NM_000910	0.842444	0.694534	0.440514	0.37299	0.466238	0.205788	0.559486	0.118971	0.652733	0.109325
OPRD1	NM_000911	0.160772	0.0514469	0.871383	0.864952	0.0418006	0.144695	0.180064	0.135048	0.575563	0.096463
OPRK1	NM_000912	0.0610932	0.125402	0.0289389	0.138264	0.961415	0.154341	0.919614	0.327974	0.864952	0.234727
OPRL1	NM_000913	0.710611	0.717042	0.733119	0.877814	0.022508	0.144695	0.0257235	0.282958	0.0610932	0.405145
OPRM1	NM_000914	0.85209	0.839228	0.694534	0.572347	0.630225	0.620579	0.684887	0.784566	0.55627	0.96463
OXT	NM_000915	0.881029	0.884244	0.514469	0.762058	0.491961	0.0771704	0.807074	0.073955	0.839228	0.125402
OXTR	NM_000916	0.11254	0.212219	0.810289	0.784566	0.665595	0.752412	0.575563	0.871383	0.4791	0.839228
P4HB	NM_000918	0.877814	0.893891	0.684887	0.877814	0.247588	0.807074	0.514469	0.935691	0.495177	0.974277
PDE3A	NM_000921	0.315113	0.414791	0.800643	0.92926	0.691318	0.819936	0.652733	0.533762	0.546624	0.633441
PDE3B	NM_000922	0.125402	0.202572	0.305466	0.694534	0.996785	0.643087	0.990354	0.353698	0.974277	0.356913
PDE4C	NM_000923	0.385852	0.173633	0.389068	0.334405	0.440514	0.790997	0.475884	0.935691	0.501608	0.945338
PDE1B	NM_000924	0.954984	0.951768	0.755627	0.633441	0.5209	0.691318	0.836013	0.733119	0.726688	0.633441
PDHB	NM_000925	0.607717	0.662379	0.5209	0.501608	0.993569	0.803859	0.990354	0.829582	0.983923	0.755627
PGR	NM_000926	0.614148	0.810289	0.932476	0.633441	0.623794	0.247588	0.681672	0.832797	0.765273	0.942122
ABCB1	NM_000927	0.868167	0.977492	0.823151	0.385852	0.790997	0.85209	0.697749	0.106109	0.472669	0.0578778
PLA2G1B	NM_000928	0.958199	0.906752	0.308682	0.231511	0.948553	0.755627	0.961415	0.92926	0.951768	0.974277
PLA2G5	NM_000929	0.209003	0.305466	0.575563	0.607717	0.151125	0.813505	0.315113	0.466238	0.524116	0.327974
PLCB3	NM_000932	0.765273	0.839228	0.713826	0.987138	0.29582	0.826367	0.543408	0.797428	0.633441	0.604502
PLCB4	NM_000933	0.536977	0.726688	0.897106	0.948553	0.347267	0.803859	0.344051	0.726688	0.508039	0.713826
PLOD2	NM_000935	0.803859	0.807074	0.713826	0.55627	0.385852	0.424437	0.491961	0.0578778	0.421222	0.0160772
PNLIP	NM_000936	0.234727	0.0836013	0.649518	0.549839	0.762058	0.614148	0.92283	0.257235	0.916399	0.138264
POLR2A	NM_000937	0.202572	0.282958	0.717042	0.659164	0.649518	0.0771704	0.826367	0.244373	0.864952	0.228296
POLR2B	NM_000938	0.0675241	0.186495	0.141479	0.327974	0.993569	0.961415	0.961415	0.983923	0.926045	0.983923
PON3	NM_000940	0.536977	0.446945	0.684887	0.514469	0.173633	0.73955	0.299035	0.726688	0.376206	0.655949
POR	NM_000941	0.569132	0.733119	0.713826	0.836013	0.977492	0.463023	0.990354	0.836013	0.983923	0.88746
PPIB	NM_000942	0.536977	0.546624	0.755627	0.85209	0.601286	0.202572	0.485531	0.633441	0.363344	0.62701
PPIC	NM_000943	0.00321543	0.0096463	0.0707395	0.0771704	0.903537	0.733119	0.864952	0.594855	0.938907	0.540193
PPP3CA	NM_000944	0.958199	0.906752	0.485531	0.131833	0.881029	0.196141	0.755627	0.427653	0.720257	0.508039
PPP3R1	NM_000945	0.0836013	0.0321543	0.935691	0.926045	0.951768	0.935691	0.836013	0.974277	0.710611	0.96463
PRIM1	NM_000946	0.562701	0.655949	0.437299	0.717042	0.909968	0.0450161	0.954984	0.311897	0.916399	0.37299
PRIM2	NM_000947	0.398714	0.282958	0.125402	0.266881	0.276527	0.250804	0.263666	0.524116	0.270096	0.723473
PRL	NM_000948	0.263666	0.488746	0.594855	0.694534	0.652733	0.131833	0.70418	0.0482315	0.55627	0.073955
PRLR	NM_000949	0.900322	0.871383	0.430868	0.643087	0.186495	0.958199	0.209003	0.871383	0.173633	0.800643
PRRG1	NM_000950	0.987138	0.382637	0.434084	0.209003	0.427653	0.170418	0.33119	0.710611	0.14791	0.974277
PRRG2	NM_000951	0.160772	0.21865	0.389068	0.389068	0.572347	0.44373	0.614148	0.437299	0.659164	0.459807
PTGDS	NM_000954	0.765273	0.800643	0.681672	0.884244	0.0868167	0.73955	0.424437	0.710611	0.382637	0.572347
PTGER1	NM_000955	0.662379	0.482315	0.588424	0.800643	0.0096463	0.459807	0.289389	0.437299	0.4791	0.4791
PTGER2	NM_000956	0.839228	0.884244	0.639871	0.598071	0.311897	0.321543	0.106109	0.459807	0.0546624	0.572347
PTGER4	NM_000958	0.549839	0.382637	0.572347	0.864952	0.199357	0.369775	0.209003	0.286174	0.382637	0.327974
PTGFR	NM_000959	0.363344	0.241158	0.900322	0.672026	0.951768	0.292605	0.826367	0.221865	0.864952	0.504823
PTGIR	NM_000960	0.893891	0.794212	0.446945	0.414791	0.40836	0.948553	0.594855	0.437299	0.745981	0.562701
PTGIS	NM_000961	0.916399	0.881029	0.308682	0.398714	0.900322	0.511254	0.919614	0.0675241	0.903537	0.0578778
PTGS2	NM_000963	0.938907	0.983923	0.903537	0.884244	0.594855	0.115756	0.376206	0.192926	0.508039	0.212219
RARA	NM_000964	0.755627	0.893891	0.700965	0.807074	0.73955	0.720257	0.842444	0.726688	0.655949	0.752412
RARB	NM_000965	0.649518	0.881029	0.755627	0.736334	0.749196	0.508039	0.594855	0.832797	0.620579	0.826367
RPL3	NM_000967	0.729904	0.85209	0.623794	0.829582	0.864952	0.363344	0.874598	0.266881	0.877814	0.22508
RPL4	NM_000968	0.324759	0.192926	0.684887	0.315113	0.768489	0.0514469	0.861736	0.353698	0.942122	0.44373
RPL5	NM_000969	0.0803859	0.0803859	0.302251	0.0932476	0.189711	0.29582	0.598071	0.398714	0.623794	0.553055
RPL6	NM_000970	0.958199	0.919614	0.0514469	0.0385852	0.14791	0.00321543	0.254019	0.0096463	0.141479	0.00643087
RPL7	NM_000971	0.244373	0.327974	0.553055	0.546624	0.694534	0.691318	0.633441	0.4791	0.700965	0.414791
RPL7A	NM_000972	0.784566	0.604502	0.861736	0.794212	0.601286	0.720257	0.646302	0.482315	0.424437	0.350482
RPL8	NM_000973	0.356913	0.466238	0.73955	0.614148	0.5209	0.424437	0.379421	0.202572	0.418006	0.102894
RPL12	NM_000976	0.0450161	0.0192926	0.456592	0.26045	0.167203	0.845659	0.655949	0.990354	0.749196	0.980707
RPL23	NM_000978	0.585209	0.62701	0.745981	0.845659	0.720257	0.0160772	0.350482	0.0192926	0.270096	0.0289389
RPL18	NM_000979	0.141479	0.14791	0.839228	0.768489	0.935691	0.958199	0.762058	0.787781	0.681672	0.839228
RPL18A	NM_000980	0.691318	0.675241	0.347267	0.485531	0.980707	0.318328	0.906752	0.495177	0.903537	0.691318
RPL19	NM_000981	0.11254	0.189711	0.855305	0.440514	0.344051	0.360129	0.22508	0.327974	0.353698	0.311897
RPL21	NM_000982	0.974277	0.881029	0.942122	0.81672	0.517685	0.327974	0.237942	0.102894	0.128617	0.096463
RPL22	NM_000983	0.861736	0.511254	0.321543	0.758842	0.836013	0.893891	0.495177	0.659164	0.491961	0.511254
RPL23A	NM_000984	0.389068	0.652733	0.0900322	0.289389	0.209003	0.234727	0.205788	0.228296	0.135048	0.231511
RPL24	NM_000986	0.501608	0.199357	0.401929	0.643087	0.0514469	0.196141	0.360129	0.263666	0.630225	0.266881
RPL26	NM_000987	0.826367	0.855305	0.935691	0.935691	0.0450161	0.266881	0.0418006	0.22508	0.0707395	0.254019
RPL27	NM_000988	0.919614	0.932476	0.263666	0.212219	0.797428	0.450161	0.569132	0.450161	0.59164	0.498392
RPL30	NM_000989	0.514469	0.440514	0.771704	0.70418	0.691318	0.729904	0.70418	0.607717	0.713826	0.418006
RPL27A	NM_000990	0.935691	0.958199	0.366559	0.511254	0.122186	0.421222	0.421222	0.302251	0.350482	0.389068
RPL28	NM_000991	0.540193	0.549839	0.961415	0.980707	0.40836	0.768489	0.324759	0.92283	0.427653	0.913183
RPL29	NM_000992	0.299035	0.44373	0.0128617	0.170418	0.549839	0.141479	0.803859	0.803859	0.919614	0.736334
RPL32	NM_000994	0.491961	0.684887	0.160772	0.270096	0.646302	0.212219	0.755627	0.321543	0.861736	0.363344
RPL34	NM_000995	0.855305	0.861736	0.0803859	0.344051	0.376206	0.469453	0.244373	0.572347	0.321543	0.395498
RPL35A	NM_000996	0.720257	0.707395	0.186495	0.157556	0.598071	0.389068	0.498392	0.504823	0.440514	0.543408
RPL37	NM_000997	0.186495	0.221865	0.466238	0.421222	0.594855	0.26045	0.540193	0.842444	0.675241	0.884244
RPL37A	NM_000998	0.192926	0.311897	0.845659	0.810289	0.524116	0.0932476	0.196141	0.0643087	0.421222	0.0418006
RPL38	NM_000999	0.0257235	0.0418006	0.540193	0.861736	0.726688	0.723473	0.813505	0.729904	0.684887	0.723473
RPL39	NM_001000	0.459807	0.344051	0.109325	0.0192926	0.617363	0.92926	0.672026	0.713826	0.717042	0.617363
RPL36AL	NM_001001	0.282958	0.437299	0.543408	0.536977	0.890675	0.694534	0.855305	0.720257	0.890675	0.720257
SLC2A9	NM_001001290	0.578778	0.530547	0.836013	0.620579	0.639871	0.948553	0.684887	0.604502	0.617363	0.337621
PRSS58	NM_001001317	0.826367	0.871383	0.115756	0.0900322	0.241158	0.144695	0.29582	0.186495	0.360129	0.282958
ATP2B1	NM_001001323	0.18328	0.231511	0.440514	0.221865	0.466238	0.807074	0.472669	0.877814	0.395498	0.752412
SPINK14	NM_001001325	0.446945	0.5209	0.376206	0.575563	0.472669	0.456592	0.37299	0.430868	0.498392	0.562701
PRKCSH	NM_001001329	0.717042	0.491961	0.729904	0.829582	0.993569	0.800643	0.993569	0.180064	0.996785	0.167203
REEP3	NM_001001330	0.118971	0.0996785	0.572347	0.491961	0.440514	0.745981	0.466238	0.411576	0.437299	0.212219
BLOC1S2	NM_001001342	0.26045	0.138264	0.437299	0.514469	0.244373	0.356913	0.356913	0.0482315	0.299035	0.0353698
FNDC9	NM_001001343	0.5209	0.675241	0.170418	0.0996785	0.440514	0.347267	0.37299	0.540193	0.0803859	0.578778
CLDN20	NM_001001346	0.173633	0.196141	0.514469	0.633441	0.40836	0.138264	0.424437	0.073955	0.437299	0.118971
NKIRAS2	NM_001001349	0.0514469	0.0385852	0.385852	0.639871	0.398714	0.466238	0.350482	0.437299	0.192926	0.37299
DNAJB3	NM_001001394	0.66881	0.440514	0.440514	0.694534	0.102894	0.22508	0.231511	0.237942	0.257235	0.160772
LMO3	NM_001001395	0.932476	0.906752	0.800643	0.758842	0.453376	0.803859	0.33119	0.832797	0.315113	0.874598
TSR3	NM_001001410	0.231511	0.0900322	0.713826	0.553055	0.620579	0.565916	0.418006	0.488746	0.324759	0.437299
ZNF676	NM_001001411	0.286174	0.350482	0.26045	0.491961	0.819936	0.92926	0.430868	0.884244	0.437299	0.842444
CALHM1	NM_001001412	0.350482	0.131833	0.266881	0.167203	0.623794	0.684887	0.096463	0.88746	0.0546624	0.900322
GOLGA6L1	NM_001001413	0.115756	0.0900322	0.864952	0.736334	0.440514	0.170418	0.549839	0.581994	0.736334	0.787781
NCCRP1	NM_001001414	0.450161	0.350482	0.55627	0.244373	0.665595	0.196141	0.585209	0.315113	0.620579	0.302251
ZNF429	NM_001001415	0.720257	0.459807	0.581994	0.604502	0.559486	0.22508	0.363344	0.488746	0.437299	0.360129
TBC1D3C	NM_001001418	0.710611	0.662379	0.726688	0.717042	0.55627	0.543408	0.491961	0.379421	0.434084	0.26045
SMAD5	NM_001001419	0.128617	0.167203	0.491961	0.633441	0.385852	0.475884	0.356913	0.524116	0.385852	0.562701
CCL4L1	NM_001001435	0.385852	0.340836	0.575563	0.575563	0.221865	0.456592	0.122186	0.254019	0.0996785	0.234727
C16orf87	NM_001001436	0.96463	0.977492	0.649518	0.864952	0.993569	0.623794	0.919614	0.755627	0.92926	0.733119
CCL3L3	NM_001001437	0.562701	0.350482	0.562701	0.620579	0.614148	0.305466	0.549839	0.327974	0.839228	0.562701
LSS	NM_001001438	0.958199	0.906752	0.803859	0.92283	0.868167	0.305466	0.784566	0.44373	0.890675	0.450161
SLC35E4	NM_001001479	0.237942	0.138264	0.340836	0.450161	0.244373	0.382637	0.459807	0.784566	0.491961	0.871383
KRTAP5-5	NM_001001480	0.141479	0.324759	0.376206	0.389068	0.604502	0.92926	0.720257	0.726688	0.569132	0.681672
ATP2C1	NM_001001485	0.321543	0.446945	0.543408	0.504823	0.292605	0.00321543	0.472669	0.0096463	0.540193	0.0096463
ATP2C1	NM_001001487	0.942122	0.913183	0.909968	0.88746	0.819936	0.00643087	0.299035	0.0514469	0.14791	0.0771704
UGP2	NM_001001521	0.96463	0.983923	0.845659	0.681672	0.900322	0.700965	0.720257	0.337621	0.697749	0.289389
RORC	NM_001001523	0.562701	0.463023	0.221865	0.0707395	0.292605	0.257235	0.199357	0.163987	0.22508	0.21865
TM6SF2	NM_001001524	0.318328	0.270096	0.755627	0.919614	0.382637	0.604502	0.430868	0.684887	0.530547	0.643087
CD36	NM_001001547	0.726688	0.565916	0.549839	0.652733	0.829582	0.826367	0.797428	0.916399	0.745981	0.958199
GRB10	NM_001001549	0.868167	0.926045	0.0160772	0.0643087	0.684887	0.758842	0.594855	0.694534	0.549839	0.598071
GRB10	NM_001001550	0.897106	0.906752	0.160772	0.672026	0.900322	0.202572	0.919614	0.524116	0.893891	0.681672
GRB10	NM_001001555	0.356913	0.623794	0.0192926	0.170418	0.340836	0.620579	0.344051	0.736334	0.4791	0.665595
GALK2	NM_001001556	0.0836013	0.0836013	0.157556	0.270096	0.221865	0.717042	0.395498	0.723473	0.463023	0.691318
GDF6	NM_001001557	0.877814	0.913183	0.511254	0.884244	0.466238	0.450161	0.389068	0.289389	0.363344	0.414791
TIMM50	NM_001001563	0.430868	0.199357	0.0932476	0.427653	0.466238	0.511254	0.62701	0.40836	0.659164	0.469453
OR9A4	NM_001001656	0.826367	0.758842	0.601286	0.652733	0.189711	0.501608	0.350482	0.610932	0.22508	0.562701
OR2Y1	NM_001001657	0.768489	0.858521	0.546624	0.376206	0.122186	0.807074	0.234727	0.466238	0.241158	0.350482
OR9A2	NM_001001658	0.282958	0.270096	0.758842	0.665595	0.0643087	0.829582	0.11254	0.797428	0.237942	0.797428
OR2A14	NM_001001659	0.0996785	0.0643087	0.266881	0.598071	0.4791	0.18328	0.681672	0.128617	0.601286	0.11254
LYRM5	NM_001001660	0.78135	0.893891	0.527331	0.55627	0.173633	0.315113	0.369775	0.437299	0.578778	0.44373
ZNF425	NM_001001661	0.562701	0.871383	0.369775	0.73955	0.289389	0.344051	0.302251	0.62701	0.29582	0.697749
ZNF782	NM_001001662	0.954984	0.848875	0.228296	0.504823	0.0096463	0.581994	0.0385852	0.466238	0.151125	0.437299
TMEM211	NM_001001663	0.78135	0.463023	0.192926	0.305466	0.893891	0.257235	0.70418	0.286174	0.601286	0.302251
SPOPL	NM_001001664	0.884244	0.858521	0.864952	0.794212	0.186495	0.475884	0.135048	0.524116	0.244373	0.549839
CYP27C1	NM_001001665	0.694534	0.546624	0.848875	0.575563	0.581994	0.0643087	0.800643	0.254019	0.884244	0.282958
ANO7	NM_001001666	0.347267	0.450161	0.0643087	0.250804	0.646302	0.305466	0.836013	0.0546624	0.88746	0.0385852
OR6V1	NM_001001667	0.549839	0.723473	0.575563	0.482315	0.40836	0.360129	0.511254	0.501608	0.562701	0.392283
ZNF470	NM_001001668	0.768489	0.514469	0.823151	0.723473	0.0707395	0.717042	0.0257235	0.868167	0.0578778	0.855305
ARHGEF37	NM_001001669	0.874598	0.858521	0.659164	0.334405	0.527331	0.170418	0.630225	0.347267	0.697749	0.26045
SPATA31D1	NM_001001670	0.826367	0.884244	0.176849	0.324759	0.55627	0.318328	0.196141	0.581994	0.221865	0.562701
MAP3K15	NM_001001671	0.610932	0.881029	0.713826	0.752412	0.485531	0.456592	0.498392	0.62701	0.353698	0.562701
RNASE9	NM_001001673	0.588424	0.765273	0.237942	0.189711	0.279743	0.196141	0.466238	0.369775	0.44373	0.321543
OR4F15	NM_001001674	0.0514469	0.14791	0.871383	0.807074	0.691318	0.81672	0.717042	0.726688	0.736334	0.726688
MED11	NM_001001683	0.826367	0.488746	0.324759	0.14791	0.909968	0.842444	0.987138	0.276527	0.980707	0.276527
IL17REL	NM_001001694	0.66881	0.710611	0.299035	0.324759	0.900322	0.321543	0.810289	0.0353698	0.755627	0.0385852
C4orf3	NM_001001701	0.266881	0.29582	0.958199	0.916399	0.700965	0.961415	0.665595	0.700965	0.553055	0.691318
C9orf170	NM_001001709	0.569132	0.530547	0.881029	0.836013	0.434084	0.414791	0.765273	0.649518	0.726688	0.598071
FAM166A	NM_001001710	0.736334	0.302251	0.475884	0.617363	0.900322	0.311897	0.678457	0.636656	0.688103	0.681672
DDI1	NM_001001711	0.826367	0.778135	0.974277	0.877814	0.903537	0.0289389	0.482315	0.0096463	0.29582	0.0128617
LCN10	NM_001001712	0.974277	0.938907	0.0868167	0.170418	0.347267	0.138264	0.286174	0.289389	0.382637	0.398714
SH3BGR	NM_001001713	0.868167	0.881029	0.617363	0.418006	0.832797	0.646302	0.881029	0.453376	0.688103	0.215434
CDY2B	NM_001001722	0.881029	0.906752	0.713826	0.636656	0.974277	0.826367	0.990354	0.88746	0.996785	0.974277
ATP1A4	NM_001001734	0.0868167	0.096463	0.324759	0.459807	0.909968	0.729904	0.958199	0.508039	0.900322	0.321543
BLID	NM_001001786	0.643087	0.710611	0.273312	0.643087	0.29582	0.59164	0.418006	0.688103	0.4791	0.620579
RAET1G	NM_001001788	0.270096	0.270096	0.4791	0.398714	0.434084	0.504823	0.864952	0.395498	0.909968	0.363344
C10orf55	NM_001001791	0.881029	0.845659	0.813505	0.778135	0.665595	0.745981	0.607717	0.755627	0.472669	0.752412
DENND6B	NM_001001794	0.270096	0.263666	0.681672	0.598071	0.881029	0.196141	0.971061	0.633441	0.987138	0.55627
C8orf82	NM_001001795	0.987138	0.987138	0.0257235	0.205788	0.163987	0.231511	0.430868	0.221865	0.395498	0.289389
OR2T34	NM_001001821	0.874598	0.839228	0.273312	0.270096	0.228296	0.131833	0.321543	0.118971	0.360129	0.118971
OR2T27	NM_001001824	0.144695	0.0771704	0.819936	0.900322	0.996785	0.575563	0.92926	0.463023	0.884244	0.289389
OR2T35	NM_001001827	0.446945	0.266881	0.55627	0.40836	0.337621	0.369775	0.205788	0.292605	0.279743	0.282958
STX19	NM_001001850	0.758842	0.819936	0.598071	0.916399	0.623794	0.0289389	0.73955	0.0450161	0.601286	0.0514469
PIM3	NM_001001852	0.845659	0.546624	0.122186	0.209003	0.311897	0.192926	0.289389	0.170418	0.363344	0.14791
C14orf37	NM_001001872	0.321543	0.347267	0.324759	0.633441	0.0289389	0.311897	0.196141	0.247588	0.4791	0.241158
VCX3B	NM_001001888	0.942122	0.755627	0.21865	0.279743	0.572347	0.546624	0.5209	0.212219	0.4791	0.308682
RUNX1	NM_001001890	0.276527	0.395498	0.697749	0.790997	0.877814	0.485531	0.906752	0.842444	0.948553	0.877814
TTC3	NM_001001894	0.974277	0.987138	0.0128617	0.0160772	0.379421	0.508039	0.189711	0.562701	0.160772	0.643087
OR4E2	NM_001001912	0.954984	0.945338	0.21865	0.389068	0.710611	0.0450161	0.678457	0.254019	0.440514	0.347267
OR52N1	NM_001001913	0.0160772	0.0418006	0.578778	0.639871	0.446945	0.55627	0.807074	0.350482	0.765273	0.311897
OR2G3	NM_001001914	0.356913	0.421222	0.308682	0.289389	0.62701	0.729904	0.678457	0.729904	0.768489	0.688103
OR2G2	NM_001001915	0.199357	0.350482	0.575563	0.598071	0.517685	0.466238	0.617363	0.427653	0.575563	0.569132
OR52J3	NM_001001916	0.469453	0.356913	0.729904	0.62701	0.440514	0.196141	0.752412	0.440514	0.707395	0.437299
OR56A1	NM_001001917	0.385852	0.610932	0.29582	0.273312	0.170418	0.131833	0.29582	0.160772	0.276527	0.118971
OR14C36	NM_001001918	0.363344	0.33119	0.418006	0.244373	0.450161	0.311897	0.665595	0.350482	0.649518	0.212219
OR13C4	NM_001001919	0.630225	0.356913	0.446945	0.617363	0.900322	0.456592	0.88746	0.508039	0.836013	0.504823
OR4C15	NM_001001920	0.196141	0.14791	0.360129	0.389068	0.858521	0.729904	0.70418	0.745981	0.575563	0.81672
OR5AS1	NM_001001921	0.315113	0.266881	0.186495	0.14791	0.614148	0.450161	0.495177	0.356913	0.356913	0.292605
OR52N5	NM_001001922	0.199357	0.463023	0.848875	0.376206	0.762058	0.247588	0.697749	0.257235	0.649518	0.154341
OR5C1	NM_001001923	0.363344	0.434084	0.456592	0.369775	0.633441	0.356913	0.578778	0.0321543	0.649518	0.0128617
MTUS1	NM_001001925	0.614148	0.858521	0.469453	0.819936	0.424437	0.710611	0.475884	0.842444	0.652733	0.913183
MTUS1	NM_001001931	0.270096	0.131833	0.022508	0.102894	0.614148	0.292605	0.5209	0.0289389	0.446945	0.0096463
LHX8	NM_001001933	0.697749	0.607717	0.311897	0.652733	0.472669	0.562701	0.553055	0.55627	0.553055	0.633441
ATP5A1	NM_001001937	0.562701	0.790997	0.263666	0.366559	0.286174	0.160772	0.18328	0.128617	0.209003	0.073955
OR5D18	NM_001001952	0.778135	0.524116	0.572347	0.752412	0.427653	0.543408	0.350482	0.40836	0.186495	0.37299
OR10G9	NM_001001953	0.659164	0.424437	0.713826	0.803859	0.623794	0.292605	0.617363	0.270096	0.684887	0.186495
OR5A2	NM_001001954	0.247588	0.289389	0.427653	0.504823	0.707395	0.398714	0.604502	0.700965	0.723473	0.540193
OR4C13	NM_001001955	0.826367	0.884244	0.0257235	0.0353698	0.92283	0.546624	0.935691	0.942122	0.874598	0.983923
OR13C9	NM_001001956	0.614148	0.655949	0.173633	0.221865	0.749196	0.511254	0.678457	0.11254	0.646302	0.0546624
OR2W3	NM_001001957	0.536977	0.691318	0.826367	0.829582	0.549839	0.160772	0.459807	0.0418006	0.395498	0.0610932
OR7G3	NM_001001958	0.826367	0.691318	0.675241	0.270096	0.337621	0.961415	0.0803859	0.450161	0.14791	0.163987
OR11L1	NM_001001959	0.231511	0.199357	0.92926	0.884244	0.482315	0.247588	0.389068	0.581994	0.437299	0.469453
OR5W2	NM_001001960	0.527331	0.527331	0.385852	0.527331	0.710611	0.305466	0.861736	0.466238	0.909968	0.485531
OR13C3	NM_001001961	0.385852	0.533762	0.681672	0.652733	0.363344	0.22508	0.418006	0.263666	0.395498	0.234727
OR2L8	NM_001001963	0.270096	0.138264	0.81672	0.434084	0.694534	0.807074	0.678457	0.942122	0.485531	0.948553
OR2T11	NM_001001964	0.292605	0.356913	0.128617	0.102894	0.0385852	0.466238	0.0932476	0.636656	0.14791	0.62701
OR4D5	NM_001001965	0.803859	0.778135	0.327974	0.366559	0.897106	0.675241	0.755627	0.807074	0.736334	0.62701
OR14A16	NM_001001966	0.527331	0.881029	0.369775	0.141479	0.768489	0.308682	0.807074	0.299035	0.524116	0.437299
OR5D13	NM_001001967	0.167203	0.289389	0.617363	0.553055	0.0707395	0.659164	0.125402	0.546624	0.138264	0.530547
OR6S1	NM_001001968	0.951768	0.977492	0.807074	0.482315	0.543408	0.305466	0.742765	0.109325	0.874598	0.186495
PLEKHA1	NM_001001974	0.0257235	0.0643087	0.308682	0.909968	0.623794	0.575563	0.37299	0.733119	0.427653	0.855305
PAMR1	NM_001001991	0.205788	0.231511	0.0707395	0.167203	0.427653	0.700965	0.511254	0.437299	0.517685	0.572347
GPM6B	NM_001001994	0.469453	0.565916	0.44373	0.308682	0.0675241	0.0321543	0.424437	0.118971	0.553055	0.180064
RPLP0	NM_001002	0.286174	0.212219	0.681672	0.469453	0.92283	0.437299	0.884244	0.565916	0.540193	0.662379
NT5C3A	NM_001002009	0.405145	0.421222	0.594855	0.446945	0.446945	0.546624	0.311897	0.784566	0.379421	0.874598
PUS1	NM_001002020	0.530547	0.848875	0.890675	0.266881	0.977492	0.540193	0.807074	0.44373	0.77492	0.495177
CLDN18	NM_001002026	0.160772	0.106109	0.85209	0.858521	0.247588	0.196141	0.189711	0.389068	0.0610932	0.572347
ATP5G2	NM_001002031	0.575563	0.81672	0.180064	0.250804	0.453376	0.765273	0.649518	0.173633	0.842444	0.180064
FAM109B	NM_001002034	0.318328	0.308682	0.440514	0.643087	0.463023	0.646302	0.678457	0.363344	0.659164	0.398714
DEFB108B	NM_001002035	0.630225	0.340836	0.630225	0.270096	0.630225	0.623794	0.559486	0.450161	0.4791	0.40836
ASTL	NM_001002036	0.755627	0.900322	0.864952	0.765273	0.0385852	0.231511	0.0128617	0.540193	0.0192926	0.4791
ANAPC11	NM_001002245	0.00643087	0.0096463	0.141479	0.337621	0.418006	0.562701	0.192926	0.765273	0.102894	0.540193
AWAT2	NM_001002254	0.160772	0.0900322	0.601286	0.44373	0.0868167	0.0321543	0.205788	0.0160772	0.334405	0.0900322
SUMO4	NM_001002255	0.974277	0.987138	0.823151	0.864952	0.691318	0.807074	0.614148	0.44373	0.601286	0.244373
LCLAT1	NM_001002257	0.893891	0.916399	0.710611	0.299035	0.321543	0.0514469	0.540193	0.0707395	0.524116	0.109325
ATP5G3	NM_001002258	0.659164	0.347267	0.151125	0.289389	0.186495	0.430868	0.389068	0.935691	0.549839	0.945338
ZFYVE27	NM_001002261	0.131833	0.340836	0.614148	0.598071	0.0932476	0.807074	0.157556	0.855305	0.221865	0.900322
WLS	NM_001002292	0.980707	0.987138	0.263666	0.0868167	0.987138	0.163987	0.958199	0.106109	0.948553	0.0932476
GOLGA7	NM_001002296	0.598071	0.430868	0.643087	0.829582	0.440514	0.37299	0.508039	0.871383	0.569132	0.942122
SFR1	NM_001002759	0.504823	0.675241	0.437299	0.0257235	0.40836	0.562701	0.569132	0.935691	0.659164	0.974277
MCTP1	NM_001002796	0.40836	0.437299	0.389068	0.414791	0.453376	0.170418	0.70418	0.257235	0.601286	0.196141
PDE4DIP	NM_001002810	0.810289	0.848875	0.784566	0.784566	0.823151	0.160772	0.543408	0.073955	0.4791	0.0996785
PDE4DIP	NM_001002811	0.392283	0.421222	0.33119	0.180064	0.247588	0.819936	0.366559	0.726688	0.128617	0.755627
ZNF787	NM_001002836	0.405145	0.614148	0.971061	0.858521	0.604502	0.427653	0.549839	0.508039	0.491961	0.421222
MYL4	NM_001002841	0.0514469	0.0900322	0.0160772	0.0514469	0.292605	0.807074	0.228296	0.877814	0.189711	0.861736
THOC5	NM_001002877	0.897106	0.88746	0.92283	0.948553	0.868167	0.106109	0.73955	0.266881	0.707395	0.485531
THOC5	NM_001002879	0.270096	0.424437	0.881029	0.842444	0.446945	0.22508	0.559486	0.215434	0.675241	0.33119
FCRLB	NM_001002901	0.21865	0.215434	0.607717	0.717042	0.440514	0.4791	0.697749	0.279743	0.66881	0.250804
OR8K1	NM_001002907	0.604502	0.646302	0.0160772	0.0321543	0.868167	0.745981	0.935691	0.919614	0.890675	0.945338
GPATCH8	NM_001002909	0.974277	0.977492	0.681672	0.549839	0.909968	0.569132	0.916399	0.733119	0.88746	0.839228
GPR139	NM_001002911	0.0836013	0.0096463	0.414791	0.504823	0.710611	0.980707	0.189711	0.958199	0.157556	0.85209
ERICH3	NM_001002912	0.826367	0.906752	0.601286	0.800643	0.311897	0.569132	0.66881	0.633441	0.745981	0.495177
PTRH1	NM_001002913	0.196141	0.209003	0.0932476	0.167203	0.733119	0.684887	0.755627	0.845659	0.620579	0.877814
KCTD11	NM_001002914	0.118971	0.14791	0.369775	0.559486	0.231511	0.131833	0.212219	0.157556	0.254019	0.247588
IGFL2	NM_001002915	0.562701	0.684887	0.70418	0.700965	0.900322	0.170418	0.913183	0.353698	0.916399	0.244373
H2BFWT	NM_001002916	0.385852	0.215434	0.842444	0.62701	0.157556	0.0771704	0.59164	0.157556	0.652733	0.173633
OR8D1	NM_001002917	0.868167	0.881029	0.128617	0.389068	0.363344	0.996785	0.369775	0.974277	0.575563	0.987138
OR8D2	NM_001002918	0.21865	0.340836	0.842444	0.758842	0.832797	0.369775	0.73955	0.562701	0.620579	0.681672
FAM150B	NM_001002919	0.446945	0.861736	0.0192926	0.0546624	0.961415	0.163987	0.92926	0.59164	0.755627	0.594855
IGFL4	NM_001002923	0.440514	0.546624	0.385852	0.398714	0.581994	0.344051	0.813505	0.276527	0.864952	0.508039
OR5AP2	NM_001002925	0.315113	0.421222	0.639871	0.514469	0.446945	0.717042	0.202572	0.948553	0.14791	0.96463
TWISTNB	NM_001002926	0.0321543	0.0418006	0.96463	0.974277	0.469453	0.0771704	0.755627	0.096463	0.688103	0.118971
TPD52L1	NM_001003395	0.916399	0.868167	0.073955	0.463023	0.292605	0.385852	0.205788	0.646302	0.495177	0.726688
ABLIM1	NM_001003408	0.77492	0.790997	0.234727	0.0418006	0.424437	0.0643087	0.472669	0.315113	0.437299	0.37299
OR56A3	NM_001003443	0.353698	0.463023	0.228296	0.196141	0.958199	0.482315	0.807074	0.890675	0.81672	0.877814
C1orf95	NM_001003665	0.958199	0.790997	0.942122	0.945338	0.530547	0.819936	0.495177	0.604502	0.546624	0.639871
LDLRAD4	NM_001003675	0.607717	0.311897	0.440514	0.369775	0.0932476	0.530547	0.315113	0.77492	0.395498	0.749196
C11orf49	NM_001003678	0.607717	0.546624	0.170418	0.263666	0.665595	0.18328	0.681672	0.0353698	0.620579	0.022508
HMGXB4	NM_001003681	0.315113	0.305466	0.758842	0.868167	0.855305	0.745981	0.559486	0.881029	0.517685	0.877814
TMEM200B	NM_001003682	0.270096	0.221865	0.263666	0.347267	0.115756	0.745981	0.405145	0.723473	0.440514	0.681672
PDE1A	NM_001003683	0.0868167	0.073955	0.308682	0.475884	0.610932	0.569132	0.424437	0.604502	0.401929	0.491961
SMAD1	NM_001003688	0.874598	0.810289	0.0418006	0.369775	0.379421	0.807074	0.228296	0.88746	0.189711	0.771704
MAD2L1BP	NM_001003690	0.276527	0.414791	0.270096	0.138264	0.926045	0.369775	0.604502	0.459807	0.491961	0.250804
LY6G6F	NM_001003693	0.102894	0.096463	0.157556	0.414791	0.604502	0.848875	0.366559	0.723473	0.173633	0.726688
RREB1	NM_001003699	0.00643087	0.0900322	0.00321543	0.022508	0.0836013	0.0257235	0.199357	0.0450161	0.254019	0.0771704
ARHGEF35	NM_001003702	0.527331	0.945338	0.755627	0.784566	0.157556	0.466238	0.167203	0.292605	0.202572	0.228296
RECQL5	NM_001003716	0.263666	0.151125	0.636656	0.652733	0.115756	0.247588	0.135048	0.334405	0.0675241	0.540193
OR10A3	NM_001003745	0.144695	0.0803859	0.369775	0.488746	0.823151	0.610932	0.752412	0.736334	0.688103	0.803859
OR8I2	NM_001003750	0.131833	0.395498	0.0675241	0.305466	0.871383	0.0868167	0.800643	0.0836013	0.848875	0.0836013
KLHL31	NM_001003760	0.826367	0.906752	0.430868	0.784566	0.623794	0.974277	0.662379	0.954984	0.453376	0.92283
ERLIN2	NM_001003790	0.877814	0.874598	0.630225	0.491961	0.102894	0.430868	0.196141	0.604502	0.14791	0.78135
MGLL	NM_001003794	0.784566	0.803859	0.405145	0.401929	0.463023	0.935691	0.324759	0.26045	0.379421	0.282958
TARP	NM_001003799	0.533762	0.350482	0.109325	0.270096	0.755627	0.18328	0.553055	0.189711	0.659164	0.228296
SMARCD3	NM_001003801	0.868167	0.906752	0.440514	0.40836	0.440514	0.848875	0.366559	0.617363	0.376206	0.636656
SMARCD3	NM_001003802	0.990354	0.987138	0.324759	0.871383	0.610932	0.646302	0.745981	0.733119	0.800643	0.636656
TRIM6-TRIM34	NM_001003819	0.0996785	0.286174	0.977492	0.987138	0.440514	0.73955	0.77492	0.694534	0.832797	0.485531
TRIM34	NM_001003827	0.315113	0.530547	0.234727	0.414791	0.102894	0.282958	0.170418	0.266881	0.096463	0.450161
PARVB	NM_001003828	0.610932	0.530547	0.176849	0.289389	0.0836013	0.681672	0.170418	0.559486	0.254019	0.540193
SLC6A19	NM_001003841	0.430868	0.270096	0.874598	0.926045	0.749196	0.565916	0.758842	0.565916	0.726688	0.614148
SP5	NM_001003845	0.270096	0.308682	0.344051	0.491961	0.0385852	0.180064	0.0385852	0.289389	0.0546624	0.33119
DUPD1	NM_001003892	0.257235	0.282958	0.0192926	0.205788	0.398714	0.0192926	0.604502	0.0450161	0.617363	0.0482315
TSPYL6	NM_001003937	0.395498	0.382637	0.733119	0.813505	0.514469	0.546624	0.485531	0.40836	0.614148	0.4791
HBM	NM_001003938	0.575563	0.691318	0.958199	0.967846	0.729904	0.569132	0.681672	0.40836	0.263666	0.401929
BMF	NM_001003940	0.308682	0.196141	0.733119	0.736334	0.504823	0.247588	0.546624	0.353698	0.485531	0.389068
BMF	NM_001003942	0.562701	0.498392	0.157556	0.244373	0.800643	0.530547	0.807074	0.221865	0.85209	0.154341
RPLP2	NM_001004	0.488746	0.40836	0.0578778	0.209003	0.366559	0.543408	0.302251	0.533762	0.466238	0.324759
FBLN2	NM_001004019	0.967846	0.977492	0.903537	0.938907	0.437299	0.803859	0.630225	0.491961	0.569132	0.437299
OR52B2	NM_001004052	0.900322	0.884244	0.581994	0.450161	0.279743	0.807074	0.5209	0.92926	0.517685	0.961415
LRRC29	NM_001004055	0.247588	0.189711	0.00321543	0.0160772	0.398714	0.11254	0.787781	0.0675241	0.900322	0.073955
OR8K5	NM_001004058	0.598071	0.784566	0.0803859	0.244373	0.276527	0.363344	0.299035	0.890675	0.440514	0.874598
OR4S2	NM_001004059	0.932476	0.884244	0.485531	0.755627	0.0385852	0.131833	0.0128617	0.389068	0.0160772	0.421222
OR4K1	NM_001004063	0.421222	0.437299	0.427653	0.463023	0.446945	0.607717	0.562701	0.485531	0.495177	0.524116
OR8J3	NM_001004064	0.527331	0.549839	0.572347	0.652733	0.376206	0.0771704	0.392283	0.0160772	0.453376	0.0353698
NOMO3	NM_001004067	0.826367	0.807074	0.00643087	0.0868167	0.254019	0.292605	0.270096	0.482315	0.299035	0.450161
OR4P4	NM_001004124	0.228296	0.446945	0.289389	0.543408	0.585209	0.681672	0.717042	0.427653	0.913183	0.270096
TUSC1	NM_001004125	0.601286	0.733119	0.154341	0.382637	0.073955	0.14791	0.189711	0.633441	0.186495	0.70418
ALG11	NM_001004127	0.154341	0.215434	0.55627	0.543408	0.713826	0.710611	0.604502	0.437299	0.427653	0.289389
OR10AD1	NM_001004134	0.559486	0.559486	0.446945	0.14791	0.0514469	0.488746	0.0418006	0.697749	0.0353698	0.720257
OR2A12	NM_001004135	0.176849	0.215434	0.971061	0.935691	0.0675241	0.305466	0.154341	0.66881	0.244373	0.855305
OR52M1	NM_001004137	0.199357	0.215434	0.401929	0.643087	0.765273	0.299035	0.755627	0.405145	0.614148	0.575563
OR4F4	NM_001004195	0.884244	0.881029	0.0675241	0.0996785	0.276527	0.993569	0.135048	0.996785	0.0418006	0.942122
OR13A1	NM_001004297	0.22508	0.241158	0.0868167	0.180064	0.543408	0.167203	0.44373	0.305466	0.511254	0.14791
C10orf90	NM_001004298	0.469453	0.59164	0.536977	0.630225	0.66881	0.0868167	0.752412	0.382637	0.85209	0.475884
ZNF813	NM_001004301	0.807074	0.906752	0.630225	0.913183	0.189711	0.0128617	0.33119	0.0353698	0.440514	0.0385852
C1orf168	NM_001004303	0.810289	0.839228	0.688103	0.73955	0.0353698	0.491961	0.0385852	0.700965	0.0353698	0.713826
ZNF740	NM_001004304	0.344051	0.308682	0.508039	0.279743	0.819936	0.585209	0.810289	0.421222	0.745981	0.437299
CCDC144NL	NM_001004306	0.974277	0.987138	0.807074	0.784566	0.446945	0.00321543	0.990354	0.0160772	0.916399	0.022508
ZCCHC16	NM_001004308	0.263666	0.530547	0.485531	0.598071	0.0289389	0.948553	0	0.762058	0.0128617	0.450161
ZNF774	NM_001004309	0.318328	0.215434	0.871383	0.92283	0.784566	0.247588	0.800643	0.073955	0.787781	0.141479
FCRL6	NM_001004310	0.0418006	0.0546624	0.21865	0.289389	0.102894	0.488746	0.11254	0.78135	0.21865	0.733119
FIGLA	NM_001004311	0.266881	0.279743	0.0900322	0.270096	0.916399	0.945338	0.92283	0.980707	0.913183	0.96463
RTP2	NM_001004312	0.231511	0.231511	0.485531	0.40836	0.18328	0.196141	0.221865	0.315113	0.202572	0.414791
TMEM220	NM_001004313	0.231511	0.996785	0	0	0.935691	0.803859	0.601286	0.951768	0.501608	0.945338
LEKR1	NM_001004316	0.446945	0.189711	0.0707395	0.543408	0.221865	0.543408	0.491961	0.903537	0.797428	0.974277
LIN28B	NM_001004317	0.836013	0.684887	0.678457	0.604502	0.614148	0.96463	0.935691	0.562701	0.974277	0.758842
PAPL	NM_001004318	0.974277	0.913183	0.21865	0.0675241	0.614148	0.546624	0.389068	0.784566	0.289389	0.945338
VHLL	NM_001004319	0.463023	0.324759	0.919614	0.881029	0.344051	0.131833	0.0643087	0.138264	0.0578778	0.160772
AGMO	NM_001004320	0.826367	0.742765	0.173633	0.324759	0.893891	0.498392	0.848875	0.78135	0.829582	0.736334
C7orf61	NM_001004323	0.987138	0.990354	0.440514	0.800643	0.900322	0.819936	0.787781	0.450161	0.884244	0.562701
KRTAP5-2	NM_001004325	0.987138	0.990354	0.630225	0.167203	0.688103	0.81672	0.604502	0.92926	0.55627	0.945338
SLC22A20	NM_001004326	0.601286	0.790997	0.581994	0.652733	0.466238	0.807074	0.543408	0.92283	0.488746	0.980707
ZNF705A	NM_001004328	0.826367	0.742765	0.977492	0.88746	0.900322	0.340836	0.485531	0.0707395	0.254019	0.0643087
DBX2	NM_001004329	0.231511	0.33119	0.691318	0.752412	0.900322	0.790997	0.604502	0.868167	0.209003	0.749196
PLEKHG7	NM_001004330	0.836013	0.868167	0.755627	0.916399	0.893891	0.765273	0.926045	0.379421	0.826367	0.424437
RNASEK	NM_001004333	0.4791	0.395498	0.572347	0.771704	0.755627	0.536977	0.826367	0.790997	0.765273	0.945338
GPR179	NM_001004334	0.154341	0.138264	0.234727	0.427653	0.0257235	0.73955	0.0385852	0.745981	0.0643087	0.726688
ZYG11A	NM_001004339	0.514469	0.450161	0.440514	0.369775	0.691318	0.311897	0.553055	0.22508	0.553055	0.186495
ETV3L	NM_001004341	0.237942	0.350482	0.0771704	0.167203	0.762058	0.720257	0.755627	0.829582	0.765273	0.803859
TRIM67	NM_001004342	0.974277	0.951768	0.983923	0.954984	0.427653	0.877814	0.549839	0.594855	0.601286	0.62701
MAP1LC3C	NM_001004343	0.707395	0.790997	0.446945	0.389068	0.893891	0.536977	0.681672	0.379421	0.4791	0.21865
SPDYE3	NM_001004351	0.369775	0.350482	0.935691	0.916399	0.379421	0.257235	0.292605	0.353698	0.382637	0.302251
LOC100506422	NM_001004352	0.0643087	0.0675241	0.601286	0.893891	0.498392	0.752412	0.755627	0.176849	0.864952	0.0900322
NRARP	NM_001004354	0.527331	0.382637	0.713826	0.0257235	0.646302	0.427653	0.604502	0.073955	0.527331	0.0289389
FGFRL1	NM_001004356	0.916399	0.884244	0.726688	0.652733	0.710611	0.601286	0.900322	0.257235	0.823151	0.212219
FGFRL1	NM_001004358	0.652733	0.212219	0.681672	0.508039	0	0.286174	0.022508	0.755627	0.0643087	0.755627
DPP10	NM_001004360	0.115756	0.022508	0.446945	0.633441	0.903537	0.800643	0.88746	0.890675	0.723473	0.92283
METRNL	NM_001004431	0.247588	0.430868	0.906752	0.864952	0.848875	0.315113	0.836013	0.639871	0.890675	0.562701
LINGO4	NM_001004432	0.665595	0.742765	0.0578778	0.073955	0.903537	0.131833	0.678457	0.0289389	0.726688	0.0160772
ITGA11	NM_001004439	0.598071	0.530547	0.543408	0.514469	0.424437	0.44373	0.533762	0.736334	0.707395	0.861736
ANKRD34B	NM_001004441	0.697749	0.70418	0.0418006	0.176849	0.0289389	0.221865	0.299035	0.167203	0.495177	0.0836013
OR1B1	NM_001004450	0.803859	0.81672	0.575563	0.736334	0.102894	0.974277	0.135048	0.971061	0.14791	0.948553
OR1J1	NM_001004451	0.533762	0.575563	0.311897	0.337621	0.990354	0.823151	0.987138	0.85209	0.951768	0.787781
OR1J4	NM_001004452	0.385852	0.340836	0.446945	0.434084	0.678457	0.581994	0.913183	0.401929	0.88746	0.282958
OR1L6	NM_001004453	0.115756	0.0900322	0.440514	0.643087	0.337621	0.848875	0.350482	0.565916	0.434084	0.437299
OR1L8	NM_001004454	0.974277	0.983923	0.491961	0.633441	0.0707395	0.414791	0.096463	0.453376	0.0771704	0.475884
OR1M1	NM_001004456	0.125402	0.0900322	0.414791	0.514469	0.765273	0.951768	0.755627	0.92283	0.643087	0.803859
OR1N2	NM_001004457	0.610932	0.729904	0.446945	0.646302	0.913183	0.749196	0.935691	0.958199	0.874598	0.948553
OR1S1	NM_001004458	0.141479	0.167203	0.659164	0.675241	0.469453	0.334405	0.434084	0.524116	0.369775	0.601286
OR1S2	NM_001004459	0.0707395	0.00321543	0.861736	0.961415	0.945338	0.0257235	0.990354	0.073955	0.996785	0.0996785
OR10A2	NM_001004460	0.578778	0.517685	0.44373	0.578778	0.318328	0.0868167	0.350482	0.096463	0.244373	0.118971
OR10A6	NM_001004461	0.189711	0.22508	0.588424	0.617363	0.633441	0.414791	0.485531	0.745981	0.237942	0.81672
OR10G4	NM_001004462	0.0836013	0.0707395	0.273312	0.324759	0.376206	0.141479	0.344051	0.282958	0.437299	0.33119
OR10G7	NM_001004463	0.881029	0.884244	0.118971	0.289389	0.00321543	0.501608	0.0803859	0.276527	0.0643087	0.192926
OR10G8	NM_001004464	0.829582	0.861736	0.202572	0.553055	0.919614	0.170418	0.495177	0.118971	0.379421	0.212219
OR10H4	NM_001004465	0.405145	0.427653	0.742765	0.636656	0.334405	0.794212	0.221865	0.790997	0.244373	0.855305
OR10H5	NM_001004466	0.614148	0.755627	0.575563	0.536977	0.0450161	0.935691	0.096463	0.85209	0.160772	0.723473
OR10J3	NM_001004467	0.209003	0.491961	0.0418006	0.0675241	0.29582	0.855305	0.231511	0.829582	0.141479	0.803859
OR10J5	NM_001004469	0.987138	0.990354	0.286174	0.138264	0.646302	0.305466	0.508039	0.710611	0.353698	0.78135
ST8SIA6	NM_001004470	0.00643087	0.0096463	0.430868	0.665595	0.868167	0.29582	0.353698	0.160772	0.186495	0.22508
OR10Q1	NM_001004471	0.78135	0.623794	0.237942	0.0418006	0.324759	0.996785	0.723473	0.980707	0.884244	0.948553
OR10R2	NM_001004472	0.778135	0.871383	0.617363	0.70418	0.614148	0.575563	0.70418	0.533762	0.691318	0.562701
OR10K1	NM_001004473	0.665595	0.819936	0.170418	0.196141	0.504823	0.59164	0.549839	0.324759	0.524116	0.212219
OR10S1	NM_001004474	0.868167	0.826367	0.266881	0.536977	0.733119	0.144695	0.617363	0.26045	0.569132	0.318328
OR10T2	NM_001004475	0.78135	0.755627	0.0321543	0.0546624	0.440514	0.768489	0.0514469	0.78135	0	0.713826
OR10K2	NM_001004476	0.578778	0.549839	0.0257235	0.022508	0.382637	0.672026	0.353698	0.829582	0.421222	0.655949
OR10X1	NM_001004477	0.418006	0.160772	0.517685	0.897106	0.897106	0.562701	0.575563	0.765273	0.524116	0.713826
OR10Z1	NM_001004478	0.787781	0.839228	0.376206	0.401929	0.903537	0.167203	0.70418	0.610932	0.675241	0.749196
OR11H4	NM_001004479	0.308682	0.160772	0.311897	0.270096	0.733119	0.819936	0.70418	0.18328	0.524116	0.192926
OR11H6	NM_001004480	0.302251	0.350482	0.0160772	0.0257235	0.321543	0.202572	0.5209	0.437299	0.633441	0.363344
OR13C2	NM_001004481	0.0900322	0.096463	0.890675	0.948553	0.758842	0.00321543	0.446945	0.0096463	0.356913	0.00643087
OR13C5	NM_001004482	0.366559	0.655949	0.954984	0.954984	0.996785	0.961415	0.938907	0.900322	0.755627	0.890675
OR13C8	NM_001004483	0.0675241	0.202572	0.710611	0.672026	0.292605	0.292605	0.543408	0.170418	0.601286	0.073955
OR13D1	NM_001004484	0.562701	0.742765	0.389068	0.581994	0.308682	0.363344	0.485531	0.286174	0.620579	0.318328
OR13F1	NM_001004485	0.141479	0.125402	0.427653	0.501608	0.292605	0.62701	0.135048	0.700965	0.14791	0.742765
OR13H1	NM_001004486	0.241158	0.691318	0.630225	0.427653	0.196141	0.405145	0.318328	0.755627	0.578778	0.694534
OR13J1	NM_001004487	0.662379	0.655949	0.128617	0.196141	0.893891	0.0257235	0.884244	0.0643087	0.771704	0.0482315
OR2A25	NM_001004488	0.517685	0.540193	0.501608	0.37299	0.286174	0.163987	0.353698	0.270096	0.434084	0.504823
OR2AG1	NM_001004489	0.938907	0.913183	0.569132	0.405145	0.836013	0.0771704	0.765273	0.073955	0.800643	0.109325
OR2AG2	NM_001004490	0.0900322	0.0900322	0.128617	0.209003	0.765273	0.302251	0.553055	0.73955	0.501608	0.845659
OR2AK2	NM_001004491	0.575563	0.662379	0.022508	0.289389	0.961415	0.871383	0.916399	0.62701	0.85209	0.723473
OR2B11	NM_001004492	0.784566	0.771704	0.755627	0.321543	0.340836	0.308682	0.350482	0.707395	0.376206	0.813505
OR2D3	NM_001004684	0.160772	0.0836013	0.501608	0.598071	0.0482315	0.247588	0.0353698	0.109325	0.0546624	0.244373
OR2F2	NM_001004685	0.472669	0.385852	0.614148	0.55627	0.665595	0.286174	0.839228	0.0836013	0.900322	0.118971
OR2L2	NM_001004686	0.524116	0.646302	0.29582	0.681672	0.418006	0.819936	0.173633	0.601286	0.0546624	0.469453
OR2L3	NM_001004687	0.935691	0.945338	0.0868167	0.186495	0.881029	0.807074	0.913183	0.501608	0.932476	0.437299
OR2M2	NM_001004688	0.848875	0.855305	0.434084	0.501608	0.18328	0.871383	0.173633	0.726688	0.22508	0.633441
OR2M3	NM_001004689	0.749196	0.790997	0.244373	0.398714	0.434084	0.62701	0.446945	0.717042	0.414791	0.755627
OR2M5	NM_001004690	0.141479	0.102894	0.0932476	0.270096	0.434084	0.967846	0.511254	0.974277	0.434084	0.990354
OR2M7	NM_001004691	0.418006	0.382637	0.517685	0.575563	0.710611	0.106109	0.549839	0.073955	0.562701	0.122186
OR2T12	NM_001004692	0.292605	0.228296	0.427653	0.713826	0.199357	0.360129	0.495177	0.247588	0.549839	0.292605
OR2T10	NM_001004693	0.463023	0.514469	0.430868	0.308682	0.40836	0.344051	0.247588	0.446945	0.282958	0.437299
OR2T29	NM_001004694	0.665595	0.607717	0.610932	0.55627	0.810289	0.70418	0.681672	0.765273	0.604502	0.823151
OR2T33	NM_001004695	0.347267	0.4791	0.508039	0.311897	0.0546624	0.33119	0.122186	0.073955	0.160772	0.073955
OR2T4	NM_001004696	0.392283	0.491961	0.0868167	0.241158	0.649518	0.498392	0.77492	0.533762	0.836013	0.598071
OR2T5	NM_001004697	0.0257235	0.189711	0.205788	0.55627	0.993569	0.022508	0.935691	0.128617	0.334405	0.250804
OR2W5	NM_001004698	0.0418006	0.073955	0.491961	0.337621	0.244373	0.0321543	0.228296	0.0450161	0.340836	0.0385852
OR2Z1	NM_001004699	0.135048	0.115756	0.0932476	0.102894	0.694534	0.893891	0.401929	0.954984	0.575563	0.958199
OR4C11	NM_001004700	0.163987	0.0643087	0.022508	0.0096463	0.135048	0.0514469	0.135048	0.0836013	0.0643087	0.0932476
OR4C16	NM_001004701	0.395498	0.263666	0.700965	0.826367	0.77492	0.392283	0.784566	0.350482	0.890675	0.212219
OR4C3	NM_001004702	0.85209	0.755627	0.360129	0.636656	0.96463	0.655949	0.990354	0.157556	0.977492	0.170418
OR4C46	NM_001004703	0.601286	0.790997	0.376206	0.209003	0.790997	0.729904	0.546624	0.92926	0.382637	0.897106
OR4C6	NM_001004704	0.327974	0.302251	0.40836	0.186495	0.66881	0.459807	0.697749	0.92926	0.691318	0.980707
OR4D10	NM_001004705	0.778135	0.610932	0.575563	0.681672	0.868167	0.733119	0.649518	0.475884	0.630225	0.4791
OR4D11	NM_001004706	0.562701	0.607717	0.0353698	0.289389	0.607717	0.115756	0.66881	0.202572	0.684887	0.292605
OR4D2	NM_001004707	0.614148	0.578778	0.421222	0.398714	0.684887	0.790997	0.469453	0.829582	0.440514	0.839228
OR4D6	NM_001004708	0.270096	0.382637	0.33119	0.694534	0.14791	0.800643	0.151125	0.762058	0.160772	0.803859
OR4D9	NM_001004711	0.405145	0.469453	0.498392	0.4791	0.392283	0.961415	0.495177	0.790997	0.4791	0.742765
OR4K14	NM_001004712	0.250804	0.55627	0.614148	0.180064	0.903537	0.729904	0.649518	0.279743	0.491961	0.279743
OR1I1	NM_001004713	0.565916	0.546624	0.877814	0.784566	0.996785	0.906752	0.990354	0.864952	0.958199	0.755627
OR4K13	NM_001004714	0.141479	0.279743	0.491961	0.504823	0.614148	0.935691	0.77492	0.784566	0.858521	0.688103
OR4K17	NM_001004715	0.755627	0.861736	0.389068	0.427653	0.623794	0.231511	0.62701	0.659164	0.437299	0.861736
OR4L1	NM_001004717	0.649518	0.85209	0.205788	0.270096	0.581994	0.202572	0.77492	0.0578778	0.874598	0.0546624
OR4M2	NM_001004719	0.0900322	0.115756	0.842444	0.784566	0.623794	0.491961	0.70418	0.347267	0.675241	0.363344
NCK2	NM_001004720	0.974277	0.967846	0.572347	0.501608	0.421222	0.491961	0.356913	0.971061	0.321543	0.96463
OR4N2	NM_001004723	0.588424	0.469453	0.713826	0.749196	0.601286	0.450161	0.787781	0.254019	0.916399	0.180064
OR4N5	NM_001004724	0.160772	0.106109	0.819936	0.92283	0.726688	0.450161	0.848875	0.234727	0.945338	0.254019
OR4S1	NM_001004725	0.131833	0.167203	0.466238	0.720257	0.620579	0.215434	0.729904	0.0546624	0.691318	0.022508
OR4X1	NM_001004726	0.652733	0.819936	0.977492	0.977492	0.684887	0.202572	0.765273	0.401929	0.530547	0.485531
OR4X2	NM_001004727	0.318328	0.340836	0.514469	0.66881	0.614148	0.842444	0.697749	0.877814	0.575563	0.752412
OR5A1	NM_001004728	0.495177	0.498392	0.4791	0.463023	0.736334	0.92926	0.826367	0.88746	0.832797	0.797428
OR5AN1	NM_001004729	0.00321543	0.0160772	0.392283	0.109325	0.0900322	0.221865	0.180064	0.790997	0.202572	0.909968
OR5AR1	NM_001004730	0.199357	0.215434	0.55627	0.427653	0.363344	0.652733	0.536977	0.421222	0.453376	0.266881
OR5AU1	NM_001004731	0.0675241	0.0900322	0.504823	0.62701	0.440514	0.192926	0.151125	0.173633	0.0546624	0.321543
OR5B12	NM_001004733	0.289389	0.215434	0.186495	0.427653	0.485531	0.620579	0.630225	0.726688	0.546624	0.633441
OR14I1	NM_001004734	0.85209	0.868167	0.138264	0.324759	0.21865	0.958199	0.186495	0.954984	0.096463	0.974277
OR5D14	NM_001004735	0.826367	0.832797	0.29582	0.167203	0.366559	0.797428	0.160772	0.421222	0.0996785	0.250804
OR5K1	NM_001004736	0.765273	0.742765	0.717042	0.919614	0.92283	0.575563	0.868167	0.842444	0.832797	0.942122
OR5K2	NM_001004737	0.765273	0.839228	0.807074	0.504823	0.581994	0.106109	0.315113	0.0289389	0.299035	0.0450161
OR5L1	NM_001004738	0.0514469	0.0514469	0.263666	0.636656	0.344051	0.0289389	0.369775	0.0321543	0.472669	0.0160772
OR5L2	NM_001004739	0.392283	0.340836	0.578778	0.749196	0.40836	0.59164	0.286174	0.932476	0.244373	0.961415
OR5M1	NM_001004740	0.691318	0.73955	0.096463	0.324759	0.549839	0.655949	0.697749	0.524116	0.787781	0.495177
OR5M10	NM_001004741	0.308682	0.33119	0.630225	0.598071	0.33119	0.710611	0.125402	0.620579	0.151125	0.713826
OR5M3	NM_001004742	0.434084	0.321543	0.797428	0.495177	0.0385852	0.363344	0.0385852	0.215434	0.0546624	0.186495
OR5M9	NM_001004743	0.588424	0.881029	0.842444	0.938907	0.498392	0.0771704	0.66881	0.0803859	0.765273	0.0868167
OR5R1	NM_001004744	0.0418006	0.138264	0.151125	0.073955	0.215434	0.745981	0.160772	0.37299	0.22508	0.192926
OR5T1	NM_001004745	0.327974	0.4791	0.44373	0.610932	0.848875	0.196141	0.569132	0.279743	0.633441	0.562701
OR5T2	NM_001004746	0.263666	0.138264	0.450161	0.263666	0.691318	0.421222	0.836013	0.540193	0.874598	0.688103
OR5T3	NM_001004747	0.321543	0.308682	0.581994	0.366559	0.710611	0.318328	0.836013	0.430868	0.88746	0.562701
OR51A2	NM_001004748	0.807074	0.893891	0.440514	0.234727	0.694534	0.569132	0.938907	0.916399	0.951768	0.900322
OR51A7	NM_001004749	0.948553	0.974277	0.713826	0.807074	0.350482	0.0418006	0.196141	0.0160772	0.167203	0.0385852
OR51B6	NM_001004750	0.662379	0.498392	0.684887	0.633441	0.40836	0.826367	0.501608	0.745981	0.66881	0.675241
OR51D1	NM_001004751	0.369775	0.154341	0.794212	0.848875	0.138264	0.475884	0.0418006	0.790997	0.0482315	0.916399
OR51F1	NM_001004752	0.77492	0.765273	0.710611	0.29582	0.279743	0.569132	0.192926	0.369775	0.0643087	0.421222
OR51F2	NM_001004753	0.199357	0.173633	0.581994	0.807074	0.389068	0.623794	0.482315	0.66881	0.524116	0.713826
OR51I2	NM_001004754	0.144695	0.0836013	0.427653	0.665595	0.144695	0.327974	0.286174	0.244373	0.321543	0.212219
OR51L1	NM_001004755	0	0.00321543	0.517685	0.553055	0.909968	0.459807	0.884244	0.292605	0.826367	0.250804
OR51M1	NM_001004756	0.78135	0.906752	0.713826	0.790997	0.221865	0.85209	0.160772	0.92926	0.202572	0.909968
OR51Q1	NM_001004757	0.363344	0.324759	0.0321543	0.0289389	0.14791	0.842444	0.189711	0.845659	0.102894	0.829582
OR51S1	NM_001004758	0.369775	0.363344	0.421222	0.205788	0.845659	0.0771704	0.765273	0.157556	0.636656	0.382637
OR51T1	NM_001004759	0.778135	0.807074	0.0321543	0.0096463	0.659164	0.138264	0.286174	0.0514469	0.0707395	0.102894
OR51V1	NM_001004760	0.0675241	0.199357	0.598071	0.758842	0.549839	0.202572	0.482315	0.254019	0.508039	0.302251
RPS3	NM_001005	0.456592	0.411576	0.778135	0.678457	0.749196	0.385852	0.575563	0.536977	0.533762	0.334405
OR52A5	NM_001005160	0.160772	0.096463	0.440514	0.389068	0.302251	0.948553	0.424437	0.980707	0.559486	0.977492
OR52B4	NM_001005161	0.823151	0.733119	0.14791	0.167203	0.508039	0.897106	0.681672	0.954984	0.694534	0.900322
OR52B6	NM_001005162	0.44373	0.514469	0.713826	0.736334	0.92283	0.807074	0.614148	0.916399	0.315113	0.900322
OR52D1	NM_001005163	0.578778	0.215434	0.151125	0.366559	0.344051	0.398714	0.401929	0.463023	0.421222	0.250804
OR52E2	NM_001005164	0.163987	0.115756	0.270096	0.324759	0.337621	0.909968	0.192926	0.948553	0.186495	0.977492
OR52E4	NM_001005165	0.475884	0.662379	0.163987	0.37299	0.649518	0.553055	0.549839	0.44373	0.530547	0.389068
OR52E6	NM_001005167	0.73955	0.800643	0.517685	0.151125	0.73955	0.4791	0.758842	0.421222	0.713826	0.501608
OR52E8	NM_001005168	0.884244	0.549839	0.858521	0.463023	0.292605	0.540193	0.266881	0.729904	0.437299	0.726688
OR52I1	NM_001005169	0.778135	0.437299	0.62701	0.813505	0.66881	0.745981	0.4791	0.85209	0.440514	0.832797
OR52I2	NM_001005170	0.392283	0.363344	0.864952	0.884244	0.993569	0.022508	0.758842	0.0771704	0.659164	0.0900322
OR52K1	NM_001005171	0.475884	0.228296	0.919614	0.88746	0.681672	0.842444	0.151125	0.630225	0.0643087	0.469453
OR52K2	NM_001005172	0.78135	0.710611	0.636656	0.836013	0.453376	0.59164	0.649518	0.315113	0.649518	0.279743
OR52L1	NM_001005173	0.430868	0.559486	0.389068	0.376206	0.832797	0.186495	0.88746	0.257235	0.890675	0.138264
OR52N2	NM_001005174	0.652733	0.861736	0.00643087	0.0096463	0.154341	0.813505	0.340836	0.688103	0.472669	0.565916
OR52N4	NM_001005175	0.40836	0.437299	0.517685	0.607717	0.620579	0.196141	0.517685	0.517685	0.424437	0.723473
OR52R1	NM_001005177	0.881029	0.96463	0.755627	0.639871	0.665595	0.491961	0.366559	0.389068	0.299035	0.4791
OR52W1	NM_001005178	0.173633	0.363344	0.958199	0.382637	0.466238	0.122186	0.787781	0.176849	0.916399	0.14791
OR56A4	NM_001005179	0.839228	0.916399	0.842444	0.73955	0.752412	0.221865	0.652733	0.244373	0.601286	0.273312
OR56B1	NM_001005180	0.665595	0.601286	0.21865	0.366559	0.678457	0.344051	0.366559	0.604502	0.254019	0.652733
OR56B4	NM_001005181	0.652733	0.784566	0.414791	0.527331	0.575563	0.987138	0.652733	0.916399	0.527331	0.85209
OR6C1	NM_001005182	0.758842	0.861736	0.758842	0.768489	0.508039	0.659164	0.504823	0.633441	0.524116	0.633441
OR6C76	NM_001005183	0.321543	0.0868167	0.713826	0.546624	0.401929	0.221865	0.472669	0.189711	0.411576	0.128617
OR6K6	NM_001005184	0.392283	0.202572	0	0.00321543	0.836013	0.202572	0.405145	0.40836	0.14791	0.469453
OR6N1	NM_001005185	0.726688	0.4791	0.765273	0.749196	0.903537	0.983923	0.527331	0.861736	0.70418	0.787781
OR6Q1	NM_001005186	0.395498	0.459807	0.614148	0.459807	0.717042	0.517685	0.604502	0.884244	0.530547	0.755627
OR6T1	NM_001005187	0.73955	0.790997	0.376206	0.437299	0.125402	0.954984	0.5209	0.993569	0.553055	0.96463
OR6X1	NM_001005188	0.890675	0.906752	0.842444	0.884244	0.572347	0.826367	0.459807	0.440514	0.440514	0.437299
OR6Y1	NM_001005189	0.73955	0.430868	0.498392	0.270096	0.92283	0.987138	0.877814	0.967846	0.765273	0.954984
OR7A10	NM_001005190	0.890675	0.848875	0.106109	0.0803859	0.819936	0.765273	0.839228	0.66881	0.771704	0.620579
OR7D4	NM_001005191	0.073955	0.0900322	0.655949	0.829582	0.900322	0.202572	0.797428	0.21865	0.800643	0.254019
OR7G1	NM_001005192	0.536977	0.234727	0.684887	0.504823	0.37299	0.491961	0.713826	0.755627	0.578778	0.803859
OR7G2	NM_001005193	0.983923	0.906752	0.446945	0.401929	0.376206	0.736334	0.205788	0.742765	0.237942	0.729904
OR8A1	NM_001005194	0.893891	0.967846	0.0418006	0.0675241	0.286174	0.231511	0.292605	0.196141	0.382637	0.192926
OR8B12	NM_001005195	0.562701	0.675241	0.768489	0.836013	0.414791	0.305466	0.369775	0.266881	0.495177	0.446945
OR8B4	NM_001005196	0.0128617	0.0385852	0.308682	0.553055	0.59164	0.160772	0.778135	0.453376	0.745981	0.66881
OR8D4	NM_001005197	0.0418006	0.0096463	0.514469	0.729904	0.700965	0.787781	0.549839	0.900322	0.347267	0.92283
OR8G5	NM_001005198	0.787781	0.755627	0.681672	0.543408	0.604502	0.475884	0.598071	0.282958	0.411576	0.154341
OR8H1	NM_001005199	0.70418	0.906752	0.630225	0.598071	0.324759	0.311897	0.356913	0.437299	0.524116	0.40836
OR8H2	NM_001005200	0.868167	0.771704	0.228296	0.437299	0.78135	0.141479	0.620579	0.0643087	0.720257	0.0578778
OR8H3	NM_001005201	0.807074	0.662379	0.511254	0.385852	0.469453	0.543408	0.549839	0.565916	0.340836	0.594855
OR8K3	NM_001005202	0.405145	0.501608	0.540193	0.665595	0.572347	0.729904	0.151125	0.88746	0.340836	0.945338
OR8S1	NM_001005203	0.437299	0.4791	0.311897	0.138264	0.0900322	0.62701	0.109325	0.77492	0.138264	0.861736
OR8U1	NM_001005204	0.62701	0.672026	0.308682	0.427653	0.163987	0.807074	0.151125	0.736334	0.167203	0.617363
OR8J1	NM_001005205	0.790997	0.787781	0.0578778	0.102894	0.102894	0.546624	0.135048	0.778135	0.279743	0.855305
TRIM37	NM_001005207	0.913183	0.768489	0.176849	0.109325	0.0771704	0.369775	0.0643087	0.353698	0.0546624	0.311897
TMEM198	NM_001005209	0.292605	0.437299	0.440514	0.337621	0.765273	0.871383	0.643087	0.723473	0.495177	0.565916
LRRC55	NM_001005210	0.270096	0.244373	0.022508	0.18328	0.450161	0.160772	0.649518	0.565916	0.437299	0.559486
OR9I1	NM_001005211	0.141479	0.192926	0.202572	0.598071	0.234727	0.85209	0.398714	0.967846	0.4791	0.96463
OR9Q1	NM_001005212	0.141479	0.160772	0.022508	0.0160772	0.864952	0.257235	0.839228	0.257235	0.874598	0.186495
LRRC52	NM_001005214	0.237942	0.37299	0.858521	0.88746	0.125402	0.321543	0.0932476	0.279743	0.125402	0.475884
OR2J3	NM_001005216	0.392283	0.369775	0.263666	0.389068	0.414791	0.270096	0.424437	0.466238	0.382637	0.4791
OR5B21	NM_001005218	0.199357	0.14791	0.0900322	0.311897	0.620579	0.501608	0.392283	0.726688	0.302251	0.839228
OR4F29	NM_001005221	0.160772	0.292605	0.0192926	0.0900322	0.446945	0.430868	0.549839	0.66881	0.540193	0.491961
OR2B3	NM_001005226	0.231511	0.385852	0.636656	0.472669	0.733119	0.578778	0.588424	0.92926	0.559486	0.974277
OR1L3	NM_001005234	0.160772	0.157556	0.485531	0.553055	0.530547	0.286174	0.681672	0.633441	0.562701	0.562701
OR1L4	NM_001005235	0.758842	0.607717	0.501608	0.807074	0.340836	0.176849	0.398714	0.337621	0.562701	0.363344
OR1L1	NM_001005236	0.565916	0.546624	0.44373	0.459807	0.514469	0.517685	0.369775	0.437299	0.427653	0.562701
OR51G1	NM_001005237	0.874598	0.749196	0.37299	0.858521	0.81672	0.948553	0.559486	0.906752	0.401929	0.845659
OR51G2	NM_001005238	0.713826	0.742765	0.418006	0.649518	0.665595	0.14791	0.77492	0.0096463	0.787781	0.00643087
OR11H1	NM_001005239	0.501608	0.607717	0.765273	0.736334	0.318328	0.553055	0.427653	0.662379	0.434084	0.662379
OR4F17	NM_001005240	0.405145	0.350482	0.598071	0.864952	0.610932	0.160772	0.678457	0.073955	0.4791	0.0353698
OR4N4	NM_001005241	0.726688	0.607717	0.913183	0.938907	0.903537	0.421222	0.800643	0.334405	0.633441	0.212219
OR9K2	NM_001005243	0.40836	0.273312	0.356913	0.205788	0.427653	0.202572	0.427653	0.40836	0.418006	0.347267
OR5M11	NM_001005245	0.758842	0.463023	0.33119	0.398714	0.762058	0.122186	0.549839	0.26045	0.405145	0.395498
OR4C12	NM_001005270	0.0514469	0.0160772	0.327974	0.646302	0.572347	0.655949	0.553055	0.745981	0.559486	0.562701
CHD3	NM_001005271	0.0675241	0.0900322	0.826367	0.884244	0.0707395	0.160772	0.244373	0.186495	0.302251	0.279743
OR4A5	NM_001005272	0.707395	0.594855	0.758842	0.884244	0.909968	0.459807	0.961415	0.511254	0.897106	0.594855
OR4A16	NM_001005274	0.881029	0.893891	0.630225	0.356913	0.424437	0.305466	0.192926	0.186495	0.173633	0.186495
OR4A15	NM_001005275	0.0836013	0.0900322	0.601286	0.890675	0.102894	0.450161	0.170418	0.562701	0.0546624	0.707395
OR2AE1	NM_001005276	0.247588	0.327974	0.575563	0.598071	0.40836	0.565916	0.504823	0.983923	0.697749	0.395498
OR6N2	NM_001005278	0.588424	0.723473	0.790997	0.877814	0.176849	0.536977	0.270096	0.0868167	0.360129	0.0578778
OR6K2	NM_001005279	0.559486	0.720257	0.643087	0.652733	0.588424	0.186495	0.643087	0.0321543	0.559486	0.0128617
OR10A7	NM_001005280	0.141479	0.0900322	0.389068	0.395498	0.440514	0.141479	0.569132	0.0257235	0.530547	0.022508
OR6B1	NM_001005281	0.160772	0.0803859	0.649518	0.504823	0.958199	0.977492	0.864952	0.871383	0.794212	0.803859
OR5M8	NM_001005282	0.807074	0.684887	0.212219	0.289389	0.909968	0.270096	0.935691	0.62701	0.884244	0.678457
OR9Q2	NM_001005283	0.270096	0.231511	0.601286	0.694534	0.919614	0.762058	0.726688	0.421222	0.569132	0.495177
OR9G4	NM_001005284	0.279743	0.151125	0.073955	0.0707395	0.630225	0.0160772	0.569132	0.0321543	0.540193	0.0257235
OR2AT4	NM_001005285	0.385852	0.369775	0.684887	0.62701	0.569132	0.160772	0.826367	0.437299	0.916399	0.382637
OR6F1	NM_001005286	0.356913	0.340836	0.440514	0.250804	0.453376	0.681672	0.5209	0.546624	0.652733	0.466238
OR2A1	NM_001005287	0.575563	0.569132	0.228296	0.18328	0.710611	0.562701	0.829582	0.266881	0.688103	0.318328
OR51I1	NM_001005288	0.173633	0.324759	0.0192926	0.154341	0.717042	0.717042	0.733119	0.44373	0.874598	0.469453
OR52H1	NM_001005289	0.749196	0.858521	0.0868167	0.305466	0.903537	0.382637	0.861736	0.254019	0.832797	0.244373
OR5AK2	NM_001005323	0.395498	0.646302	0.308682	0.247588	0.102894	0.321543	0.196141	0.421222	0.160772	0.4791
OR10V1	NM_001005324	0.778135	0.868167	0.890675	0.92283	0.62701	0.675241	0.530547	0.688103	0.421222	0.717042
OR6M1	NM_001005325	0.974277	0.977492	0.581994	0.321543	0.684887	0.508039	0.88746	0.379421	0.823151	0.234727
OR4F6	NM_001005326	0.88746	0.662379	0.270096	0.186495	0.434084	0.356913	0.189711	0.289389	0.14791	0.405145
OR6K3	NM_001005327	0.173633	0.0868167	0.427653	0.713826	0.44373	0.0932476	0.5209	0.0353698	0.488746	0.0128617
OR2A7	NM_001005328	0.832797	0.906752	0.440514	0.598071	0.819936	0.0771704	0.836013	0.0578778	0.800643	0.0482315
OR51A4	NM_001005329	0.829582	0.717042	0.717042	0.858521	0.96463	0.398714	0.742765	0.475884	0.826367	0.459807
MAGED1	NM_001005332	0.308682	0.356913	0.575563	0.826367	0.569132	0.398714	0.836013	0.588424	0.765273	0.562701
HNRNPL	NM_001005335	0.308682	0.356913	0.974277	0.916399	0.318328	0.379421	0.401929	0.858521	0.974277	0.62701
OR5H1	NM_001005338	0.167203	0.434084	0.971061	0.987138	0.893891	0.659164	0.733119	0.726688	0.263666	0.70418
RGS10	NM_001005339	0.102894	0.0836013	0.385852	0.459807	0.247588	0.398714	0.0900322	0.401929	0.0643087	0.347267
AK4	NM_001005353	0.897106	0.884244	0.0321543	0.151125	0.472669	0.0771704	0.369775	0.254019	0.299035	0.289389
POTEA	NM_001005365	0.517685	0.578778	0.607717	0.55627	0.167203	0.398714	0.350482	0.710611	0.22508	0.733119
KDM2B	NM_001005366	0.919614	0.92926	0.800643	0.88746	0.472669	0.729904	0.366559	0.733119	0.382637	0.77492
ZNF32	NM_001005368	0.0321543	0.0096463	0.765273	0.762058	0.33119	0.0321543	0.446945	0.0128617	0.546624	0.0128617
MTIF2	NM_001005369	0.826367	0.906752	0.549839	0.299035	0.440514	0.745981	0.401929	0.868167	0.427653	0.819936
LRSAM1	NM_001005374	0.916399	0.913183	0.311897	0.553055	0.945338	0.655949	0.938907	0.610932	0.983923	0.572347
PLAUR	NM_001005376	0.62701	0.73955	0.125402	0.37299	0.205788	0.356913	0.29582	0.389068	0.299035	0.485531
YPEL2	NM_001005404	0.70418	0.575563	0.893891	0.803859	0.340836	0.675241	0.5209	0.215434	0.649518	0.212219
KRTAP5-11	NM_001005405	0.0900322	0.0418006	0.55627	0.73955	0.601286	0.655949	0.517685	0.488746	0.430868	0.411576
B4GALT2	NM_001005417	0.536977	0.212219	0.575563	0.385852	0.376206	0.803859	0.44373	0.723473	0.4791	0.617363
EBF3	NM_001005463	0.890675	0.504823	0.954984	0.916399	0.4791	0.935691	0.549839	0.688103	0.578778	0.424437
OR10G3	NM_001005465	0.784566	0.807074	0.270096	0.498392	0.614148	0.498392	0.536977	0.221865	0.411576	0.212219
OR10G2	NM_001005466	0.466238	0.485531	0.115756	0.231511	0.401929	0.59164	0.141479	0.604502	0.14791	0.527331
OR8B3	NM_001005467	0.215434	0.324759	0.807074	0.675241	0.581994	0.839228	0.5209	0.980707	0.488746	0.993569
OR8B2	NM_001005468	0.736334	0.807074	0.485531	0.639871	0.427653	0.29582	0.459807	0.617363	0.382637	0.758842
OR5B3	NM_001005469	0.562701	0.446945	0.0932476	0.109325	0.234727	0.334405	0.0932476	0.527331	0.0643087	0.665595
OR4B1	NM_001005470	0.327974	0.488746	0.44373	0.543408	0.0128617	0.807074	0.0803859	0.726688	0.202572	0.749196
OR2T6	NM_001005471	0.884244	0.665595	0.0868167	0.186495	0.765273	0.446945	0.446945	0.588424	0.353698	0.588424
PLCXD3	NM_001005473	0.884244	0.990354	0.980707	0.803859	0.903537	0.530547	0.691318	0.601286	0.688103	0.749196
NFKBIZ	NM_001005474	0.874598	0.803859	0.572347	0.594855	0.832797	0.983923	0.758842	0.871383	0.77492	0.88746
OR5H6	NM_001005479	0	0.0096463	0.186495	0.37299	0.845659	0.646302	0.913183	0.967846	0.88746	0.983923
OR2A2	NM_001005480	0.73955	0.893891	0.636656	0.581994	0.903537	0.803859	0.938907	0.884244	0.884244	0.855305
OR5H2	NM_001005482	0.363344	0.308682	0.308682	0.398714	0.122186	0.575563	0.199357	0.559486	0.311897	0.62701
OR4K5	NM_001005483	0.0578778	0.241158	0.578778	0.803859	0.713826	0.543408	0.900322	0.398714	0.88746	0.469453
OR4F5	NM_001005484	0.790997	0.662379	0.575563	0.790997	0.800643	0.77492	0.884244	0.935691	0.903537	0.871383
OR4K15	NM_001005486	0.662379	0.787781	0.170418	0.366559	0.614148	0.710611	0.672026	0.463023	0.864952	0.4791
OR13G1	NM_001005487	0.196141	0.356913	0.565916	0.636656	0.909968	0.356913	0.884244	0.44373	0.951768	0.562701
OR5B17	NM_001005489	0.546624	0.138264	0.228296	0.40836	0.466238	0.826367	0.517685	0.88746	0.643087	0.96463
OR6C74	NM_001005490	0.717042	0.530547	0.614148	0.604502	0.903537	0.163987	0.919614	0.398714	0.916399	0.311897
OR10AG1	NM_001005491	0.787781	0.807074	0.630225	0.270096	0.614148	0.29582	0.70418	0.517685	0.688103	0.495177
OR5J2	NM_001005492	0.62701	0.504823	0.536977	0.398714	0.189711	0.450161	0.366559	0.463023	0.488746	0.572347
OR6C6	NM_001005493	0.639871	0.672026	0.491961	0.205788	0.44373	0.993569	0.286174	0.974277	0.363344	0.974277
OR6C4	NM_001005494	0.405145	0.491961	0.392283	0.427653	0.752412	0.623794	0.495177	0.694534	0.649518	0.845659
OR2T3	NM_001005495	0.189711	0.360129	0.524116	0.0353698	0.446945	0.311897	0.617363	0.405145	0.662379	0.572347
OR5D16	NM_001005496	0.144695	0.102894	0.263666	0.231511	0.453376	0.710611	0.418006	0.594855	0.517685	0.617363
OR6C75	NM_001005497	0.948553	0.967846	0.842444	0.758842	0.919614	0.414791	0.913183	0.659164	0.794212	0.572347
RHBDF2	NM_001005498	0.546624	0.395498	0.228296	0.167203	0.736334	0.363344	0.482315	0.282958	0.604502	0.469453
OR6C70	NM_001005499	0.144695	0.450161	0.55627	0.241158	0.40836	0.646302	0.302251	0.832797	0.430868	0.826367
OR4M1	NM_001005500	0.983923	0.987138	0.0192926	0.00321543	0.292605	0.948553	0.5209	0.971061	0.540193	0.977492
OR4K2	NM_001005501	0.864952	0.643087	0.758842	0.88746	0.710611	0.710611	0.836013	0.713826	0.884244	0.70418
OR11G2	NM_001005503	0.411576	0.659164	0.446945	0.713826	0.234727	0.141479	0.29582	0.389068	0.379421	0.379421
OR4F21	NM_001005504	0.697749	0.594855	0.85209	0.633441	0.604502	0.459807	0.5209	0.954984	0.446945	0.945338
OR4A47	NM_001005512	0.758842	0.729904	0.0160772	0.0160772	0.392283	0.305466	0.299035	0.282958	0.244373	0.151125
OR4C45	NM_001005513	0.440514	0.463023	0.681672	0.864952	0.0675241	0.961415	0.0385852	0.829582	0.0160772	0.726688
OR5H14	NM_001005514	0.614148	0.659164	0.511254	0.379421	0.427653	0.826367	0.0803859	0.967846	0.138264	0.900322
OR5H15	NM_001005515	0.141479	0.5209	0.00643087	0.0096463	0.418006	0.305466	0.601286	0.389068	0.524116	0.450161
OR5K3	NM_001005516	0.151125	0.353698	0.906752	0.639871	0.0482315	0.70418	0.286174	0.630225	0.418006	0.540193
OR5K4	NM_001005517	0.102894	0.0643087	0.0643087	0.270096	0.819936	0.344051	0.646302	0.163987	0.707395	0.141479
OR6C65	NM_001005518	0.315113	0.363344	0.569132	0.581994	0.819936	0.0868167	0.726688	0.154341	0.652733	0.154341
OR6C68	NM_001005519	0.807074	0.906752	0.0321543	0.40836	0.655949	0.945338	0.636656	0.996785	0.421222	0.974277
OR2T8	NM_001005522	0.778135	0.745981	0.392283	0.167203	0.231511	0.675241	0.302251	0.389068	0.315113	0.327974
OR5B2	NM_001005566	0.144695	0.0803859	0.427653	0.536977	0.688103	0.382637	0.826367	0.717042	0.893891	0.688103
OR51B5	NM_001005567	0.363344	0.360129	0.485531	0.472669	0.163987	0.0771704	0.160772	0.221865	0.263666	0.321543
ITGB4	NM_001005619	0.270096	0.270096	0.639871	0.498392	0.0385852	0.138264	0.118971	0.0868167	0.244373	0.128617
FPR2	NM_001005738	0.758842	0.871383	0.228296	0.282958	0.733119	0.488746	0.697749	0.276527	0.713826	0.180064
GBA	NM_001005742	0.662379	0.392283	0.308682	0.55627	0.623794	0.450161	0.549839	0.829582	0.401929	0.819936
NUMB	NM_001005744	0.40836	0.282958	0.401929	0.125402	0.893891	0.0900322	0.961415	0.0321543	0.562701	0.0160772
CACNB4	NM_001005746	0.655949	0.546624	0.376206	0.257235	0.819936	0.790997	0.926045	0.440514	0.913183	0.363344
CACNB4	NM_001005747	0.308682	0.0836013	0.958199	0.938907	0.44373	0.4791	0.723473	0.890675	0.916399	0.794212
FAM21A	NM_001005751	0.967846	0.913183	0.427653	0.308682	0.418006	0.180064	0.549839	0.176849	0.466238	0.160772
GJB3	NM_001005752	0.832797	0.639871	0.778135	0.810289	0.189711	0.022508	0.0932476	0.157556	0.109325	0.212219
HAO2	NM_001005783	0.562701	0.771704	0.778135	0.643087	0.427653	0.765273	0.401929	0.784566	0.540193	0.787781
DAZ2	NM_001005785	0.337621	0.398714	0.758842	0.729904	0.498392	0.241158	0.491961	0.157556	0.488746	0.115756
ZNF835	NM_001005850	0.826367	0.848875	0.733119	0.794212	0.903537	0.321543	0.88746	0.180064	0.864952	0.122186
ZNF780B	NM_001005851	0.662379	0.906752	0.347267	0.633441	0.472669	0.543408	0.289389	0.700965	0.247588	0.797428
OR6B2	NM_001005853	0.85209	0.784566	0.77492	0.617363	0.832797	0.315113	0.826367	0.157556	0.823151	0.173633
ATP8B2	NM_001005855	0.758842	0.881029	0.575563	0.630225	0.292605	0.501608	0.221865	0.540193	0.308682	0.633441
IP6K2	NM_001005909	0.488746	0.215434	0.4791	0.366559	0.909968	0.466238	0.938907	0.536977	0.974277	0.337621
SEMA3B	NM_001005914	0.562701	0.189711	0.176849	0.321543	0.62701	0.549839	0.688103	0.562701	0.55627	0.755627
ERBB3	NM_001005915	0.848875	0.832797	0.581994	0.643087	0.398714	0.813505	0.379421	0.935691	0.511254	0.96463
JMJD8	NM_001005920	0.848875	0.990354	0.871383	0.919614	0.691318	0.729904	0.504823	0.450161	0.437299	0.565916
KRTAP5-1	NM_001005922	0.974277	0.987138	0.903537	0.437299	0.594855	0.85209	0.723473	0.742765	0.675241	0.633441
RPS3A	NM_001006	0.0514469	0.0546624	0.0160772	0.154341	0.0160772	0.861736	0.0771704	0.655949	0.157556	0.549839
HMCES	NM_001006109	0.73955	0.861736	0.572347	0.347267	0.572347	0.163987	0.466238	0.700965	0.347267	0.85209
IP6K1	NM_001006115	0.803859	0.858521	0.37299	0.398714	0.832797	0.466238	0.92283	0.0643087	0.874598	0.0160772
RBMY1J	NM_001006117	0.527331	0.401929	0.282958	0.549839	0.726688	0.212219	0.758842	0.244373	0.707395	0.237942
RBMY1B	NM_001006121	0.948553	0.945338	0.70418	0.864952	0.122186	0.398714	0.106109	0.482315	0.14791	0.389068
LRRC37A2	NM_001006607	0.720257	0.395498	0.713826	0.414791	0.527331	0.77492	0.594855	0.726688	0.636656	0.639871
SIAH1	NM_001006610	0.623794	0.620579	0.932476	0.96463	0.414791	0.893891	0.598071	0.938907	0.636656	0.88746
PDPN	NM_001006625	0.533762	0.607717	0.819936	0.762058	0.157556	0.488746	0.430868	0.900322	0.601286	0.945338
CHRM2	NM_001006626	0.784566	0.752412	0.92283	0.675241	0.437299	0.247588	0.755627	0.308682	0.765273	0.37299
CHRM2	NM_001006627	0.916399	0.807074	0.70418	0.771704	0.405145	0.675241	0.344051	0.610932	0.282958	0.66881
CHRM2	NM_001006628	0.649518	0.662379	0.263666	0.414791	0.877814	0.488746	0.903537	0.900322	0.945338	0.96463
GTDC1	NM_001006636	0.0257235	0.0546624	0.617363	0.92283	0.961415	0.482315	0.990354	0.771704	0.96463	0.861736
TCEAL1	NM_001006640	0.344051	0.308682	0.540193	0.646302	0.482315	0.935691	0.350482	0.78135	0.170418	0.598071
SLC25A25	NM_001006641	0.131833	0.073955	0.379421	0.289389	0.131833	0.807074	0.266881	0.128617	0.231511	0.0707395
FAM149A	NM_001006655	0.903537	0.977492	0.186495	0.652733	0.549839	0.610932	0.401929	0.755627	0.305466	0.688103
RPS6KA1	NM_001006665	0.315113	0.636656	0.974277	0.4791	0.77492	0.0900322	0.549839	0.247588	0.745981	0.250804
SPIN2B	NM_001006683	0.363344	0.450161	0.0353698	0.289389	0.672026	0.247588	0.649518	0.0096463	0.652733	0.0096463
RPS6KA2	NM_001006932	0.810289	0.78135	0.897106	0.572347	0.369775	0.292605	0.395498	0.282958	0.347267	0.247588
TCEAL6	NM_001006938	0.974277	0.987138	0.794212	0.44373	0.337621	0.85209	0.29582	0.948553	0.466238	0.900322
LRRC18	NM_001006939	0.4791	0.14791	0.385852	0.4791	0.620579	0.347267	0.189711	0.736334	0.0643087	0.768489
ALG3	NM_001006941	0.302251	0.215434	0.585209	0.803859	0.115756	0.829582	0.157556	0.942122	0.257235	0.900322
SDC1	NM_001006946	0.617363	0.66881	0.5209	0.598071	0.604502	0.0289389	0.257235	0.167203	0.379421	0.163987
RPS4X	NM_001007	0.0128617	0.0257235	0.649518	0.488746	0.427653	0.154341	0.299035	0.340836	0.192926	0.546624
ATN1	NM_001007026	0.131833	0.167203	0.5209	0.543408	0.437299	0.842444	0.257235	0.954984	0.186495	0.977492
CLEC6A	NM_001007033	0.958199	0.659164	0.176849	0.366559	0.819936	0.202572	0.971061	0.163987	0.987138	0.157556
RPL32	NM_001007074	0.14791	0.128617	0.659164	0.903537	0.511254	0.398714	0.472669	0.270096	0.482315	0.305466
RESP18	NM_001007089	0.0418006	0.0836013	0.919614	0.884244	0.376206	0.202572	0.299035	0.379421	0.279743	0.405145
C8orf48	NM_001007090	0.59164	0.733119	0.871383	0.974277	0.832797	0.482315	0.755627	0.389068	0.762058	0.321543
ZNF37A	NM_001007094	0.154341	0.321543	0.684887	0.819936	0.327974	0.0289389	0.430868	0.096463	0.569132	0.144695
NTRK2	NM_001007097	0.70418	0.659164	0.893891	0.819936	0.466238	0.826367	0.758842	0.938907	0.790997	0.803859
SCP2	NM_001007100	0.848875	0.562701	0.347267	0.385852	0.630225	0.569132	0.601286	0.633441	0.488746	0.66881
ZNF484	NM_001007101	0.199357	0.369775	0.106109	0.321543	0.66881	0.22508	0.752412	0.463023	0.649518	0.469453
LKAAEAR1	NM_001007125	0.890675	0.948553	0.765273	0.868167	0.868167	0.903537	0.807074	0.633441	0.633441	0.688103
IGF2	NM_001007139	0.160772	0.215434	0.733119	0.713826	0.559486	0.279743	0.636656	0.482315	0.765273	0.475884
IGIP	NM_001007189	0.0836013	0.125402	0.697749	0.858521	0.903537	0.694534	0.938907	0.0932476	0.864952	0.0385852
CACYBP	NM_001007214	0.900322	0.893891	0.581994	0.472669	0.604502	0.855305	0.73955	0.942122	0.434084	0.945338
CARD17	NM_001007232	0.073955	0.186495	0.569132	0.736334	0.974277	0.803859	0.993569	0.562701	0.993569	0.424437
ERCC8	NM_001007233	0.790997	0.881029	0.681672	0.884244	0.459807	0.215434	0.508039	0.0546624	0.620579	0.0675241
IGSF3	NM_001007237	0.29582	0.192926	0.906752	0.681672	0.848875	0.681672	0.62701	0.85209	0.652733	0.893891
ZNF599	NM_001007248	0.102894	0.096463	0.453376	0.643087	0.530547	0.221865	0.768489	0.334405	0.832797	0.327974
OR8G2	NM_001007249	0.315113	0.4791	0.0321543	0.231511	0.205788	0.163987	0.527331	0.173633	0.488746	0.337621
ERV3-1	NM_001007253	0.209003	0.241158	0.485531	0.697749	0.572347	0.450161	0.675241	0.726688	0.524116	0.881029
PRDM2	NM_001007257	0.00321543	0.00321543	0.421222	0.954984	0.614148	0.501608	0.790997	0.717042	0.893891	0.633441
SETD4	NM_001007261	0.491961	0.710611	0.630225	0.771704	0	0.839228	0.00643087	0.508039	0.022508	0.273312
DUSP13	NM_001007271	0.405145	0.353698	0.92926	0.884244	0.160772	0.22508	0.607717	0.186495	0.546624	0.205788
TRPM3	NM_001007471	0.144695	0.138264	0.022508	0.192926	0.434084	0.807074	0.485531	0.620579	0.491961	0.572347
F8A2	NM_001007523	0	0.00321543	0.022508	0.996785	0.0096463	0.0096463	0	0.0160772	0.00643087	0.0257235
F8A3	NM_001007524	0.874598	0.755627	0.630225	0.514469	0.446945	0.800643	0.106109	0.286174	0.0643087	0.215434
NWD1	NM_001007525	0.102894	0.196141	0.311897	0.585209	0.819936	0.302251	0.864952	0.176849	0.765273	0.186495
LMBRD2	NM_001007527	0.697749	0.729904	0.369775	0.37299	0.694534	0.0289389	0.720257	0.0096463	0.768489	0.0128617
CDRT15	NM_001007530	0.559486	0.559486	0.55627	0.601286	0.437299	0.893891	0.495177	0.881029	0.562701	0.900322
NKAPL	NM_001007531	0.697749	0.292605	0.755627	0.504823	0.0836013	0.897106	0.157556	0.954984	0.244373	0.92283
STH	NM_001007532	0.160772	0.0321543	0.630225	0.736334	0.340836	0.729904	0.363344	0.884244	0.334405	0.855305
PPP1R27	NM_001007533	0.893891	0.633441	0.427653	0.643087	0.286174	0.141479	0.157556	0.0675241	0.0707395	0.180064
C3orf56	NM_001007534	0.247588	0.167203	0.909968	0.273312	0.466238	0.353698	0.495177	0.292605	0.488746	0.491961
C1QTNF9B	NM_001007537	0.784566	0.440514	0.308682	0.617363	0.0192926	0.501608	0	0.85209	0.00643087	0.92283
SHISA2	NM_001007538	0.59164	0.688103	0.607717	0.877814	0.44373	0.578778	0.475884	0.88746	0.353698	0.845659
CDHR4	NM_001007540	0.768489	0.906752	0.324759	0.221865	0.916399	0.996785	0.733119	0.974277	0.794212	0.897106
C1orf186	NM_001007544	0.78135	0.729904	0.861736	0.749196	0.572347	0.302251	0.688103	0.610932	0.684887	0.572347
IRGQ	NM_001007561	0.832797	0.906752	0.73955	0.784566	0.418006	0.578778	0.649518	0.971061	0.77492	0.983923
IGFBPL1	NM_001007563	0.868167	0.913183	0.0707395	0.205788	0.427653	0.823151	0.395498	0.790997	0.456592	0.778135
TFG	NM_001007565	0.755627	0.659164	0.401929	0.37299	0.0675241	0.996785	0.353698	0.980707	0.617363	0.942122
C2CD4B	NM_001007595	0.733119	0.633441	0.482315	0.459807	0.401929	0.961415	0.546624	0.983923	0.44373	0.996785
NTRK1	NM_001007792	0.115756	0.192926	0.289389	0.366559	0	0.508039	0	0.726688	0.0450161	0.729904
CEPT1	NM_001007794	0.491961	0.533762	0.286174	0.434084	0.604502	0.347267	0.318328	0.536977	0.562701	0.598071
RPS4Y1	NM_001008	0.778135	0.974277	0.765273	0.842444	0.286174	0.630225	0.0803859	0.376206	0.0546624	0.340836
COA5	NM_001008215	0.848875	0.96463	0.379421	0.0257235	0.614148	0.974277	0.826367	0.662379	0.675241	0.700965
GALE	NM_001008216	0.192926	0.199357	0.369775	0.321543	0.382637	0.826367	0.678457	0.826367	0.652733	0.733119
AMY1B	NM_001008218	0.289389	0.292605	0.282958	0.463023	0.527331	0.308682	0.546624	0.257235	0.578778	0.247588
AMY1C	NM_001008219	0.662379	0.81672	0.231511	0.305466	0.614148	0.511254	0.151125	0.398714	0.0675241	0.344051
CPLX2	NM_001008220	0.710611	0.4791	0.977492	0.858521	0.92283	0.807074	0.575563	0.66881	0.540193	0.598071
AMY1A	NM_001008221	0.495177	0.437299	0.202572	0.167203	0.463023	0.398714	0.369775	0.427653	0.244373	0.389068
ZDHHC9	NM_001008222	0.247588	0.485531	0.630225	0.688103	0.434084	0.620579	0.836013	0.900322	0.916399	0.713826
C1QL4	NM_001008223	0.131833	0.196141	0.630225	0.675241	0.501608	0.22508	0.559486	0.617363	0.40836	0.639871
UACA	NM_001008224	0.115756	0.125402	0.308682	0.138264	0.44373	0.231511	0.446945	0.273312	0.546624	0.254019
FAM154B	NM_001008226	0.315113	0.401929	0.308682	0.186495	0.819936	0.938907	0.758842	0.755627	0.559486	0.588424
TTC32	NM_001008237	0.614148	0.807074	0.170418	0.22508	0.614148	0.530547	0.70418	0.604502	0.652733	0.530547
TMEM89	NM_001008269	0.0514469	0.151125	0.228296	0.270096	0.446945	0.0418006	0.466238	0.0160772	0.353698	0.022508
SCXA	NM_001008271	0.78135	0.790997	0.55627	0.836013	0.845659	0.163987	0.636656	0.0289389	0.655949	0.0128617
TAGLN3	NM_001008273	0.231511	0.553055	0.0900322	0.160772	0.440514	0.980707	0.392283	0.92926	0.437299	0.903537
TRIM72	NM_001008274	0.598071	0.710611	0.305466	0.366559	0.623794	0.196141	0.286174	0.395498	0.192926	0.4791
CISD2	NM_001008388	0.369775	0.617363	0.864952	0.491961	0.96463	0.842444	0.971061	0.633441	0.974277	0.411576
CCDC73	NM_001008391	0.237942	0.0836013	0.565916	0.697749	0.466238	0.678457	0.649518	0.954984	0.649518	0.948553
C4orf46	NM_001008393	0.4791	0.572347	0.945338	0.971061	0.427653	0.196141	0.392283	0.62701	0.299035	0.752412
EID3	NM_001008394	0.205788	0.340836	0.302251	0.192926	0.411576	0.318328	0.392283	0.244373	0.254019	0.186495
LAMTOR4	NM_001008395	0.848875	0.832797	0.954984	0.736334	0.607717	0.247588	0.77492	0.289389	0.794212	0.398714
GPX8	NM_001008397	0.234727	0.0996785	0.871383	0.684887	0.234727	0.334405	0.286174	0.659164	0.241158	0.713826
ZNF761	NM_001008401	0.803859	0.395498	0.0675241	0.241158	0.903537	0.823151	0.70418	0.77492	0.524116	0.643087
BCAP29	NM_001008405	0.974277	0.987138	0.311897	0.40836	0.92283	0.807074	0.845659	0.536977	0.675241	0.475884
TTLL9	NM_001008409	0.974277	0.881029	0.0868167	0.414791	0.427653	0.836013	0.697749	0.855305	0.800643	0.77492
SLC41A3	NM_001008486	0.710611	0.646302	0.324759	0.221865	0.864952	0.807074	0.755627	0.755627	0.826367	0.495177
SLC41A3	NM_001008487	0.765273	0.729904	0.022508	0.0996785	0.620579	0.29582	0.73955	0.244373	0.713826	0.254019
ISX	NM_001008494	0.118971	0.228296	0.755627	0.829582	0.392283	0.948553	0.157556	0.681672	0.18328	0.784566
MXRA7	NM_001008528	0.951768	0.951768	0.942122	0.903537	0.186495	0.762058	0.321543	0.790997	0.385852	0.749196
TCHHL1	NM_001008536	0.0803859	0.0418006	0.498392	0.437299	0.257235	0.961415	0.151125	0.987138	0.0643087	0.974277
KIAA2022	NM_001008537	0.983923	0.987138	0.0643087	0.643087	0.385852	0.713826	0.228296	0.66881	0.308682	0.491961
SLC7A2	NM_001008539	0.549839	0.575563	0.55627	0.366559	0.623794	0.0643087	0.755627	0.096463	0.707395	0.163987
CXCR4	NM_001008540	0.665595	0.713826	0.327974	0.62701	0.913183	0.826367	0.954984	0.813505	0.913183	0.752412
MXI1	NM_001008541	0.607717	0.414791	0.517685	0.665595	0.909968	0.37299	0.893891	0.5209	0.977492	0.527331
TPST2	NM_001008566	0.598071	0.713826	0.37299	0.646302	0.0836013	0.459807	0.0385852	0.401929	0.0546624	0.234727
CCBL2	NM_001008661	0.231511	0.0836013	0.414791	0.321543	0.0096463	0.0900322	0.0385852	0.0257235	0.0546624	0.0096463
CST9	NM_001008693	0.315113	0.308682	0.684887	0.768489	0.893891	0.369775	0.755627	0.180064	0.778135	0.234727
THAP7	NM_001008695	0.530547	0.553055	0.0868167	0.0418006	0.466238	0.170418	0.369775	0.684887	0.379421	0.633441
CHAC2	NM_001008708	0.279743	0.115756	0.630225	0.858521	0.0514469	0.935691	0.199357	0.88746	0.395498	0.787781
CCDC147	NM_001008723	0.0418006	0.0643087	0.5209	0.681672	0.311897	0.29582	0.350482	0.524116	0.376206	0.501608
ZNF121	NM_001008727	0.916399	0.742765	0.176849	0.0418006	0.344051	0.803859	0.446945	0.954984	0.382637	0.974277
LOC401052	NM_001008737	0.790997	0.559486	0.549839	0.504823	0.437299	0.974277	0.758842	0.996785	0.951768	0.974277
C6orf226	NM_001008739	0.0900322	0.115756	0.450161	0.440514	0.903537	0.392283	0.919614	0.842444	0.903537	0.961415
TMCO2	NM_001008740	0.0996785	0.160772	0.115756	0.196141	0.250804	0.59164	0.154341	0.890675	0.209003	0.903537
SULT1C3	NM_001008743	0.292605	0.199357	0.327974	0.40836	0.85209	0.0900322	0.877814	0.270096	0.675241	0.450161
TDP1	NM_001008744	0.562701	0.424437	0.437299	0.826367	0.4791	0.405145	0.511254	0.382637	0.688103	0.392283
CTAGE15	NM_001008747	0.562701	0.424437	0.540193	0.504823	0.974277	0.948553	0.958199	0.40836	0.951768	0.456592
RAB19	NM_001008749	0.321543	0.324759	0.0868167	0.321543	0.614148	0.469453	0.807074	0.244373	0.659164	0.241158
FBXO47	NM_001008777	0.475884	0.33119	0.180064	0.167203	0.276527	0.871383	0.192926	0.765273	0.189711	0.70418
SPDYC	NM_001008778	0.70418	0.607717	0.565916	0.324759	0.694534	0.842444	0.688103	0.942122	0.66881	0.958199
SPDYA	NM_001008779	0.710611	0.684887	0.228296	0.427653	0.620579	0.855305	0.549839	0.790997	0.620579	0.66881
FAT3	NM_001008781	0.311897	0.160772	0.450161	0.675241	0.614148	0.418006	0.826367	0.845659	0.884244	0.900322
SLC35D3	NM_001008783	0.73955	0.893891	0.411576	0.366559	0.623794	0.897106	0.315113	0.742765	0.376206	0.688103
CUL4A	NM_001008895	0.0546624	0.189711	0.186495	0.536977	0.717042	0.244373	0.527331	0.0836013	0.55627	0.0546624
STK16	NM_001008910	0.318328	0.421222	0.446945	0.752412	0.665595	0.652733	0.559486	0.832797	0.604502	0.62701
CKAP5	NM_001008938	0.665595	0.37299	0.0707395	0.279743	0.0868167	0.163987	0.176849	0.0707395	0.244373	0.0675241
RPS5	NM_001009	0.733119	0.543408	0.0385852	0.0900322	0.66881	0.131833	0.829582	0.0546624	0.787781	0.0610932
ACSL6	NM_001009185	0.527331	0.533762	0.289389	0.167203	0.424437	0.0385852	0.180064	0.157556	0.254019	0.138264
PPP2CB	NM_001009552	0.308682	0.308682	0.684887	0.749196	0.546624	0.459807	0.604502	0.636656	0.530547	0.562701
MFAP3L	NM_001009554	0.610932	0.308682	0.0578778	0.102894	0.823151	0.819936	0.681672	0.437299	0.697749	0.353698
SH3D19	NM_001009555	0.160772	0.215434	0.308682	0.504823	0.832797	0.360129	0.771704	0.437299	0.659164	0.456592
SLCO1B7	NM_001009562	0.160772	0.241158	0.0868167	0.0771704	0.646302	0.22508	0.765273	0.263666	0.675241	0.286174
CDKL4	NM_001009565	0.209003	0.266881	0.565916	0.472669	0.530547	0.961415	0.209003	0.871383	0.173633	0.810289
SMPDL3B	NM_001009568	0.0321543	0.0418006	0.0160772	0.279743	0.0385852	0.157556	0.11254	0.0771704	0.0643087	0.0900322
HS3ST6	NM_001009606	0.758842	0.765273	0.96463	0.62701	0.424437	0.382637	0.106109	0.437299	0.0546624	0.459807
SLX4IP	NM_001009608	0.839228	0.881029	0.758842	0.807074	0.710611	0.488746	0.678457	0.59164	0.508039	0.768489
SPANXN3	NM_001009609	0.81672	0.610932	0.514469	0.73955	0.527331	0.157556	0.868167	0.276527	0.858521	0.347267
PRAMEF4	NM_001009611	0.803859	0.713826	0.601286	0.832797	0.366559	0.59164	0.135048	0.569132	0.0482315	0.749196
C20orf202	NM_001009612	0.385852	0.498392	0.44373	0.221865	0.363344	0.508039	0.466238	0.713826	0.649518	0.66881
SPANXN4	NM_001009613	0.610932	0.5209	0.871383	0.858521	0.581994	0.655949	0.678457	0.437299	0.688103	0.495177
SPANXN1	NM_001009614	0.926045	0.868167	0.308682	0.167203	0.401929	0.736334	0.511254	0.868167	0.485531	0.765273
SPANXN2	NM_001009615	0.900322	0.665595	0.0160772	0.0546624	0.517685	0.935691	0.70418	0.974277	0.610932	0.977492
SPANXN5	NM_001009616	0.826367	0.881029	0.92926	0.324759	0.0096463	0.842444	0.022508	0.305466	0.0546624	0.4791
LBX2	NM_001009812	0.868167	0.983923	0.948553	0.787781	0.903537	0.655949	0.829582	0.553055	0.823151	0.562701
BRD9	NM_001009877	0.649518	0.450161	0.755627	0.385852	0.926045	0.176849	0.990354	0.755627	0.974277	0.961415
KIAA0930	NM_001009880	0.662379	0.70418	0.0321543	0.0257235	0.254019	0.167203	0.546624	0.234727	0.5209	0.292605
C12orf29	NM_001009894	0.270096	0.125402	0.270096	0.598071	0	0.405145	0.00321543	0.463023	0.0546624	0.321543
KIAA2018	NM_001009899	0.758842	0.585209	0.440514	0.504823	0.700965	0.096463	0.672026	0.254019	0.745981	0.475884
B3GNTL1	NM_001009905	0.131833	0.21865	0.485531	0.864952	0.344051	0.247588	0.228296	0.180064	0.389068	0.135048
HRNR	NM_001009931	0.630225	0.771704	0.44373	0.337621	0.115756	0.511254	0.0385852	0.623794	0.0192926	0.659164
DNASE1L1	NM_001009933	0.948553	0.893891	0.607717	0.85209	0.620579	0.826367	0.614148	0.790997	0.572347	0.839228
SEPTIN5	NM_001009939	0.0385852	0.215434	0.0353698	0.286174	0.665595	0.14791	0.73955	0.14791	0.790997	0.279743
ERMN	NM_001009959	0.363344	0.565916	0.620579	0.913183	0.0192926	0.192926	0	0.0353698	0	0.073955
C20orf194	NM_001009984	0.366559	0.44373	0.758842	0.836013	0.234727	0.59164	0.221865	0.411576	0.241158	0.495177
ZNF648	NM_001009992	0.0096463	0.0385852	0.643087	0.292605	0.0482315	0.292605	0.073955	0.257235	0.0546624	0.237942
FAM168B	NM_001009993	0.768489	0.881029	0.572347	0.688103	0.102894	0.356913	0.0675241	0.398714	0.0546624	0.360129
RIPPLY2	NM_001009994	0.0418006	0.0257235	0.485531	0.459807	0.819936	0.845659	0.839228	0.102894	0.861736	0.0160772
C10orf62	NM_001009997	0.508039	0.498392	0.125402	0.0418006	0.340836	0.0675241	0.401929	0.189711	0.421222	0.234727
RPS6	NM_001010	0.102894	0.0128617	0.511254	0.617363	0.954984	0.491961	0.900322	0.395498	0.617363	0.533762
ARHGAP28	NM_001010000	0.601286	0.897106	0.0675241	0.289389	0.733119	0.154341	0.755627	0.0128617	0.488746	0.0128617
IRAK1BP1	NM_001010844	0.511254	0.382637	0.958199	0.948553	0.472669	0.745981	0.350482	0.900322	0.363344	0.803859
SHE	NM_001010846	0.649518	0.530547	0.0707395	0.11254	0.0675241	0.00321543	0.163987	0.0096463	0.22508	0.0128617
LRRC38	NM_001010847	0.948553	0.96463	0.196141	0.0418006	0.913183	0.344051	0.900322	0.276527	0.839228	0.273312
ZNF766	NM_001010851	0.659164	0.459807	0.440514	0.55627	0.125402	0.0096463	0.196141	0.0096463	0.254019	0.00643087
CLVS2	NM_001010852	0.96463	0.96463	0.308682	0.475884	0.569132	0.205788	0.440514	0.315113	0.546624	0.347267
PM20D2	NM_001010853	0.0096463	0.0836013	0.0192926	0.337621	0.884244	0.318328	0.926045	0.128617	0.88746	0.122186
TTC7B	NM_001010854	0.575563	0.533762	0.864952	0.688103	0.614148	0.421222	0.511254	0.167203	0.649518	0.170418
PIK3R6	NM_001010855	0.196141	0.266881	0.311897	0.321543	0.176849	0.0803859	0.353698	0.315113	0.437299	0.33119
LELP1	NM_001010857	0.411576	0.491961	0.977492	0.96463	0.221865	0.893891	0.376206	0.881029	0.446945	0.942122
RNF187	NM_001010858	0.88746	0.884244	0.514469	0.713826	0.92283	0.842444	0.935691	0.954984	0.890675	0.88746
C22orf42	NM_001010859	0.0996785	0.0836013	0.491961	0.270096	0.102894	0.803859	0.350482	0.971061	0.553055	0.977492
SAMD15	NM_001010860	0.102894	0.0385852	0.659164	0.633441	0.903537	0.363344	0.88746	0.610932	0.903537	0.559486
SPIN3	NM_001010862	0.517685	0.662379	0.4791	0.829582	0.909968	0.726688	0.842444	0.871383	0.662379	0.913183
TMEM201	NM_001010866	0.115756	0.160772	0.106109	0.0868167	0.581994	0.488746	0.446945	0.749196	0.549839	0.749196
IBA57	NM_001010867	0.536977	0.421222	0.0868167	0.0418006	0.466238	0.37299	0.623794	0.700965	0.797428	0.855305
C6orf163	NM_001010868	0.234727	0.138264	0.990354	0.987138	0.466238	0.0900322	0.340836	0.382637	0.257235	0.434084
FAM83B	NM_001010872	0.707395	0.768489	0.234727	0.241158	0.0900322	0.305466	0.0450161	0.254019	0.0450161	0.254019
TSPO2	NM_001010873	0.884244	0.906752	0.0160772	0.0803859	0.836013	0.356913	0.678457	0.334405	0.713826	0.212219
TECRL	NM_001010874	0.974277	0.983923	0.974277	0.713826	0.81672	0.318328	0.549839	0.157556	0.540193	0.118971
SLC25A30	NM_001010875	0.874598	0.881029	0.604502	0.55627	0.530547	0.752412	0.536977	0.954984	0.514469	0.974277
TMEM244	NM_001010876	0.392283	0.511254	0.26045	0.22508	0.909968	0.819936	0.938907	0.92926	0.88746	0.877814
ZNF311	NM_001010877	0.430868	0.360129	0.639871	0.536977	0.0836013	0.85209	0.196141	0.967846	0.186495	0.916399
ZIK1	NM_001010879	0.96463	0.958199	0.55627	0.736334	0.411576	0.234727	0.302251	0.11254	0.282958	0.109325
ZNF780A	NM_001010880	0.675241	0.858521	0.909968	0.543408	0.376206	0.807074	0.356913	0.276527	0.247588	0.292605
C1orf167	NM_001010881	0.70418	0.450161	0.096463	0.321543	0.691318	0.546624	0.533762	0.874598	0.472669	0.913183
FAM102B	NM_001010883	0.562701	0.646302	0.659164	0.321543	0.900322	0.826367	0.980707	0.594855	0.967846	0.44373
CLPSL1	NM_001010886	0.340836	0.363344	0.688103	0.575563	0.14791	0.0868167	0.299035	0.138264	0.379421	0.073955
ACER2	NM_001010887	0.675241	0.655949	0.790997	0.427653	0.900322	0.344051	0.549839	0.311897	0.549839	0.212219
ZC3H12B	NM_001010888	0.237942	0.231511	0.0868167	0.209003	0.437299	0.29582	0.418006	0.617363	0.40836	0.437299
PRAMEF6	NM_001010889	0.710611	0.610932	0.498392	0.864952	0.427653	0.344051	0.286174	0.327974	0.405145	0.270096
SLC10A5	NM_001010893	0.475884	0.440514	0.778135	0.633441	0.909968	0.610932	0.681672	0.446945	0.324759	0.62701
ERCC6L2	NM_001010895	0.610932	0.527331	0.270096	0.0418006	0.903537	0.138264	0.176849	0.430868	0.157556	0.588424
SERP2	NM_001010897	0.974277	0.977492	0.360129	0.565916	0.893891	0.717042	0.92283	0.871383	0.916399	0.871383
SLC6A17	NM_001010898	0.279743	0.324759	0.485531	0.437299	0.900322	0.33119	0.73955	0.617363	0.55627	0.633441
C6orf222	NM_001010903	0.257235	0.4791	0.33119	0.221865	0.900322	0.742765	0.900322	0.85209	0.848875	0.839228
GLYATL3	NM_001010904	0.710611	0.662379	0.263666	0.231511	0.617363	0.659164	0.826367	0.170418	0.858521	0.118971
C6orf58	NM_001010905	0.0385852	0.0836013	0.270096	0.270096	0.440514	0.424437	0.630225	0.688103	0.578778	0.752412
NUGGC	NM_001010906	0.102894	0.102894	0.755627	0.40836	0.572347	0.768489	0.861736	0.257235	0.832797	0.186495
C1QL3	NM_001010908	0.154341	0.115756	0.44373	0.196141	0.543408	0.948553	0.672026	0.996785	0.543408	0.983923
MUC21	NM_001010909	0.385852	0.122186	0.517685	0.376206	0.623794	0.430868	0.424437	0.826367	0.385852	0.88746
CASC10	NM_001010911	0.405145	0.453376	0.440514	0.286174	0.501608	0.501608	0.491961	0.92926	0.421222	0.977492
C10orf120	NM_001010912	0.980707	0.987138	0.620579	0.675241	0.961415	0.369775	0.990354	0.170418	0.987138	0.0578778
PTPLAD2	NM_001010915	0.710611	0.70418	0.5209	0.807074	0.900322	0.790997	0.77492	0.790997	0.652733	0.720257
GOLGA7B	NM_001010917	0.495177	0.421222	0.37299	0.418006	0.900322	0.450161	0.88746	0.405145	0.900322	0.353698
FAM26F	NM_001010919	0.189711	0.340836	0.614148	0.713826	0.893891	0.488746	0.681672	0.659164	0.553055	0.578778
BCL2L15	NM_001010922	0.144695	0.241158	0.807074	0.958199	0.244373	0.826367	0.311897	0.871383	0.302251	0.787781
THEMIS	NM_001010923	0.292605	0.324759	0.5209	0.5209	0.62701	0.22508	0.559486	0.163987	0.562701	0.122186
FAM171A1	NM_001010924	0.893891	0.945338	0.77492	0.601286	0.903537	0.800643	0.954984	0.85209	0.913183	0.823151
HES5	NM_001010926	0.832797	0.881029	0.498392	0.787781	0.475884	0.733119	0.604502	0.742765	0.575563	0.803859
TIAM2	NM_001010927	0.768489	0.85209	0.980707	0.935691	0.945338	0.131833	0.987138	0.392283	0.92926	0.456592
TNK2	NM_001010938	0.607717	0.270096	0.974277	0.926045	0.903537	0.604502	0.877814	0.244373	0.92926	0.163987
LIPJ	NM_001010939	0.974277	0.974277	0.160772	0.299035	0.601286	0.694534	0.819936	0.861736	0.691318	0.92283
C9orf135	NM_001010940	0.598071	0.340836	0.421222	0.128617	0.832797	0.270096	0.736334	0.778135	0.578778	0.864952
CYP4A22	NM_001010969	0.868167	0.884244	0.22508	0.270096	0.707395	0.826367	0.459807	0.710611	0.327974	0.803859
SAMD13	NM_001010971	0.517685	0.199357	0.575563	0.807074	0.382637	0.717042	0.170418	0.916399	0.22508	0.974277
METTL21C	NM_001010977	0.414791	0.382637	0.581994	0.877814	0.893891	0.678457	0.938907	0.254019	0.951768	0.192926
C1orf189	NM_001010979	0.369775	0.18328	0.684887	0.665595	0.180064	0.646302	0.192926	0.771704	0.141479	0.88746
NCMAP	NM_001010980	0.974277	0.951768	0.501608	0.299035	0.684887	0.562701	0.575563	0.601286	0.450161	0.475884
IFIT1B	NM_001010987	0.96463	0.906752	0.92926	0.903537	0.434084	0.945338	0.286174	0.855305	0.209003	0.839228
RPS7	NM_001011	0.0096463	0.00321543	0.0257235	0.0289389	0.456592	0.495177	0.524116	0.932476	0.495177	0.938907
FYTTD1	NM_001011537	0.877814	0.749196	0.665595	0.688103	0.0932476	0.450161	0.353698	0.92926	0.395498	0.958199
MAGEA11	NM_001011544	0.897106	0.85209	0.617363	0.736334	0.736334	0.569132	0.652733	0.581994	0.652733	0.511254
MAGEA4	NM_001011548	0.231511	0.21865	0.73955	0.73955	0.324759	0.546624	0.37299	0.845659	0.263666	0.803859
MAGEA4	NM_001011549	0.0514469	0.0803859	0.427653	0.543408	0	0.131833	0	0.0482315	0	0.0996785
MAGEA4	NM_001011550	0.363344	0.282958	0.0578778	0.334405	0.549839	0.327974	0.344051	0.073955	0.517685	0.186495
SLC9A4	NM_001011552	0.662379	0.868167	0.0578778	0.180064	0.832797	0.569132	0.81672	0.935691	0.829582	0.932476
SLC13A3	NM_001011554	0.498392	0.469453	0.440514	0.321543	0.62701	0.334405	0.697749	0.636656	0.601286	0.633441
AR	NM_001011645	0.0096463	0.109325	0.85209	0.66881	0.437299	0.315113	0.33119	0.0321543	0.437299	0.0578778
TMEM44	NM_001011655	0.794212	0.279743	0.286174	0.649518	0.92283	0.0353698	0.836013	0.0160772	0.864952	0.0128617
CREB5	NM_001011666	0.974277	0.958199	0.286174	0.974277	0.601286	0.572347	0.0771704	0.832797	0.0128617	0.945338
MCCD1	NM_001011700	0.710611	0.839228	0.485531	0.672026	0.868167	0.466238	0.877814	0.508039	0.794212	0.485531
PNLIPRP3	NM_001011709	0.276527	0.109325	0.0707395	0.186495	0.845659	0.250804	0.639871	0.279743	0.540193	0.302251
NAA30	NM_001011713	0.826367	0.655949	0.176849	0.289389	0.733119	0.948553	0.495177	0.636656	0.514469	0.655949
NMS	NM_001011717	0.662379	0.623794	0.710611	0.829582	0.44373	0.00643087	0.630225	0.0385852	0.636656	0.0643087
XKR7	NM_001011718	0.173633	0.241158	0.684887	0.758842	0.691318	0.131833	0.861736	0.167203	0.662379	0.122186
ARSH	NM_001011719	0.102894	0.382637	0.37299	0.527331	0.0385852	0.257235	0.154341	0.0771704	0.186495	0.073955
ARHGEF10L	NM_001011722	0.66881	0.607717	0.125402	0.363344	0.720257	0.598071	0.733119	0.858521	0.649518	0.726688
HNRNPA1L2	NM_001011724	0.578778	0.578778	0.450161	0.405145	0.945338	0.768489	0.832797	0.395498	0.688103	0.209003
DEFB121	NM_001011878	0.987138	0.983923	0.369775	0.231511	0.762058	0.234727	0.797428	0.0450161	0.884244	0.0353698
CLEC18B	NM_001011880	0.890675	0.794212	0.581994	0.434084	0.842444	0.807074	0.868167	0.601286	0.85209	0.360129
RPS8	NM_001012	0.697749	0.55627	0.369775	0.369775	0.241158	0.247588	0.446945	0.369775	0.66881	0.421222
MSL1	NM_001012241	0.469453	0.549839	0.418006	0.337621	0.424437	0.807074	0.228296	0.21865	0.237942	0.118971
RNASE13	NM_001012264	0.257235	0.215434	0.485531	0.649518	0.954984	0.81672	0.861736	0.578778	0.726688	0.59164
PRAMEF8	NM_001012276	0.665595	0.710611	0.440514	0.514469	0.633441	0.379421	0.665595	0.237942	0.553055	0.202572
SOGA3	NM_001012279	0.614148	0.565916	0.536977	0.501608	0.440514	0.508039	0.299035	0.353698	0.231511	0.244373
MCRS1	NM_001012300	0.247588	0.167203	0.504823	0.321543	0.868167	0.0643087	0.858521	0.118971	0.688103	0.102894
ARSI	NM_001012301	0.881029	0.752412	0.286174	0.270096	0.453376	0.459807	0.70418	0.221865	0.77492	0.14791
ANO9	NM_001012302	0.974277	0.765273	0.983923	0.954984	0.527331	0.745981	0.369775	0.504823	0.315113	0.588424
RPSA	NM_001012321	0.633441	0.160772	0.723473	0.652733	0.945338	0.115756	0.948553	0.0450161	0.85209	0.0321543
NTRK1	NM_001012331	0.405145	0.713826	0.713826	0.414791	0.903537	0.305466	0.900322	0.524116	0.652733	0.620579
MDK	NM_001012334	0.40836	0.530547	0.440514	0.601286	0.578778	0.569132	0.836013	0.340836	0.958199	0.292605
ROPN1B	NM_001012337	0.980707	0.974277	0.308682	0.205788	0.418006	0.44373	0.459807	0.205788	0.376206	0.118971
DNAJC21	NM_001012339	0.974277	0.749196	0.517685	0.257235	0.691318	0.710611	0.270096	0.604502	0.138264	0.511254
OPCML	NM_001012393	0.115756	0.282958	0.308682	0.639871	0.469453	0.745981	0.636656	0.659164	0.688103	0.495177
SGOL1	NM_001012413	0.324759	0.340836	0.565916	0.437299	0.62701	0.700965	0.546624	0.636656	0.472669	0.562701
TRIM61	NM_001012414	0.826367	0.617363	0.0836013	0.141479	0.655949	0.360129	0.292605	0.565916	0.395498	0.40836
KRTAP5-6	NM_001012416	0.729904	0.752412	0.0192926	0	0.286174	0.221865	0.157556	0.389068	0.160772	0.594855
MYLK4	NM_001012418	0.289389	0.572347	0.861736	0.916399	0.909968	0.22508	0.935691	0.289389	0.916399	0.254019
ANKRD20A3	NM_001012419	0.0836013	0.199357	0.659164	0.578778	0.585209	0.0803859	0.717042	0.0321543	0.636656	0.0160772
C1orf146	NM_001012425	0.610932	0.533762	0	0.0096463	0.138264	0.745981	0.559486	0.649518	0.694534	0.787781
FOXP4	NM_001012427	0.935691	0.881029	0.70418	0.813505	0.530547	0.906752	0.594855	0.926045	0.395498	0.903537
ASB11	NM_001012428	0.630225	0.790997	0.919614	0.948553	0.33119	0.948553	0.247588	0.807074	0.173633	0.572347
FAM221B	NM_001012446	0.73955	0.787781	0.636656	0.646302	0.424437	0.765273	0.392283	0.610932	0.427653	0.254019
ZSCAN23	NM_001012455	0.263666	0.363344	0.0836013	0.125402	0.0836013	0.488746	0.0803859	0.466238	0.0643087	0.398714
C9orf117	NM_001012502	0.559486	0.662379	0.205788	0.0868167	0.0482315	0.221865	0.241158	0.0771704	0.334405	0.073955
KRTAP5-7	NM_001012503	0.85209	0.893891	0.55627	0.40836	0.427653	0.807074	0.00643087	0.903537	0	0.726688
FOXP1	NM_001012505	0.385852	0.504823	0.700965	0.633441	0.327974	0.170418	0.228296	0.138264	0.138264	0.0900322
SPRN	NM_001012508	0.022508	0.199357	0.630225	0.842444	0.971061	0.938907	0.826367	0.726688	0.491961	0.572347
ITM2C	NM_001012516	0.170418	0.231511	0.871383	0.758842	0.909968	0.762058	0.70418	0.533762	0.745981	0.713826
CTBP1	NM_001012614	0.102894	0.0836013	0.819936	0.646302	0.102894	0.00321543	0.228296	0	0.29582	0.00643087
IL32	NM_001012632	0.678457	0.861736	0.0868167	0.122186	0.434084	0.488746	0.475884	0.118971	0.488746	0.215434
IL32	NM_001012634	0.884244	0.906752	0.826367	0.186495	0.96463	0.807074	0.938907	0.282958	0.78135	0.0836013
IL32	NM_001012635	0.562701	0.340836	0.993569	0.958199	0.469453	0.877814	0.990354	0.437299	0.987138	0.620579
IL32	NM_001012636	0.884244	0.382637	0.906752	0.700965	0.424437	0.324759	0.234727	0.180064	0.466238	0.234727
GRAMD2	NM_001012642	0.540193	0.318328	0.630225	0.736334	0.92926	0.167203	0.630225	0.0096463	0.434084	0.0128617
MYPOP	NM_001012643	0.318328	0.0900322	0.498392	0.62701	0.684887	0.430868	0.842444	0.726688	0.974277	0.800643
DUSP15	NM_001012644	0.951768	0.96463	0.758842	0.463023	0.604502	0.144695	0.475884	0.073955	0.411576	0.0803859
ARGFX	NM_001012659	0.749196	0.752412	0.14791	0.37299	0.655949	0.646302	0.55627	0.797428	0.247588	0.475884
C14orf182	NM_001012706	0.826367	0.697749	0.022508	0.205788	0.40836	0.382637	0.350482	0.617363	0.44373	0.562701
KRTAP5-3	NM_001012708	0.0418006	0.0257235	0.713826	0.762058	0.0289389	0.424437	0.0482315	0.790997	0.0610932	0.909968
KRTAP5-4	NM_001012709	0.73955	0.533762	0.21865	0.376206	0.0900322	0.440514	0.366559	0.636656	0.575563	0.540193
KRTAP5-10	NM_001012710	0.491961	0.633441	0.440514	0.463023	0.594855	0.823151	0.790997	0.996785	0.636656	0.186495
C9orf106	NM_001012715	0.787781	0.758842	0.369775	0.414791	0.996785	0.131833	0.990354	0.234727	0.977492	0.231511
C18orf56	NM_001012716	0.909968	0.913183	0.440514	0.491961	0.237942	0.765273	0.356913	0.540193	0.305466	0.540193
DPRX	NM_001012728	0.096463	0.0160772	0.617363	0.205788	0.607717	0.0771704	0.961415	0.173633	0.948553	0.209003
DUXA	NM_001012729	0.0418006	0.0385852	0.919614	0.909968	0.601286	0.282958	0.70418	0.173633	0.736334	0.186495
ZNF763	NM_001012753	0.131833	0.0932476	0.00643087	0.0418006	0.434084	0.344051	0.315113	0.385852	0.192926	0.279743
SLC25A53	NM_001012755	0.270096	0.549839	0.440514	0.585209	0.186495	0.636656	0.170418	0.363344	0.128617	0.282958
NUDT17	NM_001012758	0.405145	0.369775	0.0418006	0.0675241	0.504823	0.29582	0.572347	0.55627	0.562701	0.662379
RGMB	NM_001012761	0.270096	0.353698	0.630225	0.73955	0.549839	0.0321543	0.655949	0.0321543	0.517685	0.0514469
CTU2	NM_001012762	0.315113	0.302251	0.871383	0.919614	0.900322	0.29582	0.787781	0.244373	0.498392	0.180064
KLK6	NM_001012965	0.614148	0.440514	0.823151	0.559486	0.434084	0.241158	0.66881	0.617363	0.681672	0.745981
DDX60L	NM_001012967	0.900322	0.977492	0.418006	0.37299	0.604502	0.163987	0.0385852	0.337621	0.0482315	0.401929
SPIN4	NM_001012968	0.565916	0.784566	0.932476	0.59164	0.77492	0.398714	0.755627	0.37299	0.649518	0.565916
FAM209A	NM_001012971	0.758842	0.437299	0.871383	0.585209	0.993569	0.022508	0.987138	0.0096463	0.765273	0.0096463
PLAC9	NM_001012973	0.594855	0.553055	0.475884	0.247588	0.881029	0.231511	0.848875	0.286174	0.88746	0.321543
RNASE10	NM_001012975	0.81672	0.691318	0.755627	0.807074	0.514469	0.231511	0.498392	0.389068	0.707395	0.289389
PABPC1L2A	NM_001012977	0.073955	0.0932476	0.440514	0.864952	0.472669	0.983923	0.836013	0.954984	0.794212	0.768489
BEX5	NM_001012978	0.620579	0.784566	0.861736	0.749196	0.421222	0.360129	0.459807	0.466238	0.209003	0.485531
TCEAL5	NM_001012979	0.588424	0.421222	0.498392	0.736334	0.138264	0.22508	0.350482	0.340836	0.315113	0.427653
SATL1	NM_001012980	0.758842	0.868167	0.289389	0.411576	0.623794	0.807074	0.755627	0.790997	0.688103	0.790997
ZKSCAN2	NM_001012981	0.356913	0.334405	0	0.0546624	0.96463	0.807074	0.877814	0.726688	0.620579	0.736334
C16orf86	NM_001012984	0.85209	0.662379	0.913183	0.884244	0.900322	0.569132	0.713826	0.315113	0.553055	0.250804
COA6	NM_001012985	0.385852	0.575563	0.0707395	0.244373	0.385852	0.398714	0.565916	0.694534	0.437299	0.572347
UBE2NL	NM_001012989	0.0385852	0.0546624	0.0192926	0.151125	0.427653	0.160772	0.553055	0.610932	0.424437	0.755627
KNOP1	NM_001012991	0.974277	0.987138	0.385852	0.186495	0.151125	0.398714	0.176849	0.466238	0.318328	0.186495
C9orf152	NM_001012993	0.983923	0.987138	0.270096	0.475884	0.652733	0.800643	0.446945	0.533762	0.22508	0.4791
SNX30	NM_001012994	0.250804	0.170418	0.385852	0.588424	0.475884	0.0514469	0.864952	0.073955	0.832797	0.0643087
RPS9	NM_001013	0.427653	0.559486	0.636656	0.0578778	0.900322	0.996785	0.749196	0.993569	0.768489	0.990354
SORCS1	NM_001013031	0.954984	0.874598	0.919614	0.987138	0.819936	0.508039	0.848875	0.871383	0.945338	0.803859
SLC3A2	NM_001013251	0.160772	0.356913	0.909968	0.96463	0.581994	0.948553	0.787781	0.916399	0.765273	0.855305
LSP1	NM_001013253	0.40836	0.549839	0.115756	0.40836	0.44373	0.00321543	0.321543	0.0096463	0.286174	0.0128617
LSP1	NM_001013254	0.263666	0.446945	0.221865	0.514469	0.961415	0.0321543	0.549839	0.0707395	0.398714	0.176849
LSP1	NM_001013255	0.363344	0.466238	0.755627	0.829582	0.128617	0.379421	0.321543	0.768489	0.363344	0.787781
OR2G6	NM_001013355	0.646302	0.578778	0.263666	0.491961	0.5209	0.154341	0.565916	0.401929	0.485531	0.4791
OR9G9	NM_001013358	0.974277	0.945338	0.228296	0.289389	0.909968	0.356913	0.967846	0.337621	0.958199	0.601286
CXorf66	NM_001013403	0.562701	0.546624	0.392283	0.379421	0.401929	0.845659	0.430868	0.562701	0.376206	0.418006
PRAMEF5	NM_001013407	0.92926	0.755627	0.0836013	0.0353698	0.115756	0.308682	0.70418	0.700965	0.768489	0.913183
FBXW7	NM_001013415	0.73955	0.758842	0.0418006	0.266881	0.623794	0.752412	0.604502	0.610932	0.514469	0.742765
PAGE5	NM_001013435	0.549839	0.662379	0.0418006	0.0996785	0.276527	0.118971	0.289389	0.0289389	0.434084	0.0128617
AWAT1	NM_001013579	0.826367	0.881029	0.906752	0.958199	0.482315	0.488746	0.247588	0.286174	0.0643087	0.318328
LURAP1	NM_001013615	0.231511	0.340836	0.37299	0.289389	0.710611	0.720257	0.726688	0.212219	0.836013	0.154341
ALG10B	NM_001013620	0.536977	0.59164	0.446945	0.360129	0.385852	0.292605	0.228296	0.276527	0.189711	0.289389
FAM53A	NM_001013622	0.78135	0.73955	0.565916	0.427653	0.845659	0.508039	0.427653	0.289389	0.186495	0.337621
ZC2HC1B	NM_001013623	0.337621	0.392283	0.128617	0.0803859	0.40836	0.684887	0.540193	0.176849	0.524116	0.0868167
C1orf192	NM_001013625	0.848875	0.893891	0.118971	0.37299	0.942122	0.919614	0.861736	0.916399	0.884244	0.945338
PPP1R42	NM_001013626	0.237942	0.270096	0.945338	0.771704	0.115756	0.414791	0.160772	0.598071	0.160772	0.78135
NHSL2	NM_001013627	0.418006	0.459807	0.160772	0.167203	0.0192926	0.790997	0.151125	0.186495	0.237942	0.163987
DCAF12L2	NM_001013628	0.868167	0.967846	0.890675	0.919614	0.292605	0.575563	0.0514469	0.186495	0.0643087	0.234727
AADACL4	NM_001013630	0.85209	0.427653	0.958199	0.807074	0.466238	0.807074	0.77492	0.755627	0.832797	0.572347
HNRNPCL1	NM_001013631	0.160772	0.00321543	0.151125	0.0900322	0.0096463	0.106109	0.106109	0.790997	0.289389	0.900322
TCTEX1D4	NM_001013632	0.881029	0.945338	0.662379	0.427653	0.864952	0.398714	0.864952	0.884244	0.916399	0.855305
CCDC184	NM_001013635	0.610932	0.794212	0.485531	0.762058	0.549839	0.0771704	0.681672	0.0257235	0.797428	0.0160772
PRR25	NM_001013638	0.73955	0.421222	0.186495	0.40836	0.569132	0.784566	0.228296	0.466238	0.0771704	0.533762
TMEM82	NM_001013641	0.832797	0.607717	0.864952	0.723473	0.115756	0.974277	0.125402	0.980707	0.0996785	0.92283
TRNP1	NM_001013642	0.848875	0.906752	0.118971	0.652733	0.186495	0.778135	0.221865	0.286174	0.241158	0.196141
C1orf137	NM_001013643	0.710611	0.794212	0.491961	0.633441	0.186495	0.983923	0.286174	0.980707	0.427653	0.909968
FAM209B	NM_001013646	0.546624	0.729904	0.450161	0.437299	0.684887	0.398714	0.581994	0.254019	0.437299	0.167203
FAM227A	NM_001013647	0.292605	0.151125	0.977492	0.935691	0.546624	0.813505	0.485531	0.942122	0.344051	0.855305
C2orf68	NM_001013649	0.73955	0.700965	0.170418	0.167203	0.672026	0.0771704	0.755627	0.337621	0.549839	0.456592
PRR23B	NM_001013650	0.697749	0.559486	0.614148	0.437299	0.92283	0.871383	0.755627	0.884244	0.655949	0.855305
LRRC26	NM_001013653	0.363344	0.173633	0.392283	0.665595	0.62701	0.398714	0.681672	0.244373	0.639871	0.186495
GDPGP1	NM_001013657	0.44373	0.530547	0.176849	0.729904	0.244373	0.363344	0.446945	0.639871	0.40836	0.81672
PTX4	NM_001013658	0.102894	0.282958	0.324759	0.337621	0.385852	0.369775	0.131833	0.630225	0.0803859	0.639871
ZNF793	NM_001013659	0.363344	0.463023	0.919614	0.864952	0.845659	0.765273	0.70418	0.858521	0.684887	0.864952
FRRS1	NM_001013660	0.475884	0.655949	0.807074	0.504823	0.858521	0.842444	0.935691	0.639871	0.858521	0.681672
VSIG8	NM_001013661	0.315113	0.308682	0.450161	0.617363	0.234727	0.508039	0.321543	0.688103	0.379421	0.604502
PTRHD1	NM_001013663	0.897106	0.73955	0.318328	0.241158	0.549839	0.141479	0.675241	0.369775	0.688103	0.437299
C17orf97	NM_001013672	0.414791	0.421222	0.427653	0.55627	0.713826	0.369775	0.733119	0.21865	0.778135	0.118971
FIGNL2	NM_001013690	0.73955	0.697749	0.472669	0.504823	0.633441	0.729904	0.807074	0.594855	0.884244	0.540193
LDLRAD2	NM_001013693	0.562701	0.382637	0.549839	0.125402	0.234727	0.73955	0.176849	0.62701	0.282958	0.598071
SRRD	NM_001013694	0.829582	0.752412	0.440514	0.221865	0.623794	0.569132	0.758842	0.578778	0.842444	0.594855
SMCO3	NM_001013698	0.382637	0.385852	0.421222	0.546624	0.286174	0.356913	0.299035	0.569132	0.302251	0.787781
H3F3C	NM_001013699	0.337621	0.421222	0.504823	0.5209	0.234727	0.160772	0.163987	0.279743	0.14791	0.292605
EIF2AK4	NM_001013703	0.832797	0.903537	0.318328	0.241158	0.948553	0.897106	0.935691	0.938907	0.958199	0.842444
PLIN5	NM_001013706	0.790997	0.906752	0.681672	0.575563	0.581994	0.935691	0.286174	0.900322	0.440514	0.736334
PTCHD4	NM_001013732	0.768489	0.688103	0.305466	0.347267	0.157556	0.845659	0.163987	0.832797	0.202572	0.794212
RFPL4B	NM_001013734	0.5209	0.279743	0.186495	0.321543	0.472669	0.138264	0.270096	0.411576	0.241158	0.44373
FOXB2	NM_001013735	0.926045	0.926045	0.871383	0.598071	0.40836	0.424437	0.466238	0.585209	0.437299	0.524116
FAM47C	NM_001013736	0.315113	0.356913	0.0546624	0.0482315	0.437299	0.70418	0.430868	0.913183	0.299035	0.864952
DGKK	NM_001013742	0.745981	0.742765	0.491961	0.729904	0.0450161	0.607717	0.553055	0.890675	0.778135	0.974277
TMEM225	NM_001013743	0.536977	0.340836	0.466238	0.472669	0.102894	0.131833	0.122186	0.254019	0.144695	0.244373
MAD1L1	NM_001013837	0.160772	0.228296	0.688103	0.749196	0.909968	0.37299	0.697749	0.186495	0.4791	0.180064
RLTPR	NM_001013838	0.0836013	0.096463	0.720257	0.916399	0.022508	0.356913	0.0418006	0.186495	0.0643087	0.308682
CXorf40B	NM_001013845	0.948553	0.710611	0.578778	0.643087	0.92283	0.736334	0.697749	0.92926	0.463023	0.987138
EXOC6	NM_001013848	0.826367	0.897106	0.73955	0.189711	0.163987	0.607717	0.446945	0.755627	0.533762	0.643087
ANXA2R	NM_001014279	0.610932	0.790997	0.0192926	0.205788	0.903537	0.508039	0.967846	0.546624	0.92926	0.688103
DCUN1D2	NM_001014283	0.315113	0.115756	0.974277	0.5209	0.829582	0.363344	0.913183	0.601286	0.974277	0.569132
SPRR2G	NM_001014291	0.630225	0.858521	0.263666	0.344051	0.877814	0.826367	0.575563	0.292605	0.395498	0.450161
IL31	NM_001014336	0.392283	0.324759	0.578778	0.504823	0.180064	0.459807	0.289389	0.106109	0.376206	0.0643087
FLG2	NM_001014342	0.247588	0.382637	0.575563	0.29582	0.832797	0.196141	0.884244	0.096463	0.951768	0.302251
KATNAL1	NM_001014380	0.536977	0.578778	0.713826	0.919614	0.643087	0.311897	0.392283	0.254019	0.440514	0.292605
AKT1	NM_001014432	0.78135	0.463023	0.450161	0.40836	0.92283	0.85209	0.897106	0.726688	0.874598	0.604502
LHX9	NM_001014434	0.440514	0.659164	0.170418	0.37299	0.0868167	0.5209	0.0385852	0.630225	0.0771704	0.752412
CA7	NM_001014435	0.347267	0.646302	0.881029	0.607717	0.909968	0.845659	0.990354	0.884244	0.977492	0.758842
ODF3B	NM_001014440	0.784566	0.4791	0.980707	0.948553	0.434084	0.733119	0.466238	0.363344	0.379421	0.254019
C1QTNF9B-AS1	NM_001014442	0.022508	0.0675241	0.0675241	0.073955	0.623794	0.430868	0.553055	0.289389	0.713826	0.186495
CRYM	NM_001014444	0.66881	0.784566	0.688103	0.514469	0.810289	0.376206	0.678457	0.678457	0.530547	0.723473
NLE1	NM_001014445	0.5209	0.340836	0.344051	0.170418	0.0836013	0.508039	0.073955	0.755627	0.0546624	0.762058
SPRR2F	NM_001014450	0.385852	0.369775	0.0868167	0.131833	0.44373	0.935691	0.546624	0.980707	0.549839	0.540193
ETFB	NM_001014763	0.784566	0.713826	0.437299	0.504823	0.610932	0.826367	0.842444	0.85209	0.684887	0.826367
ILK	NM_001014795	0.85209	0.884244	0.55627	0.678457	0.942122	0.951768	0.916399	0.890675	0.884244	0.78135
CRMP1	NM_001014809	0.954984	0.906752	0.659164	0.434084	0.446945	0.85209	0.938907	0.926045	0.977492	0.974277
ME3	NM_001014811	0.160772	0.321543	0.643087	0.723473	0.717042	0.141479	0.906752	0.0675241	0.932476	0.073955
C14orf183	NM_001014830	0.987138	0.987138	0.0610932	0.5209	0.324759	0.44373	0.437299	0.131833	0.440514	0.212219
NCDN	NM_001014839	0.691318	0.495177	0.765273	0.681672	0.0257235	0.270096	0.0803859	0.167203	0.141479	0.0675241
BANF2	NM_001014977	0.919614	0.987138	0.900322	0.40836	0.980707	0.0900322	0.826367	0.266881	0.733119	0.321543
C16orf93	NM_001014979	0.0675241	0.0096463	0.11254	0.247588	0.00321543	0.983923	0.00321543	0.974277	0.0160772	0.977492
FAM132A	NM_001014980	0.864952	0.85209	0.180064	0.366559	0.327974	0.533762	0.125402	0.790997	0.186495	0.768489
GLTPD2	NM_001014985	0.315113	0.167203	0.221865	0.0675241	0.254019	0.73955	0.00321543	0.675241	0	0.62701
LAT	NM_001014989	0.78135	0.742765	0.659164	0.498392	0.549839	0.369775	0.77492	0.700965	0.688103	0.729904
RPS11	NM_001015	0.96463	0.951768	0.810289	0.832797	0.0643087	0.0257235	0.0578778	0.0289389	0.0836013	0.0192926
CKMT1A	NM_001015001	0.385852	0.450161	0.125402	0.180064	0.424437	0.919614	0.299035	0.935691	0.315113	0.958199
PAGE2B	NM_001015038	0.948553	0.945338	0.270096	0.427653	0.337621	0.00643087	0.553055	0.0096463	0.614148	0.0128617
BAG5	NM_001015048	0.807074	0.662379	0.977492	0.954984	0.996785	0.167203	0.987138	0.163987	0.913183	0.141479
MPG	NM_001015054	0.292605	0.360129	0.742765	0.662379	0.0643087	0.543408	0.173633	0.257235	0.257235	0.106109
RTKN	NM_001015055	0.614148	0.241158	0.138264	0.270096	0.421222	0.305466	0.44373	0.157556	0.55627	0.212219
UFSP1	NM_001015072	0.864952	0.790997	0.0578778	0.0900322	0.893891	0.192926	0.935691	0.073955	0.890675	0.122186
PURG	NM_001015508	0.199357	0.0836013	0.945338	0.919614	0.926045	0.392283	0.723473	0.389068	0.485531	0.450161
AURKC	NM_001015878	0.315113	0.321543	0.700965	0.92283	0.180064	0.826367	0.697749	0.77492	0.864952	0.868167
AURKC	NM_001015879	0.913183	0.96463	0.620579	0.688103	0.893891	0.935691	0.752412	0.832797	0.610932	0.765273
TSC22D3	NM_001015881	0.655949	0.578778	0.581994	0.270096	0.96463	0.475884	0.961415	0.884244	0.88746	0.729904
RAE1	NM_001015885	0.73955	0.742765	0.678457	0.736334	0.427653	0.948553	0.192926	0.954984	0.231511	0.855305
IGSF11	NM_001015887	0.784566	0.655949	0.864952	0.807074	0.980707	0.620579	0.980707	0.723473	0.909968	0.713826
TAF9	NM_001015892	0.623794	0.659164	0.498392	0.540193	0.434084	0.334405	0.228296	0.315113	0.196141	0.196141
RPS12	NM_001016	0.807074	0.832797	0.768489	0.73955	0.418006	0.700965	0.659164	0.733119	0.790997	0.672026
RPS13	NM_001017	0.688103	0.491961	0.829582	0.646302	0.4791	0.453376	0.389068	0.29582	0.405145	0.488746
KHDC3L	NM_001017361	0.536977	0.340836	0.234727	0.311897	0.88746	0.546624	0.713826	0.524116	0.549839	0.382637
ARID3C	NM_001017363	0.266881	0.308682	0.340836	0.463023	0.0289389	0.762058	0.00321543	0.620579	0.0096463	0.639871
C4BPB	NM_001017366	0.414791	0.308682	0.202572	0.553055	0.389068	0.118971	0.157556	0.353698	0.0610932	0.405145
C4BPB	NM_001017367	0.662379	0.881029	0.604502	0.578778	0.652733	0.163987	0.594855	0.29582	0.633441	0.327974
RFFL	NM_001017368	0.418006	0.430868	0.392283	0.44373	0.96463	0.311897	0.967846	0.401929	0.977492	0.463023
MSMO1	NM_001017369	0.733119	0.324759	0.0836013	0.0257235	0.488746	0.540193	0.29582	0.610932	0.254019	0.675241
NHLRC3	NM_001017370	0.430868	0.839228	0.135048	0.401929	0.344051	0.131833	0.29582	0.437299	0.302251	0.327974
SP3	NM_001017371	0.980707	0.987138	0.881029	0.546624	0.823151	0.826367	0.446945	0.437299	0.456592	0.318328
SLC27A6	NM_001017372	0.324759	0.21865	0.581994	0.736334	0.276527	0.247588	0.401929	0.138264	0.508039	0.109325
SAMD3	NM_001017373	0.263666	0.485531	0.932476	0.758842	0.92283	0.344051	0.848875	0.633441	0.655949	0.755627
TMCC1	NM_001017395	0.022508	0.0610932	0.945338	0.758842	0.736334	0.948553	0.581994	0.659164	0.29582	0.572347
LAMB3	NM_001017402	0.951768	0.884244	0.881029	0.749196	0.848875	0.247588	0.356913	0.353698	0.244373	0.347267
LGR6	NM_001017403	0.385852	0.549839	0.495177	0.463023	0.115756	0.948553	0.350482	0.858521	0.308682	0.803859
LGR6	NM_001017404	0.0900322	0.0675241	0.118971	0.44373	0.424437	0.482315	0.884244	0.395498	0.900322	0.450161
USP1	NM_001017415	0.945338	0.710611	0.601286	0.588424	0.311897	0.607717	0.257235	0.254019	0.282958	0.22508
CT45A1	NM_001017417	0.710611	0.421222	0.572347	0.414791	0.581994	0.305466	0.649518	0.578778	0.491961	0.652733
SPRR2B	NM_001017418	0.881029	0.893891	0.299035	0.221865	0.749196	0.536977	0.967846	0.700965	0.884244	0.572347
ESCO2	NM_001017420	0.414791	0.421222	0.189711	0.247588	0.0546624	0.398714	0.286174	0.350482	0.250804	0.250804
KCNK2	NM_001017424	0.270096	0.302251	0.81672	0.784566	0.0289389	0.37299	0.0385852	0.138264	0.0546624	0.118971
CT45A3	NM_001017435	0.610932	0.85209	0.122186	0.22508	0.958199	0.305466	0.990354	0.395498	0.996785	0.511254
CT45A4	NM_001017436	0.125402	0.115756	0.572347	0.646302	0.122186	0.363344	0.189711	0.533762	0.151125	0.66881
CCDC157	NM_001017437	0.0675241	0.0643087	0.440514	0.662379	0.92283	0.980707	0.990354	0.916399	0.980707	0.877814
CALN1	NM_001017440	0.440514	0.723473	0.601286	0.758842	0.456592	0.598071	0.588424	0.254019	0.546624	0.186495
DNTT	NM_001017520	0.565916	0.578778	0.176849	0.221865	0.472669	0.546624	0.472669	0.540193	0.418006	0.562701
BTBD11	NM_001017523	0.601286	0.881029	0.517685	0.617363	0.916399	0.948553	0.755627	0.823151	0.524116	0.803859
PRR5	NM_001017528	0.270096	0.237942	0.0192926	0.167203	0.138264	0.398714	0.0932476	0.0643087	0.102894	0.0482315
VDR	NM_001017535	0.160772	0.215434	0.726688	0.713826	0.633441	0.562701	0.919614	0.0610932	0.935691	0.0160772
INPP5D	NM_001017915	0.501608	0.250804	0.543408	0.504823	0.527331	0.540193	0.823151	0.958199	0.794212	0.974277
CYB561	NM_001017916	0.974277	0.977492	0.0257235	0.369775	0.909968	0.990354	0.684887	0.987138	0.659164	0.942122
CYB561	NM_001017917	0.765273	0.906752	0.0128617	0.0353698	0.906752	0.353698	0.935691	0.990354	0.977492	0.974277
DAPL1	NM_001017920	0.5209	0.646302	0.919614	0.948553	0.0385852	0.215434	0.0450161	0.0450161	0.0610932	0.0514469
VMAC	NM_001017921	0.504823	0.662379	0.379421	0.414791	0.440514	0.196141	0.315113	0.0643087	0.318328	0.0546624
ERMAP	NM_001017922	0.0353698	0.0836013	0.980707	0.954984	0.700965	0.845659	0.900322	0.88746	0.88746	0.974277
C14orf28	NM_001017923	0.601286	0.270096	0.700965	0.736334	0.819936	0.742765	0.575563	0.466238	0.289389	0.4791
C2orf76	NM_001017927	0.115756	0.0900322	0.678457	0.707395	0	0.192926	0	0.713826	0	0.713826
CCDC58	NM_001017928	0.778135	0.858521	0.347267	0.369775	0.549839	0.945338	0.77492	0.694534	0.800643	0.771704
DCAF8L1	NM_001017930	0.102894	0.382637	0.684887	0.691318	0.4791	0.993569	0.466238	0.66881	0.395498	0.456592
FAM78B	NM_001017961	0.807074	0.881029	0.37299	0.250804	0.543408	0.196141	0.37299	0.524116	0.395498	0.549839
HSP90AA1	NM_001017963	0.768489	0.874598	0.508039	0.73955	0.614148	0.752412	0.546624	0.832797	0.353698	0.771704
YDJC	NM_001017964	0.697749	0.607717	0.717042	0.575563	0.871383	0.305466	0.861736	0.424437	0.864952	0.347267
KIAA2026	NM_001017969	0.581994	0.504823	0.0289389	0.0321543	0.96463	0.70418	0.990354	0.749196	0.993569	0.855305
TMEM30B	NM_001017970	0.327974	0.356913	0.324759	0.604502	0.321543	0.22508	0.604502	0.389068	0.745981	0.263666
ATP6AP1L	NM_001017971	0.418006	0.475884	0.0932476	0.228296	0.630225	0.37299	0.562701	0.73955	0.736334	0.845659
P4HA2	NM_001017973	0.614148	0.475884	0.482315	0.55627	0.720257	0.414791	0.707395	0.646302	0.691318	0.839228
HFM1	NM_001017975	0.459807	0.369775	0.819936	0.877814	0.951768	0.842444	0.971061	0.832797	0.88746	0.765273
DCAF6	NM_001017977	0.279743	0.405145	0.0450161	0.0353698	0.366559	0.096463	0.649518	0.167203	0.707395	0.186495
CT83	NM_001017978	0.186495	0.254019	0.842444	0.652733	0.913183	0.096463	0.5209	0.0289389	0.4791	0.0482315
VMA21	NM_001017980	0.250804	0.318328	0.33119	0.440514	0.244373	0.549839	0.286174	0.954984	0.263666	0.942122
RNF215	NM_001017981	0.327974	0.488746	0.636656	0.723473	0.903537	0.610932	0.884244	0.845659	0.916399	0.800643
FCGR1B	NM_001017986	0.881029	0.945338	0.305466	0.167203	0.0418006	0.913183	0.073955	0.971061	0.340836	0.96463
OPA3	NM_001017989	0.877814	0.980707	0.639871	0.832797	0.501608	0.655949	0.237942	0.797428	0.160772	0.800643
H2AFB2	NM_001017991	0.73955	0.633441	0.681672	0.92283	0.4791	0.826367	0.379421	0.967846	0.414791	0.974277
ACTBL2	NM_001017992	0.967846	0.932476	0.475884	0.37299	0.530547	0.826367	0.353698	0.688103	0.389068	0.633441
SH3PXD2B	NM_001017995	0.765273	0.662379	0.376206	0.617363	0.434084	0.826367	0.430868	0.639871	0.488746	0.392283
KAZN	NM_001017999	0.765273	0.662379	0.160772	0.270096	0.379421	0.864952	0.508039	0.942122	0.633441	0.903537
RPS15	NM_001018	0.88746	0.92283	0.752412	0.694534	0.672026	0.254019	0.578778	0.762058	0.707395	0.836013
KAZN	NM_001018000	0.488746	0.353698	0.0578778	0.170418	0.427653	0.897106	0.250804	0.954984	0.514469	0.935691
KAZN	NM_001018001	0.70418	0.906752	0.501608	0.62701	0.337621	0.717042	0.131833	0.604502	0.160772	0.633441
SORBS3	NM_001018003	0.363344	0.22508	0.482315	0.40836	0.710611	0.948553	0.807074	0.604502	0.77492	0.459807
TPM1	NM_001018008	0.987138	0.987138	0.440514	0.270096	0.874598	0.845659	0.530547	0.581994	0.488746	0.363344
SH3BP5	NM_001018009	0.565916	0.279743	0.755627	0.92283	0.501608	0.244373	0.302251	0.096463	0.353698	0.167203
ZBTB16	NM_001018011	0.257235	0.0643087	0.5209	0.829582	0.881029	0.305466	0.961415	0.215434	0.92926	0.33119
CMC4	NM_001018024	0.826367	0.530547	0.491961	0.421222	0.623794	0.141479	0.752412	0.0096463	0.700965	0.0096463
SFMBT2	NM_001018039	0.106109	0.167203	0.00321543	0.00321543	0.44373	0.758842	0.787781	0.498392	0.826367	0.327974
POLR3H	NM_001018052	0.897106	0.717042	0.340836	0.543408	0.254019	0.0546624	0.180064	0.118971	0.221865	0.144695
DKK3	NM_001018057	0.803859	0.784566	0.205788	0.482315	0.909968	0.710611	0.916399	0.726688	0.974277	0.768489
NTRK2	NM_001018064	0.665595	0.549839	0.125402	0.00321543	0.0257235	0.154341	0.135048	0.276527	0.173633	0.279743
NTRK2	NM_001018066	0.536977	0.790997	0.282958	0.601286	0.440514	0.363344	0.176849	0.540193	0.125402	0.655949
CORO1B	NM_001018070	0.733119	0.729904	0.485531	0.40836	0.286174	0.482315	0.289389	0.469453	0.237942	0.321543
FRMPD2	NM_001018071	0.78135	0.601286	0.70418	0.819936	0.196141	0.459807	0.118971	0.37299	0.0707395	0.459807
BTBD11	NM_001018072	0.157556	0.199357	0.614148	0.681672	0.649518	0.234727	0.623794	0.40836	0.652733	0.363344
NR3C1	NM_001018074	0.363344	0.356913	0.221865	0.305466	0.466238	0.115756	0.430868	0.0450161	0.29582	0.022508
NR3C1	NM_001018076	0.877814	0.836013	0.919614	0.813505	0.954984	0.118971	0.726688	0.157556	0.585209	0.212219
FPGS	NM_001018078	0.919614	0.977492	0.485531	0.472669	0.893891	0.0418006	0.70418	0.0643087	0.495177	0.0353698
FSHB	NM_001018080	0.363344	0.546624	0.411576	0.360129	0.286174	0.498392	0.11254	0.790997	0.0546624	0.845659
ADIG	NM_001018082	0.141479	0.154341	0.755627	0.581994	0.614148	0.22508	0.369775	0.14791	0.379421	0.0546624
SERF2	NM_001018108	0.803859	0.784566	0.324759	0.581994	0.588424	0.202572	0.684887	0.138264	0.662379	0.106109
MURC	NM_001018116	0.78135	0.871383	0.713826	0.672026	0.73955	0.823151	0.649518	0.29582	0.778135	0.289389
NME1-NME2	NM_001018136	0.73955	0.662379	0.305466	0.401929	0.482315	0.794212	0.617363	0.871383	0.437299	0.932476
NME2	NM_001018137	0.363344	0.311897	0.282958	0.334405	0.163987	0.749196	0.215434	0.871383	0.151125	0.845659
NME2	NM_001018138	0.784566	0.578778	0.977492	0.832797	0.324759	0.803859	0.401929	0.829582	0.282958	0.797428
NME2	NM_001018139	0.14791	0.540193	0.681672	0.633441	0.115756	0.096463	0.292605	0.189711	0.299035	0.369775
RPS15A	NM_001019	0.829582	0.826367	0.59164	0.376206	0.199357	0.0321543	0.0675241	0.109325	0.00643087	0.215434
RPS16	NM_001020	0.726688	0.37299	0.858521	0.961415	0.996785	0.0353698	0.967846	0.0868167	0.871383	0.0996785
MYADM	NM_001020818	0.160772	0.21865	0.0932476	0.160772	0.466238	0.141479	0.418006	0.0675241	0.254019	0.0643087
MYADM	NM_001020819	0.491961	0.565916	0.0160772	0.0771704	0.115756	0.530547	0.180064	0.610932	0.29582	0.655949
MYADM	NM_001020820	0.0900322	0.0257235	0.919614	0.803859	0.44373	0.807074	0.485531	0.85209	0.610932	0.855305
RPS17	NM_001021	0.196141	0.131833	0.29582	0.163987	0.684887	0.430868	0.588424	0.697749	0.254019	0.66881
RPS19	NM_001022	0.932476	0.967846	0.906752	0.848875	0.0289389	0.308682	0.157556	0.553055	0.163987	0.726688
ZNF749	NM_001023561	0.430868	0.356913	0.826367	0.836013	0.581994	0.800643	0.752412	0.639871	0.662379	0.601286
GOLGA8B	NM_001023567	0.88746	0.839228	0.389068	0.437299	0.115756	0.292605	0.196141	0.186495	0.0996785	0.241158
IQCB1	NM_001023570	0.771704	0.787781	0.70418	0.938907	0.157556	0.826367	0.250804	0.845659	0.427653	0.861736
RPS21	NM_001024	0.392283	0.581994	0.202572	0.453376	0.881029	0.540193	0.864952	0.163987	0.913183	0.173633
HNMT	NM_001024075	0.614148	0.646302	0.549839	0.639871	0.466238	0.421222	0.29582	0.440514	0.302251	0.395498
SPRR2E	NM_001024209	0.33119	0.459807	0.209003	0.205788	0.0192926	0.59164	0.0257235	0.688103	0.0450161	0.633441
S100A13	NM_001024210	0.18328	0.0257235	0.0675241	0.257235	0.498392	0.700965	0.684887	0.890675	0.524116	0.945338
S100A13	NM_001024211	0.974277	0.942122	0.501608	0.694534	0.839228	0.800643	0.643087	0.790997	0.697749	0.81672
S100A13	NM_001024212	0.40836	0.659164	0.504823	0.662379	0.382637	0.655949	0.131833	0.694534	0.0771704	0.562701
S100A13	NM_001024213	0.73955	0.778135	0.392283	0.459807	0.0385852	0.723473	0.350482	0.524116	0.347267	0.398714
FBLIM1	NM_001024215	0.228296	0.241158	0.154341	0.0096463	0.427653	0.434084	0.418006	0.77492	0.221865	0.77492
FBLIM1	NM_001024216	0.0900322	0.115756	0.0418006	0.228296	0.385852	0.700965	0.202572	0.700965	0.221865	0.688103
ARF1	NM_001024228	0.70418	0.395498	0.707395	0.0836013	0.688103	0.646302	0.932476	0.315113	0.974277	0.327974
HMBS	NM_001024382	0.0836013	0.151125	0.286174	0.575563	0.440514	0.202572	0.125402	0.18328	0.0643087	0.170418
SBK1	NM_001024401	0.228296	0.292605	0.308682	0.491961	0.418006	0.710611	0.475884	0.85209	0.575563	0.803859
RGAG4	NM_001024455	0.395498	0.4791	0.578778	0.916399	0.630225	0.745981	0.826367	0.469453	0.77492	0.459807
RGPD1	NM_001024457	0.610932	0.720257	0.437299	0.655949	0.115756	0.807074	0.209003	0.636656	0.244373	0.4791
SOD2	NM_001024466	0.44373	0.215434	0.215434	0.553055	0.900322	0.819936	0.540193	0.974277	0.617363	0.980707
MSS51	NM_001024593	0.932476	0.96463	0.115756	0.553055	0.881029	0.18328	0.864952	0.0257235	0.874598	0.0128617
C1orf53	NM_001024594	0.196141	0.366559	0.369775	0.527331	0.893891	0.501608	0.903537	0.524116	0.864952	0.347267
ZNF772	NM_001024596	0.665595	0.279743	0.286174	0.257235	0.151125	0.81672	0.813505	0.540193	0.884244	0.21865
HES3	NM_001024598	0.70418	0.581994	0.659164	0.559486	0.62701	0.302251	0.92926	0.106109	0.916399	0.0578778
HIST2H2BF	NM_001024599	0.639871	0.578778	0.446945	0.617363	0.707395	0.508039	0.765273	0.736334	0.745981	0.771704
SPATA45	NM_001024601	0.710611	0.758842	0.228296	0.414791	0.694534	0.4791	0.700965	0.659164	0.655949	0.40836
LOC154872	NM_001024603	0.501608	0.382637	0.536977	0.318328	0.0096463	0.897106	0.0128617	0.78135	0.0385852	0.758842
C7orf66	NM_001024607	0.807074	0.839228	0.360129	0.289389	0.66881	0.491961	0.475884	0.688103	0.524116	0.726688
LRRC66	NM_001024611	0.263666	0.250804	0.340836	0.459807	0.900322	0.694534	0.903537	0.871383	0.92926	0.913183
RUNX2	NM_001024630	0.356913	0.710611	0.800643	0.70418	0.128617	0.0771704	0.446945	0.508039	0.382637	0.572347
ASPDH	NM_001024656	0.18328	0.115756	0.347267	0.247588	0.276527	0.0321543	0.472669	0.118971	0.633441	0.109325
PRAMEF14	NM_001024661	0.196141	0.270096	0.421222	0.37299	0.601286	0.33119	0.678457	0.241158	0.598071	0.176849
SH3KBP1	NM_001024666	0.389068	0.446945	0.601286	0.713826	0.37299	0.614148	0.623794	0.92926	0.652733	0.974277
LIN52	NM_001024674	0.826367	0.881029	0.980707	0.954984	0.0289389	0.411576	0.0385852	0.578778	0.0546624	0.527331
ACTL10	NM_001024675	0.199357	0.125402	0.70418	0.755627	0.508039	0.305466	0.389068	0.726688	0.379421	0.823151
LRRC24	NM_001024678	0.96463	0.987138	0.630225	0.813505	0.977492	0.0675241	0.926045	0.0578778	0.977492	0.157556
C1orf68	NM_001024679	0.0385852	0.0128617	0.581994	0.40836	0.546624	0.160772	0.713826	0.096463	0.787781	0.118971
FBXO48	NM_001024680	0.96463	0.906752	0.977492	0.958199	0.900322	0.131833	0.784566	0.305466	0.652733	0.459807
BCL7A	NM_001024808	0.826367	0.70418	0.710611	0.504823	0.871383	0.884244	0.562701	0.688103	0.697749	0.495177
RARA	NM_001024809	0.527331	0.749196	0.678457	0.694534	0.337621	0.0321543	0.366559	0.0707395	0.569132	0.0900322
RNASE12	NM_001024822	0.192926	0.102894	0.202572	0.205788	0.276527	0.29582	0.681672	0.55627	0.655949	0.633441
TNRC6B	NM_001024843	0.948553	0.881029	0.688103	0.437299	0.125402	0.710611	0.122186	0.527331	0.282958	0.450161
SLC6A9	NM_001024845	0.498392	0.5209	0.440514	0.877814	0.44373	0.958199	0.723473	0.736334	0.826367	0.546624
SPTB	NM_001024858	0.131833	0.0385852	0.935691	0.974277	0.0353698	0.44373	0.0257235	0.299035	0.0418006	0.26045
CEACAM1	NM_001024912	0.0996785	0.073955	0.0707395	0.192926	0.292605	0.0418006	0.485531	0.0321543	0.553055	0.0257235
RPL9	NM_001024921	0.379421	0.5209	0.495177	0.649518	0.572347	0.839228	0.581994	0.636656	0.511254	0.639871
SLC2A11	NM_001024939	0.327974	0.395498	0.360129	0.543408	0.282958	0.803859	0.55627	0.861736	0.768489	0.877814
ASL	NM_001024943	0.209003	0.0932476	0.0546624	0.00321543	0.710611	0.356913	0.723473	0.871383	0.652733	0.945338
SC5D	NM_001024956	0.170418	0.106109	0.977492	0.903537	0.604502	0.488746	0.517685	0.363344	0.508039	0.405145
BRMS1	NM_001024957	0.318328	0.215434	0.202572	0.315113	0.729904	0.659164	0.848875	0.633441	0.945338	0.237942
ARPC4	NM_001024960	0.141479	0.0128617	0.0900322	0.138264	0.376206	0.919614	0.485531	0.974277	0.55627	0.932476
RPS23	NM_001025	0.678457	0.578778	0.096463	0.0771704	0.829582	0.787781	0.713826	0.594855	0.803859	0.649518
ARPP21	NM_001025068	0.427653	0.485531	0.601286	0.73955	0.292605	0.398714	0.189711	0.684887	0.22508	0.620579
CELF2	NM_001025077	0.321543	0.430868	0.228296	0.524116	0.44373	0.305466	0.209003	0.430868	0.096463	0.424437
CELF4	NM_001025089	0.974277	0.983923	0.646302	0.270096	0.752412	0.575563	0.765273	0.700965	0.607717	0.765273
ABCF1	NM_001025091	0.655949	0.530547	0.44373	0.713826	0.376206	0.0771704	0.369775	0.157556	0.292605	0.212219
MBP	NM_001025101	0.88746	0.974277	0.511254	0.623794	0.604502	0.22508	0.836013	0.170418	0.636656	0.254019
ADAR	NM_001025107	0.495177	0.421222	0.427653	0.488746	0.344051	0.62701	0.22508	0.649518	0.167203	0.707395
AFF3	NM_001025108	0.78135	0.530547	0.800643	0.527331	0.893891	0.961415	0.401929	0.916399	0.186495	0.768489
CHI3L2	NM_001025197	0.0418006	0.0900322	0.37299	0.205788	0.167203	0.729904	0.257235	0.736334	0.21865	0.688103
CHI3L2	NM_001025199	0.710611	0.292605	0.369775	0.00321543	0.115756	0.993569	0.366559	0.73955	0.40836	0.376206
CTRB2	NM_001025200	0.385852	0.446945	0.77492	0.877814	0.427653	0.845659	0.836013	0.942122	0.974277	0.758842
CHN1	NM_001025201	0.842444	0.913183	0.0900322	0.0675241	0.0996785	0.196141	0.209003	0.26045	0.430868	0.237942
KPRP	NM_001025231	0.540193	0.266881	0.0932476	0.0771704	0.913183	0.996785	0.958199	0.900322	0.980707	0.832797
CLLU1OS	NM_001025232	0.385852	0.401929	0.980707	0.987138	0.614148	0.205788	0.437299	0.0771704	0.379421	0.0900322
CLLU1	NM_001025233	0.974277	0.987138	0.109325	0.0546624	0.485531	0.540193	0.321543	0.790997	0.382637	0.726688
TSPAN4	NM_001025234	0.932476	0.96463	0.77492	0.890675	0.765273	0.411576	0.926045	0.401929	0.855305	0.244373
TSPAN4	NM_001025236	0.350482	0.160772	0.987138	0.713826	0.276527	0.691318	0.199357	0.598071	0.347267	0.546624
TSPAN4	NM_001025237	0.0418006	0.0257235	0.55627	0.504823	0.0482315	0.305466	0.466238	0.601286	0.398714	0.639871
DUT	NM_001025249	0.315113	0.434084	0.755627	0.864952	0	0.22508	0.0385852	0.289389	0.0546624	0.279743
TPD52	NM_001025252	0.385852	0.578778	0.623794	0.903537	0.0932476	0.726688	0.0803859	0.752412	0.0610932	0.845659
TPD52	NM_001025253	0.321543	0.463023	0.228296	0.40836	0.192926	0.488746	0.279743	0.639871	0.395498	0.572347
CXorf65	NM_001025265	0.131833	0.263666	0.572347	0.665595	0.903537	0.459807	0.807074	0.662379	0.797428	0.572347
C3orf70	NM_001025266	0.848875	0.742765	0.266881	0.418006	0.427653	0.231511	0.495177	0.135048	0.244373	0.14791
DPPA5	NM_001025290	0.565916	0.475884	0.176849	0.311897	0.0803859	0.0450161	0.0707395	0.276527	0.0546624	0.289389
IFITM5	NM_001025295	0.491961	0.33119	0.733119	0.790997	0.340836	0.321543	0.649518	0.324759	0.726688	0.337621
RAB12	NM_001025300	0.832797	0.874598	0.0096463	0.0289389	0.440514	0.59164	0.344051	0.55627	0.299035	0.350482
AARD	NM_001025357	0.598071	0.228296	0.819936	0.607717	0.585209	0.209003	0.575563	0.176849	0.559486	0.234727
AMPD3	NM_001025389	0.369775	0.209003	0.160772	0.0418006	0.871383	0.414791	0.836013	0.536977	0.974277	0.459807
AMPD3	NM_001025390	0.987138	0.987138	0.572347	0.514469	0.33119	0.488746	0.437299	0.369775	0.453376	0.282958
SCGB2B2	NM_001025591	0.160772	0.0900322	0.971061	0.935691	0.893891	0.369775	0.932476	0.762058	0.916399	0.723473
CELF1	NM_001025596	0.334405	0.270096	0.440514	0.170418	0.446945	0.344051	0.389068	0.504823	0.382637	0.636656
ARRDC2	NM_001025604	0.0643087	0.0385852	0.434084	0.392283	0.77492	0.842444	0.688103	0.466238	0.655949	0.475884
ARHGAP24	NM_001025616	0.987138	0.948553	0.00321543	0.0160772	0.961415	0.369775	0.913183	0.604502	0.713826	0.533762
TTLL3	NM_001025930	0.967846	0.884244	0.228296	0.209003	0.0836013	0.141479	0.0932476	0.170418	0.0482315	0.125402
RPS25	NM_001028	0.437299	0.324759	0.0353698	0.073955	0.778135	0.974277	0.73955	0.948553	0.569132	0.800643
RPS26	NM_001029	0.549839	0.308682	0.376206	0.21865	0.18328	0.270096	0.122186	0.40836	0.231511	0.594855
CCM2	NM_001029835	0.315113	0.160772	0.55627	0.504823	0.398714	0.845659	0.154341	0.768489	0.0546624	0.66881
SLC35F1	NM_001029858	0.85209	0.881029	0.826367	0.752412	0.707395	0.842444	0.736334	0.736334	0.533762	0.675241
KCTD21	NM_001029859	0.926045	0.977492	0.713826	0.675241	0.819936	0.733119	0.755627	0.29582	0.688103	0.109325
FBXO43	NM_001029860	0.77492	0.440514	0.755627	0.935691	0.472669	0.0868167	0.617363	0.163987	0.562701	0.0643087
NANOS2	NM_001029861	0.536977	0.832797	0.700965	0.807074	0.951768	0.620579	0.96463	0.434084	0.916399	0.350482
C6orf120	NM_001029863	0.78135	0.729904	0.472669	0.289389	0.649518	0.0803859	0.553055	0.266881	0.446945	0.40836
KIAA1755	NM_001029864	0.0321543	0.0257235	0.842444	0.55627	0.935691	0.215434	0.977492	0.151125	0.913183	0.109325
DBX1	NM_001029865	0.813505	0.771704	0.55627	0.55627	0.0868167	0.459807	0.0803859	0.881029	0.0771704	0.874598
PLAC8L1	NM_001029869	0.581994	0.604502	0.55627	0.536977	0.305466	0.22508	0.196141	0.276527	0.128617	0.302251
SOWAHB	NM_001029870	0.363344	0.321543	0.266881	0.40836	0.398714	0.62701	0.498392	0.327974	0.527331	0.318328
REP15	NM_001029874	0.231511	0.241158	0.549839	0.270096	0.199357	0.163987	0.106109	0.128617	0.141479	0.115756
RGS7BP	NM_001029875	0.974277	0.967846	0.839228	0.360129	0.594855	0.874598	0.755627	0.633441	0.794212	0.66881
SFMBT2	NM_001029880	0.967846	0.871383	0.729904	0.877814	0	0.807074	0	0.55627	0.00321543	0.562701
CIB4	NM_001029881	0.588424	0.4791	0.881029	0.832797	0.549839	0.655949	0.475884	0.610932	0.347267	0.337621
AHDC1	NM_001029882	0.951768	0.906752	0.565916	0.189711	0.897106	0.472669	0.836013	0.289389	0.736334	0.437299
C2orf71	NM_001029883	0.315113	0.363344	0.96463	0.897106	0.906752	0.948553	0.70418	0.88746	0.655949	0.890675
PLEKHG1	NM_001029884	0.247588	0.710611	0.807074	0.842444	0.106109	0.22508	0.221865	0.221865	0.170418	0.180064
GLTPD1	NM_001029885	0.768489	0.752412	0.446945	0.70418	0.900322	0.961415	0.92283	0.974277	0.864952	0.993569
PFN3	NM_001029886	0.778135	0.418006	0.485531	0.665595	0.55627	0.710611	0.257235	0.581994	0.138264	0.4791
HELT	NM_001029887	0.289389	0.0803859	0.167203	0.369775	0.765273	0.813505	0.784566	0.871383	0.794212	0.832797
FAM24A	NM_001029888	0.55627	0.446945	0.0192926	0.0803859	0.665595	0.334405	0.649518	0.363344	0.652733	0.430868
PGAM4	NM_001029891	0.829582	0.906752	0.790997	0.784566	0.0868167	0.234727	0.176849	0.254019	0.151125	0.244373
WDR45	NM_001029896	0.270096	0.360129	0.186495	0.276527	0.40836	0.569132	0.353698	0.85209	0.244373	0.81672
CDNF	NM_001029954	0.453376	0.340836	0.0836013	0.0418006	0.909968	0.736334	0.289389	0.427653	0.0707395	0.321543
DCAF4L1	NM_001029955	0.536977	0.745981	0.369775	0.369775	0.829582	0.710611	0.836013	0.601286	0.55627	0.572347
SLC10A7	NM_001029998	0.790997	0.958199	0.0932476	0.270096	0.906752	0.247588	0.987138	0.073955	0.987138	0.0482315
RPS27	NM_001030	0.790997	0.848875	0.881029	0.765273	0.353698	0.302251	0.59164	0.530547	0.662379	0.536977
RPS29	NM_001030001	0.418006	0.421222	0.282958	0.379421	0.92926	0.800643	0.585209	0.646302	0.553055	0.646302
GRB7	NM_001030002	0.890675	0.96463	0.974277	0.897106	0.189711	0.913183	0.376206	0.790997	0.549839	0.758842
CPLX3	NM_001030005	0.254019	0.4791	0.536977	0.321543	0.926045	0	0.790997	0.0096463	0.745981	0.0128617
NPS	NM_001030013	0.118971	0.196141	0.70418	0.469453	0.926045	0.33119	0.643087	0.546624	0.411576	0.209003
KLK3	NM_001030048	0.209003	0.421222	0.96463	0.643087	0.980707	0.877814	0.990354	0.672026	0.996785	0.572347
PPAPDC1A	NM_001030059	0.948553	0.987138	0.308682	0.617363	0.508039	0.131833	0.344051	0.0482315	0.327974	0.0514469
SAMD5	NM_001030060	0.405145	0.430868	0.784566	0.784566	0.501608	0.0771704	0.636656	0.202572	0.562701	0.289389
ATF3	NM_001030287	0.755627	0.823151	0.118971	0.0353698	0.864952	0.102894	0.318328	0.282958	0.157556	0.250804
SPN	NM_001030288	0.533762	0.302251	0.81672	0.758842	0.292605	0.163987	0.376206	0.292605	0.495177	0.459807
RPS28	NM_001031	0.369775	0.209003	0.713826	0.688103	0.350482	0.237942	0.263666	0.511254	0.106109	0.485531
ALDH3B2	NM_001031615	0.614148	0.868167	0.0418006	0.363344	0.00643087	0.29582	0.0128617	0.176849	0.0707395	0.244373
COX19	NM_001031617	0.167203	0.0900322	0.733119	0.598071	0.752412	0.646302	0.787781	0.77492	0.797428	0.78135
ZNF451	NM_001031623	0.70418	0.350482	0.0257235	0.0353698	0.768489	0.398714	0.585209	0.466238	0.29582	0.543408
SMAGP	NM_001031628	0.977492	0.871383	0.607717	0.559486	0.549839	0.488746	0.755627	0.26045	0.707395	0.250804
CYB5RL	NM_001031672	0.286174	0.215434	0.022508	0.0321543	0.254019	0.00321543	0.517685	0.0096463	0.765273	0.0096463
RUNX3	NM_001031680	0.881029	0.662379	0.826367	0.66881	0.173633	0.980707	0.472669	0.942122	0.379421	0.897106
PLAA	NM_001031689	0.0418006	0.0932476	0.70418	0.501608	0.0192926	0.405145	0.022508	0.0771704	0.0546624	0.0482315
FAM131B	NM_001031690	0.369775	0.881029	0.73955	0.807074	0.884244	0.334405	0.765273	0.382637	0.553055	0.254019
SCMH1	NM_001031694	0.598071	0.810289	0.620579	0.829582	0.594855	0.0289389	0.755627	0.096463	0.713826	0.073955
PRPF40B	NM_001031698	0.78135	0.533762	0.517685	0.347267	0.508039	0.0771704	0.472669	0.0289389	0.421222	0.0160772
FAM198B	NM_001031700	0.263666	0.302251	0.340836	0.324759	0.450161	0.321543	0.340836	0.186495	0.382637	0.22508
NT5DC3	NM_001031701	0.0546624	0.228296	0.897106	0.897106	0.829582	0.604502	0.70418	0.784566	0.633441	0.752412
SEMA5B	NM_001031702	0.459807	0.450161	0.446945	0.652733	0.44373	0.482315	0.604502	0.421222	0.572347	0.450161
ELP6	NM_001031703	0.517685	0.517685	0.0932476	0.389068	0.0385852	0.784566	0.0353698	0.778135	0.138264	0.832797
KLHL7	NM_001031710	0.440514	0.440514	0.446945	0.713826	0.209003	0.581994	0.389068	0.733119	0.55627	0.572347
ERGIC1	NM_001031711	0.913183	0.897106	0.649518	0.366559	0.498392	0.247588	0.44373	0.398714	0.395498	0.4791
TRMT11	NM_001031712	0.292605	0.414791	0.485531	0.62701	0.659164	0.360129	0.575563	0.450161	0.398714	0.688103
MCUR1	NM_001031713	0.588424	0.742765	0.18328	0.437299	0.102894	0.569132	0.073955	0.900322	0.0160772	0.938907
NABP1	NM_001031716	0.655949	0.382637	0.942122	0.92283	0.803859	0.826367	0.549839	0.73955	0.55627	0.85209
CRELD1	NM_001031717	0.639871	0.604502	0.659164	0.758842	0.819936	0.826367	0.549839	0.877814	0.437299	0.81672
GSTCD	NM_001031720	0.948553	0.893891	0.106109	0.0514469	0.424437	0.59164	0.180064	0.286174	0.196141	0.167203
ATAT1	NM_001031722	0.581994	0.655949	0.485531	0.414791	0.762058	0.167203	0.758842	0.189711	0.855305	0.186495
DDX59	NM_001031725	0.186495	0.138264	0.758842	0.729904	0.848875	0.475884	0.765273	0.832797	0.858521	0.877814
FDX1L	NM_001031734	0.829582	0.784566	0.266881	0.160772	0.424437	0.469453	0.681672	0.347267	0.790997	0.286174
CCDC78	NM_001031737	0.73955	0.771704	0.601286	0.617363	0.610932	0.405145	0.790997	0.453376	0.829582	0.485531
TMEM150A	NM_001031738	0.176849	0.173633	0.44373	0.784566	0.549839	0.790997	0.569132	0.871383	0.601286	0.81672
C6orf165	NM_001031743	0.527331	0.848875	0.717042	0.694534	0.00643087	0.694534	0.0160772	0.700965	0.0643087	0.633441
RIBC1	NM_001031745	0.536977	0.578778	0.700965	0.527331	0.897106	0.710611	0.971061	0.954984	0.948553	0.700965
VSTM4	NM_001031746	0.0514469	0.196141	0.263666	0.385852	0.919614	0.85209	0.938907	0.450161	0.745981	0.321543
C12orf40	NM_001031748	0.78135	0.662379	0.0128617	0.00321543	0.954984	0.803859	0.961415	0.482315	0.951768	0.482315
LYPD5	NM_001031749	0.472669	0.733119	0.440514	0.617363	0.115756	0.842444	0.321543	0.424437	0.536977	0.234727
MAF	NM_001031804	0.141479	0.382637	0.392283	0.289389	0.858521	0.311897	0.717042	0.276527	0.173633	0.389068
CSNK1G3	NM_001031812	0.475884	0.440514	0.0192926	0.0128617	0.581994	0.0771704	0.617363	0.430868	0.524116	0.292605
BOLA2	NM_001031827	0.315113	0.395498	0.263666	0.414791	0.710611	0.92926	0.266881	0.649518	0.308682	0.633441
RAB40AL	NM_001031834	0.784566	0.848875	0.864952	0.813505	0.385852	0.398714	0.270096	0.401929	0.360129	0.360129
KCNU1	NM_001031836	0.807074	0.765273	0.437299	0.916399	0.440514	0.356913	0.199357	0.575563	0.289389	0.765273
CPT1A	NM_001031847	0.199357	0.167203	0.517685	0.514469	0.585209	0.980707	0.681672	0.980707	0.675241	0.974277
PSG6	NM_001031850	0.315113	0.167203	0.115756	0.180064	0.0482315	0.610932	0.180064	0.736334	0.170418	0.868167
INSC	NM_001031853	0.578778	0.350482	0.575563	0.585209	0.92283	0.302251	0.913183	0.173633	0.951768	0.209003
ACCSL	NM_001031854	0.26045	0.115756	0.755627	0.652733	0.231511	0.569132	0.472669	0.861736	0.488746	0.900322
LONRF3	NM_001031855	0.562701	0.530547	0.257235	0.347267	0.414791	0.540193	0.180064	0.437299	0.14791	0.44373
STXBP1	NM_001032221	0.395498	0.263666	0.903537	0.745981	0.935691	0.163987	0.954984	0.180064	0.958199	0.109325
RCE1	NM_001032279	0.974277	0.987138	0.713826	0.948553	0.926045	0.59164	0.729904	0.636656	0.684887	0.633441
TFAP2A	NM_001032280	0.405145	0.530547	0.713826	0.916399	0.765273	0.131833	0.758842	0.257235	0.601286	0.292605
KLF10	NM_001032282	0.974277	0.893891	0.70418	0.807074	0.382637	0.961415	0.575563	0.974277	0.524116	0.977492
SERPING1	NM_001032295	0.508039	0.607717	0.630225	0.321543	0.92283	0.491961	0.524116	0.694534	0.610932	0.691318
SPINT1	NM_001032367	0.369775	0.440514	0.0192926	0.138264	0.900322	0.450161	0.771704	0.524116	0.649518	0.562701
ZNF226	NM_001032372	0.356913	0.279743	0.485531	0.369775	0.710611	0.160772	0.900322	0.257235	0.884244	0.347267
SULT6B1	NM_001032377	0.160772	0.196141	0.282958	0.392283	0.784566	0.842444	0.823151	0.749196	0.765273	0.70418
PLGLB1	NM_001032392	0.311897	0.270096	0.360129	0.160772	0.0900322	0.819936	0.125402	0.88746	0.173633	0.855305
OAS1	NM_001032409	0.430868	0.858521	0.414791	0.167203	0.893891	0.00643087	0.733119	0.0353698	0.430868	0.0868167
RAB41	NM_001032726	0.125402	0.131833	0.180064	0.196141	0.363344	0.710611	0.237942	0.688103	0.405145	0.893891
CBFA2T2	NM_001032999	0.363344	0.572347	0.485531	0.311897	0.427653	0.0771704	0.62701	0.0868167	0.700965	0.11254
RRM1	NM_001033	0.144695	0.160772	0.308682	0.37299	0.0514469	0.729904	0.189711	0.723473	0.14791	0.839228
DEFB135	NM_001033017	0.0514469	0.0128617	0.22508	0.437299	0.340836	0.305466	0.247588	0.234727	0.263666	0.311897
DEFB136	NM_001033018	0.5209	0.588424	0.395498	0.324759	0.710611	0.196141	0.691318	0.205788	0.601286	0.26045
DEFB134	NM_001033019	0.765273	0.784566	0.678457	0.62701	0.694534	0.948553	0.530547	0.942122	0.485531	0.92283
CYFIP1	NM_001033028	0.427653	0.360129	0.257235	0.40836	0.527331	0.141479	0.601286	0.11254	0.652733	0.0546624
FAIM	NM_001033032	0.144695	0.122186	0.453376	0.286174	0.951768	0.356913	0.967846	0.221865	0.987138	0.282958
GPR155	NM_001033045	0.395498	0.350482	0.533762	0.11254	0.610932	0.855305	0.868167	0.974277	0.948553	0.977492
NLRP1	NM_001033053	0.205788	0.485531	0.430868	0.623794	0.376206	0.945338	0.180064	0.466238	0.250804	0.279743
GLUL	NM_001033056	0.707395	0.807074	0.575563	0.585209	0.742765	0.469453	0.678457	0.62701	0.662379	0.803859
TAAR2	NM_001033080	0.662379	0.363344	0.340836	0.398714	0.469453	0.710611	0.302251	0.726688	0.334405	0.787781
MYCL	NM_001033082	0.778135	0.546624	0.636656	0.633441	0.29582	0.491961	0.173633	0.755627	0.237942	0.913183
MACROD2	NM_001033087	0.868167	0.884244	0.755627	0.819936	0.0836013	0.160772	0.0192926	0.0321543	0.0128617	0.0546624
NGRN	NM_001033088	0.0514469	0.0289389	0.819936	0.62701	0.504823	0.424437	0.363344	0.289389	0.334405	0.4791
PAIP2	NM_001033112	0.990354	0.996785	0.292605	0.713826	0.971061	0.742765	0.961415	0.66881	0.916399	0.562701
WIPI2	NM_001033520	0.55627	0.800643	0.517685	0.643087	0.44373	0.360129	0.350482	0.823151	0.363344	0.932476
CSTF1	NM_001033521	0.096463	0.0257235	0.228296	0.553055	0.559486	0.530547	0.630225	0.73955	0.562701	0.636656
CSTF1	NM_001033522	0.0643087	0.0803859	0.0418006	0.0096463	0.102894	0.961415	0.276527	0.916399	0.22508	0.855305
SPECC1	NM_001033555	0.527331	0.266881	0.517685	0.598071	0.276527	0.62701	0.11254	0.450161	0.118971	0.463023
DYX1C1	NM_001033560	0.733119	0.646302	0.128617	0.138264	0.903537	0.247588	0.900322	0.601286	0.829582	0.688103
PHF12	NM_001033561	0.662379	0.234727	0.73955	0.617363	0.675241	0.85209	0.646302	0.974277	0.710611	0.900322
FAM229B	NM_001033564	0.363344	0.279743	0.186495	0.646302	0.73955	0.141479	0.353698	0.639871	0.437299	0.729904
DUSP28	NM_001033575	0.948553	0.945338	0.713826	0.790997	0.710611	0.131833	0.70418	0.176849	0.73955	0.212219
SGK3	NM_001033578	0.434084	0.125402	0.411576	0.273312	0.125402	0.22508	0.392283	0.128617	0.565916	0.160772
PRKCZ	NM_001033581	0.163987	0.446945	0.977492	0.993569	0.900322	0.958199	0.897106	0.980707	0.890675	0.990354
PRKCZ	NM_001033582	0.73955	0.318328	0.861736	0.945338	0.292605	0.948553	0.125402	0.954984	0.0707395	0.974277
MTUS2	NM_001033602	0.614148	0.543408	0.344051	0.37299	0.424437	0.305466	0.289389	0.186495	0.363344	0.209003
BBS9	NM_001033604	0.125402	0.0996785	0.765273	0.620579	0.192926	0.530547	0.276527	0.44373	0.282958	0.437299
CABP1	NM_001033677	0.826367	0.356913	0.900322	0.85209	0.543408	0.569132	0.196141	0.996785	0.151125	0.977492
ZNF704	NM_001033723	0.890675	0.897106	0.790997	0.350482	0.0900322	0.311897	0.0128617	0.360129	0.0546624	0.495177
SMAGP	NM_001033873	0.954984	0.861736	0.700965	0.504823	0.829582	0.729904	0.848875	0.475884	0.897106	0.565916
TRAF5	NM_001033910	0.877814	0.639871	0.803859	0.652733	0.832797	0.948553	0.672026	0.832797	0.855305	0.665595
UBA52	NM_001033930	0.842444	0.733119	0.868167	0.858521	0.620579	0.92926	0.418006	0.951768	0.418006	0.890675
CALCA	NM_001033953	0.0385852	0.0385852	0.55627	0.646302	0.868167	0.710611	0.630225	0.842444	0.29582	0.819936
RRM2	NM_001034	0.900322	0.906752	0.684887	0.688103	0.620579	0.160772	0.713826	0.167203	0.713826	0.244373
DMAP1	NM_001034024	0.536977	0.395498	0.151125	0.270096	0.151125	0.0803859	0.459807	0.170418	0.401929	0.11254
HIST2H4B	NM_001034077	0.652733	0.356913	0.92283	0.807074	0.893891	0.356913	0.379421	0.163987	0.186495	0.215434
SLC25A52	NM_001034172	0.199357	0.151125	0.881029	0.961415	0.466238	0.459807	0.549839	0.636656	0.508039	0.617363
ALDH1L2	NM_001034173	0.951768	0.942122	0.022508	0.0675241	0.903537	0.575563	0.553055	0.688103	0.430868	0.620579
SSX4B	NM_001034832	0.118971	0.18328	0.913183	0.864952	0.0418006	0.115756	0.0385852	0.0353698	0.0450161	0.022508
RDM1	NM_001034836	0.514469	0.437299	0.186495	0.475884	0.0418006	0.752412	0.022508	0.85209	0.0353698	0.919614
KCNIP1	NM_001034838	0.254019	0.324759	0.919614	0.858521	0.858521	0.569132	0.717042	0.733119	0.723473	0.66881
ITPRIPL2	NM_001034841	0.115756	0.157556	0.376206	0.205788	0.919614	0.636656	0.935691	0.524116	0.726688	0.675241
PTCHD3	NM_001034842	0.665595	0.771704	0.733119	0.807074	0.286174	0.948553	0.350482	0.942122	0.4791	0.855305
GALNTL6	NM_001034845	0.881029	0.675241	0.022508	0.073955	0.440514	0.807074	0.221865	0.85209	0.334405	0.78135
FAM134B	NM_001034850	0.73955	0.906752	0.459807	0.585209	0.900322	0.286174	0.707395	0.726688	0.617363	0.665595
KCNIP3	NM_001034914	0.395498	0.382637	0.44373	0.270096	0.379421	0.356913	0.125402	0.527331	0.0707395	0.688103
RPL14	NM_001034996	0.0932476	0.0514469	0.729904	0.752412	0.0128617	0.427653	0.00643087	0.491961	0.0160772	0.344051
RYR2	NM_001035	0.758842	0.578778	0.327974	0.37299	0.318328	0.292605	0.305466	0.427653	0.270096	0.302251
KCNIP4	NM_001035003	0.73955	0.790997	0.270096	0.270096	0.0289389	0.823151	0.173633	0.92283	0.209003	0.88746
KCNIP4	NM_001035004	0.0610932	0.18328	0.0707395	0.102894	0.44373	0.202572	0.472669	0.221865	0.379421	0.244373
C18orf32	NM_001035005	0.327974	0.305466	0.639871	0.652733	0.864952	0.305466	0.919614	0.453376	0.948553	0.4791
RGL3	NM_001035223	0.26045	0.209003	0.0868167	0.0321543	0.440514	0.022508	0.376206	0.0643087	0.29582	0.0578778
RABGAP1L	NM_001035230	0.498392	0.437299	0.0257235	0.234727	0.832797	0.369775	0.787781	0.0578778	0.794212	0.0514469
SRA1	NM_001035235	0.250804	0.115756	0.890675	0.829582	0.446945	0.562701	0.170418	0.289389	0.0610932	0.250804
FAM102A	NM_001035254	0.356913	0.241158	0.282958	0.247588	0.614148	0.340836	0.392283	0.337621	0.289389	0.4791
POMC	NM_001035256	0.784566	0.839228	0.784566	0.524116	0.987138	0.826367	0.913183	0.639871	0.884244	0.78135
RPL41	NM_001035267	0.594855	0.569132	0.646302	0.62701	0.861736	0.0578778	0.893891	0.144695	0.900322	0.163987
DMKN	NM_001035516	0.385852	0.430868	0.0321543	0.0321543	0.398714	0.511254	0.135048	0.138264	0.0868167	0.11254
GTF3C2	NM_001035521	0.848875	0.884244	0.286174	0.073955	0.919614	0.729904	0.88746	0.517685	0.70418	0.681672
FAM129B	NM_001035534	0.395498	0.440514	0.826367	0.807074	0.385852	0.553055	0.430868	0.353698	0.485531	0.356913
RYR3	NM_001036	0.199357	0.360129	0.176849	0.131833	0.819936	0.546624	0.717042	0.594855	0.736334	0.688103
HHLA3	NM_001036645	0.508039	0.790997	0.327974	0.247588	0.344051	0.321543	0.472669	0.221865	0.524116	0.21865
UNKL	NM_001037125	0.472669	0.350482	0.186495	0.427653	0.819936	0.678457	0.472669	0.189711	0.347267	0.360129
NRCAM	NM_001037132	0.488746	0.488746	0.70418	0.62701	0.765273	0.787781	0.495177	0.836013	0.160772	0.755627
CYS1	NM_001037160	0.237942	0.0932476	0.755627	0.916399	0.324759	0.382637	0.575563	0.173633	0.581994	0.131833
ACOT1	NM_001037161	0.826367	0.871383	0.170418	0.459807	0.909968	0.553055	0.826367	0.610932	0.790997	0.504823
[truncated: 21,729 more rows]
