# Supplementary material for: CRISPR activation screen identifies BCL-2 proteins and B3GNT2 as drivers of cancer resistance to T cell-mediated cytotoxicity
Source: Nat Commun. 2022 Mar 25;13:1606. doi: 10.1038/s41467-022-29205-8 (PMC8956604; doi:10.1038/s41467-022-29205-8)
Supplement: Supplementary file 8 — Supplementary Data 4 [file 41467_2022_29205_MOESM8_ESM.xlsx]

## Sheet: Supplementary Data 4
term_name	term_id	adjusted_p_value	negative_log10_of_adjusted_p_value	term_size	intersection_size	intersections
nucleic acid phosphodiester bond hydrolysis	GO:0090305	3.52277e-07	6.45312	151	12	NOL9,HMGB2,CDKN2A,EXOSC9,RPA1,POP7,OGG1,RPS27A,RFC2,XRN1,DCP1A,POLD3
negative regulation of Wnt signaling pathway	GO:0030178	2.93349e-05	4.53262	194	11	APC,PRICKLE1,NFATC1,AMER1,TMEM170B,TLE3,TLE2,MDK,DKK2,DAB2IP,PSMF1
glycosaminoglycan metabolic process	GO:0030203	5.21503e-05	4.28274	132	9	DSEL,LYVE1,B3GAT1,DCN,B3GNT2,SDC2,CHST13,SLC9A1,HMMR
negative regulation of cellular protein catabolic process	GO:1903363	7.63e-05	4.11748	75	7	TRIM39,CDKN2A,UBE2J1,FURIN,DAB2IP,EFNA1,PSMF1
cell-matrix adhesion	GO:0007160	0.000101361	3.99413	183	10	LYVE1,CD36,ADAMTS13,ADAMTS12,SRC,CDKN2A,PTK2,SLC9A1,SEMA3E,MAP4K4
response to lipopolysaccharide	GO:0032496	0.000188756	3.7241	198	10	HMGB2,CD36,JUNB,CD14,IL1A,TNIP2,TNIP3,CD274,IFNAR1,DAB2IP
cytokinesis	GO:0000910	0.000208771	3.68033	160	9	APC,CALM1,FLCN,EFHC1,SPTBN1,CDC14A,FSD1,STAMBP,SEPTIN9
carbohydrate catabolic process	GO:0016052	0.000293472	3.53243	168	9	PGM2L1,PRKAG1,CALM1,ENO2,FUT6,ARNT,FUT10,GALK2,TREH
establishment or maintenance of cell polarity	GO:0007163	0.00033168	3.47928	171	9	CD3G,FSCN3,LMNA,PTK2,FLOT2,CDC42BPB,AQP1,SLC9A1,ARFGEF1
negative regulation of cellular response to growth factor stimulus	GO:0090288	0.000577538	3.23842	144	8	TGFBR2,DCN,ADAMTS12,NBL1,VEPH1,RBPMS2,RPS27A,DAB2IP
cellular response to hypoxia	GO:0071456	0.00113203	2.94614	161	8	LMNA,SUV39H1,ARNT,AQP1,TERT,RPS27A,NFE2L2,PSMF1
epithelial tube morphogenesis	GO:0060562	0.00121818	2.91429	163	8	TGFBR2,ADAMTS12,PRICKLE1,BMP5,SETDB2,SEMA3E,HES1,MDK
extrinsic apoptotic signaling pathway	GO:0097191	0.00135703	2.86741	166	8	BCL2A1,SRC,BMP5,MCL1,IL1A,TERT,GABARAP,DAB2IP
negative regulation of chromosome organization	GO:2001251	0.00168504	2.77339	130	7	CTBP1,APC,SRC,CDC20,BCOR,TERF2IP,XRN1
cell-cell adhesion via plasma-membrane adhesion molecules	GO:0098742	0.00246336	2.60847	184	8	TGFBR2,BSG,CLDN14,CLDN17,MPZL2,CLDN8,ATP2C1,CDH18
cold-induced thermogenesis	GO:0106106	0.00287873	2.5408	144	7	APC,CD36,FLCN,ACSL1,ESRRG,TLE3,TSHR
calcium-mediated signaling	GO:0019722	0.00303933	2.51722	191	8	ATP2A2,CALM1,P2RX5,NFATC1,SLC9A1,RCAN2,MCU,CCR4
positive regulation of epithelial cell proliferation	GO:0050679	0.00382207	2.4177	152	7	HMGB2,BMP5,NME1,NME2,ARNT,GATA2,MDK
cellular response to radiation	GO:0071478	0.00394755	2.40367	153	7	CALM1,INO80,CDKN1A,AQP1,XRCC6,POLD3,GNGT1
spindle organization	GO:0007051	0.00419721	2.37704	155	7	EFHC1,INO80,HAUS4,NEK6,MAPRE2,FSD1,DCTN2
protein complex oligomerization	GO:0051259	0.00474587	2.32368	159	7	ITLN1,TIFA,SLC9A1,MPP2,ACACA,TDO2,MCU
mitochondrial gene expression	GO:0140053	0.00503924	2.29763	161	7	IARS2,RPUSD4,MRPL15,MRPL53,WARS2,FASTKD2,CHCHD10
regulation of signal transduction by p53 class mediator	GO:1901796	0.00583857	2.23369	167	7	PRKAG1,MAPK11,PTTG1IP,RPA1,RBBP8,RFC2,L3MBTL1
platelet degranulation	GO:0002576	0.00632854	2.1987	124	6	CHID1,CD36,CALM1,ISLR,PCYOX1L,APLP2
positive regulation of I-kappaB kinase/NF-kappaB signaling	GO:0043123	0.00647205	2.18896	171	7	IL1A,TERF2IP,NEK6,TIFA,TNIP2,ATP2C1,PLEKHG5
chromatin assembly	GO:0031497	0.00736684	2.13272	176	7	HMGB2,MBD3L2,MBD3L3,CDKN2A,SETDB2,HIST1H2BB,SUV39H1
translational initiation	GO:0006413	0.00774121	2.11119	178	7	YTHDF3,RPLP1,EIF4G3,RPL6,RPL15,EIF2B3,RPS27A
negative regulation of binding	GO:0051100	0.00824086	2.08403	133	6	ATP2A2,ARHGAP28,PCSK9,CDKN1A,BTAF1,PLN
activation of innate immune response	GO:0002218	0.00926553	2.03313	137	6	PQBP1,SRC,KRAS,PRKACB,XRCC6,PSMF1
negative regulation of vasculature development	GO:1901343	0.0107963	1.96673	192	7	COL4A3,DCN,NFATC1,ANGPTL7,CARD10,SEMA3E,DAB2IP
potassium ion transmembrane transport	GO:0071805	0.0113111	1.9465	194	7	KCNH6,KCNF1,NEDD4L,KCNQ2,SLC9A1,SLC12A6,ABCC8
receptor signaling pathway via JAK-STAT	GO:0007259	0.0113489	1.94504	144	6	SOCS2,GHR,STAMBP,IFNAR1,HES1,IFNA7
transcription initiation from RNA polymerase II promoter	GO:0006367	0.0115749	1.93648	195	7	TCF4,CCNC,ESRRG,CDKN1A,RXRG,RXRA,TEAD4
keratinization	GO:0031424	0.0123782	1.90734	198	7	KLK14,KRTAP5-6,KRT31,KRT17,KRT14,FURIN,KRTAP20-2
protein acylation	GO:0043543	0.0127022	1.89612	199	7	CTBP1,CLIP3,FLCN,TERF2IP,HHATL,CDYL,YEATS4
cellular response to external stimulus	GO:0071496	0.0129592	1.88742	200	7	FLCN,PDK2,PCSK9,CDKN1A,AQP1,SLC9A1,GABARAP
nucleotide biosynthetic process	GO:0009165	0.0129592	1.88742	200	7	FLCN,PDK2,ACSL1,VPS9D1,ACACA,RNLS,DUT
protein import	GO:0017038	0.0152166	1.81768	155	6	PAM16,PRICKLE1,PTTG1IP,IPO7,TNPO2,NXT2
phosphatidylinositol metabolic process	GO:0046488	0.017835	1.74873	162	6	PIGO,PIGZ,SOCS2,TPTE2,BMX,DPM3
response to steroid hormone	GO:0048545	0.0232579	1.63343	174	6	SRC,CATSPERG,UBA5,GRIP1,AQP1,STRN3
regulation of protein polymerization	GO:0032271	0.0283411	1.54758	183	6	CLIP3,ARHGAP28,ACTR2,IQGAP2,ARFGEF1,PLEKHG2
antigen processing and presentation of peptide antigen	GO:0048002	0.0316228	1.5	189	6	CD36,AP1B1,TAPBPL,DCTN2,PSMF1,PDIA3
