# Supplementary material for: CRISPR activation screen identifies BCL-2 proteins and B3GNT2 as drivers of cancer resistance to T cell-mediated cytotoxicity
Source: Nat Commun. 2022 Mar 25;13:1606. doi: 10.1038/s41467-022-29205-8 (PMC8956604; doi:10.1038/s41467-022-29205-8)
Supplement: Supplementary file 9 — Supplementary Data 5 [file 41467_2022_29205_MOESM9_ESM.xlsx]

## Sheet: Supplementary Data 6
Gene	id	Average growth	Average death	Candidate gene?
A2M	NM_000014	0.568364	0.676157
NAT2	NM_000015	0.660139	0.508209
ACADS	NM_000017	0.51758	0.56891
ACADVL	NM_000018	0.498617	0.31809
ACAT1	NM_000019	0.654095	0.320128
ACVRL1	NM_000020	0.12247	0.939295
PSEN1	NM_000021	0.588172	0.636461
ADA	NM_000022	0.542485	0.44334
ADRB2	NM_000024	0.620273	0.507935
ADRB3	NM_000025	0.670031	0.222516
ADSL	NM_000026	0.210485	0.266593
AGT	NM_000029	0.338473	0.571799
AGXT	NM_000030	0.292757	0.325426
ALAD	NM_000031	0.590718	0.255843
ABCD1	NM_000033	0.802077	0.0654586
ALDOA	NM_000034	0.708928	0.29571
ALDOB	NM_000035	0.216243	0.655165
AMPD1	NM_000036	0.396845	0.580465
APOA1	NM_000039	0.335221	0.35001
APOC3	NM_000040	0.594664	0.612017
APOE	NM_000041	0.333335	0.373004
APOH	NM_000042	0.112962	0.780249
AR	NM_000044	0.448305	0.491755
ARG1	NM_000045	0.272856	0.589478
ARSB	NM_000046	0.414293	0.689752
ARSE	NM_000047	0.337863	0.440958
ASL	NM_000048	0.401764	0.598313
ASPA	NM_000049	0.4793	0.600097
ASS1	NM_000050	0.496777	0.626831
ATM	NM_000051	0.479626	0.27703
ATP7A	NM_000052	0.633916	0.190848
ATP7B	NM_000053	0.51086	0.405108
BCHE	NM_000055	0.465944	0.588496
BCKDHB	NM_000056	0.619266	0.348033
BLM	NM_000057	0.729666	0.434287
BRCA2	NM_000059	0.420661	0.837454
BTD	NM_000060	0.614164	0.398852
BTK	NM_000061	0.292978	0.381726
SERPING1	NM_000062	0.229555	0.68754
C3	NM_000064	0.390366	0.524954
C6	NM_000065	0.149027	0.727703
CA2	NM_000067	0.898409	0.112628
CACNA1S	NM_000069	0.304472	0.471271
CBS	NM_000071	0.350946	0.676215
CD36	NM_000072	0.360074	0.724457
CD3G	NM_000073	0.284044	0.25583	Yes
CD40LG	NM_000074	0.310804	0.609413
CDK4	NM_000075	0.694442	0.521456
CDKN2A	NM_000077	0.688978	0.263487	Yes
CETP	NM_000078	0.210776	0.341847
CHRNA1	NM_000079	0.331326	0.65901
CHRNE	NM_000080	0.244473	0.886286
LYST	NM_000081	0.620639	0.21338
CLCN1	NM_000083	0.673416	0.740518
CLCN5	NM_000084	0.399717	0.52442
CLCNKB	NM_000085	0.841309	0.538025
CNGA1	NM_000087	0.297703	0.85217
COL1A1	NM_000088	0.547126	0.170154
COL1A2	NM_000089	0.467913	0.328827
COL3A1	NM_000090	0.571837	0.589673
COL4A3	NM_000091	0.167382	0.812808	Yes
COL4A4	NM_000092	0.509491	0.215204
COL5A1	NM_000093	0.503926	0.475324
COL7A1	NM_000094	0.414042	0.30273
COMP	NM_000095	0.658075	0.412209
CP	NM_000096	0.486535	0.534542
CPOX	NM_000097	0.686915	0.216366
CPT2	NM_000098	0.466227	0.513869
CSTB	NM_000100	0.761138	0.431928
CYBA	NM_000101	0.352775	0.669836
CYP17A1	NM_000102	0.526934	0.333414
CYP1B1	NM_000104	0.962767	0.100835
CYP2D6	NM_000106	0.593448	0.0785244
DDB2	NM_000107	0.25663	0.389416
DLD	NM_000108	0.390131	0.336679
DMD	NM_000109	0.512585	0.585999
DPYD	NM_000110	0.784672	0.324018
SLC26A3	NM_000111	0.383657	0.728662
SLC26A2	NM_000112	0.576069	0.51036
TOR1A	NM_000113	0.548235	0.560626
EDNRB	NM_000115	0.415401	0.420524
TAZ	NM_000116	0.793142	0.438169
EMD	NM_000117	0.672293	0.447772
EPB42	NM_000119	0.239555	0.65814
EPHX1	NM_000120	0.546346	0.486777
EPOR	NM_000121	0.138996	0.821499
ERCC3	NM_000122	0.513665	0.297578
ERCC5	NM_000123	0.327274	0.661972
ESR1	NM_000125	0.488077	0.478604
EXT1	NM_000127	0.578275	0.460795
F11	NM_000128	0.194079	0.574337
F13A1	NM_000129	0.362206	0.570295
F5	NM_000130	0.560546	0.561385
F8	NM_000132	0.255714	0.793955
F9	NM_000133	0.362057	0.638984
FABP2	NM_000134	0.674034	0.621839
FAH	NM_000137	0.811759	0.158039
FBN1	NM_000138	0.581146	0.190658
FECH	NM_000140	0.67386	0.477141
FH	NM_000143	0.185205	0.59751
FTL	NM_000146	0.634533	0.31844
FUCA1	NM_000147	0.59517	0.531022
FUT1	NM_000148	0.743792	0.570221
FUT3	NM_000149	0.561636	0.181972
FUT6	NM_000150	0.886105	0.115149	Yes
G6PC	NM_000151	0.57781	0.692466
GALK1	NM_000154	0.731339	0.722889
GALT	NM_000155	0.769219	0.449463
GAMT	NM_000156	0.576133	0.271308
GBE1	NM_000158	0.661146	0.60273
GCDH	NM_000159	0.282112	0.678216
GCGR	NM_000160	0.737982	0.234297
GCH1	NM_000161	0.28279	0.327883
GCK	NM_000162	0.642911	0.16421
GHR	NM_000163	0.494937	0.742159
GIPR	NM_000164	0.811246	0.334718
GJA1	NM_000165	0.503761	0.542904
GJB1	NM_000166	0.27234	0.402099
GLI3	NM_000168	0.539223	0.374448
GLA	NM_000169	0.225883	0.661663
GLDC	NM_000170	0.491291	0.536587
GLRA1	NM_000171	0.469536	0.52227
GNAT1	NM_000172	0.738946	0.241141
GP1BA	NM_000173	0.788991	0.360159
GP9	NM_000174	0.530351	0.35655
GPI	NM_000175	0.662807	0.41093
GSN	NM_000177	0.304742	0.871329
GSS	NM_000178	0.768931	0.216642
MSH6	NM_000179	0.619094	0.423386
GUCY2D	NM_000180	0.531247	0.427524
HADHA	NM_000182	0.620505	0.811599
HBG2	NM_000184	0.750156	0.458258
SERPIND1	NM_000185	0.547901	0.528012
CFH	NM_000186	0.850387	0.466768
HGD	NM_000187	0.307058	0.705731	Yes
HK1	NM_000188	0.564508	0.285295
HK2	NM_000189	0.453931	0.621251
HMGCL	NM_000191	0.36639	0.768084
TBX5	NM_000192	0.691785	0.476038
SHH	NM_000193	0.250665	0.568673
HPRT1	NM_000194	0.33136	0.494844
HPS1	NM_000195	0.438022	0.857556
HSD11B2	NM_000196	0.158137	0.586172
HSD17B3	NM_000197	0.370706	0.63341
HSD3B2	NM_000198	0.101333	0.801886
SGSH	NM_000199	0.68736	0.712233
HTN3	NM_000200	0.43999	0.546438
ICAM1	NM_000201	0.70345	0.574816
IDS	NM_000202	0.347581	0.524182
IDUA	NM_000203	0.315615	0.649713
CFI	NM_000204	0.208929	0.764151
IL2RG	NM_000206	0.446656	0.512636
INSR	NM_000208	0.604723	0.424213
PDX1	NM_000209	0.505846	0.771416
ITGB2	NM_000211	0.506175	0.262464
ITGB3	NM_000212	0.484677	0.631729
ITGB4	NM_000213	0.570631	0.34804
JAG1	NM_000214	0.545861	0.532359
JAK3	NM_000215	0.292568	0.620622
KAL1	NM_000216	0.749005	0.224741
KCNA1	NM_000217	0.648899	0.386226
KCNQ1	NM_000218	0.448216	0.560874
KCNE1	NM_000219	0.0430049	0.957665
KCNJ1	NM_000220	0.190014	0.568887
KHK	NM_000221	0.468541	0.497047
KRT12	NM_000223	0.573521	0.247187
KRT18	NM_000224	0.425913	0.633778
KRT9	NM_000226	0.589265	0.582479
LAMB3	NM_000228	0.670828	0.392084
LCAT	NM_000229	0.48872	0.577829
LEP	NM_000230	0.375755	0.222244
SGCG	NM_000231	0.443593	0.708723
SGCB	NM_000232	0.379421	0.520243	Yes
LHCGR	NM_000233	0.719861	0.573501
LIG1	NM_000234	0.52063	0.187878
LIPA	NM_000235	0.50046	0.58729
LIPC	NM_000236	0.0987837	0.827026
LPL	NM_000237	0.361765	0.757725
LYZ	NM_000239	0.521784	0.594769
MAOA	NM_000240	0.268283	0.686775
MBL2	NM_000242	0.430657	0.759606
MEN1	NM_000244	0.220315	0.853526	Yes
MICA	NM_000247	0.456099	0.425384
MLH1	NM_000249	0.777706	0.387989
MPO	NM_000250	0.721568	0.424438
MSH2	NM_000251	0.158674	0.7758
MTM1	NM_000252	0.435959	0.618871
MTTP	NM_000253	0.384155	0.585009
MTR	NM_000254	0.718219	0.5819
MUT	NM_000255	0.448084	0.655885
MYBPC3	NM_000256	0.510037	0.436561
MYH7	NM_000257	0.682934	0.533589
MYL3	NM_000258	0.157147	0.817184
MYO5A	NM_000259	0.646158	0.379004
MYOC	NM_000261	0.277813	0.518812
NAGA	NM_000262	0.793235	0.138812
NAGLU	NM_000263	0.372039	0.578471
PTCH1	NM_000264	0.575032	0.646049
NCF1	NM_000265	0.28262	0.781145
NDP	NM_000266	0.450532	0.577079
NME1	NM_000269	0.649226	0.443216	Yes
PNP	NM_000270	0.463263	0.497466
NPC1	NM_000271	0.688016	0.264466
NPHP1	NM_000272	0.392799	0.64202
GPR143	NM_000273	0.113445	0.635466
OAT	NM_000274	0.440501	0.555359
OCA2	NM_000275	0.496905	0.598272
OCRL	NM_000276	0.587339	0.640657
PAH	NM_000277	0.712804	0.115272
PAX2	NM_000278	0.502543	0.682404
PCBD1	NM_000281	0.601815	0.362545
PEPD	NM_000285	0.386768	0.76279
PEX12	NM_000286	0.316199	0.418332
PEX6	NM_000287	0.373285	0.73848
PEX7	NM_000288	0.606301	0.66796
PFKM	NM_000289	0.372323	0.77482
PGAM2	NM_000290	0.21114	0.127262
PGK1	NM_000291	0.523862	0.247629
PHKA2	NM_000292	0.619465	0.475814
PHKB	NM_000293	0.591691	0.603585
PHKG2	NM_000294	0.587783	0.679441
SERPINA1	NM_000295	0.604684	0.695867
PKD1	NM_000296	0.600359	0.510236
PKD2	NM_000297	0.599877	0.505077
PKLR	NM_000298	0.40214	0.595139
PKP1	NM_000299	0.264754	0.654146
PLG	NM_000301	0.527485	0.527182
PLOD1	NM_000302	0.362968	0.582527
PMM2	NM_000303	0.327171	0.422164
PMP22	NM_000304	0.371509	0.794198
PON2	NM_000305	0.299317	0.592337
POU3F4	NM_000307	0.590659	0.745891
PPOX	NM_000309	0.835087	0.224322	Yes
PPT1	NM_000310	0.535729	0.644386
PRNP	NM_000311	0.367582	0.347104
PROC	NM_000312	0.535075	0.628414
PROS1	NM_000313	0.179588	0.897761
PTH	NM_000315	0.436716	0.447775
PTH1R	NM_000316	0.473149	0.607738
PTS	NM_000317	0.414998	0.433497
PEX2	NM_000318	0.60805	0.551708
PEX5	NM_000319	0.515872	0.8032
QDPR	NM_000320	0.809986	0.0918547
RB1	NM_000321	0.425524	0.364435
PRPH2	NM_000322	0.354479	0.547713
RHAG	NM_000324	0.273506	0.518378
PITX2	NM_000325	0.35512	0.648374
RLBP1	NM_000326	0.568438	0.252497
ROM1	NM_000327	0.322951	0.351514
RPGR	NM_000328	0.518401	0.778273
RPE65	NM_000329	0.301703	0.672922
RS1	NM_000330	0.757906	0.101198
ATXN7	NM_000333	0.436693	0.270546
SCN4A	NM_000334	0.573261	0.548828
SCNN1B	NM_000336	0.590434	0.408332
SLC12A3	NM_000339	0.626664	0.63397
SLC2A2	NM_000340	0.324557	0.745348
SLC3A1	NM_000341	0.556112	0.47398
SLC4A1	NM_000342	0.752269	0.308032
SLC5A1	NM_000343	0.48452	0.460261
SMN1	NM_000344	0.256451	0.654059
SNCA	NM_000345	0.506227	0.522229
SOX9	NM_000346	0.491393	0.586341
SRD5A2	NM_000348	0.470251	0.45679
STAR	NM_000349	0.581986	0.585257
ABCA4	NM_000350	0.244909	0.775089
STS	NM_000351	0.683226	0.331639
TAT	NM_000353	0.727605	0.188751
SERPINA7	NM_000354	0.403496	0.675621
TCN2	NM_000355	0.303255	0.622979
TGFBI	NM_000358	0.320533	0.517744
TGM1	NM_000359	0.730236	0.373705
THBD	NM_000361	0.667902	0.720741
TIMP3	NM_000362	0.361594	0.39404
TNNI3	NM_000363	0.745255	0.285683
TNNT2	NM_000364	0.546544	0.745806
TPI1	NM_000365	0.674776	0.198753
TPM1	NM_000366	0.46722	0.417039
TPMT	NM_000367	0.4908	0.270266
TSC1	NM_000368	0.582876	0.593655
TSHR	NM_000369	0.584212	0.17956	Yes
TTPA	NM_000370	0.259655	0.545764
TTR	NM_000371	0.349033	0.795106
TYR	NM_000372	0.630613	0.692407
UMPS	NM_000373	0.537183	0.56852
UROD	NM_000374	0.525697	0.769068
UROS	NM_000375	0.506512	0.472382
WAS	NM_000377	0.268998	0.513811
XDH	NM_000379	0.35525	0.388266
XPA	NM_000380	0.449925	0.756961
ALDH3A2	NM_000382	0.617635	0.197856
AIRE	NM_000383	0.766926	0.255372
APOB	NM_000384	0.319832	0.667485
BLMH	NM_000386	0.351781	0.787822
SLC25A20	NM_000387	0.429216	0.40797
CASR	NM_000388	0.28435	0.67986
CHM	NM_000390	0.627496	0.424107
TPP1	NM_000391	0.549509	0.275021
ABCC2	NM_000392	0.547381	0.680755
COL5A2	NM_000393	0.176364	0.465333
CRYAA	NM_000394	0.580115	0.24592
CSF2RB	NM_000395	0.399994	0.601401
CTSK	NM_000396	0.241075	0.536458
CYBB	NM_000397	0.463602	0.401208
CYB5R3	NM_000398	0.815142	0.0705834
EGR2	NM_000399	0.298207	0.704363
ERCC2	NM_000400	0.894264	0.143363
EXT2	NM_000401	0.625226	0.490418
G6PD	NM_000402	0.576206	0.329156
GALE	NM_000403	0.617197	0.674815
GM2A	NM_000405	0.652271	0.332153
GNRHR	NM_000406	0.771559	0.143707
GP1BB	NM_000407	0.46247	0.688531
GPD2	NM_000408	0.49514	0.614319
GUCA1A	NM_000409	0.715241	0.560298
HLCS	NM_000411	0.552717	0.652844
HRG	NM_000412	0.508651	0.683999
HSD17B1	NM_000413	0.237492	0.85605
HSD17B4	NM_000414	0.6999	0.300551
IAPP	NM_000415	0.297504	0.857501
IFNGR1	NM_000416	0.487705	0.303359
IL2RA	NM_000417	0.69661	0.334688
IL4R	NM_000418	0.694808	0.211713
ITGA2B	NM_000419	0.680778	0.614886
KEL	NM_000420	0.310309	0.78183
KRT10	NM_000421	0.213993	0.843919
KRT17	NM_000422	0.581875	0.661819	Yes
KRT2	NM_000423	0.509502	0.392284
KRT5	NM_000424	0.369519	0.3522
L1CAM	NM_000425	0.273306	0.683307
LAMA2	NM_000426	0.299988	0.438729
LOR	NM_000427	0.578554	0.560612
LTBP2	NM_000428	0.613655	0.235826
MAT1A	NM_000429	0.401357	0.724039
PAFAH1B1	NM_000430	0.61323	0.254879
MYL2	NM_000432	0.687515	0.416009
NCF2	NM_000433	0.709904	0.742023
NEU1	NM_000434	0.417262	0.690126
NOTCH3	NM_000435	0.574155	0.596759
OXCT1	NM_000436	0.740461	0.677726
PAFAH2	NM_000437	0.237956	0.640437
PCSK1	NM_000439	0.523705	0.68867
PDE6A	NM_000440	0.420434	0.917156
SLC26A4	NM_000441	0.60682	0.551845
ABCB4	NM_000443	0.421737	0.369131
PHEX	NM_000444	0.396739	0.478476
PLEC	NM_000445	0.621166	0.240644
PON1	NM_000446	0.33631	0.767599
PSEN2	NM_000447	0.639974	0.389387
RAG1	NM_000448	0.808115	0.368412
RFX5	NM_000449	0.324599	0.561045
SELE	NM_000450	0.348482	0.568119
SHOX	NM_000451	0.763467	0.586025
SLC10A2	NM_000452	0.390604	0.712823
SLC5A5	NM_000453	0.246798	0.587747
SOD1	NM_000454	0.528131	0.433229
STK11	NM_000455	0.73873	0.183454
SUOX	NM_000456	0.692617	0.473863
HNF4A	NM_000457	0.654242	0.412017
HNF1B	NM_000458	0.768765	0.220427
TEK	NM_000459	0.297043	0.833841
THPO	NM_000460	0.611994	0.382985
UBE3A	NM_000462	0.365737	0.404776
UGT1A1	NM_000463	0.32566	0.717363
BARD1	NM_000465	0.8317	0.229574
TWIST1	NM_000474	0.5282	0.362378
NR0B1	NM_000475	0.655515	0.152851
AK1	NM_000476	0.637079	0.447854
ALB	NM_000477	0.301937	0.668575
AMH	NM_000479	0.787467	0.380342
AMPD3	NM_000480	0.834453	0.422241
APOA4	NM_000482	0.412901	0.773996
APOC2	NM_000483	0.638926	0.603707
APP	NM_000484	0.830091	0.513221
APRT	NM_000485	0.680386	0.168795
AQP2	NM_000486	0.604677	0.351762
SERPINC1	NM_000488	0.428766	0.62618
ATRX	NM_000489	0.354673	0.726727
AVP	NM_000490	0.469681	0.296187
C1QB	NM_000491	0.180749	0.737681
CFTR	NM_000492	0.578915	0.401499
COL10A1	NM_000493	0.364993	0.662649	Yes
COL17A1	NM_000494	0.461266	0.632091
COL4A5	NM_000495	0.288885	0.587539
CRYBB2	NM_000496	0.39617	0.798806
CYP11B1	NM_000497	0.662284	0.116919
CYP11B2	NM_000498	0.170696	0.46622
CYP1A1	NM_000499	0.427733	0.62734
CYP21A2	NM_000500	0.511131	0.216153
EPX	NM_000502	0.44548	0.481682
F10	NM_000504	0.661076	0.395635
F12	NM_000505	0.168629	0.903794
F2	NM_000506	0.254009	0.559643
FBP1	NM_000507	0.401254	0.567804
FGA	NM_000508	0.13357	0.844944
FGG	NM_000509	0.366977	0.825285
FUT2	NM_000511	0.649159	0.768187
GALNS	NM_000512	0.505663	0.382355
GDNF	NM_000514	0.335212	0.655808
HBA2	NM_000517	0.629415	0.234677
HBB	NM_000518	0.668316	0.532681
HBD	NM_000519	0.34524	0.749724
HEXA	NM_000520	0.424164	0.725314
HEXB	NM_000521	0.588659	0.352459
HOXA13	NM_000522	0.587705	0.36277
HOXD13	NM_000523	0.526384	0.436376
HTR1A	NM_000524	0.327834	0.51391
KCNJ11	NM_000525	0.511839	0.538626
KRT14	NM_000526	0.218451	0.618684	Yes
MAN2B1	NM_000528	0.490181	0.744464
MC2R	NM_000529	0.302086	0.72272
MPZ	NM_000530	0.653049	0.706905
OTC	NM_000531	0.2673	0.856932
PLP1	NM_000533	0.380819	0.651768
PMS2	NM_000535	0.506764	0.581901
REN	NM_000537	0.553745	0.668532
RFXAP	NM_000538	0.650754	0.343577
RHO	NM_000539	0.564288	0.542844
RYR1	NM_000540	0.542236	0.295837
SAG	NM_000541	0.366684	0.702623
SFTPB	NM_000542	0.360485	0.674828
SMPD1	NM_000543	0.721181	0.195641
HNF1A	NM_000545	0.50666	0.560979
TSC2	NM_000548	0.751572	0.306047
TSHB	NM_000549	0.304475	0.65849
TYRP1	NM_000550	0.0858884	0.929184
VWF	NM_000552	0.705004	0.514985
WRN	NM_000553	0.532737	0.271063
CRX	NM_000554	0.504551	0.562291
DCX	NM_000555	0.630872	0.35861
GDF5	NM_000557	0.365057	0.541316
HBA1	NM_000558	0.244014	0.640786
CD53	NM_000560	0.283409	0.849914
GSTM1	NM_000561	0.668325	0.43709
C8A	NM_000562	0.445053	0.561356
IL5RA	NM_000564	0.255105	0.894956
IL6R	NM_000565	0.857511	0.256188
FCGR1A	NM_000566	0.463954	0.484114
CRP	NM_000567	0.557766	0.721859
FCGR3B	NM_000570	0.679399	0.660534
IL10	NM_000572	0.546791	0.484736
CD55	NM_000574	0.69154	0.336941
IL1A	NM_000575	0.450972	0.703856	Yes
IL1B	NM_000576	0.243031	0.74682
SLC11A1	NM_000578	0.596862	0.304999
CCR5	NM_000579	0.461166	0.607925
GPX1	NM_000581	0.34376	0.294259
SPP1	NM_000582	0.365592	0.693638
GC	NM_000583	0.111363	0.813604
IL8	NM_000584	0.588618	0.463515
IL2	NM_000586	0.328312	0.61917
C7	NM_000587	0.647555	0.535246
IL3	NM_000588	0.41888	0.764146
IL9	NM_000590	0.490739	0.699465
CD14	NM_000591	0.497965	0.600897
TAP1	NM_000593	0.601834	0.605322
TNF	NM_000594	0.785376	0.448704
LTA	NM_000595	0.62116	0.591446
IGFBP1	NM_000596	0.76167	0.53459
IGFBP2	NM_000597	0.168592	0.0517319
IGFBP3	NM_000598	0.758889	0.243698
IGFBP5	NM_000599	0.409013	0.465817
IL6	NM_000600	0.162778	0.788416
HGF	NM_000601	0.648099	0.454586
SERPINE1	NM_000602	0.403919	0.31618
NOS3	NM_000603	0.479259	0.605279
IFNA2	NM_000605	0.385375	0.619729
C8G	NM_000606	0.396147	0.588027
ORM2	NM_000608	0.515299	0.179114
CD59	NM_000611	0.266145	0.71422
IGF2	NM_000612	0.404966	0.326008
HPX	NM_000613	0.443126	0.191688
CNTF	NM_000614	0.7669	0.566781
SLC11A2	NM_000617	0.448851	0.829577
IFNG	NM_000619	0.70554	0.641699
BDKRB2	NM_000623	0.4113	0.460609
SERPINA5	NM_000624	0.467695	0.324918
NOS2	NM_000625	0.457195	0.601019
CD79B	NM_000626	0.183503	0.629724
IL10RB	NM_000628	0.55633	0.0966726
IFNAR1	NM_000629	0.34302	0.742847	Yes
NCF4	NM_000631	0.290227	0.813019
BCL2	NM_000633	0.653261	0.46598
CXCR1	NM_000634	0.423797	0.802292
VTN	NM_000638	0.597586	0.479771
FASLG	NM_000639	0.397524	0.711969
IL13RA2	NM_000640	0.714243	0.333955
IL11	NM_000641	0.587946	0.404634
AGL	NM_000642	0.580415	0.559391
AGL	NM_000643	0.8578	0.149223
AGL	NM_000645	0.302432	0.815235
AGL	NM_000646	0.465234	0.393544
CR1	NM_000651	0.413863	0.600009
SELL	NM_000655	0.689591	0.246669
TGFB1	NM_000660	0.528643	0.401461
RPL9	NM_000661	0.629565	0.531196
NAT1	NM_000662	0.129788	0.811638
ABAT	NM_000663	0.688213	0.277916
ACHE	NM_000665	0.391201	0.448766
ADH1A	NM_000667	0.440806	0.544484
ADH1B	NM_000668	0.487131	0.484824
ADH1C	NM_000669	0.209058	0.73177
ADH4	NM_000670	0.452723	0.44165
ADH5	NM_000671	0.310675	0.75345
ADH7	NM_000673	0.472081	0.587416
ADORA1	NM_000674	0.29909	0.838455
ADORA2A	NM_000675	0.654884	0.458056
ADORA2B	NM_000676	0.934715	0.33452
ADRA1D	NM_000678	0.653579	0.67358
ADRA1B	NM_000679	0.273095	0.697202
ADRA2A	NM_000681	0.788071	0.25674
ADRA2B	NM_000682	0.309636	0.564654
ADRA2C	NM_000683	0.608896	0.212308
ADRB1	NM_000684	0.33719	0.580426
AGTR1	NM_000685	0.516019	0.63123
AGTR2	NM_000686	0.341234	0.900746
AHCY	NM_000687	0.78824	0.664656
ALDH1A1	NM_000689	0.438051	0.638691
ALDH3A1	NM_000691	0.219145	0.758883
ALDH1B1	NM_000692	0.738232	0.369883
ALDH1A3	NM_000693	0.501221	0.161773
ALDH3B1	NM_000694	0.650343	0.287257
ALDH3B2	NM_000695	0.599	0.440834
ALDH9A1	NM_000696	0.265404	0.674069
ALOX12	NM_000697	0.254004	0.773942
ALOX5	NM_000698	0.448894	0.450292
AMY2A	NM_000699	0.194647	0.819307
ANXA1	NM_000700	0.409205	0.805795
ATP1A1	NM_000701	0.523894	0.446984
ATP1A2	NM_000702	0.404849	0.684486
ATP4A	NM_000704	0.130965	0.86238
ATP4B	NM_000705	0.306446	0.481376
AVPR1A	NM_000706	0.218501	0.839832
AVPR1B	NM_000707	0.783303	0.266063
BDKRB1	NM_000710	0.348619	0.693457
BLVRA	NM_000712	0.621258	0.227753
BLVRB	NM_000713	0.295621	0.424544
TSPO	NM_000714	0.675163	0.663734
C4BPA	NM_000715	0.595566	0.282888
C4BPB	NM_000716	0.424837	0.520274
CA4	NM_000717	0.701686	0.255164
CACNA1D	NM_000720	0.336903	0.693187
CACNA2D1	NM_000722	0.706604	0.19224
CACNB1	NM_000723	0.533931	0.32908
CACNB2	NM_000724	0.704433	0.314217
CACNB4	NM_000726	0.60746	0.394051
CACNG1	NM_000727	0.218234	0.693326
CALCB	NM_000728	0.177633	0.304648
CCK	NM_000729	0.164606	0.92158
CCKAR	NM_000730	0.480347	0.184539
CD3D	NM_000732	0.570667	0.464502
CD3E	NM_000733	0.368637	0.6882
CGB	NM_000737	0.54329	0.451791
CHRM1	NM_000738	0.6614	0.522875
CHRM2	NM_000739	0.141545	0.858654
CHRM3	NM_000740	0.496649	0.503267
CHRM4	NM_000741	0.473493	0.48622
CHRNA4	NM_000744	0.702419	0.589356
CHRNA5	NM_000745	0.777338	0.165853
CHRNB1	NM_000747	0.5615	0.296608
CHRNB2	NM_000748	0.632385	0.49971
CHRNB3	NM_000749	0.301685	0.301964
CHRNB4	NM_000750	0.425434	0.663256
COMT	NM_000754	0.632059	0.298845
CRH	NM_000756	0.287921	0.825249
CSF2	NM_000758	0.383741	0.723619
CSF3R	NM_000760	0.314882	0.648229
CYP1A2	NM_000761	0.690311	0.387113
CYP2A6	NM_000762	0.365822	0.536512
CYP2A7	NM_000764	0.26547	0.624454
CYP2A13	NM_000766	0.423183	0.567569
CYP2B6	NM_000767	0.345464	0.781425
CYP2C19	NM_000769	0.484406	0.602387
CYP2C9	NM_000771	0.720598	0.607171
CYP2C18	NM_000772	0.626942	0.343539
CYP2E1	NM_000773	0.381822	0.639829
CYP2F1	NM_000774	0.465112	0.483784
CYP2J2	NM_000775	0.645714	0.433893
CYP3A5	NM_000777	0.381598	0.712023
CYP4A11	NM_000778	0.121985	0.870969
CYP7A1	NM_000780	0.454137	0.749685
CYP11A1	NM_000781	0.226098	0.632058
CYP26A1	NM_000783	0.552816	0.0435452
CYP27A1	NM_000784	0.835072	0.378979
CYP27B1	NM_000785	0.323883	0.832565
CYP51A1	NM_000786	0.548095	0.485531
DBH	NM_000787	0.417344	0.257609
DCK	NM_000788	0.58847	0.358018
ACE	NM_000789	0.42794	0.556477
DDC	NM_000790	0.212767	0.641624
DHFR	NM_000791	0.40342	0.258351
DIO2	NM_000793	0.470664	0.57226
DRD1	NM_000794	0.466215	0.764979
DRD2	NM_000795	0.507306	0.568925
DRD4	NM_000797	0.387856	0.649665
DRD5	NM_000798	0.444475	0.57313
EPO	NM_000799	0.761745	0.149386
FKBP1A	NM_000801	0.331486	0.46085
FOLR1	NM_000802	0.55768	0.369076
FOLR3	NM_000804	0.071651	0.757156
GAST	NM_000805	0.47196	0.606341
GABRA1	NM_000806	0.60068	0.4706
GABRA2	NM_000807	0.58665	0.44423
GABRA3	NM_000808	0.769844	0.649555
GABRA4	NM_000809	0.846433	0.292826
GABRA5	NM_000810	0.804342	0.365366
GABRA6	NM_000811	0.595376	0.451827
GABRB1	NM_000812	0.643919	0.642062
GABRD	NM_000815	0.729821	0.253022
GABRG2	NM_000816	0.518001	0.571401
GAD1	NM_000817	0.650935	0.472479
GAD2	NM_000818	0.590026	0.341136
GAS6	NM_000820	0.7023	0.600891
GHRHR	NM_000823	0.380683	0.473672
GRIA2	NM_000826	0.865359	0.10027
GRIA3	NM_000828	0.401392	0.846871
GRIA4	NM_000829	0.494327	0.515746
GRIK3	NM_000831	0.21609	0.587019
GRIN2A	NM_000833	0.49041	0.523195
GRIN2B	NM_000834	0.50503	0.860276
GRIN2C	NM_000835	0.409065	0.343677
GRIN2D	NM_000836	0.63282	0.37637
GRINA	NM_000837	0.405884	0.331008
GRM2	NM_000839	0.357806	0.252606
GRM3	NM_000840	0.218751	0.939001
GRM5	NM_000842	0.500369	0.572991
GRM6	NM_000843	0.619796	0.581585
GRM7	NM_000844	0.72335	0.352063
GRM8	NM_000845	0.382521	0.846181
GSTA3	NM_000847	0.314968	0.763285
GSTM3	NM_000849	0.591707	0.344169
GSTM4	NM_000850	0.739091	0.192043
GSTM5	NM_000851	0.850309	0.294656
GSTP1	NM_000852	0.183974	0.513702
GSTT1	NM_000853	0.551669	0.523385
GSTT2	NM_000854	0.666971	0.333142
GUCY1B3	NM_000857	0.520972	0.61777
HRH1	NM_000861	0.707269	0.574985
HSD3B1	NM_000862	0.480336	0.805016
HTR1B	NM_000863	0.547832	0.493883
HTR1D	NM_000864	0.507015	0.425974
HTR1E	NM_000865	0.416185	0.620043
HTR1F	NM_000866	0.268273	0.7992
HTR2B	NM_000867	0.271701	0.711243
HTR2C	NM_000868	0.788292	0.247981
HTR3A	NM_000869	0.390605	0.866494
HTR4	NM_000870	0.326009	0.646895
HTR6	NM_000871	0.701896	0.439886
ICAM2	NM_000873	0.166522	0.82162
IFNAR2	NM_000874	0.532464	0.601065
IGF1R	NM_000875	0.623147	0.485906
IGF2R	NM_000876	0.655395	0.162833
IL1R1	NM_000877	0.650434	0.159157
IL2RB	NM_000878	0.402852	0.657214
IL5	NM_000879	0.448933	0.492171
IL12A	NM_000882	0.639567	0.37368
IMPDH2	NM_000884	0.407254	0.598194
ITGA4	NM_000885	0.316064	0.806419
ITGAX	NM_000887	0.440407	0.621583
ITGB7	NM_000889	0.445597	0.593549
KCNJ5	NM_000890	0.413536	0.351194
KCNJ2	NM_000891	0.864394	0.0964096
KLKB1	NM_000892	0.341644	0.673326
KNG1	NM_000893	0.506919	0.53241
LHB	NM_000894	0.905089	0.115998
LTA4H	NM_000895	0.512741	0.575207
MAOB	NM_000898	0.343314	0.694083
MME	NM_000902	0.832026	0.327615
NQO1	NM_000903	0.486545	0.513556
NQO2	NM_000904	0.31396	0.771687
NPY	NM_000905	0.712181	0.271171
NPR1	NM_000906	0.284772	0.7041
NPY1R	NM_000909	0.26888	0.573625
NPY2R	NM_000910	0.780258	0.291453
OPRD1	NM_000911	0.563581	0.509846
OPRK1	NM_000912	0.750871	0.273199
OPRL1	NM_000913	0.639425	0.345583
OPRM1	NM_000914	0.278541	0.852284
OXT	NM_000915	0.327237	0.774746
OXTR	NM_000916	0.276288	0.547845
P4HB	NM_000918	0.540077	0.589849
PDE3A	NM_000921	0.439696	0.510567
PDE3B	NM_000922	0.757073	0.192124
PDE4C	NM_000923	0.377561	0.5566
PDE1B	NM_000924	0.466766	0.659301
PDHB	NM_000925	0.447703	0.427453
PGR	NM_000926	0.501302	0.355874
ABCB1	NM_000927	0.29951	0.713366
PLA2G1B	NM_000928	0.469876	0.670295
PLA2G5	NM_000929	0.203323	0.450814
PLCB3	NM_000932	0.622393	0.294987
PLCB4	NM_000933	0.546286	0.48595
PLOD2	NM_000935	0.221414	0.828756
PNLIP	NM_000936	0.170321	0.683331
POLR2A	NM_000937	0.522245	0.466529
POLR2B	NM_000938	0.454902	0.402391
PON3	NM_000940	0.502958	0.659044
POR	NM_000941	0.517076	0.358608
PPIB	NM_000942	0.451146	0.482134
PPIC	NM_000943	0.397395	0.691922
PPP3CA	NM_000944	0.753475	0.47527
PPP3R1	NM_000945	0.860091	0.273987
PRIM1	NM_000946	0.57865	0.340012
PRIM2	NM_000947	0.551335	0.639259
PRL	NM_000948	0.710614	0.462955
PRLR	NM_000949	0.189543	0.759531
PRRG1	NM_000950	0.647948	0.352182
PRRG2	NM_000951	0.463321	0.533295
PTGDS	NM_000954	0.460933	0.38762
PTGER1	NM_000955	0.235551	0.65376
PTGER2	NM_000956	0.585285	0.413145
PTGER4	NM_000958	0.638962	0.611595
PTGFR	NM_000959	0.59433	0.792907
PTGIR	NM_000960	0.45493	0.802424
PTGIS	NM_000961	0.425123	0.543491
PTGS2	NM_000963	0.231758	0.372972
RARA	NM_000964	0.44602	0.336444
RARB	NM_000965	0.243446	0.379755
RPL3	NM_000967	0.421828	0.448969
RPL4	NM_000968	0.452534	0.391406
RPL5	NM_000969	0.653955	0.340581
RPL6	NM_000970	0.436031	0.513015	Yes
RPL7	NM_000971	0.379226	0.775375
RPL7A	NM_000972	0.443317	0.438881
RPL8	NM_000973	0.575642	0.764304
RPL12	NM_000976	0.387735	0.489862
RPL23	NM_000978	0.717984	0.531127
RPL18	NM_000979	0.672074	0.39986
RPL18A	NM_000980	0.723789	0.345511
RPL19	NM_000981	0.460201	0.657983
RPL21	NM_000982	0.709913	0.443902
RPL22	NM_000983	0.52066	0.487457
RPL23A	NM_000984	0.73472	0.385777
RPL24	NM_000986	0.126843	0.645789
RPL26	NM_000987	0.309198	0.787361
RPL27	NM_000988	0.48975	0.420616
RPL30	NM_000989	0.79964	0.360891
RPL27A	NM_000990	0.52684	0.523071
RPL28	NM_000991	0.569532	0.507456
RPL29	NM_000992	0.509158	0.314905
RPL32	NM_000994	0.621414	0.796111
RPL34	NM_000995	0.224789	0.775361
RPL35A	NM_000996	0.183347	0.743598
RPL37	NM_000997	0.319564	0.704333
RPL37A	NM_000998	0.374154	0.615171
RPL38	NM_000999	0.220805	0.741881
RPL39	NM_001000	0.51709	0.452866
RPL36AL	NM_001001	0.529455	0.441696
SLC2A9	NM_001001290	0.421006	0.352041
PRSS58	NM_001001317	0.383974	0.564481
ATP2B1	NM_001001323	0.280306	0.807664
SPINK14	NM_001001325	0.165922	0.610565
PRKCSH	NM_001001329	0.665191	0.337733
REEP3	NM_001001330	0.487729	0.350544
BLOC1S2	NM_001001342	0.622776	0.599204
FNDC9	NM_001001343	0.70822	0.259717
CLDN20	NM_001001346	0.399568	0.831679
NKIRAS2	NM_001001349	0.592431	0.248431
DNAJB3	NM_001001394	0.351474	0.527061
LMO3	NM_001001395	0.429111	0.754834
TSR3	NM_001001410	0.68072	0.289385
ZNF676	NM_001001411	0.655826	0.184051
CALHM1	NM_001001412	0.489617	0.449111
GOLGA6L1	NM_001001413	0.63477	0.365299
NCCRP1	NM_001001414	0.857741	0.543773
ZNF429	NM_001001415	0.698967	0.355138
TBC1D3C	NM_001001418	0.701495	0.226125
SMAD5	NM_001001419	0.542162	0.563831
CCL4L1	NM_001001435	0.220127	0.941473
C16orf87	NM_001001436	0.845365	0.488688
CCL3L3	NM_001001437	0.669103	0.331009
LSS	NM_001001438	0.524689	0.37171
SLC35E4	NM_001001479	0.69533	0.247867
KRTAP5-5	NM_001001480	0.813503	0.312754
ATP2C1	NM_001001485	0.5254	0.560333	Yes
ATP2C1	NM_001001487	0.284606	0.384663	Yes
UGP2	NM_001001521	0.570104	0.374843
RORC	NM_001001523	0.388813	0.587696
TM6SF2	NM_001001524	0.602738	0.280807
CD36	NM_001001547	0.176224	0.659011
GRB10	NM_001001549	0.26134	0.635654
GRB10	NM_001001550	0.273705	0.822244
GRB10	NM_001001555	0.885382	0.0309171
GALK2	NM_001001556	0.377502	0.778039	Yes
GDF6	NM_001001557	0.238661	0.461895
TIMM50	NM_001001563	0.340038	0.851519
OR9A4	NM_001001656	0.502706	0.284121
OR2Y1	NM_001001657	0.299571	0.619619
OR9A2	NM_001001658	0.588477	0.403519
OR2A14	NM_001001659	0.0888045	0.813591
LYRM5	NM_001001660	0.301797	0.820875
ZNF425	NM_001001661	0.54066	0.512434
ZNF782	NM_001001662	0.656127	0.317107
TMEM211	NM_001001663	0.382189	0.628202
SPOPL	NM_001001664	0.561076	0.416095
CYP27C1	NM_001001665	0.489418	0.468568
ANO7	NM_001001666	0.628478	0.351438
OR6V1	NM_001001667	0.500819	0.549822
ZNF470	NM_001001668	0.561407	0.448522
ARHGEF37	NM_001001669	0.567064	0.457055
SPATA31D1	NM_001001670	0.425594	0.553005
MAP3K15	NM_001001671	0.448168	0.544708
RNASE9	NM_001001673	0.111873	0.684617
OR4F15	NM_001001674	0.39578	0.796743
MED11	NM_001001683	0.900169	0.268046
IL17REL	NM_001001694	0.165765	0.631741
C4orf3	NM_001001701	0.860492	0.102529
C9orf170	NM_001001709	0.491741	0.41812
FAM166A	NM_001001710	0.441449	0.418117
DDI1	NM_001001711	0.49165	0.50619
LCN10	NM_001001712	0.410807	0.699434
SH3BGR	NM_001001713	0.0480641	0.736437
CDY2B	NM_001001722	0.651781	0.348303
ATP1A4	NM_001001734	0.330524	0.524366
BLID	NM_001001786	0.311512	0.616635
RAET1G	NM_001001788	0.517193	0.634846
C10orf55	NM_001001791	0.564929	0.549532
DENND6B	NM_001001794	0.620729	0.641839
C8orf82	NM_001001795	0.542002	0.233768
OR2T34	NM_001001821	0.481895	0.674028
OR2T27	NM_001001824	0.560205	0.26647
OR2T35	NM_001001827	0.311406	0.287477
STX19	NM_001001850	0.58607	0.581375
PIM3	NM_001001852	0.40723	0.732095
C14orf37	NM_001001872	0.710442	0.353029
VCX3B	NM_001001888	0.365573	0.844512
RUNX1	NM_001001890	0.399856	0.650397
TTC3	NM_001001894	0.43977	0.343517
OR4E2	NM_001001912	0.438337	0.726359
OR52N1	NM_001001913	0.456227	0.712981
OR2G3	NM_001001914	0.52269	0.473502
OR2G2	NM_001001915	0.672319	0.712662
OR52J3	NM_001001916	0.355985	0.806843
OR56A1	NM_001001917	0.213072	0.666609
OR14C36	NM_001001918	0.118041	0.577826
OR13C4	NM_001001919	0.727576	0.531875
OR4C15	NM_001001920	0.395205	0.469751
OR5AS1	NM_001001921	0.243331	0.775756
OR52N5	NM_001001922	0.348961	0.541064
OR5C1	NM_001001923	0.625529	0.589
MTUS1	NM_001001925	0.592154	0.706665
MTUS1	NM_001001931	0.335573	0.947659
LHX8	NM_001001933	0.216587	0.860415
ATP5A1	NM_001001937	0.766888	0.188944
OR5D18	NM_001001952	0.417065	0.57631
OR10G9	NM_001001953	0.526455	0.419152
OR5A2	NM_001001954	0.362775	0.615455
OR4C13	NM_001001955	0.601796	0.560333
OR13C9	NM_001001956	0.414715	0.746247
OR2W3	NM_001001957	0.418811	0.635876
OR7G3	NM_001001958	0.680922	0.130703
OR11L1	NM_001001959	0.268062	0.492048
OR5W2	NM_001001960	0.144187	0.917316
OR13C3	NM_001001961	0.548439	0.533179
OR2L8	NM_001001963	0.277737	0.879806
OR2T11	NM_001001964	0.373772	0.629519
OR4D5	NM_001001965	0.526397	0.679529
OR14A16	NM_001001966	0.30887	0.489514
OR5D13	NM_001001967	0.461535	0.644669
OR6S1	NM_001001968	0.541848	0.469214
PLEKHA1	NM_001001974	0.351766	0.676984
PAMR1	NM_001001991	0.325831	0.853096
GPM6B	NM_001001994	0.313443	0.212239
RPLP0	NM_001002	0.28082	0.359396
NT5C3A	NM_001002009	0.464596	0.715279
PUS1	NM_001002020	0.694049	0.346294
CLDN18	NM_001002026	0.501727	0.540308
ATP5G2	NM_001002031	0.756248	0.457721
FAM109B	NM_001002034	0.587944	0.156411
DEFB108B	NM_001002035	0.117813	0.720004
ASTL	NM_001002036	0.878361	0.43597
ANAPC11	NM_001002245	0.45808	0.615056
AWAT2	NM_001002254	0.651499	0.500247
SUMO4	NM_001002255	0.756481	0.156878
LCLAT1	NM_001002257	0.262744	0.835196
ATP5G3	NM_001002258	0.560083	0.43697
ZFYVE27	NM_001002261	0.209313	0.845905
WLS	NM_001002292	0.600237	0.229497
GOLGA7	NM_001002296	0.440077	0.519689
SFR1	NM_001002759	0.635182	0.331901
MCTP1	NM_001002796	0.167586	0.808189
PDE4DIP	NM_001002810	0.79606	0.408467
PDE4DIP	NM_001002811	0.694052	0.608806
ZNF787	NM_001002836	0.409116	0.769466
MYL4	NM_001002841	0.387433	0.74093
THOC5	NM_001002877	0.632624	0.392235
THOC5	NM_001002879	0.711544	0.568905
FCRLB	NM_001002901	0.406381	0.500716
OR8K1	NM_001002907	0.114363	0.771686
GPATCH8	NM_001002909	0.268921	0.566411
GPR139	NM_001002911	0.53936	0.233141
ERICH3	NM_001002912	0.18976	0.870151
PTRH1	NM_001002913	0.368949	0.607535
KCTD11	NM_001002914	0.256355	0.60449
IGFL2	NM_001002915	0.675813	0.185484
H2BFWT	NM_001002916	0.448468	0.599074
OR8D1	NM_001002917	0.467159	0.609881
OR8D2	NM_001002918	0.648316	0.782892
FAM150B	NM_001002919	0.64433	0.303084
IGFL4	NM_001002923	0.464266	0.28782
OR5AP2	NM_001002925	0.452684	0.450726
TWISTNB	NM_001002926	0.326529	0.81785
TPD52L1	NM_001003395	0.815951	0.435183
ABLIM1	NM_001003408	0.390817	0.685802
OR56A3	NM_001003443	0.69521	0.200377
C1orf95	NM_001003665	0.537454	0.515683
LDLRAD4	NM_001003675	0.505586	0.278548
C11orf49	NM_001003678	0.212686	0.651851
HMGXB4	NM_001003681	0.408329	0.374766
TMEM200B	NM_001003682	0.670404	0.142994
PDE1A	NM_001003683	0.406849	0.833843	Yes
SMAD1	NM_001003688	0.341772	0.850464
MAD2L1BP	NM_001003690	0.591856	0.553479
LY6G6F	NM_001003693	0.477944	0.567784
RREB1	NM_001003699	0.596067	0.268402
ARHGEF35	NM_001003702	0.762666	0.165812
RECQL5	NM_001003716	0.37586	0.64213
OR10A3	NM_001003745	0.642989	0.80805
OR8I2	NM_001003750	0.277252	0.657706
KLHL31	NM_001003760	0.642983	0.660416
ERLIN2	NM_001003790	0.330892	0.325924
MGLL	NM_001003794	0.616521	0.228392
TARP	NM_001003799	0.516681	0.574878
SMARCD3	NM_001003801	0.585639	0.553735
SMARCD3	NM_001003802	0.792884	0.348186
TRIM6-TRIM34	NM_001003819	0.430784	0.344204
TRIM34	NM_001003827	0.103166	0.96818
PARVB	NM_001003828	0.469008	0.630735
SLC6A19	NM_001003841	0.685932	0.529617
SP5	NM_001003845	0.19446	0.952337
DUPD1	NM_001003892	0.715435	0.418608	Yes
TSPYL6	NM_001003937	0.511036	0.52246
HBM	NM_001003938	0.804543	0.304809
BMF	NM_001003940	0.438887	0.680616
BMF	NM_001003942	0.406324	0.681554
RPLP2	NM_001004	0.502749	0.60154
FBLN2	NM_001004019	0.429763	0.29235
OR52B2	NM_001004052	0.639117	0.67484
LRRC29	NM_001004055	0.708052	0.434474
OR8K5	NM_001004058	0.392936	0.689345
OR4S2	NM_001004059	0.360449	0.499786
OR4K1	NM_001004063	0.281624	0.673983
OR8J3	NM_001004064	0.451834	0.531857
NOMO3	NM_001004067	0.463189	0.590058
OR4P4	NM_001004124	0.689075	0.562681
TUSC1	NM_001004125	0.140256	0.765385
ALG11	NM_001004127	0.416643	0.539376
OR10AD1	NM_001004134	0.0375078	0.844469
OR2A12	NM_001004135	0.158593	0.745681
OR52M1	NM_001004137	0.656658	0.436034
OR4F4	NM_001004195	0.687289	0.312792
OR13A1	NM_001004297	0.395215	0.630652
C10orf90	NM_001004298	0.249927	0.724101
ZNF813	NM_001004301	0.355263	0.640636
C1orf168	NM_001004303	0.204117	0.848191
ZNF740	NM_001004304	0.809943	0.567668
CCDC144NL	NM_001004306	0.534751	0.408222
ZCCHC16	NM_001004308	0.447076	0.256149
ZNF774	NM_001004309	0.681781	0.58389
FCRL6	NM_001004310	0.0822021	0.83363
FIGLA	NM_001004311	0.632169	0.546292
RTP2	NM_001004312	0.226256	0.657349
TMEM220	NM_001004313	0.743959	0.256182
LEKR1	NM_001004316	0.274157	0.726012
LIN28B	NM_001004317	0.681365	0.340778
PAPL	NM_001004318	0.530016	0.760099
VHLL	NM_001004319	0.482206	0.71587
AGMO	NM_001004320	0.537901	0.504784
C7orf61	NM_001004323	0.56213	0.208874
KRTAP5-2	NM_001004325	0.362825	0.713435
SLC22A20	NM_001004326	0.283324	0.6891
ZNF705A	NM_001004328	0.353141	0.646682
DBX2	NM_001004329	0.294394	0.68597
PLEKHG7	NM_001004330	0.433776	0.507076
RNASEK	NM_001004333	0.529025	0.625885
GPR179	NM_001004334	0.576758	0.327769
ZYG11A	NM_001004339	0.136602	0.798942
ETV3L	NM_001004341	0.226563	0.764639
TRIM67	NM_001004342	0.582814	0.297441
MAP1LC3C	NM_001004343	0.142327	0.755896
SPDYE3	NM_001004351	0.627287	0.43443
LOC100506422	NM_001004352	0.215019	0.628009
NRARP	NM_001004354	0.430298	0.563039
FGFRL1	NM_001004356	0.452725	0.469957
FGFRL1	NM_001004358	0.490176	0.144289
DPP10	NM_001004360	0.256153	0.721281
METRNL	NM_001004431	0.733876	0.304335
LINGO4	NM_001004432	0.223697	0.780894	Yes
ITGA11	NM_001004439	0.616173	0.375219
ANKRD34B	NM_001004441	0.594638	0.35792
OR1B1	NM_001004450	0.391446	0.821215
OR1J1	NM_001004451	0.597102	0.384658
OR1J4	NM_001004452	0.269373	0.662757
OR1L6	NM_001004453	0.59673	0.773053
OR1L8	NM_001004454	0.57673	0.760387
OR1M1	NM_001004456	0.531046	0.541288
OR1N2	NM_001004457	0.0857931	0.972746
OR1S1	NM_001004458	0.193917	0.872486
OR1S2	NM_001004459	0.434298	0.565824
OR10A2	NM_001004460	0.772845	0.434663
OR10A6	NM_001004461	0.0953295	0.866718
OR10G4	NM_001004462	0.322756	0.593271
OR10G7	NM_001004463	0.455745	0.592591
OR10G8	NM_001004464	0.580174	0.346722
OR10H4	NM_001004465	0.335272	0.771667
OR10H5	NM_001004466	0.667057	0.303648
OR10J3	NM_001004467	0.525999	0.453005
OR10J5	NM_001004469	0.555243	0.5763
ST8SIA6	NM_001004470	0.520819	0.409624
OR10Q1	NM_001004471	0.565594	0.434518
OR10R2	NM_001004472	0.156445	0.949277
OR10K1	NM_001004473	0.435802	0.782184
OR10S1	NM_001004474	0.441191	0.498706
OR10T2	NM_001004475	0.52673	0.740721
OR10K2	NM_001004476	0.298428	0.427474
OR10X1	NM_001004477	0.178382	0.853314
OR10Z1	NM_001004478	0.190502	0.78633
OR11H4	NM_001004479	0.484691	0.563159
OR11H6	NM_001004480	0.347978	0.767276
OR13C2	NM_001004481	0.458292	0.816346	Yes
OR13C5	NM_001004482	0.293987	0.72873
OR13C8	NM_001004483	0.474852	0.59971
OR13D1	NM_001004484	0.20064	0.900865
OR13F1	NM_001004485	0.391216	0.809675
OR13H1	NM_001004486	0.137775	0.676655
OR13J1	NM_001004487	0.369287	0.790979
OR2A25	NM_001004488	0.233323	0.819183
OR2AG1	NM_001004489	0.396854	0.675329
OR2AG2	NM_001004490	0.237069	0.79185
OR2AK2	NM_001004491	0.232113	0.473536
OR2B11	NM_001004492	0.714186	0.500498
OR2D3	NM_001004684	0.150309	0.609483
OR2F2	NM_001004685	0.180068	0.803181
OR2L2	NM_001004686	0.726131	0.392953
OR2L3	NM_001004687	0.487656	0.708226
OR2M2	NM_001004688	0.270674	0.695916
OR2M3	NM_001004689	0.410328	0.68937
OR2M5	NM_001004690	0.600925	0.469633
OR2M7	NM_001004691	0.264393	0.663365
OR2T12	NM_001004692	0.555445	0.536833
OR2T10	NM_001004693	0.31244	0.861949
OR2T29	NM_001004694	0.688852	0.559497
OR2T33	NM_001004695	0.603509	0.414479
OR2T4	NM_001004696	0.50568	0.596414
OR2T5	NM_001004697	0.26192	0.738204
OR2W5	NM_001004698	0.131765	0.784955
OR2Z1	NM_001004699	0.822712	0.494675
OR4C11	NM_001004700	0.54302	0.47371
OR4C16	NM_001004701	0.508108	0.623955
OR4C3	NM_001004702	0.488296	0.738125
OR4C46	NM_001004703	0.452788	0.473385
OR4C6	NM_001004704	0.40428	0.645885
OR4D10	NM_001004705	0.185695	0.588856
OR4D11	NM_001004706	0.258501	0.775345
OR4D2	NM_001004707	0.270994	0.460521
OR4D6	NM_001004708	0.0986731	0.813214
OR4D9	NM_001004711	0.634112	0.472752
OR4K14	NM_001004712	0.635419	0.415662
OR1I1	NM_001004713	0.78933	0.305417
OR4K13	NM_001004714	0.284781	0.798211
OR4K17	NM_001004715	0.0574186	0.965782
OR4L1	NM_001004717	0.177788	0.463913
OR4M2	NM_001004719	0.3224	0.873135
NCK2	NM_001004720	0.481786	0.759119
OR4N2	NM_001004723	0.636235	0.572551
OR4N5	NM_001004724	0.422006	0.816359
OR4S1	NM_001004725	0.306911	0.791708
OR4X1	NM_001004726	0.15581	0.651304
OR4X2	NM_001004727	0.618826	0.522481
OR5A1	NM_001004728	0.564479	0.583124
OR5AN1	NM_001004729	0.382773	0.772402	Yes
OR5AR1	NM_001004730	0.164493	0.813206
OR5AU1	NM_001004731	0.479884	0.50979
OR5B12	NM_001004733	0.267866	0.783937
OR14I1	NM_001004734	0.297482	0.607439
OR5D14	NM_001004735	0.407762	0.505274
OR5K1	NM_001004736	0.481312	0.550381
OR5K2	NM_001004737	0.352041	0.7428
OR5L1	NM_001004738	0.296909	0.700371
OR5L2	NM_001004739	0.264226	0.528934
OR5M1	NM_001004740	0.11428	0.885675
OR5M10	NM_001004741	0.322028	0.539781
OR5M3	NM_001004742	0.3577	0.640861
OR5M9	NM_001004743	0.409846	0.602669
OR5R1	NM_001004744	0.385824	0.663045
OR5T1	NM_001004745	0.491451	0.715079
OR5T2	NM_001004746	0.185581	0.424642
OR5T3	NM_001004747	0.505953	0.733744
OR51A2	NM_001004748	0.516764	0.683734
OR51A7	NM_001004749	0.407073	0.477671
OR51B6	NM_001004750	0.58278	0.336376
OR51D1	NM_001004751	0.341033	0.337556
OR51F1	NM_001004752	0.430537	0.72485
OR51F2	NM_001004753	0.560153	0.678676
OR51I2	NM_001004754	0.0727906	0.692124
OR51L1	NM_001004755	0.708326	0.352071	Yes
OR51M1	NM_001004756	0.456059	0.651748
OR51Q1	NM_001004757	0.779144	0.36268
OR51S1	NM_001004758	0.297046	0.529691
OR51T1	NM_001004759	0.53841	0.578234
OR51V1	NM_001004760	0.118691	0.836662
RPS3	NM_001005	0.421089	0.701566
OR52A5	NM_001005160	0.171458	0.668169
OR52B4	NM_001005161	0.489677	0.613223
OR52B6	NM_001005162	0.343845	0.708926
OR52D1	NM_001005163	0.189307	0.424966
OR52E2	NM_001005164	0.143575	0.546231
OR52E4	NM_001005165	0.612644	0.75658
OR52E6	NM_001005167	0.581035	0.574157
OR52E8	NM_001005168	0.336832	0.513871
OR52I1	NM_001005169	0.623572	0.515451
OR52I2	NM_001005170	0.374086	0.41767
OR52K1	NM_001005171	0.551458	0.766536
OR52K2	NM_001005172	0.197494	0.769605
OR52L1	NM_001005173	0.165548	0.858884
OR52N2	NM_001005174	0.32729	0.549612
OR52N4	NM_001005175	0.335491	0.64116
OR52R1	NM_001005177	0.527582	0.671299
OR52W1	NM_001005178	0.777585	0.242482
OR56A4	NM_001005179	0.243284	0.509051
OR56B1	NM_001005180	0.233304	0.771037
OR56B4	NM_001005181	0.455838	0.653919
OR6C1	NM_001005182	0.649701	0.620135
OR6C76	NM_001005183	0.426246	0.530224
OR6K6	NM_001005184	0.422086	0.439877
OR6N1	NM_001005185	0.435202	0.377546
OR6Q1	NM_001005186	0.513004	0.802616
OR6T1	NM_001005187	0.236688	0.742984
OR6X1	NM_001005188	0.699195	0.556555
OR6Y1	NM_001005189	0.306634	0.723416
OR7A10	NM_001005190	0.590285	0.334892
OR7D4	NM_001005191	0.475027	0.747933
OR7G1	NM_001005192	0.288467	0.90397
OR7G2	NM_001005193	0.24624	0.900126
OR8A1	NM_001005194	0.606378	0.54705
OR8B12	NM_001005195	0.208297	0.747775
OR8B4	NM_001005196	0.0877589	0.892705
OR8D4	NM_001005197	0.165722	0.632437
OR8G5	NM_001005198	0.377233	0.712531
OR8H1	NM_001005199	0.576	0.391973
OR8H2	NM_001005200	0.562236	0.462452
OR8H3	NM_001005201	0.625734	0.456402
OR8K3	NM_001005202	0.483642	0.804279
OR8S1	NM_001005203	0.428908	0.822386
OR8U1	NM_001005204	0.383046	0.521772
OR8J1	NM_001005205	0.376325	0.492785
TRIM37	NM_001005207	0.403996	0.686492
TMEM198	NM_001005209	0.680975	0.0846404
LRRC55	NM_001005210	0.391792	0.755834
OR9I1	NM_001005211	0.51552	0.729296
OR9Q1	NM_001005212	0.485689	0.812559
LRRC52	NM_001005214	0.465865	0.458626
OR2J3	NM_001005216	0.449777	0.86425
OR5B21	NM_001005218	0.32657	0.761879
OR4F29	NM_001005221	0.45003	0.7702
OR2B3	NM_001005226	0.449508	0.800131
OR1L3	NM_001005234	0.463405	0.472564
OR1L4	NM_001005235	0.0945551	0.870483
OR1L1	NM_001005236	0.542185	0.692199
OR51G1	NM_001005237	0.282669	0.68033
OR51G2	NM_001005238	0.379201	0.698121
OR11H1	NM_001005239	0.313632	0.758956
OR4F17	NM_001005240	0.842705	0.342604
OR4N4	NM_001005241	0.125827	0.540654
OR9K2	NM_001005243	0.288304	0.841627
OR5M11	NM_001005245	0.488812	0.526791
OR4C12	NM_001005270	0.602342	0.818661	Yes
CHD3	NM_001005271	0.782883	0.0969706
OR4A5	NM_001005272	0.297389	0.787606
OR4A16	NM_001005274	0.144226	0.799566
OR4A15	NM_001005275	0.31694	0.816171
OR2AE1	NM_001005276	0.130346	0.780841
OR6N2	NM_001005278	0.494709	0.65642
OR6K2	NM_001005279	0.246797	0.839307
OR10A7	NM_001005280	0.60465	0.665887
OR6B1	NM_001005281	0.34933	0.270598
OR5M8	NM_001005282	0.503326	0.462761
OR9Q2	NM_001005283	0.311846	0.630707
OR9G4	NM_001005284	0.122272	0.807059
OR2AT4	NM_001005285	0.185729	0.736991
OR6F1	NM_001005286	0.58856	0.5697
OR2A1	NM_001005287	0.351225	0.267802
OR51I1	NM_001005288	0.749791	0.381424
OR52H1	NM_001005289	0.250507	0.525439
OR5AK2	NM_001005323	0.184233	0.809236
OR10V1	NM_001005324	0.723108	0.150078
OR6M1	NM_001005325	0.720501	0.66644
OR4F6	NM_001005326	0.750234	0.264887
OR6K3	NM_001005327	0.699599	0.465663
OR2A7	NM_001005328	0.225853	0.578354
OR51A4	NM_001005329	0.620992	0.503328
MAGED1	NM_001005332	0.590049	0.35167
HNRNPL	NM_001005335	0.764649	0.2414
OR5H1	NM_001005338	0.3921	0.710491
RGS10	NM_001005339	0.392398	0.374156
AK4	NM_001005353	0.461476	0.515556
POTEA	NM_001005365	0.854451	0.191092
KDM2B	NM_001005366	0.367554	0.0886935
ZNF32	NM_001005368	0.507068	0.354561
MTIF2	NM_001005369	0.452533	0.428451
LRSAM1	NM_001005374	0.569291	0.538809
PLAUR	NM_001005376	0.236135	0.650034
YPEL2	NM_001005404	0.603859	0.476098
KRTAP5-11	NM_001005405	0.57749	0.422917
B4GALT2	NM_001005417	0.710472	0.454842
EBF3	NM_001005463	0.762541	0.202996
OR10G3	NM_001005465	0.182444	0.727654
OR10G2	NM_001005466	0.502645	0.70615
OR8B3	NM_001005467	0.235387	0.492695
OR8B2	NM_001005468	0.433058	0.567061
OR5B3	NM_001005469	0.318175	0.680519
OR4B1	NM_001005470	0.473805	0.608654
OR2T6	NM_001005471	0.377547	0.741375
PLCXD3	NM_001005473	0.494764	0.182834
NFKBIZ	NM_001005474	0.402341	0.294675
OR5H6	NM_001005479	0.247312	0.854776
OR2A2	NM_001005480	0.182987	0.675218
OR5H2	NM_001005482	0.53728	0.51433
OR4K5	NM_001005483	0.330862	0.67544
OR4F5	NM_001005484	0.59346	0.406699
OR4K15	NM_001005486	0.46006	0.292741
OR13G1	NM_001005487	0.181361	0.740572
OR5B17	NM_001005489	0.56098	0.701141
OR6C74	NM_001005490	0.183646	0.494881
OR10AG1	NM_001005491	0.572994	0.5492
OR5J2	NM_001005492	0.162344	0.847051
OR6C6	NM_001005493	0.325047	0.72553
OR6C4	NM_001005494	0.112138	0.886261
OR2T3	NM_001005495	0.49494	0.626175
OR5D16	NM_001005496	0.186201	0.480586
OR6C75	NM_001005497	0.224143	0.587506
RHBDF2	NM_001005498	0.490169	0.615722
OR6C70	NM_001005499	0.648004	0.630786
OR4M1	NM_001005500	0.0413392	0.890331
OR4K2	NM_001005501	0.463004	0.613316
OR11G2	NM_001005503	0.258734	0.812375
OR4F21	NM_001005504	0.611155	0.610672
OR4A47	NM_001005512	0.593355	0.431664
OR4C45	NM_001005513	0.425971	0.524384
OR5H14	NM_001005514	0.592151	0.30546
OR5H15	NM_001005515	0.72624	0.59752
OR5K3	NM_001005516	0.399147	0.658335
OR5K4	NM_001005517	0.469035	0.491946
OR6C65	NM_001005518	0.100533	0.762096
OR6C68	NM_001005519	0.171424	0.740367
OR2T8	NM_001005522	0.651474	0.767411
OR5B2	NM_001005566	0.295086	0.707212
OR51B5	NM_001005567	0.568234	0.539064
ITGB4	NM_001005619	0.668919	0.353932
FPR2	NM_001005738	0.418576	0.443916
GBA	NM_001005742	0.373116	0.593314
NUMB	NM_001005744	0.57235	0.138227
CACNB4	NM_001005746	0.643985	0.256253
CACNB4	NM_001005747	0.513664	0.312493
FAM21A	NM_001005751	0.73173	0.582107
GJB3	NM_001005752	0.562606	0.383249
HAO2	NM_001005783	0.209681	0.574906
DAZ2	NM_001005785	0.798297	0.365256
ZNF835	NM_001005850	0.525943	0.570153
ZNF780B	NM_001005851	0.359643	0.891962
OR6B2	NM_001005853	0.507768	0.769935
ATP8B2	NM_001005855	0.771088	0.596421
IP6K2	NM_001005909	0.764504	0.322857
SEMA3B	NM_001005914	0.568956	0.25335
ERBB3	NM_001005915	0.460743	0.85288
JMJD8	NM_001005920	0.758699	0.232219
KRTAP5-1	NM_001005922	0.45903	0.327078
RPS3A	NM_001006	0.816829	0.272474
HMCES	NM_001006109	0.728895	0.415781
IP6K1	NM_001006115	0.723187	0.426044
RBMY1J	NM_001006117	0.338442	0.827089
RBMY1B	NM_001006121	0.861064	0.344564
LRRC37A2	NM_001006607	0.64498	0.492536
SIAH1	NM_001006610	0.494729	0.587911
PDPN	NM_001006625	0.144671	0.817726
CHRM2	NM_001006626	0.55355	0.550774
CHRM2	NM_001006627	0.697026	0.374455
CHRM2	NM_001006628	0.4606	0.510714
GTDC1	NM_001006636	0.50432	0.268091
TCEAL1	NM_001006640	0.670617	0.245621
SLC25A25	NM_001006641	0.289562	0.786258
FAM149A	NM_001006655	0.511986	0.512282
RPS6KA1	NM_001006665	0.685101	0.265128
SPIN2B	NM_001006683	0.547488	0.266375
RPS6KA2	NM_001006932	0.808404	0.554446
TCEAL6	NM_001006938	0.556694	0.278038
LRRC18	NM_001006939	0.523199	0.4274
ALG3	NM_001006941	0.530421	0.864683
SDC1	NM_001006946	0.664619	0.332649
RPS4X	NM_001007	0.487274	0.593308
ATN1	NM_001007026	0.489938	0.726834
CLEC6A	NM_001007033	0.297498	0.423584
RPL32	NM_001007074	0.242298	0.497042
RESP18	NM_001007089	0.164562	0.843592
C8orf48	NM_001007090	0.486589	0.347971
ZNF37A	NM_001007094	0.18113	0.419329
NTRK2	NM_001007097	0.66489	0.339502
SCP2	NM_001007100	0.128135	0.827608
ZNF484	NM_001007101	0.536385	0.475865
LKAAEAR1	NM_001007125	0.29895	0.645637
IGF2	NM_001007139	0.313976	0.663693
IGIP	NM_001007189	0.139199	0.903109
CACYBP	NM_001007214	0.383263	0.725811
CARD17	NM_001007232	0.564931	0.578865
ERCC8	NM_001007233	0.476751	0.695244
IGSF3	NM_001007237	0.70517	0.28571
ZNF599	NM_001007248	0.694279	0.625159
OR8G2	NM_001007249	0.574639	0.615067
ERV3-1	NM_001007253	0.359046	0.48516
PRDM2	NM_001007257	0.62165	0.458154	Yes
SETD4	NM_001007261	0.812785	0.264006	Yes
DUSP13	NM_001007271	0.300808	0.450709
TRPM3	NM_001007471	0.447453	0.573846
F8A2	NM_001007523	0.613246	0.38684
F8A3	NM_001007524	0.900724	0.570233
NWD1	NM_001007525	0.228192	0.736337
LMBRD2	NM_001007527	0.459757	0.38963	Yes
CDRT15	NM_001007530	0.562266	0.45853
NKAPL	NM_001007531	0.51432	0.49621
STH	NM_001007532	0.593355	0.242188
PPP1R27	NM_001007533	0.328455	0.288977
C3orf56	NM_001007534	0.661534	0.248211
C1QTNF9B	NM_001007537	0.598256	0.587793
SHISA2	NM_001007538	0.414369	0.758724
CDHR4	NM_001007540	0.408016	0.261604
C1orf186	NM_001007544	0.325315	0.578102
IRGQ	NM_001007561	0.480442	0.830904
IGFBPL1	NM_001007563	0.428092	0.701995
TFG	NM_001007565	0.125407	0.874661
C2CD4B	NM_001007595	0.364619	0.585646
NTRK1	NM_001007792	0.378218	0.569623
CEPT1	NM_001007794	0.686805	0.472795
RPS4Y1	NM_001008	0.533998	0.516776
COA5	NM_001008215	0.710256	0.0992267
GALE	NM_001008216	0.875162	0.129837
AMY1B	NM_001008218	0.59142	0.566014
AMY1C	NM_001008219	0.156671	0.843504
CPLX2	NM_001008220	0.691514	0.0391101
AMY1A	NM_001008221	0.474794	0.773768
ZDHHC9	NM_001008222	0.60292	0.475104
C1QL4	NM_001008223	0.473036	0.372403
UACA	NM_001008224	0.116164	0.911314
FAM154B	NM_001008226	0.854916	0.151163
TTC32	NM_001008237	0.129841	0.6059
TMEM89	NM_001008269	0.440568	0.45624
SCXA	NM_001008271	0.6287	0.538682
TAGLN3	NM_001008273	0.486943	0.275272
TRIM72	NM_001008274	0.223215	0.627592
CISD2	NM_001008388	0.534001	0.455817
CCDC73	NM_001008391	0.141357	0.798562
C4orf46	NM_001008393	0.734649	0.429054
EID3	NM_001008394	0.503699	0.51786
LAMTOR4	NM_001008395	0.610245	0.511503
GPX8	NM_001008397	0.524877	0.660247
ZNF761	NM_001008401	0.605011	0.265364
BCAP29	NM_001008405	0.408384	0.559704
TTLL9	NM_001008409	0.357634	0.596078
SLC41A3	NM_001008486	0.318314	0.627246
SLC41A3	NM_001008487	0.551661	0.400286
ISX	NM_001008494	0.556182	0.455037
MXRA7	NM_001008528	0.408051	0.23973
TCHHL1	NM_001008536	0.436567	0.742112
KIAA2022	NM_001008537	0.926489	0.0819416
SLC7A2	NM_001008539	0.634995	0.19479
CXCR4	NM_001008540	0.794341	0.171706
MXI1	NM_001008541	0.692339	0.657364
TPST2	NM_001008566	0.400861	0.516731
CCBL2	NM_001008661	0.349249	0.707263
CST9	NM_001008693	0.546872	0.347994
THAP7	NM_001008695	0.614452	0.382275
CHAC2	NM_001008708	0.484449	0.720904
CCDC147	NM_001008723	0.538362	0.714744
ZNF121	NM_001008727	0.275173	0.776301
LOC401052	NM_001008737	0.418891	0.344749
C6orf226	NM_001008739	0.494832	0.371117
TMCO2	NM_001008740	0.293385	0.729834
SULT1C3	NM_001008743	0.39075	0.73451
TDP1	NM_001008744	0.570229	0.377167
CTAGE15	NM_001008747	0.2736	0.726486
RAB19	NM_001008749	0.343691	0.680646
FBXO47	NM_001008777	0.755382	0.239171
SPDYC	NM_001008778	0.804905	0.354386
SPDYA	NM_001008779	0.548467	0.733921
FAT3	NM_001008781	0.187826	0.827603
SLC35D3	NM_001008783	0.25548	0.377948
CUL4A	NM_001008895	0.387265	0.666802
STK16	NM_001008910	0.43675	0.437821
CKAP5	NM_001008938	0.571348	0.549804
RPS5	NM_001009	0.681007	0.370469
ACSL6	NM_001009185	0.524284	0.641654
PPP2CB	NM_001009552	0.744322	0.495034
MFAP3L	NM_001009554	0.290156	0.718394
SH3D19	NM_001009555	0.395079	0.83395
SLCO1B7	NM_001009562	0.387186	0.770536
CDKL4	NM_001009565	0.317161	0.268927
SMPDL3B	NM_001009568	0.497127	0.395736
HS3ST6	NM_001009606	0.626825	0.434905
SLX4IP	NM_001009608	0.382224	0.786836
SPANXN3	NM_001009609	0.754826	0.173936
PRAMEF4	NM_001009611	0.275533	0.590291
C20orf202	NM_001009612	0.125699	0.857539
SPANXN4	NM_001009613	0.430488	0.363608
SPANXN1	NM_001009614	0.47406	0.757559
SPANXN2	NM_001009615	0.813999	0.315106
SPANXN5	NM_001009616	0.412982	0.615897
LBX2	NM_001009812	0.594321	0.170559
BRD9	NM_001009877	0.499314	0.421911
KIAA0930	NM_001009880	0.604723	0.163654
C12orf29	NM_001009894	0.938035	0.0428581	Yes
KIAA2018	NM_001009899	0.625006	0.400363
B3GNTL1	NM_001009905	0.40659	0.578194
HRNR	NM_001009931	0.648525	0.577531	Yes
DNASE1L1	NM_001009933	0.666514	0.419295
SEPTIN5	NM_001009939	0.315503	0.492073
ERMN	NM_001009959	0.481629	0.535871
C20orf194	NM_001009984	0.869925	0.177156
ZNF648	NM_001009992	0.610681	0.0267702
FAM168B	NM_001009993	0.609086	0.652983
RIPPLY2	NM_001009994	0.485059	0.583653
C10orf62	NM_001009997	0.395318	0.509954
RPS6	NM_001010	0.740367	0.441824
ARHGAP28	NM_001010000	0.460206	0.533505	Yes
IRAK1BP1	NM_001010844	0.209986	0.731108
SHE	NM_001010846	0.490806	0.633537	Yes
LRRC38	NM_001010847	0.583875	0.443562
ZNF766	NM_001010851	0.596148	0.8014	Yes
CLVS2	NM_001010852	0.438389	0.701204
PM20D2	NM_001010853	0.340453	0.648598
TTC7B	NM_001010854	0.432471	0.590636
PIK3R6	NM_001010855	0.241664	0.83388
LELP1	NM_001010857	0.37619	0.344781
RNF187	NM_001010858	0.461009	0.57361
C22orf42	NM_001010859	0.491353	0.714311
SAMD15	NM_001010860	0.604032	0.284104
SPIN3	NM_001010862	0.619815	0.418815
TMEM201	NM_001010866	0.717046	0.456952	Yes
IBA57	NM_001010867	0.773526	0.191924
C6orf163	NM_001010868	0.371813	0.861666
FAM83B	NM_001010872	0.525626	0.7162
TSPO2	NM_001010873	0.758844	0.544501
TECRL	NM_001010874	0.684579	0.739679
SLC25A30	NM_001010875	0.36988	0.285872
TMEM244	NM_001010876	0.399695	0.685536
ZNF311	NM_001010877	0.334879	0.444386
ZIK1	NM_001010879	0.867786	0.407911
ZNF780A	NM_001010880	0.690935	0.589895
C1orf167	NM_001010881	0.495579	0.330626
FAM102B	NM_001010883	0.76005	0.556795
CLPSL1	NM_001010886	0.644894	0.533185
ACER2	NM_001010887	0.756721	0.140881
ZC3H12B	NM_001010888	0.423734	0.819184
PRAMEF6	NM_001010889	0.592676	0.558799
SLC10A5	NM_001010893	0.679041	0.706588
ERCC6L2	NM_001010895	0.411084	0.625125
SERP2	NM_001010897	0.901863	0.272445
SLC6A17	NM_001010898	0.824272	0.630734
C6orf222	NM_001010903	0.65479	0.3351
GLYATL3	NM_001010904	0.324445	0.63752
C6orf58	NM_001010905	0.209256	0.825375
NUGGC	NM_001010906	0.466342	0.269219
C1QL3	NM_001010908	0.406006	0.537239
MUC21	NM_001010909	0.559891	0.342583
CASC10	NM_001010911	0.200165	0.578145
C10orf120	NM_001010912	0.47057	0.772264
PTPLAD2	NM_001010915	0.964741	0.10199
GOLGA7B	NM_001010917	0.369615	0.754085
FAM26F	NM_001010919	0.387192	0.873818
BCL2L15	NM_001010922	0.280539	0.774412
THEMIS	NM_001010923	0.475768	0.892602
FAM171A1	NM_001010924	0.326559	0.429139
HES5	NM_001010926	0.359718	0.675496
TIAM2	NM_001010927	0.383776	0.698755
TNK2	NM_001010938	0.546297	0.31441
LIPJ	NM_001010939	0.380572	0.837477
C9orf135	NM_001010940	0.667684	0.40579
CYP4A22	NM_001010969	0.380022	0.66624
SAMD13	NM_001010971	0.360136	0.614341
METTL21C	NM_001010977	0.248849	0.703359
C1orf189	NM_001010979	0.48911	0.742954
NCMAP	NM_001010980	0.570577	0.210714
IFIT1B	NM_001010987	0.27947	0.911669
RPS7	NM_001011	0.654312	0.388072
FYTTD1	NM_001011537	0.841929	0.422924
MAGEA11	NM_001011544	0.630346	0.536545
MAGEA4	NM_001011548	0.703645	0.45891
MAGEA4	NM_001011549	0.808676	0.13549	Yes
MAGEA4	NM_001011550	0.259102	0.244369	Yes
SLC9A4	NM_001011552	0.0714362	0.968574
SLC13A3	NM_001011554	0.51629	0.683691
AR	NM_001011645	0.388567	0.555325
TMEM44	NM_001011655	0.875861	0.461448
CREB5	NM_001011666	0.16013	0.828919
MCCD1	NM_001011700	0.085863	0.711905
PNLIPRP3	NM_001011709	0.420031	0.638971
NAA30	NM_001011713	0.701087	0.312182
NMS	NM_001011717	0.59207	0.637777
XKR7	NM_001011718	0.343657	0.725665
ARSH	NM_001011719	0.321855	0.58387
ARHGEF10L	NM_001011722	0.282882	0.730654
HNRNPA1L2	NM_001011724	0.781794	0.296085
DEFB121	NM_001011878	0.750965	0.273081
CLEC18B	NM_001011880	0.582275	0.0484002
RPS8	NM_001012	0.860243	0.246312
MSL1	NM_001012241	0.621559	0.40556
RNASE13	NM_001012264	0.253298	0.725474
PRAMEF8	NM_001012276	0.445362	0.871735
SOGA3	NM_001012279	0.502293	0.356123
MCRS1	NM_001012300	0.584754	0.725726
ARSI	NM_001012301	0.506507	0.463847
ANO9	NM_001012302	0.224632	0.606366
RPSA	NM_001012321	0.524147	0.690649
NTRK1	NM_001012331	0.492309	0.612179
MDK	NM_001012334	0.274043	0.439372
ROPN1B	NM_001012337	0.620402	0.448672
DNAJC21	NM_001012339	0.770134	0.18441
OPCML	NM_001012393	0.513983	0.409154
SGOL1	NM_001012413	0.616569	0.668236
TRIM61	NM_001012414	0.437588	0.411361
KRTAP5-6	NM_001012416	0.348618	0.727796	Yes
MYLK4	NM_001012418	0.712939	0.645065
ANKRD20A3	NM_001012419	0.568435	0.146114
C1orf146	NM_001012425	0.454699	0.592481	Yes
FOXP4	NM_001012427	0.788604	0.252044
ASB11	NM_001012428	0.420546	0.38484
FAM221B	NM_001012446	0.502428	0.580741
ZSCAN23	NM_001012455	0.367039	0.623252
C9orf117	NM_001012502	0.683454	0.353992
KRTAP5-7	NM_001012503	0.665244	0.569016
FOXP1	NM_001012505	0.322444	0.654976
SPRN	NM_001012508	0.74201	0.2093
ITM2C	NM_001012516	0.624366	0.290294
CTBP1	NM_001012614	0.60196	0.305582	Yes
IL32	NM_001012632	0.451195	0.62384
IL32	NM_001012634	0.630586	0.369508
IL32	NM_001012635	0.711719	0.288376
IL32	NM_001012636	0.204028	0.840269
GRAMD2	NM_001012642	0.197538	0.370968
MYPOP	NM_001012643	0.406841	0.594039
DUSP15	NM_001012644	0.483115	0.51273
ARGFX	NM_001012659	0.528844	0.715455
C14orf182	NM_001012706	0.388966	0.790501
KRTAP5-3	NM_001012708	0.227829	0.635436
KRTAP5-4	NM_001012709	0.511789	0.640554
KRTAP5-10	NM_001012710	0.360186	0.768957
C9orf106	NM_001012715	0.421326	0.503224
C18orf56	NM_001012716	0.478592	0.567189
DPRX	NM_001012728	0.60122	0.22878
DUXA	NM_001012729	0.158754	0.728895
ZNF763	NM_001012753	0.369649	0.406956
SLC25A53	NM_001012755	0.319874	0.828426
NUDT17	NM_001012758	0.326863	0.730195
RGMB	NM_001012761	0.501537	0.505764
CTU2	NM_001012762	0.410181	0.457069
KLK6	NM_001012965	0.412287	0.694646
DDX60L	NM_001012967	0.556048	0.288206
SPIN4	NM_001012968	0.302824	0.651983
FAM209A	NM_001012971	0.544971	0.564714
PLAC9	NM_001012973	0.60788	0.507929
RNASE10	NM_001012975	0.47295	0.436767
PABPC1L2A	NM_001012977	0.88955	0.140017
BEX5	NM_001012978	0.530816	0.56771
TCEAL5	NM_001012979	0.417114	0.683416
SATL1	NM_001012980	0.502464	0.679702
ZKSCAN2	NM_001012981	0.239482	0.357825
C16orf86	NM_001012984	0.855204	0.329288
COA6	NM_001012985	0.546866	0.59071
UBE2NL	NM_001012989	0.39429	0.664899
KNOP1	NM_001012991	0.543359	0.608314
C9orf152	NM_001012993	0.891264	0.302548
SNX30	NM_001012994	0.941449	0.041774
RPS9	NM_001013	0.577251	0.59194
SORCS1	NM_001013031	0.700796	0.411644
SLC3A2	NM_001013251	0.326971	0.472145
LSP1	NM_001013253	0.518485	0.589785	Yes
LSP1	NM_001013254	0.42582	0.574145
LSP1	NM_001013255	0.282654	0.829592
OR2G6	NM_001013355	0.140904	0.802356
OR9G9	NM_001013358	0.408033	0.351454
CXorf66	NM_001013403	0.397448	0.485796
PRAMEF5	NM_001013407	0.567904	0.432132
FBXW7	NM_001013415	0.510801	0.548484
PAGE5	NM_001013435	0.746204	0.231036
AWAT1	NM_001013579	0.307102	0.605469
LURAP1	NM_001013615	0.7644	0.509586
ALG10B	NM_001013620	0.226655	0.93135
FAM53A	NM_001013622	0.664316	0.337003
ZC2HC1B	NM_001013623	0.466639	0.733015
C1orf192	NM_001013625	0.317622	0.400325
PPP1R42	NM_001013626	0.488354	0.450081
NHSL2	NM_001013627	0.714116	0.397392
DCAF12L2	NM_001013628	0.47714	0.170791
AADACL4	NM_001013630	0.578207	0.284255
HNRNPCL1	NM_001013631	0.528448	0.471708
TCTEX1D4	NM_001013632	0.343209	0.520614
CCDC184	NM_001013635	0.3289	0.220977
PRR25	NM_001013638	0.600673	0.577313
TMEM82	NM_001013641	0.477727	0.304706
TRNP1	NM_001013642	0.812914	0.299083
C1orf137	NM_001013643	0.41163	0.416086
FAM209B	NM_001013646	0.426856	0.811787
FAM227A	NM_001013647	0.728662	0.292704
C2orf68	NM_001013649	0.611677	0.706287
PRR23B	NM_001013650	0.534443	0.442257
LRRC26	NM_001013653	0.553231	0.519218
GDPGP1	NM_001013657	0.649127	0.55559
PTX4	NM_001013658	0.219547	0.629296
ZNF793	NM_001013659	0.552257	0.74354
FRRS1	NM_001013660	0.532861	0.0610098
VSIG8	NM_001013661	0.304651	0.7072
PTRHD1	NM_001013663	0.706618	0.303044
C17orf97	NM_001013672	0.730305	0.490343
FIGNL2	NM_001013690	0.616264	0.44767
LDLRAD2	NM_001013693	0.596287	0.450296
SRRD	NM_001013694	0.856882	0.40409
SMCO3	NM_001013698	0.210198	0.792595
H3F3C	NM_001013699	0.77855	0.113707
EIF2AK4	NM_001013703	0.667687	0.314218
PLIN5	NM_001013706	0.865801	0.0472025
PTCHD4	NM_001013732	0.56077	0.292676
RFPL4B	NM_001013734	0.643578	0.55795
FOXB2	NM_001013735	0.26273	0.721871
FAM47C	NM_001013736	0.502584	0.819758
DGKK	NM_001013742	0.137905	0.955295
TMEM225	NM_001013743	0.444433	0.723419
MAD1L1	NM_001013837	0.462207	0.158591
RLTPR	NM_001013838	0.614942	0.42626
CXorf40B	NM_001013845	0.866345	0.420123
EXOC6	NM_001013848	0.307328	0.654741
ANXA2R	NM_001014279	0.251409	0.304111
DCUN1D2	NM_001014283	0.408019	0.774566
SPRR2G	NM_001014291	0.384899	0.786887
IL31	NM_001014336	0.655552	0.598541
FLG2	NM_001014342	0.43724	0.754408
KATNAL1	NM_001014380	0.48116	0.530506
AKT1	NM_001014432	0.765054	0.431758
LHX9	NM_001014434	0.496219	0.624659
CA7	NM_001014435	0.611794	0.489584
ODF3B	NM_001014440	0.598739	0.41887
C1QTNF9B-AS1	NM_001014442	0.411813	0.368545
CRYM	NM_001014444	0.279116	0.670992
NLE1	NM_001014445	0.68035	0.326138
SPRR2F	NM_001014450	0.446035	0.81688
ETFB	NM_001014763	0.508269	0.522288
ILK	NM_001014795	0.596363	0.457868
CRMP1	NM_001014809	0.602779	0.433982
ME3	NM_001014811	0.500455	0.423061
C14orf183	NM_001014830	0.302792	0.509458
NCDN	NM_001014839	0.447173	0.533955
BANF2	NM_001014977	0.55524	0.482386
C16orf93	NM_001014979	0.466805	0.37377	Yes
FAM132A	NM_001014980	0.773412	0.341609
GLTPD2	NM_001014985	0.416726	0.584336
LAT	NM_001014989	0.36365	0.5789
RPS11	NM_001015	0.443351	0.627081
CKMT1A	NM_001015001	0.40906	0.614621
PAGE2B	NM_001015038	0.598045	0.555558
BAG5	NM_001015048	0.642974	0.254277
MPG	NM_001015054	0.574598	0.364142
RTKN	NM_001015055	0.662224	0.194556
UFSP1	NM_001015072	0.737853	0.490328
PURG	NM_001015508	0.53827	0.338187
AURKC	NM_001015878	0.335471	0.648752
AURKC	NM_001015879	0.773168	0.222909
TSC22D3	NM_001015881	0.255928	0.277381
RAE1	NM_001015885	0.265075	0.412585
IGSF11	NM_001015887	0.187988	0.716701
TAF9	NM_001015892	0.491258	0.554646
RPS12	NM_001016	0.897585	0.243978
RPS13	NM_001017	0.541385	0.469176
KHDC3L	NM_001017361	0.599065	0.494359
ARID3C	NM_001017363	0.686141	0.41817	Yes
C4BPB	NM_001017366	0.353361	0.547444
C4BPB	NM_001017367	0.347034	0.80194
RFFL	NM_001017368	0.660389	0.577359
MSMO1	NM_001017369	0.418843	0.329908
NHLRC3	NM_001017370	0.370109	0.62951
SP3	NM_001017371	0.713862	0.0812505
SLC27A6	NM_001017372	0.516625	0.684453
SAMD3	NM_001017373	0.366709	0.627375
TMCC1	NM_001017395	0.554013	0.69775
LAMB3	NM_001017402	0.359269	0.870916
LGR6	NM_001017403	0.572126	0.404098
LGR6	NM_001017404	0.468378	0.388684
USP1	NM_001017415	0.59658	0.44303
CT45A1	NM_001017417	0.418052	0.665
SPRR2B	NM_001017418	0.604245	0.255157
ESCO2	NM_001017420	0.560414	0.30325
KCNK2	NM_001017424	0.102753	0.925327
CT45A3	NM_001017435	0.571712	0.428336
CT45A4	NM_001017436	0.578986	0.641754
CCDC157	NM_001017437	0.651262	0.375645
CALN1	NM_001017440	0.80833	0.258831
DNTT	NM_001017520	0.358597	0.754535
BTBD11	NM_001017523	0.232593	0.354542
PRR5	NM_001017528	0.687989	0.550763
VDR	NM_001017535	0.710035	0.403815
INPP5D	NM_001017915	0.607258	0.367077
CYB561	NM_001017916	0.664419	0.274962
CYB561	NM_001017917	0.51734	0.449192
DAPL1	NM_001017920	0.700449	0.424601
VMAC	NM_001017921	0.601504	0.526621
ERMAP	NM_001017922	0.0541071	0.903816
C14orf28	NM_001017923	0.298142	0.511475
C2orf76	NM_001017927	0.178614	0.353854	Yes
CCDC58	NM_001017928	0.495225	0.550556
DCAF8L1	NM_001017930	0.819984	0.0304938
FAM78B	NM_001017961	0.542219	0.604914
HSP90AA1	NM_001017963	0.287005	0.596711
YDJC	NM_001017964	0.309752	0.795941
KIAA2026	NM_001017969	0.69444	0.57229
TMEM30B	NM_001017970	0.203452	0.588888
ATP6AP1L	NM_001017971	0.540424	0.528474
P4HA2	NM_001017973	0.399554	0.851504
HFM1	NM_001017975	0.195374	0.46799
DCAF6	NM_001017977	0.190574	0.864653
CT83	NM_001017978	0.66708	0.531995
VMA21	NM_001017980	0.693164	0.452231
RNF215	NM_001017981	0.809119	0.225399
FCGR1B	NM_001017986	0.77556	0.224557
OPA3	NM_001017989	0.511545	0.313856
H2AFB2	NM_001017991	0.312109	0.874398
ACTBL2	NM_001017992	0.273426	0.380312
SH3PXD2B	NM_001017995	0.538486	0.255661
KAZN	NM_001017999	0.278685	0.705497
RPS15	NM_001018	0.421219	0.476652
KAZN	NM_001018000	0.685547	0.564373
KAZN	NM_001018001	0.594889	0.700665
SORBS3	NM_001018003	0.544678	0.387886
TPM1	NM_001018008	0.475218	0.488776
SH3BP5	NM_001018009	0.464288	0.604721
ZBTB16	NM_001018011	0.271363	0.32136
CMC4	NM_001018024	0.58991	0.500061
SFMBT2	NM_001018039	0.871491	0.338039	Yes
POLR3H	NM_001018052	0.774415	0.257481
DKK3	NM_001018057	0.722919	0.269562
NTRK2	NM_001018064	0.460409	0.387825
NTRK2	NM_001018066	0.797586	0.0461351
CORO1B	NM_001018070	0.554896	0.666725
FRMPD2	NM_001018071	0.502406	0.75408
BTBD11	NM_001018072	0.404865	0.441214
NR3C1	NM_001018074	0.112497	0.917825
NR3C1	NM_001018076	0.612264	0.490058
FPGS	NM_001018078	0.19013	0.240664
FSHB	NM_001018080	0.372074	0.356953
ADIG	NM_001018082	0.537892	0.575925
SERF2	NM_001018108	0.405794	0.757053
MURC	NM_001018116	0.291661	0.707307
NME1-NME2	NM_001018136	0.302573	0.697549
NME2	NM_001018137	0.173093	0.712436
NME2	NM_001018138	0.275051	0.392207
NME2	NM_001018139	0.759247	0.0990667	Yes
RPS15A	NM_001019	0.338048	0.817454
RPS16	NM_001020	0.339984	0.322965
MYADM	NM_001020818	0.384375	0.64347
MYADM	NM_001020819	0.762924	0.396336
MYADM	NM_001020820	0.674525	0.365594
RPS17	NM_001021	0.492437	0.649722
RPS19	NM_001022	0.526574	0.840688
ZNF749	NM_001023561	0.792795	0.555225
GOLGA8B	NM_001023567	0.743657	0.343034
IQCB1	NM_001023570	0.597137	0.490185
RPS21	NM_001024	0.253984	0.488206
HNMT	NM_001024075	0.226439	0.631304
SPRR2E	NM_001024209	0.774441	0.467389
S100A13	NM_001024210	0.837496	0.295343
S100A13	NM_001024211	0.441019	0.165144
S100A13	NM_001024212	0.372782	0.735681
S100A13	NM_001024213	0.953806	0.210556
FBLIM1	NM_001024215	0.598686	0.643545
FBLIM1	NM_001024216	0.535862	0.58808
ARF1	NM_001024228	0.621836	0.440525
HMBS	NM_001024382	0.134412	0.788146
SBK1	NM_001024401	0.718554	0.539006
RGAG4	NM_001024455	0.656927	0.116796
RGPD1	NM_001024457	0.495787	0.819584
SOD2	NM_001024466	0.661385	0.574104
MSS51	NM_001024593	0.510365	0.470008	Yes
C1orf53	NM_001024594	0.540323	0.346701
ZNF772	NM_001024596	0.539034	0.483734
HES3	NM_001024598	0.877819	0.326166
HIST2H2BF	NM_001024599	0.277775	0.922172
SPATA45	NM_001024601	0.730545	0.568312
LOC154872	NM_001024603	0.579895	0.513147
C7orf66	NM_001024607	0.493727	0.707869
LRRC66	NM_001024611	0.4575	0.758341
RUNX2	NM_001024630	0.197987	0.264466
ASPDH	NM_001024656	0.536826	0.517459
PRAMEF14	NM_001024661	0.213578	0.708207
SH3KBP1	NM_001024666	0.274525	0.720503
LIN52	NM_001024674	0.314428	0.718449
ACTL10	NM_001024675	0.284442	0.731905
LRRC24	NM_001024678	0.467181	0.31548
C1orf68	NM_001024679	0.0993177	0.864718
FBXO48	NM_001024680	0.427553	0.524643
BCL7A	NM_001024808	0.689854	0.584439
RARA	NM_001024809	0.481123	0.546446
RNASE12	NM_001024822	0.637215	0.396886
TNRC6B	NM_001024843	0.736444	0.137434
SLC6A9	NM_001024845	0.470218	0.226634
SPTB	NM_001024858	0.492161	0.772563
CEACAM1	NM_001024912	0.256582	0.579283
RPL9	NM_001024921	0.657238	0.641916
SLC2A11	NM_001024939	0.524657	0.557729
ASL	NM_001024943	0.56324	0.807194
SC5D	NM_001024956	0.640622	0.174222
BRMS1	NM_001024957	0.792933	0.435717
ARPC4	NM_001024960	0.393454	0.295714
RPS23	NM_001025	0.547206	0.772948
ARPP21	NM_001025068	0.247608	0.892021
CELF2	NM_001025077	0.278469	0.760818
CELF4	NM_001025089	0.499568	0.51667
ABCF1	NM_001025091	0.79532	0.112344
MBP	NM_001025101	0.404577	0.608365
ADAR	NM_001025107	0.216492	0.891139
AFF3	NM_001025108	0.740128	0.308279
CHI3L2	NM_001025197	0.257501	0.31992
CHI3L2	NM_001025199	0.616788	0.383248
CTRB2	NM_001025200	0.556214	0.371926
CHN1	NM_001025201	0.394043	0.461111
KPRP	NM_001025231	0.378496	0.512491
CLLU1OS	NM_001025232	0.228516	0.650054
CLLU1	NM_001025233	0.76498	0.28237
TSPAN4	NM_001025234	0.524284	0.489527
TSPAN4	NM_001025236	0.428992	0.509889
TSPAN4	NM_001025237	0.388733	0.505772
DUT	NM_001025249	0.774685	0.180537	Yes
TPD52	NM_001025252	0.235712	0.69518
TPD52	NM_001025253	0.605352	0.194765
CXorf65	NM_001025265	0.635795	0.0239976
C3orf70	NM_001025266	0.498565	0.529714
DPPA5	NM_001025290	0.461066	0.751586
IFITM5	NM_001025295	0.548498	0.735206
RAB12	NM_001025300	0.723189	0.277509
AARD	NM_001025357	0.729596	0.493444
AMPD3	NM_001025389	0.219576	0.669294
AMPD3	NM_001025390	0.105329	0.865343
SCGB2B2	NM_001025591	0.417513	0.328056
CELF1	NM_001025596	0.511545	0.615842
ARRDC2	NM_001025604	0.678365	0.334628
ARHGAP24	NM_001025616	0.377479	0.518378
TTLL3	NM_001025930	0.238459	0.591019
RPS25	NM_001028	0.939887	0.164428
RPS26	NM_001029	0.464073	0.545268
CCM2	NM_001029835	0.549845	0.35586
SLC35F1	NM_001029858	0.742854	0.405831
KCTD21	NM_001029859	0.70021	0.677661
FBXO43	NM_001029860	0.792984	0.285339
NANOS2	NM_001029861	0.399519	0.647401
C6orf120	NM_001029863	0.427627	0.514099
KIAA1755	NM_001029864	0.307354	0.199969
DBX1	NM_001029865	0.451984	0.68102
PLAC8L1	NM_001029869	0.559277	0.43065
SOWAHB	NM_001029870	0.583655	0.338194
REP15	NM_001029874	0.607569	0.566037
RGS7BP	NM_001029875	0.45584	0.697006
SFMBT2	NM_001029880	0.598711	0.341668	Yes
CIB4	NM_001029881	0.260837	0.749975
AHDC1	NM_001029882	0.737788	0.139351
C2orf71	NM_001029883	0.359085	0.626062
PLEKHG1	NM_001029884	0.307572	0.607452
GLTPD1	NM_001029885	0.70941	0.628201
PFN3	NM_001029886	0.759691	0.4461
HELT	NM_001029887	0.656109	0.728219
FAM24A	NM_001029888	0.462109	0.663003
PGAM4	NM_001029891	0.270982	0.588196
WDR45	NM_001029896	0.756529	0.533142
CDNF	NM_001029954	0.53733	0.659098
DCAF4L1	NM_001029955	0.373381	0.625979
SLC10A7	NM_001029998	0.537771	0.713695
RPS27	NM_001030	0.616756	0.441994
RPS29	NM_001030001	0.410417	0.583516
GRB7	NM_001030002	0.50986	0.587392
CPLX3	NM_001030005	0.462399	0.616068	Yes
NPS	NM_001030013	0.381475	0.625844
KLK3	NM_001030048	0.330733	0.66938
PPAPDC1A	NM_001030059	0.718468	0.499445
SAMD5	NM_001030060	0.485626	0.791969
ATF3	NM_001030287	0.376587	0.677081
SPN	NM_001030288	0.572932	0.602333
RPS28	NM_001031	0.344745	0.434949
ALDH3B2	NM_001031615	0.380445	0.306059
COX19	NM_001031617	0.529092	0.518293
ZNF451	NM_001031623	0.569529	0.667395
SMAGP	NM_001031628	0.473922	0.604004
CYB5RL	NM_001031672	0.265522	0.713923	Yes
RUNX3	NM_001031680	0.697394	0.277934
PLAA	NM_001031689	0.777895	0.187131
FAM131B	NM_001031690	0.711541	0.462709
SCMH1	NM_001031694	0.677065	0.395499
PRPF40B	NM_001031698	0.366588	0.380141
FAM198B	NM_001031700	0.25455	0.771949
NT5DC3	NM_001031701	0.798883	0.00211218
SEMA5B	NM_001031702	0.639304	0.662115
ELP6	NM_001031703	0.659375	0.493854
KLHL7	NM_001031710	0.297506	0.825152
ERGIC1	NM_001031711	0.104054	0.786887
TRMT11	NM_001031712	0.531191	0.366288
MCUR1	NM_001031713	0.791778	0.441213
NABP1	NM_001031716	0.370887	0.392939
CRELD1	NM_001031717	0.715491	0.346471
GSTCD	NM_001031720	0.282214	0.594507
ATAT1	NM_001031722	0.581391	0.632031
DDX59	NM_001031725	0.401388	0.624719
FDX1L	NM_001031734	0.482101	0.23721
CCDC78	NM_001031737	0.382004	0.596526
TMEM150A	NM_001031738	0.755482	0.355606
C6orf165	NM_001031743	0.773933	0.497715
RIBC1	NM_001031745	0.809719	0.192789
VSTM4	NM_001031746	0.284793	0.592569
C12orf40	NM_001031748	0.632089	0.470002
LYPD5	NM_001031749	0.67188	0.5239
MAF	NM_001031804	0.378444	0.627466
CSNK1G3	NM_001031812	0.480708	0.441971
BOLA2	NM_001031827	0.662711	0.232322
RAB40AL	NM_001031834	0.40392	0.665954
KCNU1	NM_001031836	0.548371	0.605449
CPT1A	NM_001031847	0.583561	0.757209
PSG6	NM_001031850	0.708762	0.29132
INSC	NM_001031853	0.605671	0.507065
ACCSL	NM_001031854	0.518174	0.467463
LONRF3	NM_001031855	0.416326	0.736618
STXBP1	NM_001032221	0.630064	0.542339
RCE1	NM_001032279	0.369283	0.204593
TFAP2A	NM_001032280	0.539385	0.429821
KLF10	NM_001032282	0.515066	0.500982
SERPING1	NM_001032295	0.531859	0.167625
SPINT1	NM_001032367	0.622866	0.316598
ZNF226	NM_001032372	0.490792	0.652444
SULT6B1	NM_001032377	0.144518	0.742968
PLGLB1	NM_001032392	0.265399	0.309337
OAS1	NM_001032409	0.828067	0.249569
RAB41	NM_001032726	0.36478	0.50523
CBFA2T2	NM_001032999	0.827242	0.429966
RRM1	NM_001033	0.329307	0.514441
DEFB135	NM_001033017	0.319435	0.506367
DEFB136	NM_001033018	0.52643	0.473539
DEFB134	NM_001033019	0.533644	0.287608
CYFIP1	NM_001033028	0.404979	0.471121
FAIM	NM_001033032	0.411113	0.645475
GPR155	NM_001033045	0.570579	0.631239
NLRP1	NM_001033053	0.701218	0.445764
GLUL	NM_001033056	0.577192	0.680028
TAAR2	NM_001033080	0.338211	0.525833
MYCL	NM_001033082	0.434699	0.779305
MACROD2	NM_001033087	0.197416	0.916582
NGRN	NM_001033088	0.492851	0.397855
PAIP2	NM_001033112	0.506109	0.350426
WIPI2	NM_001033520	0.521164	0.589982
CSTF1	NM_001033521	0.337104	0.773169	Yes
CSTF1	NM_001033522	0.508785	0.583961
SPECC1	NM_001033555	0.277651	0.739448
DYX1C1	NM_001033560	0.265405	0.55219
PHF12	NM_001033561	0.582131	0.394498
FAM229B	NM_001033564	0.656946	0.292794
DUSP28	NM_001033575	0.451155	0.585501
SGK3	NM_001033578	0.273035	0.705632
PRKCZ	NM_001033581	0.609302	0.781502
PRKCZ	NM_001033582	0.705215	0.355285
MTUS2	NM_001033602	0.410106	0.776825
BBS9	NM_001033604	0.696249	0.415479
CABP1	NM_001033677	0.486673	0.705653
ZNF704	NM_001033723	0.757786	0.477649
SMAGP	NM_001033873	0.268508	0.697291
TRAF5	NM_001033910	0.62178	0.151845
UBA52	NM_001033930	0.532161	0.346774
CALCA	NM_001033953	0.606415	0.381605
RRM2	NM_001034	0.710201	0.415766
DMAP1	NM_001034024	0.481061	0.255337
HIST2H4B	NM_001034077	0.637995	0.144244
SLC25A52	NM_001034172	0.475387	0.704268
ALDH1L2	NM_001034173	0.542872	0.303797
SSX4B	NM_001034832	0.59944	0.310553
RDM1	NM_001034836	0.531509	0.594466
KCNIP1	NM_001034838	0.41383	0.861694
ITPRIPL2	NM_001034841	0.711905	0.587309
PTCHD3	NM_001034842	0.481069	0.55196
GALNTL6	NM_001034845	0.465396	0.26078
FAM134B	NM_001034850	0.432239	0.534813
KCNIP3	NM_001034914	0.501026	0.377223
RPL14	NM_001034996	0.689148	0.565823
RYR2	NM_001035	0.315461	0.684155
KCNIP4	NM_001035003	0.605871	0.423795
KCNIP4	NM_001035004	0.650115	0.622455
C18orf32	NM_001035005	0.250546	0.466942
RGL3	NM_001035223	0.486231	0.675638
RABGAP1L	NM_001035230	0.414228	0.464942	Yes
SRA1	NM_001035235	0.677652	0.560397
FAM102A	NM_001035254	0.266588	0.653432
POMC	NM_001035256	0.966686	0.199472
RPL41	NM_001035267	0.376967	0.54718
DMKN	NM_001035516	0.48178	0.568173
GTF3C2	NM_001035521	0.459069	0.495731
FAM129B	NM_001035534	0.39522	0.3429
RYR3	NM_001036	0.404842	0.47423
HHLA3	NM_001036645	0.33693	0.492968
UNKL	NM_001037125	0.94084	0.201552
NRCAM	NM_001037132	0.294312	0.715418
CYS1	NM_001037160	0.458504	0.680154
ACOT1	NM_001037161	0.740519	0.531359
[truncated: 21,728 more rows]
