# Supplementary material for: CRISPR activation screen identifies BCL-2 proteins and B3GNT2 as drivers of cancer resistance to T cell-mediated cytotoxicity
Source: Nat Commun. 2022 Mar 25;13:1606. doi: 10.1038/s41467-022-29205-8 (PMC8956604; doi:10.1038/s41467-022-29205-8)
Supplement: Supplementary file 10 — Supplementary Data 6 [file 41467_2022_29205_MOESM10_ESM.xlsx]

## Sheet: CD274
Isoform	Fold	Pval	Padj
ALKBH8	1.14518	5.75035e-06	0.00557337
ANGPTL2	1.50612	2.71057e-05	0.00880544
ANXA6	0.822407	1.70864e-05	0.00824321
C5orf51	0.900131	2.42267e-05	0.00880544
CD274	1773.14	7.55381e-07	0.00219639
CSGALNACT1	1.30247	1.542e-05	0.00824321
EPHA2	0.813815	1.67283e-05	0.00824321
F2R	0.604996	3.38043e-05	0.00982915
FDCSP	2.70375	3.35878e-05	0.00982915
FN1	0.627641	3.46343e-06	0.00528503
FTH1	0.744926	1.23312e-05	0.00824321
L1CAM	0.596669	1.77589e-05	0.00824321
LOC105372218	0.821946	1.74706e-05	0.00824321
LRRC45	1.09536	2.64935e-06	0.00528503
MAP3K14	0.771011	6.03099e-07	0.00219639
MGAM2	0.573256	6.74566e-06	0.00588424
MGLL	0.822384	2.27089e-05	0.00880544
MICAL3	0.823573	2.557e-05	0.00880544
MTRNR2L1	0.806198	2.80434e-05	0.00880544
NGFR	0.464583	1.02872e-05	0.00815772
PMEPA1	1.54861	6.05452e-07	0.00219639
PMP22	0.800308	1.86054e-05	0.00824321
POLR1E	0.902738	4.06039e-06	0.00528503
PXYLP1	1.25129	2.56328e-05	0.00880544
RCAN1	0.658282	1.47779e-05	0.00824321
SNX6	0.860604	4.24111e-06	0.00528503
SPP1	0.533079	2.43717e-05	0.00880544
TMX4	1.26105	1.89e-05	0.00824321
UBE2H	0.81845	4.84953e-06	0.00528781
USP32	0.868336	2.82646e-05	0.00880544

## Sheet: MCL1
Isoform	Fold	Pval	Padj
ABCA2	1.28409	0.000102122	0.00566553
ABHD17C	1.34177	0.000115314	0.00587232
ABHD2	1.13228	0.00032418	0.00898573
ACACA	0.909441	0.000219096	0.00743821
ACSL3	1.16256	9.77009e-05	0.00563001
ACTB	0.961843	0.000290105	0.00852694
ACTN1	1.11304	0.000238047	0.00780333
ACY1	1.21163	0.000135804	0.00636101
ADAM9	0.82482	0.000354969	0.00945037
ADAMTS12	0.564122	0.00021532	0.00736715
ADGRL1	1.29064	0.000106085	0.00570062
AHNAK	0.742252	0.000245164	0.00781324
AJUBA	0.642332	8.19247e-08	0.000239193
AMACR	1.30967	5.12371e-05	0.00441445
AMIGO2	0.75093	3.35236e-05	0.0038636
AMOTL2	0.785707	6.2073e-07	0.00049427
ANKH	1.44591	0.000348284	0.00939926
ANO6	0.908605	6.87824e-05	0.00471415
ANP32A	0.909889	0.000172638	0.00691244
ANP32B	0.910614	4.77869e-05	0.00436199
ANXA1	0.844749	1.52536e-05	0.00278347
ANXA2	0.797331	1.02678e-05	0.00249822
ANXA5	0.910004	5.69058e-05	0.00441445
ANXA6	0.796754	1.98426e-06	0.0012454
APPBP2	0.90767	1.99346e-06	0.0012454
APRT	1.07937	0.000189927	0.00698977
AREG	1.8267	0.00013447	0.00634921
ARHGAP23	0.739816	0.000189492	0.00698977
ARHGAP29	0.615203	0.000176832	0.00691244
ARHGEF2	0.861735	3.39891e-06	0.00157757
ARNT2	1.41403	3.62113e-05	0.00396468
ATG101	1.0751	4.03965e-05	0.00411433
ATOX1	1.14485	0.000105972	0.00570062
AXL	0.847068	3.21063e-05	0.00374958
B3GNT7	1.42969	0.000134827	0.00634921
BAG2	0.824595	2.57734e-05	0.00339708
BCAR1	0.872714	5.73039e-05	0.00441445
BCL9L	0.776217	0.000190724	0.00698977
BCLAF1	0.924752	1.84355e-05	0.00288351
BPTF	0.852606	8.89721e-05	0.00541185
BSG	1.097	0.000179142	0.00691244
BTBD3	0.794798	0.000263408	0.0080671
CAPN2	0.888588	2.4131e-07	0.000301947
CAPZA1	0.907509	8.63575e-05	0.00540289
CAV1	0.612149	0.000131086	0.0062401
CCDC88A	0.837054	5.10132e-05	0.00441445
CD74	1.24646	4.13593e-07	0.000402518
CDK6	0.841483	5.53001e-05	0.00441445
CEMIP	1.41256	4.50203e-05	0.00427195
CEP170	0.916714	0.000282923	0.00834383
CHD9	0.869304	5.23292e-06	0.00190613
CHML	0.820497	0.000349689	0.00939926
CHPF	1.30359	7.71599e-05	0.00511212
CLASRP	0.83336	0.000117795	0.00596398
CNN3	0.79672	5.20391e-05	0.00441445
CNTNAP1	0.930366	0.000247985	0.00781331
COL12A1	0.702897	1.67326e-05	0.00279691
COL18A1	1.35616	0.000312718	0.00886439
COL6A2	1.27609	0.000109426	0.00573936
COL9A3	1.1559	0.000103579	0.0056703
COMMD2	0.885302	4.36892e-05	0.00425193
COPS3	0.930673	0.000310638	0.00886279
COPS6	0.933449	0.000119818	0.00602069
CPA4	0.540995	0.000326826	0.00903051
CRY1	0.848749	4.83061e-05	0.00436199
CSGALNACT1	1.42562	6.21986e-05	0.00461693
CSPG4	1.28985	1.68025e-05	0.00279691
CSRP1	0.912813	0.000380002	0.00990606
CST3	1.17957	5.74549e-05	0.00441445
CTGF	0.739838	0.000308547	0.00883191
CTHRC1	1.49443	0.000352536	0.00944178
CTNNA1	1.07928	0.000161563	0.00686955
CTNNAL1	0.843607	0.000275812	0.00818927
CUX1	1.11892	3.93606e-05	0.00411433
CXCL8	1.77428	8.33852e-05	0.00529254
CYBA	1.20345	0.000254709	0.00791132
DBNDD1	1.37741	0.000197582	0.00718101
DCTD	0.910474	0.000247404	0.00781331
DEGS1	0.873199	0.000212569	0.00735926
DENR	0.858528	4.39141e-06	0.00174838
DHCR24	1.17473	1.17154e-05	0.00254217
DHX9	0.903442	6.93981e-05	0.00471415
DNAJC13	0.8925	0.000124935	0.00607949
DNAJC7	0.91615	0.000227978	0.00756386
EEF1A2	1.41051	1.2353e-05	0.00257618
EEF1G	1.07132	3.74063e-05	0.00404496
EEF2	1.11275	0.000179144	0.00691244
EIF2B1	0.911729	4.15796e-05	0.00418616
EMP1	0.8506	0.000175056	0.00691244
EPB41L1	0.86637	0.000207499	0.00724096
EPHA2	0.739564	3.51768e-07	0.000385142
EPHA3	1.23659	2.01067e-05	0.00303645
ETFA	0.878517	0.000127206	0.00615581
EYA1	1.453	7.87917e-05	0.00511212
F2R	0.65804	5.48337e-06	0.00190613
FABP6	1.52399	0.000121377	0.00602069
FAM129A	0.800024	0.000220587	0.00745994
FAM208B	0.888569	2.63632e-05	0.00339708
FAM210B	1.27701	5.54195e-05	0.00441445
FAM234A	1.27615	0.000245497	0.00781324
FAM98A	0.908051	0.000150614	0.00680013
FCRLA	1.45456	0.000173702	0.00691244
FDCSP	2.78794	0.000295034	0.00857276
FIP1L1	0.901104	0.000157562	0.0068308
FKBP10	1.18862	0.000170044	0.00691244
FLNB	0.832442	0.000158312	0.0068308
FOSL2	0.741424	0.000124687	0.00607949
FOXM1	0.90596	0.000183042	0.00698977
FTH1	0.726675	3.59107e-06	0.00157757
FTL	0.800233	1.74048e-05	0.00279691
FUS	0.876745	0.000197381	0.00718101
GAA	1.40008	0.00037442	0.00978969
GALNT2	1.18862	1.14929e-05	0.00254217
GARS	0.860526	0.000205308	0.00724096
GNAS	1.28371	5.89743e-05	0.00445307
GPR153	1.49267	2.67608e-05	0.00339708
GRN	1.27016	4.99326e-07	0.00043736
GSK3B	1.2544	0.000225567	0.00755571
HAPLN1	1.69081	9.96371e-06	0.00249822
HDAC1	0.925047	0.000121665	0.00602069
HIF1A	0.875391	1.18997e-05	0.00254217
HLA-A	1.2954	1.60788e-05	0.00279691
HLA-B	1.54382	1.72628e-07	0.000301947
HLA-C	1.39922	2.19314e-07	0.000301947
HLA-DPA1	1.15588	0.000296557	0.00857276
HLA-DQB1	1.33266	0.000106031	0.00570062
HLA-DRA	1.18585	0.000150583	0.00680013
HLA-DRB1	1.27439	6.20541e-05	0.00461693
HLA-DRB4	1.2248	0.000206806	0.00724096
HMCN1	1.44481	0.000266474	0.00807628
HNRNPA2B1	0.850056	7.02723e-07	0.000512929
HNRNPA3	0.867962	5.59605e-05	0.00441445
HNRNPD	0.88493	3.14924e-05	0.00372759
HNRNPL	0.918477	0.000183553	0.00698977
HSP90AA1	0.846363	8.04056e-05	0.00516124
HSPA8	0.897334	2.80588e-05	0.00345955
HTRA1	1.69842	8.48224e-05	0.00534503
ICAM1	1.37423	0.000312695	0.00886439
ID1	1.15025	0.000169814	0.00691244
IDH3A	0.89902	0.000319515	0.00891285
IGFBP3	1.57525	4.53581e-05	0.00427195
IGFBP6	0.739432	0.000245029	0.00781324
IGSF8	1.31686	0.000347575	0.00939926
IL7R	0.632309	0.000101498	0.00566553
INHBA	1.59913	1.06892e-05	0.00253044
IQGAP1	0.845758	2.34959e-05	0.00337379
IRS2	1.14378	5.41941e-06	0.00190613
ISG20	1.19738	1.70812e-05	0.00279691
ITGB3	1.18686	6.09334e-06	0.00190613
ITGB4	0.650451	0.000178042	0.00691244
KIAA0040	1.2408	0.000111466	0.00576051
KIAA1033	0.855507	4.79482e-05	0.00436199
KIRREL	0.835293	4.89728e-05	0.00437707
KRT80	0.667387	6.4247e-05	0.00464282
KRT81	0.64723	0.00024894	0.0078153
KTN1	0.852404	5.51371e-05	0.00441445
L1CAM	0.724571	5.03701e-05	0.00441445
LAMA4	1.41176	9.16672e-05	0.0054994
LASP1	0.825785	0.000102012	0.00566553
LGALS3BP	1.17078	1.30052e-05	0.00264912
LINC00221	0.943922	0.000258098	0.0079744
LMNA	0.918861	0.000368202	0.0097057
LOC102724122	1.45547	0.000383544	0.00996874
LOC105372218	0.845789	5.99137e-06	0.00190613
LRPAP1	1.15106	0.000130397	0.0062401
LTBP3	1.20556	0.000203714	0.00724096
LTBP4	1.14561	2.27497e-06	0.0012454
LY6E	1.09916	0.000334776	0.00919218
LYSMD3	0.910657	0.000373048	0.00978303
MACF1	0.837725	0.000292012	0.00855429
MALT1	0.812845	0.000205959	0.00724096
MAP3K14	0.738006	0.00010313	0.0056703
MARCKSL1	1.23703	0.00023485	0.00776244
MBNL1	0.837993	0.00031748	0.00891284
MCL1	8.64649	5.88903e-10	2.5791e-06
MDK	0.732693	0.000144283	0.00665144
MED1	0.892203	0.000172251	0.00691244
MEGF8	1.19659	0.000316687	0.00891284
MEIS2	0.740525	0.000156793	0.0068308
MELTF	1.29581	0.000237816	0.00780333
MET	0.842271	9.32793e-05	0.00555224
MIA	1.2689	3.60352e-05	0.00396468
MID1	0.845883	0.000270305	0.00810823
MPRIP	0.89047	9.6442e-05	0.00563001
MSN	0.923644	4.24038e-05	0.00422062
MYH9	0.914862	0.000314772	0.00889383
MYOF	0.707631	2.84893e-06	0.00146787
NAA15	0.871021	7.6742e-05	0.00511212
NCAPG	0.934716	0.000136717	0.00636969
NCL	0.947659	1.11228e-05	0.00254217
NDUFS4	0.847844	0.000109115	0.00573936
NEK2	0.936343	0.000202102	0.00724096
NES	1.12351	6.75754e-05	0.00471415
NGFR	0.56312	2.27624e-05	0.00332293
NIPBL	0.890909	0.000322803	0.00897598
NPM1	0.902087	0.000155623	0.0068308
NR4A1	1.16149	5.6996e-05	0.00441445
NR4A2	1.29015	0.000122992	0.00605215
NRAS	0.84901	0.000227501	0.00756386
NSD1	0.899358	2.05417e-05	0.00304957
NT5C2	0.794166	0.000166248	0.00691244
NUFIP2	0.876894	8.07272e-05	0.00516124
NUP188	0.929254	0.00034983	0.00939926
ORAOV1	0.743981	0.00034601	0.00939926
P3H4	1.16719	0.000266444	0.00807628
PA2G4	0.940711	8.88922e-06	0.00243315
PABPC1	0.972699	0.000109329	0.00573936
PAPSS2	1.55705	5.51163e-05	0.00441445
PARVA	0.901614	9.44496e-05	0.00555224
PCSK1	1.81206	2.51314e-05	0.00339708
PDAP1	0.937302	8.83545e-05	0.00541185
PDE1C	0.788389	0.000264465	0.00807124
PDE3A	2.13739	1.57741e-05	0.00279691
PEA15	0.83203	1.35618e-05	0.00267399
PHF20	0.91155	0.000212188	0.00735926
PITPNC1	1.34898	0.000243338	0.00781324
PITRM1	0.872395	0.000368992	0.0097057
PKM	0.962825	0.000189271	0.00698977
PLD3	1.22093	6.43521e-05	0.00464282
PLOD3	1.17812	6.83882e-05	0.00471415
PLPP4	1.4199	0.000175912	0.00691244
PMEPA1	1.3321	3.67639e-06	0.00157757
PMP22	0.832563	0.000271361	0.00811213
PNN	0.857036	0.000201653	0.00724096
PNPLA2	1.17869	0.000331085	0.00911942
POLR1E	0.896577	0.000246199	0.00781324
PPP1R10	0.882795	9.97493e-05	0.00566553
PPP1R14B	0.856931	0.00011126	0.00576051
PRAF2	1.0717	5.61181e-05	0.00441445
PRDX2	1.13863	0.000348285	0.00939926
PRKCSH	1.10721	0.000160404	0.00686955
PSAP	1.24708	0.000199365	0.00721585
PSAT1	0.927103	2.75886e-05	0.00345212
PSKH1	1.16507	0.000170574	0.00691244
PSMD12	0.907622	0.000205021	0.00724096
PSMD2	0.936584	6.6242e-05	0.00471415
PTEN	0.918113	0.000112461	0.00576051
PTGFRN	1.13653	0.000353568	0.00944178
PTMA	0.902024	0.000152742	0.00682584
PTPRF	0.85318	0.000206513	0.00724096
PTPRU	1.47364	0.000101575	0.00566553
PTRF	0.908282	2.4381e-05	0.00339708
PXYLP1	1.27214	0.000109427	0.00573936
PYGB	1.20021	2.99043e-05	0.0035881
QSOX1	1.16164	0.000138293	0.00640904
RAMP1	1.60113	2.344e-07	0.000301947
RBM25	0.864339	0.00019052	0.00698977
RBM3	0.918921	4.50483e-05	0.00427195
RIPK4	1.37316	9.11426e-05	0.0054994
RNA45S5	0.834399	0.000184943	0.00698977
ROCK2	0.821956	0.000167336	0.00691244
RPL10	1.03357	6.35028e-05	0.00464282
RPL10A	1.05577	4.02674e-05	0.00411433
RPL3	1.08972	0.000160932	0.00686955
RPLP0	1.06074	0.000151596	0.0068094
RPLP1	1.08137	0.00025856	0.0079744
RPS14	1.10759	0.000214785	0.00736715
RPS3	1.09603	0.000154763	0.0068308
RPS5	1.08567	0.000178544	0.00691244
S100A1	1.769	6.54963e-06	0.00197821
S100A10	0.874965	8.86864e-05	0.00541185
S100A13	1.22143	9.84982e-06	0.00249822
SAP18	0.891471	0.000156586	0.0068308
SAV1	0.86652	2.66144e-05	0.00339708
SCAND1	1.24801	1.02305e-05	0.00249822
SCARA5	1.49899	0.000269697	0.00810823
SCARB1	1.11216	0.000226007	0.00755571
SDC2	1.55189	5.77242e-06	0.00190613
SEPN1	1.1448	0.000163662	0.00691244
SERPINA3	1.78186	6.46676e-05	0.00464282
SEZ6L2	1.26444	0.000146192	0.00670153
SFRP1	1.2187	2.59334e-05	0.00339708
SH3PXD2A	0.887865	5.66303e-05	0.00441445
SLC1A4	1.3723	0.000170143	0.00691244
SLC24A3	1.73063	4.32473e-05	0.00425193
SLC25A23	1.27184	0.0001469	0.00670153
SLC25A6	1.10195	0.000318639	0.00891285
SLC26A2	1.08724	0.000186803	0.00698977
SLC2A1	0.903465	0.000344568	0.00939926
SLC7A1	0.867278	0.000213926	0.00736715
SLC7A5	0.856024	9.71859e-05	0.00563001
SMC4	0.859121	0.000295764	0.00857276
SNHG6	1.0401	6.74072e-05	0.00471415
SOD3	2.52051	2.17199e-06	0.0012454
SOX10	1.15781	7.82198e-05	0.00511212
SPANXB1	0.733095	7.28835e-06	0.00205931
SPARC	1.14904	1.44291e-05	0.00271621
SPRY4	1.29732	0.000112345	0.00576051
SPTBN2	1.12831	0.000294334	0.00857276
SRRM2	0.869605	0.000303973	0.00875822
SRSF11	0.869542	0.000173207	0.00691244
SRSF2	0.937443	0.000252445	0.00787691
ST6GAL1	1.41968	0.000223557	0.0075313
STAG3L5P-PVRIG2P-PILRB	0.656321	7.01582e-06	0.00204838
SYNPO	0.829056	0.00017017	0.00691244
SYTL5	1.25197	0.000243315	0.00781324
TAF1D	0.822703	0.000242788	0.00781324
TAF2	0.853909	2.62271e-05	0.00339708
TCN1	1.65208	2.84379e-05	0.00345955
TESC	1.62843	3.89744e-05	0.00411433
TFAP2B	1.59471	0.000365663	0.0096789
TFPI2	1.34218	6.94286e-05	0.00471415
TFRC	0.93083	0.000155951	0.0068308
TGFA	1.16697	5.24687e-05	0.00441445
TGM2	0.672164	5.8939e-05	0.00445307
THBS1	0.676379	3.78228e-06	0.00157757
TIMM44	0.832277	7.86191e-05	0.00511212
TIMP1	1.71582	2.96388e-10	2.5791e-06
TLR4	1.10887	0.000244862	0.00781324
TMEM2	1.2111	0.000183291	0.00698977
TMF1	0.878793	0.000263273	0.0080671
TNFAIP2	0.785777	4.67357e-05	0.00435487
TNS3	0.847257	1.37378e-05	0.00267399
TP53BP1	0.855531	0.000278024	0.00822708
TPM1	0.760392	1.45749e-05	0.00271621
TRIM14	0.865011	1.92655e-05	0.00296047
TRIM58	0.904054	0.000238759	0.00780333
TRPV4	1.34138	3.428e-05	0.00389946
TSC22D1	0.931545	0.000128177	0.00616871
TSPAN13	1.2614	9.38653e-05	0.00555224
TUBB	0.933963	8.77361e-05	0.00541185
TUBB4B	0.922611	0.000306111	0.00879089
TUFT1	0.790054	1.75625e-05	0.00279691
TXN	0.916616	0.000270239	0.00810823
TXNRD1	0.819023	0.000121132	0.00602069
UBE2G1	0.908287	7.80611e-05	0.00511212
UBE2H	0.893661	0.000217818	0.00742359
UBE2R2	0.928345	0.000187007	0.00698977
UGGT2	1.0849	0.000102198	0.00566553
VAMP5	1.20189	0.000176704	0.00691244
VAT1L	1.41728	3.52676e-05	0.00396037
VGF	1.72833	3.98096e-05	0.00411433
WIPI1	1.30264	0.000252701	0.00787691
WNK4	0.862896	0.000190002	0.00698977
YWHAZ	0.895986	0.000179035	0.00691244
ZFR	0.94077	0.000365763	0.0096789
ZNF608	0.779988	0.00027331	0.0081426

## Sheet: JUNB
Isoform	Fold	Pval	Padj
A4GALT	6.10713	6.96901e-07	2.99911e-05
AAGAB	0.885583	0.00314253	0.00697253
AAR2	0.847568	0.000128772	0.000638128
AARS	0.66149	9.65341e-06	0.00012696
AARS2	0.826973	0.00352933	0.00762503
AARSD1	0.718128	0.000252335	0.00102272
AASDHPPT	0.84782	0.00474379	0.00959055
AASS	0.610451	2.18316e-05	0.000198297
ABAT	1.50585	0.00101378	0.00286731
ABCA2	1.4475	2.75935e-05	0.000230442
ABCB6	0.564491	1.42443e-05	0.000157032
ABCC10	1.31098	0.00276425	0.00628379
ABCC2	0.215675	5.13731e-06	8.63599e-05
ABCD1	0.902889	0.00372856	0.00796125
ABCD3	0.863993	0.00159673	0.00408874
ABCE1	0.8148	0.000299701	0.00115065
ABCF1	0.867408	0.000309844	0.0011809
ABCF2	0.758743	0.000299765	0.00115065
ABHD12	0.839175	0.00104304	0.0029304
ABHD14B	0.818982	0.00152238	0.00393998
ABHD17C	0.725292	0.00017205	0.000778867
ABHD2	1.95217	4.43758e-07	2.46214e-05
ABHD4	0.717259	0.00452045	0.00925379
ABI1	1.38563	0.000109437	0.000575425
ABI2	0.675702	0.000366667	0.00134631
ABLIM1	1.93292	0.000115489	0.000591416
ABR	1.63251	4.46324e-07	2.46214e-05
ABRACL	1.73053	7.52882e-06	0.000108921
ABTB1	1.85659	0.000387408	0.00139857
ABTB2	0.720695	6.57038e-05	0.000406783
ACAA1	1.76366	1.64065e-05	0.000168268
ACAA2	0.42693	8.76454e-06	0.000118258
ACACA	0.510453	1.05835e-07	1.50947e-05
ACAD9	0.798523	0.00150505	0.00389955
ACADVL	0.837504	0.00064148	0.00204093
ACAN	46.2725	1.70268e-08	8.6207e-06
ACAT2	0.633235	0.000145925	0.000695202
ACBD5	1.27609	0.0019119	0.00468884
ACIN1	0.767494	0.000255569	0.00103223
ACO1	1.11583	0.000831401	0.00245203
ACOT7	1.71046	1.58852e-07	1.72619e-05
ACOT8	1.11217	0.00241234	0.00563744
ACOT9	1.91919	1.80531e-06	4.88989e-05
ACOX1	0.897448	0.00441482	0.009089
ACOX2	1.2865	0.00284173	0.00642062
ACOX3	0.798479	6.80178e-05	0.000417403
ACP2	0.922355	0.000373382	0.00136111
ACP5	0.351776	6.54041e-06	9.86791e-05
ACP6	0.73163	0.00109636	0.00304349
ACPP	24.195	1.72105e-06	4.8042e-05
ACSL1	1.97792	2.23537e-05	0.000201978
ACSL3	0.893827	0.000211533	0.000897661
ACSL4	0.794534	5.00704e-06	8.49521e-05
ACSS2	0.551626	3.89953e-05	0.000287752
ACTA2	1.58547	0.000476644	0.00164058
ACTB	1.08252	0.000125464	0.00062856
ACTG1	1.35142	1.78118e-06	4.85331e-05
ACTL6A	0.799218	0.00192829	0.00472351
ACTN1	0.899909	0.000267802	0.00106514
ACTN4	1.19214	2.84598e-05	0.000236594
ACTR1A	0.931378	0.00257384	0.00593284
ACTR3	1.12363	0.00164576	0.0041801
ACTR3B	0.734713	0.00484016	0.00974866
ACVR1	1.13049	0.00460246	0.00937123
ADAM10	0.783854	4.2396e-05	0.000301315
ADAM19	2.25408	4.83571e-07	2.50797e-05
ADAM23	0.821696	0.00160976	0.00410672
ADAM9	0.846526	0.00137385	0.00362349
ADAMTS1	2.65491	5.55871e-06	8.93308e-05
ADAMTS12	0.338275	1.51299e-05	0.000161527
ADAMTS15	2.02323	0.000185041	0.000820326
ADAMTSL1	6.16635	7.10479e-06	0.00010484
ADARB1	0.613113	0.000246616	0.00100496
ADCK2	1.20401	0.00208049	0.00501074
ADCK4	0.746256	0.00182642	0.00451437
ADCY6	0.875265	0.00451272	0.00924418
ADCY7	1.35078	0.00056548	0.0018537
ADD1	0.894216	0.0024741	0.00574939
ADD2	1.58778	0.000170171	0.000774722
ADGRE2	2.23218	4.93859e-06	8.42606e-05
ADGRE5	1.16523	0.00101895	0.00287547
ADGRG6	3.18555	1.88629e-05	0.000180861
ADGRL1	0.749259	0.000551166	0.00182418
ADGRL2	0.83837	3.60718e-05	0.000272368
ADH5	0.771168	0.000736686	0.00224673
ADI1	0.848393	0.00246893	0.00574322
ADIPOR1	1.45043	1.55325e-06	4.66529e-05
ADIPOR2	0.744384	5.06228e-05	0.000338772
ADK	2.22376	5.08732e-06	8.59056e-05
ADM	0.583797	0.00237155	0.00555919
ADNP2	0.883696	0.00463345	0.00941963
ADO	1.39969	0.00137145	0.00362316
ADORA2B	0.191926	1.1818e-07	1.61534e-05
ADSL	0.7212	4.13577e-06	7.64197e-05
AEBP1	0.725117	0.000586983	0.00190778
AEN	0.75725	3.63386e-06	7.04244e-05
AES	1.2461	8.37589e-05	0.000479342
AFAP1	0.24274	2.3833e-07	2.12285e-05
AFAP1L2	0.109129	3.33006e-07	2.27294e-05
AFG3L1P	0.653344	0.000242503	0.000991742
AFG3L2	0.824665	0.00144289	0.00377059
AGA	1.36847	0.000199593	0.000861021
AGAP2-AS1	1.68494	1.81493e-05	0.000177117
AGAP3	0.880199	0.00368285	0.00787469
AGBL5	0.80865	0.00176698	0.00441286
AGFG1	1.24326	0.000544821	0.00180644
AGMO	0.166026	4.29353e-06	7.79151e-05
AGPAT1	0.872076	0.001351	0.00358187
AGPAT2	1.34807	0.000167484	0.000767467
AGPAT3	1.17021	0.00485215	0.00976637
AGPS	0.817136	3.74966e-06	7.16045e-05
AGTRAP	1.57454	9.65958e-07	3.63049e-05
AHCTF1	0.844735	0.000930448	0.00267838
AHCYL1	0.868376	0.000382996	0.00138827
AHCYL2	1.89212	2.45408e-05	0.000212532
AHNAK	1.1587	0.00176639	0.00441258
AHNAK2	4.25309	8.95715e-06	0.000119654
AHR	0.822147	0.000170624	0.000776397
AHRR	1.38549	0.000111917	0.000581955
AHSA1	0.940849	0.000210187	0.000894863
AIDA	1.54966	0.000172193	0.000778867
AIFM1	0.88843	0.0013722	0.00362321
AIG1	1.59489	0.00178623	0.00444511
AIM1	0.390535	6.09895e-06	9.46789e-05
AIMP1	0.84081	0.000370841	0.00135618
AIMP2	0.722571	6.23078e-05	0.000392238
AIP	0.818197	0.00222108	0.00527932
AJAP1	2.79512	2.42856e-05	0.000210942
AJUBA	0.339302	4.34738e-08	1.16714e-05
AK2	0.775191	0.000520968	0.00174766
AK4	0.438646	3.41402e-05	0.000266125
AK6	0.772583	0.000729204	0.00222987
AKAP1	0.917431	0.000918942	0.00265111
AKAP12	1.73574	7.73796e-07	3.12531e-05
AKAP13	1.18666	4.86707e-05	0.000330555
AKAP2	0.547357	5.7771e-05	0.000372674
AKAP8L	0.817407	0.000224741	0.000935874
AKIRIN2	1.17118	0.00360997	0.00775338
AKR1B1	0.562601	1.65637e-05	0.000168444
AKR1C1	2.19761	2.13513e-05	0.000194895
AKR1C2	2.33849	8.56015e-05	0.000487443
AKR1C3	0.679873	0.000896542	0.00259963
AKR7A2	0.757495	0.00018091	0.000806323
AKT1	1.17354	0.0043139	0.00892361
AKT1S1	0.840622	0.000225538	0.000937483
AKT2	0.844322	0.00142384	0.00372614
ALDH18A1	0.716473	3.73435e-05	0.000279174
ALDH1A3	1.30421	1.22845e-06	4.16851e-05
ALDH1B1	0.743956	7.05862e-05	0.000426414
ALDH2	0.531563	0.00010516	0.000561414
ALDH3B1	0.670633	0.00221156	0.00526392
ALDH7A1	0.677576	5.39218e-06	8.78331e-05
ALDH9A1	1.23433	0.000127258	0.000634413
ALDOA	0.901802	9.2358e-05	0.000514051
ALG12	0.878326	0.00211442	0.00508173
ALG8	0.842431	0.000526872	0.00176229
ALK	6.65027	6.04293e-08	1.24686e-05
ALKBH1	0.84029	0.00141543	0.00370734
ALKBH7	0.79802	0.00109194	0.00303601
ALKBH8	1.50895	1.75207e-05	0.000173507
ALPK1	2.93608	9.50969e-06	0.000125259
ALYREF	0.66874	0.000124409	0.000626028
AMACR	1.25724	0.00396998	0.00837872
AMD1	0.723083	0.000263427	0.00105355
AMIGO2	0.576284	8.22831e-06	0.00011432
AMOT	0.594198	3.14004e-05	0.000252392
AMOTL1	2.16966	2.42274e-07	2.12285e-05
AMOTL2	0.753137	1.01813e-05	0.000130082
AMPD2	1.13475	0.00440928	0.00908122
ANAPC1	0.786958	5.2434e-05	0.000347328
ANAPC7	0.713158	0.000220906	0.000925391
ANGPTL2	3.12949	1.11196e-06	3.94908e-05
ANK3	0.693552	7.13745e-05	0.000429501
ANKH	0.794932	0.0014115	0.00369811
ANKRA2	1.62919	0.000133606	0.000656383
ANKRD1	0.185254	1.78522e-05	0.000175598
ANKRD10	1.51724	0.000563251	0.00185007
ANKRD11	0.849861	0.000740336	0.0022541
ANKRD13A	1.34918	6.03986e-05	0.000384462
ANKRD28	0.441316	7.05061e-06	0.000104443
ANKRD36BP1	1.77644	0.000144073	0.000689254
ANKRD40	0.830888	0.00412094	0.00861763
ANKRD50	0.510785	7.31292e-06	0.000107319
ANKRD54	0.757405	0.00017794	0.000796586
ANKS6	1.49002	0.000152016	0.000718219
ANLN	0.677683	3.43067e-05	0.000266512
ANO6	0.705327	2.64768e-06	5.98219e-05
ANO8	0.904175	0.00342917	0.00745007
ANP32A	0.777229	5.79902e-06	9.21132e-05
ANP32B	0.661994	5.93842e-06	9.34584e-05
ANP32E	0.678873	1.36152e-05	0.000153811
ANPEP	3.38486	6.64247e-08	1.24686e-05
ANTXR2	2.69493	1.91988e-05	0.000182914
ANXA1	0.362568	3.2662e-08	1.04941e-05
ANXA11	0.819754	2.94895e-05	0.000241851
ANXA2	1.58338	7.30509e-07	3.07285e-05
ANXA4	1.33692	0.000698143	0.00217126
ANXA5	0.852135	3.69509e-06	7.08588e-05
ANXA6	0.698389	1.46523e-05	0.000158843
AP1B1	1.18271	9.55124e-05	0.000527427
AP1S2	1.54874	2.97818e-05	0.000243156
AP2S1	0.733197	1.90771e-05	0.000182089
AP3S1	1.32991	0.000390117	0.00140417
AP5Z1	1.15242	0.00477828	0.00964714
APAF1	1.71437	1.48815e-05	0.000160393
APBB2	1.78322	3.15421e-05	0.000252854
APC	2.11085	8.03705e-06	0.000113173
APEX1	0.741529	0.000264986	0.00105765
APEX2	0.870539	0.00106041	0.00296641
API5	0.860673	0.000224032	0.000934201
APIP	0.801464	0.00290418	0.00653907
APITD1	0.762135	0.00334455	0.00731585
APLP1	2.35424	6.46897e-05	0.000402788
APLP2	1.55973	3.37924e-05	0.00026409
APMAP	1.22089	0.000535949	0.0017861
APOBEC3B	0.701673	0.00340577	0.0074213
APOBEC3G	0.727164	0.00297521	0.00666143
APOD	2.35389	0.000165701	0.000763125
APP	0.881041	2.11237e-05	0.000194113
APPL2	1.51906	3.64302e-05	0.000273917
AQP3	2.19122	0.000338238	0.00126324
AQR	0.81558	0.000762311	0.00230486
ARAP1	1.33139	0.000101859	0.000550809
AREG	9.91608	3.1429e-06	6.45098e-05
ARF1	1.09463	0.000415981	0.00147829
ARF4	1.16808	0.000876614	0.0025555
ARFGAP1	0.925502	0.000137072	0.000668359
ARFGAP2	0.8675	0.000334712	0.00125461
ARG2	2.23552	0.0001753	0.000788635
ARGLU1	0.813544	0.000348091	0.00129057
ARHGAP1	1.33373	0.000593409	0.00192284
ARHGAP11A	0.604116	0.000112527	0.00058228
ARHGAP12	0.743924	7.64897e-05	0.000449898
ARHGAP17	0.810116	0.000263966	0.00105494
ARHGAP18	0.493272	3.21073e-05	0.000254627
ARHGAP19	0.623429	5.07959e-05	0.000339681
ARHGAP21	1.59077	1.02532e-05	0.000130171
ARHGAP22	3.29452	0.000214513	0.000904287
ARHGAP23	0.378734	5.2575e-06	8.6782e-05
ARHGAP29	0.774308	0.002649	0.00607031
ARHGAP31	1.39423	0.00141781	0.0037125
ARHGAP5	0.757389	0.00201508	0.00488803
ARHGAP5-AS1	0.697635	0.00276465	0.00628379
ARHGDIA	1.07135	0.00341578	0.00742844
ARHGEF1	1.18696	0.000213105	0.000900983
ARHGEF12	1.24308	4.03017e-05	0.000292195
ARHGEF2	0.788705	0.000211923	0.000898067
ARHGEF3	0.581986	3.42142e-05	0.00026614
ARHGEF39	0.65838	0.0041493	0.00867047
ARHGEF4	2.31112	0.00012441	0.000626028
ARHGEF40	0.624765	2.01994e-05	0.000188732
ARHGEF9	0.614667	7.57577e-05	0.000447351
ARID1A	0.859993	0.000581537	0.00189513
ARID2	0.878941	0.00467405	0.00947895
ARID5A	3.00476	3.14492e-06	6.45098e-05
ARIH2	0.897133	5.52579e-05	0.000360797
ARL13B	0.642466	1.41632e-05	0.000157032
ARL2	0.86476	0.00273022	0.00621792
ARL3	0.781211	0.000620182	0.00198911
ARL4C	1.48854	0.000859816	0.00251781
ARL6IP1	0.797135	0.000577177	0.00188488
ARL8A	1.90093	1.61952e-05	0.000167323
ARMC6	0.818585	4.23984e-05	0.000301315
ARMC8	0.862711	0.00361698	0.00776477
ARMC9	0.625757	9.76202e-05	0.000534539
ARNT	1.25348	0.00303254	0.0067592
ARNT2	0.846202	0.00167725	0.00424218
ARNTL2	6.3039	3.14434e-08	1.04941e-05
ARPC1A	1.26898	8.28972e-06	0.000114621
ARPC1B	1.60852	2.40739e-06	5.73751e-05
ARPC2	1.10562	0.00299829	0.0066948
ARPC5	1.23946	5.93591e-05	0.000379699
ARPC5L	1.16816	5.64783e-05	0.000366928
ARPIN	0.835235	0.000542105	0.00180087
ARPP19	1.15404	0.00139855	0.00367048
ARRB2	0.639295	0.00297531	0.00666143
ARRDC1	1.68098	2.22357e-05	0.000201356
ARRDC2	1.38055	8.45123e-05	0.000482665
ARSA	1.83171	0.00252593	0.00585196
ARSB	5.08441	2.52495e-06	5.84967e-05
ARSD	1.5876	0.000337169	0.00126083
ASAH1	1.56511	4.36644e-05	0.000307538
ASAP1	0.764951	0.00349602	0.00756738
ASAP2	1.0862	0.00423726	0.0088064
ASB1	1.54383	3.57316e-05	0.000271367
ASB9	0.51535	2.24325e-05	0.000202051
ASF1A	0.855721	0.00254894	0.00588744
ASF1B	0.71218	8.54641e-05	0.000486964
ASH2L	0.761241	0.000374741	0.00136498
ASNS	1.26446	0.00198126	0.00482381
ASNSD1	0.777615	0.00351126	0.00759498
ASPM	0.597345	0.000117398	0.000598637
ASUN	0.789371	0.000481287	0.00165282
ASXL1	0.795445	0.00079862	0.00238262
ATAD2	0.755211	4.06111e-06	7.53451e-05
ATAD3A	0.900428	4.75074e-05	0.000326329
ATAD3B	0.633667	1.45449e-05	0.000158305
ATF4	0.910593	0.00484826	0.00976068
ATF7IP	0.77774	0.00422954	0.00879637
ATG101	1.23393	2.29701e-06	5.54685e-05
ATG12	1.36405	0.000196104	0.000851755
ATG13	1.04731	0.00159859	0.00409196
ATG4B	0.835822	0.00125965	0.00338876
ATL3	1.40413	0.000381435	0.00138494
ATN1	0.916496	0.000651466	0.00206264
ATOX1	1.90066	4.61924e-07	2.46557e-05
ATP1A1	0.899206	0.000115516	0.000591416
ATP1B1	0.838788	0.000613154	0.00197351
ATP2A2	0.954327	0.00100334	0.00284818
ATP2B1	0.873492	0.00354677	0.00764461
ATP2B4	1.4477	1.83024e-05	0.000177869
ATP5A1	0.838009	8.02888e-06	0.000113173
ATP5B	0.881236	1.90906e-05	0.000182089
ATP5C1	0.867366	0.00297971	0.00666637
ATP5E	0.841427	0.000267027	0.00106299
ATP5F1	0.754685	5.20493e-05	0.000345532
ATP5G1	0.856312	0.00490767	0.0098607
ATP5G2	0.854155	0.000245276	0.00100129
ATP5G3	0.835187	0.00048356	0.00165937
ATP5H	0.942803	0.00269732	0.00615837
ATP5O	0.856533	0.000269189	0.00106694
ATP6AP1	1.17208	0.000503334	0.00170797
ATP6AP2	1.23706	0.000208488	0.000888872
ATP6V0A4	9.01741	9.76394e-08	1.41469e-05
ATP6V0B	1.1542	0.00108684	0.00302368
ATP6V0C	1.14942	0.00439984	0.00906586
ATP6V0E1	1.18666	0.00394154	0.00832833
ATP6V1A	1.17107	9.16401e-05	0.00051099
ATP6V1D	1.21929	0.00275068	0.00625516
ATP6V1F	1.14579	0.00225299	0.00533886
ATP6V1G1	1.24327	6.07259e-05	0.000385738
ATP6V1H	1.12377	0.00258344	0.00594596
ATRAID	1.07646	0.000728058	0.002228
ATXN10	1.22697	5.36104e-05	0.000353326
AURKA	0.494735	1.16908e-05	0.000140598
AURKB	0.616443	0.000106248	0.000564509
AXL	0.903745	0.00171003	0.00430124
AZI2	0.890243	0.00191804	0.00470262
AZIN1	0.919656	0.00455436	0.00929998
B2M	1.2876	0.00011181	0.00058187
B3GALNT2	0.750388	0.00249406	0.00578818
B3GAT1	4.19405	1.12238e-05	0.000137149
B3GAT3	1.21767	0.00114591	0.00315436
B3GNT2	2.67798	2.21674e-07	2.06473e-05
B3GNT5	4.33699	1.01742e-05	0.000130082
B3GNT7	0.425164	4.18729e-05	0.000299777
B4GALNT1	0.353875	2.87215e-06	6.19039e-05
B4GALNT4	0.702161	0.00382266	0.00812037
B4GALT5	0.933139	0.00440207	0.0090684
B4GALT7	1.2436	0.00228387	0.00539664
B4GAT1	0.838335	0.00312501	0.00694041
B9D1	0.604154	9.32059e-05	0.000517194
BABAM1	0.833312	0.000107704	0.000568292
BACH1	1.25889	0.000587691	0.00190905
BAD	0.918825	0.00452876	0.00926873
BAG1	1.13242	0.000391209	0.001407
BAG2	0.549408	0.000105692	0.000562869
BAG3	0.819195	0.000464019	0.00161048
BAG4	0.828309	0.00320522	0.00708236
BAGE2	0.670423	0.000649674	0.00205982
BAIAP2L1	0.687894	9.61173e-05	0.000529044
BAIAP2L2	0.818658	0.00297293	0.00665936
BAP1	0.850439	0.000417908	0.00148149
BARX1	0.732372	0.00429635	0.00889882
BAZ1B	0.842358	4.83537e-05	0.000328647
BBS4	0.879076	0.00201924	0.00489675
BCAM	0.33076	7.58177e-05	0.000447359
BCAP31	1.31814	2.41807e-05	0.000210412
BCAR1	0.928366	0.000348943	0.00129215
BCAR3	0.341063	7.03184e-06	0.000104369
BCAS2	0.80285	0.000405451	0.00144965
BCAS3	1.6716	0.00118358	0.00323156
BCAS4	1.50734	0.000142445	0.000683618
BCAT1	0.575224	0.000201388	0.000865883
BCCIP	0.62657	6.20547e-05	0.000391185
BCKDHA	0.839044	0.00395907	0.00835957
BCL2A1	32.359	2.56343e-07	2.14259e-05
BCL2L12	0.660745	0.003383	0.00738227
BCL2L2-PABPN1	0.762814	0.00128198	0.00343871
BCLAF1	0.819111	2.79173e-05	0.000232933
BCORL1	1.42687	0.00360843	0.00775187
BCR	1.15038	0.00264944	0.00607031
BCS1L	0.836294	0.000129999	0.000642236
BDP1	0.837198	0.00232021	0.0054627
BET1L	1.12408	0.00126872	0.00340814
BEX3	0.768847	0.000186896	0.000825834
BHLHE40	1.39169	0.00129236	0.00346043
BICD1	1.22773	0.00167514	0.00424151
BID	0.686897	0.000174852	0.000787783
BIN3	0.65846	0.000830823	0.00245112
BIRC2	2.8882	7.22557e-07	3.06767e-05
BIRC3	10.7845	8.77403e-07	3.39362e-05
BIRC5	0.610959	1.6106e-05	0.000166873
BIVM	1.51447	1.40775e-05	0.000156897
BLACAT1	2.55891	2.80444e-06	6.13883e-05
BLM	0.783008	0.00290313	0.00653832
BLMH	0.58675	3.21973e-05	0.000254898
BLOC1S6	1.12856	0.00153071	0.00395703
BMP2	12.0515	8.50157e-07	3.30223e-05
BMP2K	2.07573	0.000185255	0.000820879
BMP6	11.5782	6.44534e-08	1.24686e-05
BMP8B	0.532861	0.000248814	0.00101166
BOP1	0.815927	1.87029e-05	0.000179895
BPGM	3.628	1.53214e-06	4.66529e-05
BRCA1	0.664072	0.000283874	0.0011083
BRD2	0.92167	0.00278387	0.00631805
BRD4	0.87835	0.00116244	0.00318924
BRD8	0.789666	0.00353129	0.00762564
BRE	0.719947	0.000432885	0.00152169
BRINP2	14.537	4.40812e-07	2.46214e-05
BRIX1	0.806046	0.00166319	0.00421478
BRMS1	0.803398	0.000264912	0.00105765
BRSK1	1.21189	0.000193531	0.000846048
BSG	0.902436	0.00189338	0.00464965
BST1	0.394341	1.88923e-05	0.000180954
BTAF1	0.755691	0.00064835	0.00205705
BTBD10	1.57096	5.11322e-06	8.61134e-05
BTBD11	16.6151	1.28785e-07	1.69471e-05
BTBD3	0.559701	4.02669e-05	0.000292195
BTBD7	1.24793	0.000562633	0.00184871
BTC	9.15213	1.99008e-05	0.000187389
BTD	0.561118	0.000868239	0.00253285
BTF3	0.845289	0.000547075	0.0018126
BTG1	1.48916	3.28191e-06	6.62772e-05
BUB1	0.599852	6.40406e-05	0.000400111
BUB1B	0.597355	3.78844e-05	0.000281833
BUB3	0.894701	0.00179229	0.00445693
BUD31	0.765909	1.59476e-05	0.000166628
BYSL	0.85516	0.000375606	0.00136704
BZW1	0.89967	0.00334287	0.00731393
C10orf2	0.84454	0.00180764	0.00447885
C10orf90	0.267368	3.24988e-05	0.000256395
C11orf24	1.12164	0.000464829	0.00161268
C11orf31	0.869104	8.26052e-05	0.000474001
C11orf58	0.926588	0.00355694	0.00766292
C11orf68	1.3949	0.00120785	0.00327558
C11orf71	0.633361	0.000503072	0.00170797
C12orf10	0.848494	0.000889094	0.00258378
C12orf4	0.795558	0.000141646	0.000681925
C12orf49	1.11938	0.00261995	0.00602391
C12orf75	1.86428	2.70778e-05	0.000228013
C14orf159	1.62086	0.00104119	0.00292633
C14orf166	0.868994	0.00154663	0.00399028
C15orf48	11.7608	8.77088e-06	0.000118258
C15orf57	0.814647	0.000922381	0.00265935
C16orf13	0.831184	2.47469e-05	0.000213862
C16orf45	1.22935	0.000674848	0.00212268
C16orf58	1.09247	0.000599673	0.00193489
C16orf59	0.74344	0.00421379	0.00876961
C17orf53	0.815063	0.00475721	0.00961129
C17orf80	0.86776	0.00212019	0.0050889
C17orf96	0.637223	0.000223725	0.000933775
C19orf53	0.823718	0.000542206	0.00180087
C19orf54	0.826869	0.0027339	0.00622475
C1QBP	0.787865	2.62664e-06	5.94938e-05
C1orf106	0.352451	0.000151871	0.000717906
C1orf112	0.762482	0.000450769	0.00157287
C1orf122	1.22946	0.004102	0.00858983
C1orf123	0.82854	0.000166798	0.000765093
C1orf159	0.926285	0.00322442	0.00711102
C1orf198	3.13718	2.06566e-06	5.3216e-05
C1orf21	3.83382	1.7512e-07	1.81647e-05
C20orf24	0.893602	0.00110363	0.00305921
C20orf27	0.792657	4.36021e-05	0.000307336
C2CD2L	1.37339	1.05359e-05	0.000131203
C2CD5	0.792629	0.00305224	0.00679382
C2orf74	0.789813	0.00426062	0.00884689
C3	0.676995	0.000632527	0.00202302
C3orf14	0.762286	0.000280523	0.00109615
C3orf52	2.64245	3.30339e-05	0.000259719
C3orf67	3.5119	3.38854e-06	6.69305e-05
C4orf48	1.15078	0.00474539	0.00959166
C5orf15	0.867275	0.00155898	0.00401082
C5orf22	0.828706	0.00136767	0.00361443
C6orf1	1.19238	0.000855791	0.0025076
C6orf106	0.929521	0.00104127	0.00292633
C6orf120	0.652897	1.35818e-05	0.000153624
C6orf89	1.17334	0.00118387	0.00323156
C7orf43	1.35676	0.000102925	0.000554277
C7orf50	0.696431	4.93973e-05	0.000333223
C7orf73	1.3397	0.000137143	0.000668359
C8orf58	0.600401	4.47141e-05	0.000312759
C9orf16	1.20898	0.00332772	0.00729128
C9orf72	1.7021	0.00121254	0.00328419
CABLES1	0.23395	4.63871e-05	0.000322239
CACNB3	1.45724	6.57323e-05	0.000406783
CACTIN	0.785522	0.00207265	0.00499715
CACUL1	0.832918	0.00264334	0.00606326
CACYBP	1.18488	0.000291158	0.00112757
CAD	0.765865	4.02716e-05	0.000292195
CADM1	0.692841	9.98854e-05	0.000542711
CADM4	0.764992	0.000139231	0.000674932
CALB1	14.5532	1.3805e-05	0.000155378
CALCOCO1	1.41573	0.00010661	0.000565001
CALD1	1.38851	0.000112106	0.000581955
CALHM2	0.831027	0.00282494	0.00639269
CALM3	0.719094	3.6617e-06	7.06639e-05
CALR	0.82701	9.78454e-06	0.000127397
CAMK1	6.99194	5.93456e-06	9.34584e-05
CAMK2D	0.509545	5.2766e-05	0.000349274
CAMK2G	0.876014	0.00226963	0.00536993
CAMK4	0.759494	0.00278802	0.00632431
CAND1	0.859821	0.000556163	0.00183471
CANT1	1.27544	0.000510355	0.00172346
CANX	1.07674	4.64614e-05	0.000322264
CAP1	1.18144	0.000127844	0.000636294
CAPG	1.33663	2.17856e-05	0.000198264
CAPN1	1.57977	3.12549e-06	6.44005e-05
CAPN10	1.30055	0.00282219	0.00639071
CAPN15	0.796567	0.00164953	0.00418365
CAPN2	1.30175	8.70906e-06	0.000117772
CAPRIN1	0.882256	4.61859e-05	0.000321085
CAPRIN2	1.85789	0.00264058	0.00606326
CAPS	1.55258	2.01054e-05	0.000188228
CARD19	0.718501	2.97658e-05	0.000243156
CARHSP1	0.8894	0.00133948	0.0035657
CARM1	0.836831	0.000955645	0.00273968
CARMIL2	3.31755	1.42153e-05	0.000157032
CARS	0.699419	4.13874e-05	0.000297702
CASC10	1.83053	0.000175476	0.000789037
CASC3	0.906721	0.000298429	0.00114955
CASC4	1.0715	0.00320456	0.00708236
CASC5	0.719178	5.17777e-05	0.000344455
CASKIN2	0.805144	0.000695064	0.00216537
CASP2	0.788641	9.06983e-05	0.00050791
CASP7	0.842575	0.000741431	0.00225668
CAST	1.19674	0.000373048	0.00136044
CAT	0.688174	0.000135637	0.000664571
CAV1	0.0548725	3.30947e-07	2.27294e-05
CAV2	0.555327	6.70654e-05	0.000412793
CBFB	1.21306	0.000732541	0.00223708
CBWD5	0.682871	0.000349947	0.00129534
CBX1	0.729558	0.000522857	0.00175207
CBX3	0.833037	0.000766521	0.00231529
CBX5	0.851768	0.000137415	0.000668975
CBX6	0.745531	0.00030438	0.00116494
CC2D1B	1.15192	0.00198568	0.00482955
CCAR1	0.853017	0.00135475	0.0035896
CCAR2	0.904509	0.00196365	0.00478744
CCDC106	0.721776	0.00125628	0.00338469
CCDC124	0.784655	0.000808842	0.00240179
CCDC34	0.596736	0.000265107	0.00105765
CCDC47	0.859524	0.00222066	0.00527932
CCDC58	0.668415	0.000138339	0.000672396
CCDC59	0.685345	0.000159302	0.000741515
CCDC71L	1.8378	1.7586e-06	4.84969e-05
CCDC80	2.95364	2.69066e-06	6.01969e-05
CCDC86	0.749556	6.90441e-05	0.00042128
CCDC88A	0.684749	5.73012e-05	0.000370691
CCDC93	1.21426	0.000275446	0.00108048
CCDC97	0.922639	0.00264435	0.00606326
CCL3	26.5764	4.3029e-07	2.46214e-05
CCNA1	3.55176	1.71413e-05	0.000171742
CCNA2	0.554284	3.44995e-05	0.000267129
CCNB1	0.478551	2.75955e-06	6.09908e-05
CCNB2	0.533046	2.50068e-05	0.000215463
CCNC	0.687477	0.00291209	0.0065488
CCND1	1.23316	3.05402e-06	6.37921e-05
CCNDBP1	1.58474	0.000111479	0.000581143
CCNE2	0.720065	0.00466732	0.00946739
CCNF	0.626841	2.92157e-05	0.000241122
CCNG1	0.659433	1.49288e-06	4.61932e-05
CCNH	0.63967	0.000210572	0.000895465
CCNJL	0.839467	0.00101499	0.00286837
CCNL1	0.717949	0.000732191	0.00223676
CCNY	0.917785	0.00258028	0.00594098
CCP110	0.759144	0.000908145	0.00262347
CCPG1	1.1538	0.0049594	0.00994058
CCSAP	0.882148	0.00294732	0.0066101
CCT2	0.840056	9.67001e-05	0.000530456
CCT3	0.833121	0.000210623	0.000895465
CCT4	0.821466	0.000141427	0.000681598
CCT5	0.781807	8.60517e-06	0.000117236
CCT6A	0.808701	1.3958e-05	0.000155939
CCT7	0.910682	9.63483e-05	0.000529162
CCT8	0.844197	0.00119525	0.00325096
CD109	1.0987	0.00239825	0.00560881
CD151	1.313	3.18801e-05	0.00025415
CD164	1.19767	0.00115606	0.00317848
CD24	29.8728	2.02291e-09	3.69303e-06
CD276	1.11126	0.00326406	0.00717762
CD44	0.794561	4.5013e-05	0.000314127
CD47	1.19652	0.00181082	0.00448552
CD55	3.44831	1.65939e-07	1.74973e-05
CD59	2.38701	5.18968e-08	1.24686e-05
CD63	1.06344	0.00353324	0.00762806
CD68	2.20244	1.56766e-05	0.000165429
CD70	0.770529	0.000931288	0.00267995
CD74	0.923639	3.98604e-05	0.000290844
CD81	1.1768	0.00151021	0.0039107
CD82	1.94877	9.12719e-05	0.000509872
CD9	2.43254	2.89092e-06	6.19039e-05
CD93	11.7504	1.62199e-06	4.74582e-05
CD96	1.3278	7.10929e-05	0.000428624
CD99	1.2892	2.02006e-05	0.000188732
CDC123	0.838422	0.000343491	0.00128027
CDC20	0.498164	4.24923e-06	7.72649e-05
CDC23	0.716576	0.000544135	0.00180548
CDC25A	0.787221	0.00146487	0.00381886
CDC25B	0.5819	1.1162e-06	3.94908e-05
CDC26	0.774258	0.00399223	0.00841401
CDC37	1.06672	0.00107593	0.00300114
CDC42	1.09837	0.00438955	0.00905244
CDC42BPA	0.882232	0.00283535	0.0064078
CDC42EP3	0.276468	1.53466e-09	3.61081e-06
CDC42EP4	0.611853	6.30983e-05	0.000395578
CDC42SE2	1.33536	0.000319586	0.00120744
CDC45	0.665488	0.00100956	0.00286011
CDC5L	0.834954	0.0035596	0.00766502
CDC6	0.613966	5.29161e-05	0.00034976
CDCA2	0.661314	2.83062e-06	6.18133e-05
CDCA3	0.648712	0.000182842	0.000812947
CDCA5	0.789913	0.000170913	0.000777062
CDCA7	0.499046	0.000154355	0.000726453
CDCA7L	0.600036	1.24908e-05	0.000146761
CDCA8	0.656165	4.82933e-06	8.31738e-05
CDCP1	13.3972	4.67537e-07	2.46687e-05
CDH13	0.333808	8.40855e-08	1.34655e-05
CDH19	0.601442	0.000575695	0.00188214
CDH2	0.514504	5.80249e-06	9.21132e-05
CDH6	12.4773	3.12448e-05	0.000252168
CDIPT	1.32097	5.39231e-05	0.000354653
CDK1	0.686545	4.80024e-05	0.000327274
CDK10	0.775463	0.0037512	0.00799648
CDK11A	0.815477	0.000510706	0.00172397
CDK12	0.794217	0.000184774	0.000819544
CDK16	1.10906	0.00198028	0.00482284
CDK17	2.28234	4.23183e-06	7.72649e-05
CDK2	0.721327	0.000517644	0.00173907
CDK2AP1	0.895798	0.0042941	0.00889793
CDK2AP2	0.778592	0.000675718	0.00212468
CDK4	0.827072	2.13257e-05	0.000194856
CDK5R1	1.74665	2.62596e-06	5.94938e-05
CDK5RAP2	1.11806	0.00339982	0.00741188
CDK6	0.793497	1.30351e-05	0.000149472
CDK8	0.894577	0.00125234	0.00337606
CDKN1A	1.94901	1.48366e-07	1.72619e-05
CDKN1B	1.13872	0.00399472	0.0084154
CDKN1C	0.117721	2.99123e-07	2.21278e-05
CDKN2AIPNL	0.741731	0.000654547	0.00206881
CDKN2C	0.744588	0.000510002	0.00172291
CDKN3	0.51526	0.00314387	0.00697381
CDON	0.718039	0.00016616	0.000764386
CDR2	0.882669	5.85508e-05	0.000375972
CDR2L	1.51049	0.00112592	0.00310872
CDS2	1.31394	0.0005134	0.00172927
CDT1	0.723847	0.000149412	0.000709221
CDYL2	3.29243	1.24076e-07	1.66554e-05
CEBPD	0.365848	0.000288122	0.00112009
CEBPZ	0.831517	0.000315034	0.00119519
CEMIP	0.148908	4.87373e-07	2.51342e-05
CEND1	1.94686	3.10939e-05	0.000251172
CENPA	0.560128	5.48269e-05	0.00035858
CENPE	0.762901	0.000493851	0.00168708
CENPF	0.600248	2.10117e-06	5.35738e-05
CENPH	0.789816	0.00196079	0.00478306
CENPK	0.646268	0.00400805	0.00843115
CENPL	0.736979	0.00144935	0.0037824
CENPM	1.64684	0.000114809	0.000589083
CENPN	0.71067	0.00178067	0.0044337
CENPO	0.753078	0.00405939	0.00851427
CENPU	0.643831	0.000139313	0.000674972
CENPW	0.702435	0.00158359	0.00406612
CEP170	1.15429	0.000769999	0.00231889
CEP170B	1.56661	0.000110446	0.000577738
CEP250	0.906654	3.33661e-06	6.66446e-05
CEP350	0.828546	0.000769035	0.00231711
CEP55	0.670453	7.42146e-05	0.000441036
CEP70	0.529144	0.000848628	0.00249235
CEP85	0.729271	0.000214314	0.000904001
CEP95	0.652656	0.000588821	0.00191134
CERCAM	1.26964	0.000778044	0.00233742
CERK	1.33931	1.6024e-05	0.000166628
CERS2	1.31695	1.44626e-05	0.000157912
CES2	1.26502	1.30713e-05	0.000149517
CFL1	1.15234	2.07586e-05	0.000192001
CHAC2	0.685789	7.93962e-05	0.000461317
CHAF1A	0.746456	0.00052723	0.00176284
CHAF1B	0.64571	0.00137439	0.00362376
CHCHD2	1.0925	0.0038853	0.00823236
CHCHD3	0.885043	0.000746255	0.00226758
CHD4	0.838431	4.70717e-06	8.19983e-05
CHEK1	0.892998	0.000776777	0.00233468
CHERP	0.927905	0.00274348	0.00624346
CHIC2	1.26367	0.000814085	0.00241257
CHKA	0.63144	0.00226462	0.00536363
CHML	0.838387	0.00134831	0.00357771
CHMP2B	0.824613	0.00364291	0.00780138
CHMP3	1.24251	0.000978123	0.00279446
CHMP4A	0.783638	0.000299182	0.00115065
CHMP4C	4.69673	2.01162e-07	1.95341e-05
CHMP5	1.26691	0.000619259	0.00198812
CHMP7	0.909098	0.000801319	0.00238822
CHP1	0.886287	2.39925e-05	0.000209677
CHPF	1.60879	2.24797e-05	0.000202162
CHPF2	1.39822	0.00019432	0.000848274
CHRAC1	0.866473	0.00115683	0.00317964
CHRDL1	0.311698	1.08307e-05	0.000134142
CHST1	0.42267	4.76825e-05	0.000326516
CHST7	1.57965	0.000211161	0.000896502
CHSY1	0.724727	0.000174442	0.000786323
CHTF8	1.05742	0.00180192	0.00447442
CHTOP	0.841789	0.000792382	0.00237203
CHUK	0.82056	8.40757e-05	0.000480745
CIAO1	0.920173	0.00163002	0.00414914
CIAPIN1	0.907241	0.00130906	0.003499
CIITA	0.648703	1.26868e-05	0.000147812
CISD1	0.797815	3.93799e-05	0.000289187
CISD3	0.89066	0.00083515	0.00245911
CIT	2.59581	1.3753e-06	4.42034e-05
CITED4	1.42931	0.00189488	0.00465209
CIZ1	0.91511	0.00136571	0.00361131
CKAP2	0.678415	0.000639986	0.00203798
CKAP4	0.896467	0.00109919	0.00304874
CKAP5	0.758411	0.000101052	0.000548072
CKB	0.373083	4.30467e-07	2.46214e-05
CKS1B	0.681006	0.000344534	0.00128154
CKS2	0.648822	5.18117e-05	0.000344455
CLASP1	1.53268	1.87543e-05	0.000180199
CLASP2	0.781346	4.5222e-05	0.000315345
CLASRP	0.692205	0.000566616	0.00185579
CLCF1	1.54127	0.000270208	0.00106812
CLDN12	1.33253	0.000271162	0.00107029
CLDN4	1.52341	0.000471967	0.00163001
CLDND1	1.25028	0.000780859	0.00234386
CLIC1	0.872212	0.000724609	0.00222113
CLIC4	0.820853	0.000137707	0.000670039
CLIP2	0.469148	6.99837e-07	2.99911e-05
CLK2	0.841446	0.00404515	0.00849025
CLMP	7.16963	3.15142e-07	2.21278e-05
CLN6	0.79789	0.000141112	0.000680846
CLNS1A	0.803333	6.25987e-05	0.000393527
CLOCK	0.92829	0.00143896	0.00376139
CLPB	0.839835	0.00219904	0.00523686
CLPP	0.803223	0.000841886	0.00247575
CLPTM1	1.10317	0.00160624	0.00410246
CLPX	0.78231	0.000659302	0.00207953
CLSTN1	1.58296	1.54868e-05	0.000164024
CLTB	0.825004	0.00429919	0.00890268
CLTC	0.882527	2.24451e-05	0.000202051
CLU	1.47264	0.000238451	0.0009778
CLUH	0.860583	0.000598672	0.00193276
CMAS	1.23339	0.00144948	0.0037824
CMIP	1.19887	0.00460589	0.00937613
CMSS1	0.632057	0.00399747	0.00841923
CMTM3	1.42236	0.000199343	0.000861021
CMTM4	1.60167	0.000293018	0.00113286
CMTM6	1.13726	0.000372496	0.00135951
CMTM7	0.733215	7.25256e-05	0.000433006
CNBP	0.873311	0.000157346	0.000736163
CNKSR3	1.69432	0.000157525	0.000736622
CNN2	0.622368	3.36161e-07	2.27294e-05
CNN3	0.432777	6.52187e-07	2.88988e-05
CNOT1	0.829182	0.000262685	0.00105183
CNOT2	0.811189	0.00338299	0.00738227
CNOT3	0.800492	0.00231293	0.00544836
CNOT6	0.823884	0.00342796	0.00745007
CNOT7	0.803191	2.69311e-05	0.000226987
CNP	0.859482	1.4146e-05	0.000157032
CNPY2	0.870669	0.000323854	0.00122104
CNTNAP3B	0.347937	1.0999e-06	3.92182e-05
CNTRL	0.433833	1.12117e-06	3.95137e-05
CNTROB	0.831335	9.13867e-05	0.000509889
COA6	0.767525	0.000808742	0.00240179
COA7	0.790006	0.000425274	0.00150054
COASY	0.674235	0.000228874	0.000947036
COG3	1.31351	0.00209291	0.00503403
COL12A1	0.524316	5.43153e-07	2.65513e-05
COL18A1	0.792282	0.000166189	0.000764386
COL22A1	72.5989	2.61506e-08	9.89187e-06
COL4A1	0.514761	2.61924e-08	9.89187e-06
COL4A2	0.58696	5.43941e-07	2.65513e-05
COL4A3BP	0.801027	0.00463125	0.00941726
COL5A1	0.452284	4.23172e-05	0.000301315
COL5A2	0.432703	1.70443e-06	4.7871e-05
COL6A1	0.423227	8.2911e-06	0.000114621
COL6A2	0.529293	1.80546e-05	0.000177058
COL6A3	4.73388	1.52646e-07	1.72619e-05
COL9A2	1.94264	1.71928e-05	0.000171742
COL9A3	1.31274	6.43918e-05	0.000401481
COLGALT1	0.85873	6.61552e-05	0.000408016
COMMD2	0.809686	0.00014612	0.000695765
COMMD4	0.849454	2.87084e-05	0.000238011
COMMD6	1.20996	0.00479279	0.00967247
COPA	1.16533	3.8237e-05	0.000283993
COPB2	0.87396	0.000894127	0.0025951
COPE	1.11422	0.00230641	0.00543582
COPG2	0.858039	0.00351994	0.00760833
COPRS	0.816688	0.00209234	0.00503397
COPS2	0.861757	0.00180592	0.00447867
COPS3	0.819213	3.61048e-05	0.000272368
COPS4	0.778316	0.00138038	0.00363431
COPS5	0.747173	0.000365225	0.00134156
COPS6	0.934724	0.00243026	0.00567351
COPS8	0.931503	0.000291295	0.00112762
COPZ1	0.840403	0.000432508	0.00152136
COPZ2	1.62231	0.000133826	0.000657108
COQ2	0.693932	7.75946e-05	0.000454657
COQ4	0.777453	0.0016832	0.00424779
COQ5	0.850445	0.00182614	0.00451437
COQ7	0.750802	0.000908537	0.00262358
CORO1B	1.21735	0.000136245	0.000666477
CORO1C	1.8776	5.48265e-06	8.84198e-05
CORO2B	1.61553	9.79043e-06	0.000127397
COTL1	0.295034	1.4078e-07	1.71339e-05
COX1	1.16342	0.00123696	0.0033425
COX11	0.767512	0.00398118	0.00839848
COX20	0.864673	0.00494992	0.00992376
COX6B1	1.13804	0.000709431	0.00219218
CPA4	0.166168	3.21534e-05	0.000254771
CPD	0.862338	0.00152902	0.00395379
CPE	1.12363	0.000225405	0.000937355
CPEB4	1.69383	1.06968e-05	0.000133026
CPNE1	0.856814	0.00432612	0.00894424
CPPED1	1.29862	0.000518292	0.00174061
CPSF1	0.9004	0.00291684	0.00655786
CPSF2	0.895867	0.00253604	0.00586914
CPSF3	0.803148	0.000375293	0.00136644
CPSF4	0.703022	0.00182482	0.00451285
CPSF6	0.856824	5.04844e-05	0.000338094
CPSF7	0.887004	0.00296909	0.0066527
CPT1A	0.453841	8.09904e-05	0.000467611
CPT2	0.911575	0.00337822	0.00737536
CPTP	1.47539	0.0018495	0.004564
CRCT1	15.5567	9.2904e-05	0.000515832
CREB3	1.23621	0.00416325	0.00868629
CREB3L2	0.884721	0.00221626	0.00527365
CREBBP	0.867275	0.00223078	0.00529447
CREG1	1.15423	0.000679285	0.00213149
CRELD2	0.649479	0.00020733	0.000887251
CREM	2.19309	0.000182243	0.000810681
CRIM1	0.407653	9.69409e-06	0.000127137
CRIPT	1.29278	0.00199284	0.00484567
CRLF1	2.92093	0.000495538	0.00168968
CRNKL1	0.809713	0.00290549	0.00654039
CROCCP2	0.694572	0.00160629	0.00410246
CRY1	0.636447	0.00040347	0.00144426
CRYL1	2.4932	0.000197008	0.00085469
CS	0.857676	0.000263503	0.00105355
CSDE1	0.92094	0.0018655	0.00459727
CSE1L	0.716277	2.72992e-05	0.000229026
CSGALNACT1	0.651461	1.38314e-05	0.000155386
CSGALNACT2	1.32973	0.00334233	0.00731393
CSNK1A1	1.15772	0.000577921	0.00188537
CSNK1E	1.28882	3.51769e-05	0.000269555
CSNK1G2	0.889235	0.00193324	0.00472973
CSNK2A1	0.869458	0.000530044	0.0017703
CSPG4	0.601667	3.76002e-06	7.16524e-05
CSPP1	0.704363	0.000697567	0.00217025
CSRP1	1.32642	0.000127085	0.000633896
CSRP2	0.301723	5.59808e-05	0.000364474
CST1	186.398	1.0626e-06	3.8643e-05
CST3	1.69245	1.99795e-05	0.000187433
CSTB	1.25742	0.00143334	0.00374992
CSTF1	0.848866	0.00172586	0.00433626
CSTF2T	0.859913	0.00472318	0.00956371
CSTF3	0.772826	0.000295647	0.00114108
CT45A1	0.853345	0.00493319	0.0098924
CT45A3	0.588852	0.00319178	0.00706121
CTAGE5	0.786627	0.00471816	0.0095564
CTBP1-AS2	1.11014	0.00450632	0.00923316
CTCF	0.815064	0.000172187	0.000778867
CTDNEP1	0.923951	0.00441505	0.009089
CTDSP2	0.770758	7.62935e-08	1.24686e-05
CTHRC1	2.1045	0.000116927	0.000597597
CTNNA1	1.08621	0.00330171	0.0072447
CTNNAL1	0.283924	5.70662e-07	2.68505e-05
CTNNB1	0.804598	8.37142e-06	0.000114909
CTNNBIP1	0.553685	4.77641e-05	0.0003268
CTNNBL1	0.786053	6.50865e-05	0.000404707
CTNND1	0.808211	1.75636e-05	0.000173507
CTSA	1.22956	0.000515876	0.0017348
CTSB	1.2375	0.000121972	0.000616135
CTSC	0.710825	2.03126e-05	0.000189391
CTSF	1.20196	0.00264148	0.00606326
CTSK	0.571578	0.000300193	0.00115133
CTSL	1.94306	9.73281e-06	0.00012728
CTSS	15.1386	3.64731e-07	2.31768e-05
CTSZ	0.442184	9.87665e-07	3.65709e-05
CTTN	1.21897	0.000230008	0.000950007
CTTNBP2NL	1.32676	0.00443327	0.00912034
CTU2	0.687202	0.00453987	0.00928315
CTXN1	0.634567	0.000483296	0.00165909
CUEDC1	1.4077	2.86773e-06	6.19039e-05
CUL1	0.869947	0.000587091	0.00190778
CUL3	0.843521	0.000692706	0.00216014
CUL4A	0.919469	0.00265114	0.00607268
CUL5	0.928024	0.00155044	0.00399691
CUTC	0.555569	0.000169123	0.000772652
CUX1	1.42041	2.3209e-05	0.000205881
CWC25	0.791316	0.00203394	0.00492593
CWF19L1	0.714286	0.00025643	0.00103448
CXCL1	3.11667	3.011e-06	6.31825e-05
CXCL14	33.9452	3.13358e-07	2.21278e-05
CXCL3	10.5736	1.73607e-05	0.000173001
CXCL8	8.05271	6.63572e-07	2.92613e-05
CXXC5	0.631896	6.45987e-06	9.81126e-05
CXorf38	0.773624	0.00042162	0.00149168
CXorf56	0.846344	0.00145368	0.00379229
CYB561	0.842033	0.00153421	0.00396496
CYB5B	0.664073	2.96341e-05	0.000242818
CYB5D1	0.775921	0.00463795	0.00942458
CYB5R2	5.20065	8.56805e-09	7.10993e-06
CYB5R3	1.15413	0.000387052	0.00139857
CYBA	1.41151	3.35326e-06	6.68308e-05
CYBRD1	1.33227	0.000398534	0.00142884
CYC1	0.872168	0.000210535	0.000895465
CYCS	0.904971	0.0021799	0.00520349
CYFIP2	1.98305	9.62285e-05	0.000529141
CYLD	1.37608	0.000698939	0.00217152
CYP51A1	0.729798	0.000130113	0.000642236
CYR61	0.62599	0.000215706	0.000908193
CYSTM1	1.57824	0.00212489	0.00509615
CYTB	1.29002	0.00039797	0.00142738
CYTH1	0.759175	0.00193327	0.00472973
CYTH2	1.30559	9.86223e-05	0.000537447
DAAM2	1.19146	0.000562509	0.00184871
DAB2	0.67131	0.000652168	0.00206343
DAB2IP	1.27336	0.000572246	0.00187221
DAG1	0.645414	6.05446e-06	9.44702e-05
DALRD3	1.15301	0.000638211	0.00203479
DANCR	0.671603	8.699e-06	0.000117772
DAP	0.604524	9.97207e-07	3.67036e-05
DAP3	0.910281	0.00201975	0.00489675
DAPK3	1.22702	0.00101532	0.00286842
DARS	0.889796	0.000272079	0.0010728
DARS2	0.742359	0.000386877	0.00139857
DAZAP1	0.760957	0.000176908	0.000792883
DBF4	0.730712	0.00110845	0.00306975
DBF4B	0.74139	0.000164998	0.000761809
DBI	0.722658	9.79262e-05	0.000535894
DBN1	1.41555	6.84151e-05	0.000418561
DBNDD1	2.01736	5.30368e-06	8.71067e-05
DBNL	1.1438	0.00347038	0.00752617
DCAF12	1.11015	0.00436679	0.00901607
DCAF15	0.865615	0.00107501	0.00300058
DCAF7	0.871074	0.0020688	0.00498917
DCBLD2	1.50102	6.32977e-06	9.67809e-05
DCLRE1A	0.837463	0.00400022	0.00842308
DCPS	0.797328	0.000207736	0.000888157
DCTN1	0.929121	0.00181168	0.00448645
DCTPP1	0.791568	0.0037701	0.00802365
DCUN1D5	0.801293	0.000757959	0.00229398
DCXR	0.850567	0.00324393	0.00714542
DDB2	0.800369	0.000294077	0.0011355
DDIT3	0.479859	0.000554711	0.00183125
DDIT4	0.362012	1.56673e-07	1.72619e-05
DDR2	0.387165	7.78809e-06	0.000111143
DDX1	0.805023	4.39719e-06	7.90109e-05
DDX10	0.817712	0.00290796	0.00654274
DDX11	0.769728	0.00159689	0.00408874
DDX18	0.831034	0.000962572	0.00275607
DDX19B	0.743824	0.000513694	0.00172944
DDX20	0.875348	0.0040192	0.00844551
DDX21	0.777259	3.50562e-05	0.000269128
DDX23	0.940581	0.00285138	0.00643606
DDX24	0.919777	0.00282585	0.00639269
DDX27	0.835911	0.000475867	0.00164038
DDX39A	0.789543	0.000149785	0.000710486
DDX39B	0.736003	0.000399264	0.00143033
DDX3X	0.866738	0.000684607	0.00214367
DDX46	0.752411	0.00086174	0.00252034
DDX47	0.795613	0.000350618	0.0012973
DDX50	0.863245	0.00207552	0.00500273
DDX51	0.772326	3.87544e-05	0.000286216
DDX54	0.855434	0.000207586	0.000887932
DDX55	0.725433	0.00180124	0.00447393
DDX56	0.816439	0.00020624	0.000883418
DEAF1	1.25048	0.00296922	0.0066527
DECR1	1.44074	0.00174129	0.00436182
DEFB103A	14.2414	0.000290347	0.00112609
DEK	0.788658	4.24179e-05	0.000301315
DENND1A	1.46038	1.25092e-05	0.000146767
DENND5A	1.29308	0.00106517	0.002977
DEPDC1	0.549342	0.000109944	0.000576762
DEPDC1B	0.654779	1.89001e-07	1.88477e-05
DERA	0.836108	1.4229e-05	0.000157032
DESI2	1.15929	0.000219554	0.000920572
DGCR2	1.12674	0.000747257	0.00226912
DGKD	0.644587	8.4551e-05	0.000482665
DGKQ	1.6382	1.60275e-05	0.000166628
DHCR24	0.556234	5.07394e-07	2.55751e-05
DHCR7	0.5765	0.000179134	0.00080036
DHFR	0.614902	0.000142339	0.000683467
DHRS1	1.80734	0.000121076	0.00061249
DHRS11	0.647122	0.00016558	0.000763125
DHRS3	0.471168	1.36601e-06	4.42034e-05
DHRS7	1.98191	0.00035597	0.00131284
DHTKD1	0.774428	3.26246e-06	6.60305e-05
DHX15	0.842185	0.00194789	0.00475665
DHX29	0.856225	0.00193142	0.00472781
DHX30	0.84586	5.62436e-06	9.02271e-05
DHX33	0.835211	0.000781114	0.00234386
DHX34	0.791759	0.000639669	0.00203798
DHX35	0.802453	0.00205825	0.00497292
DHX37	0.763979	0.000651927	0.00206338
DHX40	0.860493	0.000768373	0.00231711
DHX57	0.760279	0.000367055	0.00134703
DHX9	0.763484	7.10958e-06	0.00010484
DIABLO	0.807259	0.00233321	0.00548624
DIAPH1	0.92852	0.00366822	0.00784893
DIEXF	1.88999	1.51929e-05	0.000162011
DIP2B	3.61362	1.59521e-06	4.74302e-05
DKC1	0.841095	0.000617693	0.00198392
DLAT	0.743584	1.51047e-05	0.000161447
DLEU2L	0.693793	0.00119484	0.00325088
DLGAP4	1.83197	5.75594e-06	9.18535e-05
DLGAP5	0.554603	2.06609e-05	0.000191465
DLX1	1.36407	0.000278573	0.00108993
DLX2	2.24274	6.13088e-05	0.00038819
DMKN	2.5718	0.000102798	0.000554246
DMPK	0.748277	0.00170776	0.00429724
DMRT2	0.303774	4.14867e-05	0.000298182
DNAAF5	0.725621	7.08372e-05	0.000427364
DNAH9	0.445709	0.000125033	0.000627497
DNAJA1	0.88248	0.00190637	0.00467652
DNAJA2	0.892068	0.000706016	0.0021868
DNAJA3	0.851522	0.000713573	0.00220199
DNAJB11	0.737883	0.000181519	0.000808351
DNAJB2	1.40083	0.000218845	0.00091929
DNAJB6	0.881976	0.00234445	0.00550557
DNAJB9	1.67379	0.000140377	0.000679438
DNAJC10	1.27204	0.000610335	0.00196513
DNAJC11	0.791115	0.000741786	0.00225688
DNAJC2	0.685185	3.7701e-05	0.000280926
DNAJC3	1.18414	0.000404044	0.00144575
DNAJC4	1.2682	0.000806888	0.00239898
DNAJC5	1.12971	5.20248e-05	0.000345532
DNAJC6	0.687403	3.99573e-05	0.000291086
DNAJC8	0.809383	6.4337e-05	0.000401481
DNAJC9	0.805266	0.00270017	0.00616079
DNASE1L1	1.54442	0.00160395	0.00410224
DNER	8.38551	5.71833e-05	0.000370191
DNM1	0.483571	5.22681e-06	8.67561e-05
DNM2	0.903794	0.00399473	0.0084154
DNM3	2.37564	5.8576e-05	0.000375972
DNMBP	0.825106	0.00383181	0.00813602
DNMT1	0.763937	9.22763e-06	0.000121896
DNTTIP1	1.29742	0.000451075	0.00157333
DOCK1	0.854361	0.00130881	0.003499
DOCK4	0.557369	5.17957e-05	0.000344455
DOCK5	1.432	0.000448109	0.00156598
DOCK7	1.34483	0.00174372	0.00436672
DOHH	0.797623	0.00402581	0.00845745
DOK1	0.532996	8.8229e-05	0.000497891
DOK4	1.40131	0.00287474	0.00648558
DOLPP1	0.751328	0.00314165	0.00697249
DONSON	0.714286	0.00196093	0.00478306
DPCD	0.69384	0.00430423	0.00890908
DPF2	0.873887	4.87423e-06	8.36316e-05
DPH2	0.806129	0.000677468	0.00212868
DPP3	1.23304	7.80216e-05	0.000456526
DPP9	1.11117	0.00115962	0.00318443
DPY19L1	1.17257	0.000408978	0.0014584
DPY19L3	1.32647	0.00134364	0.00357053
DPYSL2	0.87899	0.0023767	0.00556698
DPYSL3	0.774343	0.00164077	0.0041707
DPYSL5	0.701292	0.000358106	0.00131966
DR1	0.883995	0.000344323	0.00128128
DRAM1	1.15635	0.00491698	0.0098729
DRG1	0.834258	0.00233857	0.0054946
DSC2	5.71967	2.63828e-05	0.000224203
DSG2	1.25737	7.82942e-05	0.000457535
DSN1	0.777506	0.00252529	0.00585196
DSP	3.9244	5.78765e-07	2.70921e-05
DST	0.806343	0.00127455	0.00342077
DSTN	0.83874	4.96597e-05	0.000334534
DSTYK	1.44768	6.20088e-06	9.53486e-05
DTD1	0.925078	0.000343935	0.00128088
DTWD1	0.667961	0.00246994	0.00574411
DTYMK	0.727124	0.000724907	0.00222113
DUS3L	0.711099	7.39197e-05	0.000439856
DUSP1	10.4664	6.96091e-07	2.99911e-05
DUSP10	1.65589	2.30789e-05	0.000205409
DUSP23	1.22747	0.00165738	0.00420121
DUSP5	3.00526	1.81736e-07	1.84321e-05
DUSP6	0.800986	0.000105486	0.000562437
DUSP7	1.28551	0.000104479	0.000560332
DUT	0.864095	0.00138004	0.00363431
DVL1	1.68397	2.11581e-05	0.000194113
DYNC2LI1	0.750677	1.3762e-05	0.000155086
DYNLL1	0.747964	2.10851e-06	5.36115e-05
DYNLRB1	1.10133	0.0009109	0.00262957
DYNLT3	0.773466	0.000110168	0.000577607
DYRK1B	0.912935	0.00395772	0.00835865
DYRK2	0.646704	0.000208424	0.000888872
DYRK3	1.16379	0.00153851	0.00397271
DZIP1	0.760736	0.00029847	0.00114955
E2F1	0.839154	0.000479205	0.00164715
EAF1	1.20604	6.05767e-05	0.000385059
EARS2	0.691911	0.00126244	0.00339382
EBLN3	1.27715	2.40911e-05	0.000210089
EBNA1BP2	0.717631	3.3583e-05	0.000263129
ECD	0.745375	0.0043465	0.00898027
ECE1	1.12226	0.000418979	0.00148464
ECH1	0.564181	3.31601e-06	6.63783e-05
ECHS1	0.916388	0.00362479	0.00777788
ECI1	0.663647	0.000104873	0.000561126
ECM1	1.82125	1.8117e-05	0.000177058
ECSIT	0.726137	6.0985e-05	0.000386846
ECT2	0.647259	0.000218443	0.000918026
EDC4	0.890224	0.00484788	0.00976068
EDEM1	1.56286	8.33218e-06	0.000114644
EDEM2	1.17059	0.00138836	0.00365111
EDEM3	1.16802	0.00138212	0.00363784
EDNRB	2.40771	6.53594e-05	0.000405851
EDRF1	0.814724	0.00374792	0.00799263
EED	0.800093	0.00196133	0.00478306
EEF1A1	1.07796	0.00113743	0.0031329
EEF1A2	1.48572	2.04745e-05	0.000190511
EEF1AKMT1	0.755331	0.00463028	0.00941726
EEF1E1	0.626594	0.000620016	0.00198911
EEF1G	1.04921	0.000458506	0.00159377
EEF2	1.20682	5.29687e-05	0.000349825
EEF2KMT	1.25404	0.00102593	0.00289301
EFCAB14	1.30488	0.000476457	0.00164058
EFEMP1	0.0892772	5.76521e-05	0.000372213
EFHD2	0.677994	0.00016995	0.00077449
EFL1	1.56931	6.17662e-05	0.000389635
EFNB1	2.33482	2.10244e-05	0.000193654
EFNB2	1.53292	1.04977e-05	0.000131085
EFTUD2	0.772243	3.40775e-05	0.000265863
EGLN1	0.881661	0.00200951	0.00487711
EGR1	0.540054	9.90368e-05	0.000538741
EGR3	0.655815	0.000598801	0.00193276
EHBP1L1	1.13451	0.000718169	0.00220945
EI24	0.86157	0.000807107	0.00239898
EID1	0.901003	0.00169128	0.00426111
EIF1	1.2008	0.00012133	0.000613234
EIF1AX	0.936164	0.00483147	0.00973548
EIF1B	0.864087	0.00231206	0.00544773
EIF2AK1	1.15855	0.00147873	0.00384665
EIF2AK4	0.871109	0.000838229	0.00246699
EIF2B1	0.820306	9.44891e-07	3.57882e-05
EIF2B2	0.833318	0.003629	0.00778326
EIF2B3	0.81689	0.00092996	0.00267781
EIF2B5	0.848581	0.00333999	0.00731114
EIF2S1	0.890594	0.00099012	0.00282044
EIF2S2	0.750173	7.22584e-05	0.000431941
EIF2S3	1.11353	0.000351356	0.00129817
EIF3A	0.952473	0.00387781	0.0082203
EIF3B	0.801775	1.20551e-06	4.10592e-05
EIF3F	1.07737	0.00416329	0.00868629
EIF3G	0.945643	0.00292054	0.00656456
EIF3I	0.896267	5.59067e-07	2.68237e-05
EIF3J	0.814052	0.00112845	0.00311476
EIF3K	0.922479	0.00265988	0.00608659
EIF4A1	0.956949	0.000508645	0.0017196
EIF4A3	0.719294	2.91532e-05	0.000241042
EIF4EBP1	0.763624	0.00125742	0.00338676
EIF4EBP2	1.13382	0.000367311	0.00134703
EIF4G1	0.879727	0.000637238	0.00203381
EIF4H	0.935934	0.000133552	0.000656383
EIF5	0.927987	0.00462159	0.00940389
EIF5B	0.815355	0.00179369	0.00445882
ELAVL1	0.819419	0.000370278	0.00135521
ELF2	0.832003	0.000537797	0.00179161
ELFN1-AS1	1.21659	0.00485501	0.00976996
ELK3	1.0698	0.000141859	0.000681925
ELK4	1.30862	0.00139503	0.00366336
ELL2	2.98986	1.77813e-05	0.000175278
ELMO1	0.534448	8.89597e-05	0.000501248
ELMOD1	4.19187	0.000192514	0.000843625
ELMSAN1	0.74605	1.61874e-05	0.000167323
ELOF1	0.840308	0.000134076	0.000657627
ELOVL1	1.39071	1.59605e-05	0.000166628
ELOVL5	0.81778	0.000113025	0.000583207
ELP2	0.866775	0.00272393	0.00620671
ELP5	0.794268	0.000498472	0.00169689
ELP6	0.809161	0.000770689	0.0023202
EMC10	1.47891	0.00113269	0.00312362
EMC4	0.822084	2.41526e-05	0.000210367
EMG1	0.813916	0.00023599	0.000969885
EMILIN1	0.682431	5.99868e-05	0.000382909
EML3	0.883123	0.000301264	0.00115446
EMP1	1.25207	0.000492199	0.00168332
EMP2	0.362216	1.8423e-05	0.00017833
EMP3	1.34175	3.12911e-05	0.000252318
ENAH	0.650219	1.18521e-05	0.000141976
ENC1	1.15023	0.000901637	0.00261191
ENDOD1	2.37826	4.66004e-05	0.000322983
ENG	0.738135	0.000125019	0.000627497
ENKD1	0.773917	0.000688425	0.00215203
ENO1	0.847032	2.62556e-06	5.94938e-05
ENO2	1.41527	0.000371876	0.00135888
ENOSF1	0.584803	2.03712e-05	0.000189743
ENOX2	1.24398	0.00483561	0.00974165
ENSA	0.872041	0.0045057	0.00923316
ENTPD6	0.86317	0.00020054	0.000864274
ENTPD7	1.56506	0.000124686	0.000627071
ENY2	0.832939	0.00284295	0.00642179
EPAS1	10.9006	1.07081e-06	3.87871e-05
EPB41L1	0.828853	3.9619e-05	0.000290381
EPB41L2	0.769328	0.000753395	0.00228395
EPB41L3	13.8594	2.12549e-05	0.000194599
EPHA2	0.737872	6.25451e-06	9.57905e-05
EPHB3	0.386055	1.85396e-05	0.000179079
EPM2AIP1	1.12265	0.00456398	0.00931575
EPN2	1.29316	0.00100474	0.00285089
EPRS	0.823747	2.27536e-06	5.52869e-05
EPS15L1	0.842309	0.00109663	0.00304349
EPS8	0.15142	4.47108e-07	2.46214e-05
ERAL1	0.891129	0.00248516	0.00576981
ERAP1	1.17983	0.00276745	0.0062886
ERBB2	0.75168	1.75613e-05	0.000173507
ERBB3	0.406117	1.09995e-05	0.000135498
ERBIN	1.1555	0.00387111	0.008208
ERCC2	0.654607	0.00010658	0.000565001
ERCC5	1.38421	0.000644863	0.00204955
ERGIC1	2.13588	3.90749e-07	2.35623e-05
ERH	0.823183	1.57332e-05	0.000165834
ERI3	0.786822	0.00352136	0.00760962
ERLEC1	1.16712	0.00226604	0.00536534
ERLIN1	0.836749	0.000816177	0.00241687
ERO1B	0.430157	0.000221556	0.000926111
ERP44	1.19626	0.00391163	0.00827855
ERRFI1	1.12807	0.000636222	0.00203341
ESD	0.868441	0.000759395	0.00229757
ESF1	0.790128	0.000769154	0.00231711
ESM1	22.7662	6.41581e-08	1.24686e-05
ESPL1	0.681692	0.000347585	0.00128959
ESRG	1.82079	0.000238043	0.000977004
ESRRA	1.16176	0.00400479	0.00843074
ESYT1	0.916061	4.5569e-05	0.00031728
ESYT2	0.869315	2.86302e-05	0.000237579
ETAA1	0.752106	1.29926e-05	0.000149472
ETF1	0.842256	2.39421e-05	0.000209677
ETFA	0.696693	8.68334e-06	0.000117772
ETFB	0.767857	0.000212149	0.000898605
ETHE1	3.10224	9.66486e-07	3.63049e-05
ETNK2	0.514122	9.45575e-06	0.000124728
ETS1	2.42449	4.67289e-06	8.18502e-05
ETV3	1.40157	0.000272322	0.001073
ETV4	0.696012	0.000262728	0.00105183
ETV5	0.770951	0.00108069	0.00300931
ETV6	0.823431	0.00382883	0.00813159
EVC	2.54236	2.10721e-05	0.000193897
EVI5	1.40526	0.00255876	0.00590403
EVI5L	1.2487	0.00385284	0.00817497
EWSR1	0.829855	6.52377e-05	0.000405371
EXO1	0.741303	0.000162566	0.000752488
EXOC2	1.16824	0.00190196	0.00466823
EXOC4	1.09313	0.00447381	0.0091789
EXOC7	1.24102	0.000274448	0.00107749
EXOG	0.76119	0.00126264	0.00339382
EXOSC1	0.765442	0.00411006	0.00860201
EXOSC10	0.830091	0.0016831	0.00424779
EXOSC2	0.801909	0.00159624	0.00408874
EXOSC3	0.73824	0.00038824	0.00139931
EXOSC7	0.68096	0.00103404	0.0029105
EXOSC8	0.660995	0.000552889	0.00182655
EXOSC9	0.71996	0.000507027	0.0017154
EXT1	0.71311	0.000185597	0.000821992
EXT2	1.3943	1.60152e-05	0.000166628
EXTL1	0.348994	1.82194e-06	4.92033e-05
EYA1	0.338284	4.43023e-06	7.94482e-05
EYA3	1.36995	2.37547e-05	0.000208733
EZH2	0.653303	0.000192977	0.000845247
EZR	0.890763	0.00353621	0.00763085
F11R	1.94677	2.58405e-05	0.000221061
F2R	0.150976	1.53511e-07	1.72619e-05
F2RL2	2.17889	1.65426e-05	0.000168444
FABP7	0.233104	0.00123397	0.00333541
FADD	1.24817	0.000280355	0.00109597
FADS1	0.704705	4.08485e-05	0.000295456
FADS3	0.567793	2.51074e-06	5.84967e-05
FAF1	0.821421	0.00160871	0.00410634
FAH	1.18801	0.00277856	0.00630913
FAM102A	1.34741	0.000268519	0.00106671
FAM107B	2.3198	8.69915e-05	0.000492898
FAM111B	0.763803	0.00309366	0.00687469
FAM114A1	1.25579	0.000745823	0.00226702
FAM118B	0.854132	0.00334619	0.00731768
FAM120A	0.870337	1.99744e-05	0.000187433
FAM122B	0.736501	0.000904341	0.0026156
FAM126A	0.740661	0.00401757	0.00844551
FAM127A	1.48433	6.59733e-05	0.000407445
FAM127B	1.12434	0.00271459	0.0061885
FAM129A	0.381334	1.18592e-06	4.10042e-05
FAM133B	0.727921	0.000194412	0.000848274
FAM134A	1.34493	0.000156301	0.000732591
FAM134C	1.1718	0.00136769	0.00361443
FAM136A	0.875998	0.00400867	0.00843115
FAM168A	1.4564	4.35577e-05	0.00030726
FAM171A1	0.728358	0.00134654	0.00357511
FAM177A1	1.44479	0.00374069	0.00798341
FAM188B	0.679855	0.00264437	0.00606326
FAM199X	1.11911	0.00118103	0.00322714
FAM19A2	7.06174	1.08987e-06	3.91666e-05
FAM208B	0.811646	5.57816e-05	0.000363436
FAM20C	0.190623	5.35959e-07	2.64445e-05
FAM210A	0.701237	0.00351508	0.00759963
FAM213A	1.34747	0.00302144	0.00673827
FAM214A	1.22799	0.00139394	0.00366155
FAM214B	1.93146	1.59476e-05	0.000166628
FAM222B	1.17404	0.000900131	0.00260838
FAM234A	1.17458	0.00144347	0.00377105
FAM3C	1.28848	7.9515e-06	0.000112548
FAM46B	0.329909	1.27284e-05	0.000147817
FAM49B	0.827765	0.00290625	0.00654049
FAM50A	1.11646	0.00161964	0.00412918
FAM53B	0.669791	5.09513e-05	0.000339772
FAM53C	0.792504	0.000754787	0.00228742
FAM58A	1.08852	0.00263608	0.00605794
FAM63B	0.855641	0.00246395	0.00573712
FAM64A	0.660223	6.91668e-05	0.000421747
FAM72B	0.724018	0.0034073	0.00742287
FAM73B	0.86181	0.00349377	0.0075661
FAM83D	0.67724	0.000367377	0.00134703
FAM83G	1.46162	3.58383e-05	0.000271928
FAM84B	0.511557	1.15526e-05	0.000139671
FAM86DP	0.640899	0.00015449	0.000726524
FAM89B	1.4923	8.05429e-05	0.000465903
FAM92A1	0.57469	0.000768799	0.00231711
FAM96B	1.07348	0.0048608	0.00977783
FAM98B	0.805664	2.42274e-07	2.12285e-05
FAN1	0.804451	0.000816829	0.00241764
FANCB	0.474669	0.00406161	0.00851502
FANCD2	0.620461	0.000114345	0.000588353
FANCE	1.31867	0.00469592	0.00951695
FANCG	0.844034	0.00342958	0.00745007
FANCI	0.82423	0.00125226	0.00337606
FARP1	0.561026	7.91259e-05	0.000460973
FARSA	0.814633	0.000105147	0.000561414
FARSB	0.826365	0.00341309	0.00742546
FAS	2.13344	4.964e-06	8.43787e-05
FASN	0.608048	2.79117e-06	6.13116e-05
FASTKD3	0.703051	0.00469358	0.00951432
FAT1	1.18283	0.000255449	0.0010322
FAT3	5.84071	1.45988e-06	4.5951e-05
FAU	0.944316	0.00364303	0.00780138
FBL	0.665083	1.89336e-05	0.000181159
FBN1	1.37528	9.59582e-05	0.000529044
FBRS	1.10301	0.000515994	0.0017348
FBXL5	0.664168	5.03643e-05	0.000337785
FBXO11	1.19442	0.0012881	0.0034531
FBXO17	1.20754	0.00383813	0.00814566
FBXO21	0.873595	0.000523782	0.00175388
FBXO27	2.94964	2.51558e-07	2.12919e-05
FBXO28	1.20482	0.00090344	0.00261532
FBXO31	1.09275	0.00331409	0.00726664
FBXO32	2.47127	3.08048e-06	6.38267e-05
FBXO5	0.722729	0.000427109	0.00150643
FBXW4	1.26755	0.000667061	0.00210108
FBXW9	0.594115	0.000200919	0.00086493
FCF1	0.717379	0.000386116	0.00139693
FDFT1	0.613031	6.236e-05	0.000392297
FDX1	0.839515	0.000533168	0.00177944
FEM1B	0.908615	0.000701129	0.00217591
FEM1C	1.29663	9.61529e-05	0.000529044
FERMT1	38.2356	2.45592e-08	9.89187e-06
FEZ1	1.49672	1.96821e-06	5.14109e-05
FGFR1	1.4311	0.000114615	0.000588518
FGFR1OP2	0.772462	0.00398479	0.00840415
FGFRL1	1.36583	1.67986e-05	0.000169809
FH	0.675631	2.05565e-05	0.000191033
FHL2	2.53501	4.63223e-07	2.46557e-05
FHL3	0.710734	0.000313151	0.00119102
FHOD1	1.17016	6.5525e-05	0.000406603
FIBP	1.14169	1.54113e-05	0.000163575
FIP1L1	0.823043	0.00177295	0.00442405
FJX1	0.736448	0.00168503	0.00424888
FKBP10	1.40849	4.18383e-06	7.69339e-05
FKBP1A	1.28216	4.4661e-06	7.96222e-05
FKBP2	1.30002	0.00492703	0.00988627
FKBP4	0.790277	4.72529e-06	8.2157e-05
FKBP9	1.16278	0.000693147	0.00216014
FKTN	0.827811	0.00227194	0.00537399
FLII	1.1189	0.000505741	0.00171232
FLJ20021	2.14638	0.000408886	0.0014584
FLNA	1.33506	1.01894e-05	0.000130082
FLNB	0.516283	3.12176e-07	2.21278e-05
FLOT1	1.46338	5.96985e-05	0.000381335
FLOT2	1.38242	0.000114575	0.000588518
FLRT2	10.1719	9.29716e-08	1.41441e-05
FLRT3	0.391212	3.08365e-06	6.38267e-05
FLT1	0.468386	3.58976e-05	0.000271928
FLT3LG	1.65724	0.000706002	0.0021868
FLYWCH1	1.15182	0.00459669	0.00936366
FMN1	0.824106	0.00149288	0.00387351
FMN2	1.59222	0.000942698	0.00271022
FMNL2	0.695561	8.53478e-06	0.000116625
FMNL3	1.50534	1.10757e-05	0.000136022
FN1	1.36342	7.50116e-07	3.09804e-05
FNBP1L	0.561764	1.66474e-05	0.000168842
FNBP4	0.794038	0.00136135	0.00360393
FNDC3A	0.907688	0.000672787	0.00211693
FOCAD	0.840905	0.000805806	0.00239824
FOPNL	0.755362	2.11593e-05	0.000194113
FOSL2	0.452236	2.30881e-05	0.000205409
FOXC1	2.76905	7.79268e-06	0.000111143
FOXC2	2.16947	0.000416213	0.00147829
FOXD1	1.55707	1.65898e-05	0.000168444
FOXD3	0.305569	3.24952e-05	0.000256395
FOXF1	3.18199	1.71524e-05	0.000171742
FOXK1	1.31438	0.000508097	0.00171838
FOXM1	0.688331	6.15577e-05	0.000389284
FOXN2	1.58723	8.63005e-05	0.0004902
FOXP4	0.826759	0.0010071	0.00285492
FOXRED1	0.825117	4.92103e-05	0.00033225
FOXRED2	0.723418	0.000351334	0.00129817
FRMD3	2.09466	5.83763e-05	0.000375517
FRMD4A	1.20127	0.000757021	0.0022919
FRMD4B	2.02258	2.20272e-05	0.000199667
FRMD6	0.65988	6.30663e-05	0.000395578
FRMD8	1.37527	3.55679e-05	0.000270779
FRYL	1.38347	0.000133927	0.000657248
FSCN1	1.21992	7.13925e-05	0.000429501
FST	0.0751995	2.55432e-06	5.86072e-05
FTH1	0.497325	2.46685e-07	2.12428e-05
FTL	0.438396	3.12169e-07	2.21278e-05
FTSJ3	0.814024	0.000277093	0.00108507
FUBP1	0.722861	0.000259151	0.00104162
FUBP3	0.899978	0.00228265	0.00539515
FURIN	1.8606	6.4825e-08	1.24686e-05
FUS	0.717363	1.38693e-05	0.000155527
FUT8	1.47463	0.000274053	0.00107686
FUZ	0.883291	0.00465371	0.00944819
FXR1	0.859243	0.00379955	0.00807691
FXYD3	0.0414614	1.09013e-05	0.000134767
FXYD5	1.31962	4.77956e-05	0.0003268
FYCO1	1.47343	0.000171725	0.00077869
FYN	1.64826	4.4776e-07	2.46214e-05
FZD2	0.510498	8.75392e-05	0.000495079
FZD7	0.592423	0.00119934	0.00326014
FZD8	1.65261	2.23707e-05	0.000201978
G3BP1	1.2338	2.96379e-06	6.24792e-05
G6PC3	1.10973	0.00243631	0.00568388
G6PD	0.865941	4.42668e-05	0.000310477
GABPA	0.72951	0.000337699	0.00126229
GADD45B	1.80147	0.000102495	0.000553593
GADD45GIP1	0.809847	0.00199827	0.00485628
GAGE12H	4.21995	0.000289107	0.00112297
GAK	1.40096	0.000115533	0.000591416
GALNS	1.34008	0.00296477	0.00664597
GALNT1	1.31831	0.000128254	0.00063724
GALNT10	0.452981	3.96862e-05	0.000290453
GALNT12	9.12911	2.84791e-06	6.18945e-05
GALNT2	0.675671	2.14188e-06	5.42336e-05
GALNT6	2.73157	0.000104725	0.000560993
GALNT7	1.53244	8.79333e-05	0.000496692
GALNT9	13.4267	1.77504e-06	4.85238e-05
GAP43	5.92097	6.04278e-08	1.24686e-05
GAPDH	0.946795	0.00111666	0.00308874
GAR1	0.81866	0.00107732	0.00300269
GARS	0.812268	8.19657e-05	0.000471659
GART	0.809337	0.00024765	0.00100849
GAS2L1	1.98247	1.74837e-05	0.000173507
GAS2L3	0.573825	1.84302e-06	4.94986e-05
GAS5	1.3261	0.000245625	0.00100226
GAS6	1.81258	2.38546e-06	5.70014e-05
GAS7	0.505168	5.98262e-07	2.77903e-05
GATB	0.784475	0.00268589	0.00613686
GATC	0.852248	0.00168271	0.00424779
GBA	1.26249	0.000296531	0.00114401
GBAS	0.795523	0.00134086	0.00356673
GBE1	0.825925	0.000416789	0.00147918
GCLC	0.840224	0.00333455	0.00730372
GCLM	0.694159	0.000330806	0.00124263
GCN1	0.910282	5.84657e-05	0.000375827
GCSH	0.710186	0.00137178	0.00362316
GDA	0.643503	0.00178541	0.0044443
GDE1	0.870864	0.000866883	0.00253051
GDF11	0.652096	0.000115381	0.000591416
GDF15	0.301604	0.000125609	0.00062894
GDI1	1.67015	1.80991e-05	0.000177058
GDI2	0.807209	1.98895e-05	0.000187389
GDNF	2.1964	0.000158163	0.000738457
GEM	4.40326	1.1854e-06	4.10042e-05
GEMIN2	0.585995	0.00187645	0.00462051
GEMIN4	0.85735	0.00050973	0.00172263
GEMIN5	0.768773	0.000492472	0.00168346
GFM1	0.777823	0.000391668	0.00140754
GFM2	0.812381	0.000240372	0.000984348
GFPT2	0.488276	6.37433e-05	0.000399073
GGA2	0.726619	0.000344697	0.00128163
GGCT	0.814929	0.00421581	0.00877182
GGPS1	0.781556	0.000385093	0.00139379
GHDC	1.2194	0.00410185	0.00858983
GHITM	0.895812	0.000367826	0.00134732
GINS1	0.698599	0.000364792	0.00134105
GINS2	0.687904	0.000223508	0.000933296
GINS4	0.670952	0.000106883	0.00056577
GIPC1	1.30006	2.79422e-06	6.13116e-05
GJB1	1.51766	7.95283e-06	0.000112548
GJB3	2.73681	2.12384e-05	0.000194599
GK	7.46286	6.51308e-06	9.85091e-05
GLB1	1.11393	0.00362674	0.00778023
GLI3	0.770994	0.000333996	0.00125255
GLIS3	1.67553	9.13732e-05	0.000509889
GLO1	0.79619	0.000138934	0.000674333
GLRX	1.62366	6.58572e-05	0.000407279
GLRX5	0.820826	0.0012745	0.00342077
GLT8D1	0.754425	0.000104983	0.000561383
GLTP	1.33878	0.000278021	0.00108824
GLUD1	0.674621	2.56144e-06	5.86072e-05
GLYR1	0.796434	0.00200435	0.00486716
GM2A	1.4087	0.000128477	0.00063724
GMIP	1.28395	0.00174895	0.0043762
GMPR2	0.833645	0.00245212	0.00571431
GMPS	0.821631	0.000363447	0.00133718
GNAI1	1.47273	0.00129745	0.00347205
GNAI2	1.35505	0.000164508	0.00076032
GNAQ	0.647705	0.000166621	0.000765093
GNAS	0.542682	7.6885e-07	3.11914e-05
GNB1	1.18712	7.93057e-05	0.000461084
GNB2	1.14753	3.98329e-05	0.000290844
GNB4	1.28371	0.00415367	0.00867425
GNB5	1.14334	0.000188844	0.000831533
GNG10	1.22927	0.000372727	0.00135981
GNG12	0.867533	5.70614e-07	2.68505e-05
GNG2	2.5702	8.29506e-06	0.000114621
GNG5	0.830924	0.00306018	0.00680969
GNL3	0.720647	0.000154907	0.000728031
GNPAT	0.929471	0.0010827	0.003014
GNPTAB	0.762273	2.3264e-05	0.000206025
GOLGA1	1.1863	0.00492156	0.00987775
GOLM1	0.771442	3.36634e-05	0.000263533
GOLT1B	1.27347	0.000860325	0.00251781
GORAB	0.696563	0.00158725	0.00407435
GORASP1	0.782621	0.000176288	0.000791517
GOT1	0.602799	3.0274e-05	0.000246074
GOT2	0.860501	1.16497e-05	0.000140288
GPAA1	1.13835	0.000309283	0.00117925
GPAT3	1.26225	0.000172276	0.000778867
GPATCH4	0.763408	0.000176939	0.000792883
GPBP1	0.862703	0.000104092	0.000558585
GPC1	0.531763	3.67053e-05	0.000275531
GPD2	0.719097	0.000220554	0.000924343
GPHN	0.859163	0.00148593	0.00385784
GPI	0.854863	0.000120902	0.000612428
GPN1	1.26476	0.00118585	0.00323503
GPN3	0.746015	0.00293064	0.00658564
GPNMB	0.307214	8.04659e-06	0.000113173
GPR107	1.22814	0.000371698	0.00135877
GPR153	0.75064	0.00439659	0.0090632
GPR158	3.44041	4.19754e-05	0.000300078
GPR161	1.80176	0.000145909	0.000695202
GPRC5A	1.95064	1.69694e-06	4.78288e-05
GPS1	0.887763	0.0035309	0.00762564
GPSM2	0.690885	0.0015817	0.00406241
GPSM3	0.729294	0.000768873	0.00231711
GPX4	0.819579	0.000924159	0.00266279
GPX8	0.694931	0.00265383	0.00607731
GRAMD1A	1.35157	0.000338367	0.00126324
GRAMD1B	0.770345	9.83963e-05	0.000536857
GRB10	3.48461	1.65549e-06	4.76698e-05
GRIK2	1.33168	0.000290404	0.00112609
GRINA	1.23183	0.000143955	0.000689118
GRIPAP1	1.27151	0.000725128	0.00222113
GRN	1.60684	2.19022e-06	5.44749e-05
GRWD1	0.819495	0.000188267	0.000829792
GSN	0.77059	0.000565689	0.0018537
GSPT1	0.869205	0.0023698	0.00555651
GSS	0.88751	0.00140801	0.00369106
GSTP1	0.773518	4.43198e-05	0.000310477
GSTT1	0.598449	0.00173727	0.00435294
GTF2A2	0.850682	0.00132265	0.00352707
GTF2F1	0.834483	0.000224429	0.00093536
GTF2H3	0.694135	3.91821e-05	0.000288664
GTF2I	0.756071	0.000210049	0.000894693
GTF2IP4	0.585911	0.000272364	0.001073
GTF3C1	0.922472	0.000372023	0.00135888
GTF3C2	0.877276	0.00492121	0.00987775
GTF3C3	0.781791	0.00117724	0.00321828
GTF3C4	0.816662	0.000188963	0.000831598
GTF3C5	0.768533	0.0018125	0.00448724
GTF3C6	0.771661	0.00252472	0.00585196
GTPBP6	0.715892	0.00101908	0.00287547
GTSE1	0.620656	8.0167e-05	0.000464317
GUCD1	1.34653	0.000212546	0.000899869
GUF1	0.796403	0.000209211	0.000891539
GUK1	1.28363	0.000301791	0.001156
GULP1	0.846182	0.0018066	0.00447873
GYG1	1.12418	0.00425032	0.00883153
GYPC	0.793985	0.00159674	0.00408874
GZF1	1.80406	0.00155693	0.00400667
H1F0	0.898773	0.00287909	0.00649218
H1FX	0.762436	9.85701e-06	0.000127987
H2AFV	0.728962	2.00051e-05	0.000187481
H2AFX	0.829889	0.00381891	0.00811619
H2AFZ	0.816967	0.00059461	0.00192468
H3F3B	1.13762	0.000540831	0.00179909
H6PD	1.27747	9.28884e-05	0.000515832
HACL1	0.48798	3.53517e-06	6.88038e-05
HADH	0.706608	0.000106649	0.000565001
HAPLN1	0.0676406	5.87126e-09	5.95476e-06
HAPLN3	1.58333	0.000616363	0.00198104
HAS2	47.2095	1.46637e-08	8.56122e-06
HAT1	0.810913	0.00477918	0.00964714
HAUS4	0.797838	0.00223971	0.0053143
HAUS5	0.756144	0.000828674	0.00244641
HAUS6	0.676902	0.000128371	0.00063724
HAX1	0.812484	1.69621e-05	0.000171034
HBEGF	2.75776	4.2831e-05	0.000303735
HCFC1	0.906626	0.00337238	0.00736467
HDAC1	0.781905	4.091e-05	0.000295583
HDAC2	0.79404	0.000969705	0.00277475
HDAC3	0.882433	0.00160472	0.00410246
HDAC9	2.39067	1.33105e-05	0.000151222
HDGF	0.824767	0.000253025	0.00102422
HDGFRP2	0.743464	0.000112266	0.000581955
HDLBP	0.92249	6.99449e-05	0.000425071
HEATR1	0.75667	1.58183e-05	0.000166253
HEATR3	0.800787	0.000136823	0.000667871
HEBP2	1.48731	0.00201175	0.00488125
HECTD3	1.21958	0.000318077	0.00120319
HEG1	0.896085	0.00499167	0.00999868
HEIH	0.832972	0.0002287	0.000946969
HELLS	0.672963	0.000110441	0.000577738
HELZ2	2.57978	0.00463486	0.00942041
HERC4	1.22269	0.00360794	0.00775187
HES1	1.71975	0.000111207	0.000580387
HEXA	1.16901	0.00482111	0.00972272
HEXB	0.902125	0.00420571	0.00875878
HEXIM1	0.852304	0.000541685	0.00180087
HGS	1.40982	2.52263e-06	5.84967e-05
HGSNAT	1.30408	0.00015883	0.000740448
HHEX	0.318204	7.39976e-06	0.000108159
HIBADH	0.667572	2.31936e-05	0.000205881
HIF1A	0.837625	1.22776e-05	0.00014498
HIGD1A	1.19705	9.01854e-05	0.000506592
HINT1	0.928644	4.97966e-05	0.000334715
HIPK1	1.24391	0.000290857	0.00112689
HIPK2	1.12087	0.00439035	0.00905244
HIPK3	1.42718	0.000196018	0.000851755
HIRA	0.876432	0.00115718	0.00317964
HIRIP3	0.799971	0.00265959	0.00608659
HIST1H2AC	1.96782	0.000947193	0.00272143
HIST1H2BK	2.47417	0.000142678	0.000684373
HIST1H4C	0.652577	0.000689081	0.00215261
HIST2H2AA3	2.62503	4.46369e-06	7.96222e-05
HIST2H2AA4	2.62503	4.46369e-06	7.96222e-05
HIST2H2BE	2.90188	1.73955e-05	0.000173159
HIST2H4A	1.50619	0.00453626	0.00927992
HIST2H4B	1.50619	0.00453626	0.00927992
HIST3H2A	1.93149	0.000269027	0.00106676
HIVEP2	2.16121	7.41651e-07	3.09123e-05
HIVEP3	0.340419	3.97206e-06	7.38431e-05
HJURP	0.710693	7.92361e-05	0.000460973
HK1	0.887231	0.00173158	0.00434347
HKR1	0.592435	0.000533975	0.00178148
HLA-A	2.24306	7.14164e-08	1.24686e-05
HLA-B	1.95368	3.44897e-08	1.04941e-05
HLA-C	1.34014	2.54968e-06	5.86072e-05
HLA-DMA	0.479317	9.79764e-06	0.000127397
HLA-DMB	0.425957	0.00022387	0.00093395
HLA-DOA	0.411996	1.24927e-05	0.000146761
HLA-DPA1	0.619735	2.25778e-06	5.52521e-05
HLA-DPB1	0.558653	1.83169e-05	0.000177869
HLA-DQA1	0.811371	0.0028314	0.00640045
HLA-DQB1	0.710459	0.00026989	0.00106786
HLA-DRA	0.581538	1.87619e-06	4.97844e-05
HLA-DRB1	0.68502	3.94823e-06	7.38271e-05
HLA-DRB3	0.632946	0.00360436	0.00774678
HLA-DRB4	0.79926	0.000153473	0.000724304
HLA-F	1.81557	0.00126023	0.00338933
HM13	1.10057	0.000996454	0.0028353
HMCES	0.731045	0.000767018	0.00231602
HMCN2	35.0927	3.87584e-06	7.29456e-05
HMG20A	0.878458	0.00332225	0.00728104
HMG20B	0.592577	2.99816e-05	0.000244569
HMGA1	0.867782	2.58715e-05	0.000221119
HMGA2	2.09128	1.71242e-06	4.79477e-05
HMGB1	0.680124	2.76498e-07	2.16707e-05
HMGB2	0.515746	1.74948e-05	0.000173507
HMGCL	1.32516	0.00233512	0.0054893
HMGCR	0.759521	2.05927e-05	0.000191033
HMGCS1	0.828243	0.000511071	0.00172397
HMGN1	0.833359	0.000425132	0.00150054
HMGN2	0.606509	3.57344e-05	0.000271367
HMGN3	0.80965	0.00213037	0.00510796
HMGXB3	0.957369	9.40963e-05	0.000521184
HMMR	0.605392	0.000155684	0.000730636
HMOX1	4.61838	1.48693e-06	4.61932e-05
HN1	0.677442	9.54318e-05	0.000527301
HN1L	0.854551	0.000663256	0.00209054
HNRNPA0	0.849476	0.000198291	0.000857818
HNRNPA1	0.863279	9.70115e-05	0.000531525
HNRNPA2B1	0.731729	2.61782e-05	0.000223322
HNRNPA3	0.730528	3.08348e-05	0.000249743
HNRNPAB	0.839492	0.000538535	0.00179341
HNRNPC	0.74946	2.94797e-05	0.000241851
HNRNPD	0.696344	1.31178e-06	4.29172e-05
HNRNPDL	0.777355	0.000432935	0.00152169
HNRNPF	0.791862	0.000172935	0.000781072
HNRNPH1	0.79	3.97114e-05	0.000290453
HNRNPH3	0.707008	0.000144573	0.000690559
HNRNPK	0.849007	9.85106e-07	3.65709e-05
HNRNPL	0.842116	2.51099e-05	0.000216025
HNRNPM	0.755959	1.32415e-05	0.000150893
HNRNPR	0.759512	1.49831e-05	0.0001609
HNRNPU	0.771918	3.04044e-05	0.000246914
HNRNPUL1	0.875664	4.64322e-05	0.000322264
HNRNPUL2	0.891647	0.00173508	0.00434985
HNRNPUL2-BSCL2	0.782793	0.00277432	0.00630106
HOMER1	1.10357	0.00259994	0.00598242
HOMER2	2.07523	0.000389526	0.0014026
HOMER3	1.65883	2.87973e-05	0.000238531
HOXA5	0.634198	0.00047037	0.00162634
HOXB2	0.564123	1.2766e-05	0.000147878
HOXB3	0.650081	0.000195496	0.000850566
HOXB6	0.607077	3.53119e-05	0.000269977
HOXB8	0.199889	1.97128e-06	5.14109e-05
HOXB9	0.381257	3.60904e-05	0.000272368
HOXC13	0.635048	7.06978e-05	0.000426805
HPCAL1	0.588306	7.53467e-07	3.09804e-05
HPDL	0.608017	0.000125819	0.000629649
HPRT1	1.31535	0.00229066	0.00540707
HPS6	1.24146	0.00206189	0.00497778
HR	0.466235	6.49006e-06	9.84074e-05
HRAS	1.0736	0.00307426	0.00683603
HS3ST3A1	1.21897	0.00134794	0.00357771
HS3ST3B1	5.59971	9.66446e-05	0.000530456
HS6ST2	0.571029	0.000395701	0.00141979
HSD17B4	0.632656	1.63552e-05	0.000168268
HSDL1	1.13765	0.00230013	0.00542428
HSDL2	0.536597	5.89231e-06	9.3215e-05
HSF2	0.694934	0.000835045	0.00245911
HSP90AA1	0.656911	4.36573e-06	7.86004e-05
HSP90AB1	0.886797	7.42927e-06	0.000108159
HSP90B1	0.829225	0.000189551	0.000833039
HSPA14	0.725538	0.00139151	0.00365833
HSPA1A	0.629067	1.28788e-05	0.000148619
HSPA1B	0.633945	3.48533e-06	6.79788e-05
HSPA4	0.785938	9.60185e-05	0.000529044
HSPA5	0.763978	1.62379e-06	4.74582e-05
HSPA8	0.838391	1.53856e-06	4.66529e-05
HSPA9	0.731927	2.47079e-06	5.82475e-05
HSPB1	0.684052	4.39017e-05	0.000308732
HSPBP1	0.6975	9.03233e-05	0.000507055
HSPD1	0.709419	4.4802e-05	0.000313134
HSPE1	0.715053	0.000141122	0.000680846
HSPG2	2.2028	6.22937e-06	9.55658e-05
HSPH1	0.79397	8.83161e-06	0.000118797
HTATIP2	1.1754	0.00324085	0.00714036
HTATSF1	0.842549	0.00256426	0.00591373
HTR7	1.28694	0.00216573	0.00517643
HTT	1.10796	0.001556	0.00400654
HUWE1	0.900093	5.12553e-05	0.000341503
HYAL3	1.58733	0.00134559	0.00357361
HYI	0.473152	0.000494099	0.00168729
IARS	0.8611	1.64062e-05	0.000168268
ICA1	1.45285	0.00398878	0.00840868
ICAM1	1.43288	0.000137002	0.000668359
ICE1	0.849594	0.00143509	0.00375305
ICE2	0.780702	0.00493237	0.0098924
ID1	2.34829	2.95847e-06	6.24792e-05
ID2	2.57662	1.63029e-05	0.00016796
ID3	1.1632	0.00278929	0.00632563
IDE	0.771573	0.000300638	0.00115255
IDH3B	0.768371	4.78347e-05	0.000326823
IDI1	0.746647	0.00164855	0.00418347
IDUA	1.51629	0.000903898	0.00261532
IER2	1.38137	2.38346e-05	0.000209194
IER3	0.802901	1.29585e-06	4.28568e-05
IER5	1.42566	0.00019883	0.000859744
IER5L	0.475127	1.41606e-05	0.000157032
IFFO2	1.38296	0.000586852	0.00190778
IFI27L2	1.59447	0.00153795	0.00397238
IFI30	1.43031	7.03031e-05	0.000426414
IFITM2	0.700632	8.63571e-05	0.000490216
IFITM3	0.65385	5.47287e-06	8.84184e-05
IFNGR1	2.14072	1.31159e-06	4.29172e-05
IFRD1	0.599195	0.000406393	0.00145188
IFRD2	0.766206	0.000102713	0.000554246
IFT122	0.763636	0.000623859	0.0019995
IFT172	0.611664	0.000797712	0.00238114
IFT22	0.749828	2.59181e-05	0.00022131
IFT43	0.832533	0.00388888	0.00823612
IFT52	0.715074	0.000452264	0.00157628
IFT80	1.51977	0.000153542	0.000724304
IFT81	0.625614	1.99607e-06	5.19093e-05
IGBP1	1.19422	0.00401011	0.00843222
IGF1R	1.09	0.00363425	0.00779268
IGF2BP1	0.85272	3.86941e-05	0.000286216
IGF2BP2	0.873526	0.00341311	0.00742546
IGF2BP3	0.498842	5.24732e-06	8.67708e-05
IGF2R	1.1565	2.16863e-06	5.42336e-05
IGFBP3	7.10423	6.56895e-08	1.24686e-05
IGFBP4	0.158608	1.45958e-06	4.5951e-05
IGFBP5	0.159614	1.50515e-06	4.64155e-05
IGFBP6	0.661857	0.000105488	0.000562437
IGSF8	1.90406	8.29511e-05	0.000475316
IGSF9B	3.19362	2.09212e-05	0.000193288
IK	0.848203	0.000221148	0.000925558
IKBIP	1.15621	0.00349489	0.00756673
IKBKAP	0.782327	0.000767635	0.00231711
IKBKB	1.17811	0.00434869	0.0089808
IKBKE	1.30777	0.000717021	0.00220741
IKZF2	6.86297	4.5046e-06	7.98408e-05
IL10RB	1.21276	0.00079873	0.00238262
IL11	1.55006	0.000150857	0.000713853
IL13RA1	1.89815	7.37417e-06	0.000108044
IL13RA2	0.816965	0.000168446	0.000771101
IL1A	4.03162	3.68973e-06	7.08588e-05
IL1RAP	0.367347	8.93819e-06	0.00011963
IL1RAPL1	1.60937	0.000826822	0.00244247
IL1RL1	3.62439	2.50209e-05	0.000215463
IL24	4.20159	1.58667e-07	1.72619e-05
IL27RA	0.69762	1.12625e-05	0.00013726
IL37	7.40571	3.44784e-05	0.000267129
IL4R	2.75758	7.46314e-06	0.000108305
ILF2	0.790986	2.30621e-05	0.000205409
ILF3	0.711639	2.68328e-06	6.01792e-05
ILKAP	0.809291	0.00163863	0.00416757
ILVBL	0.82438	1.43385e-05	0.000157451
IMMP1L	0.637055	0.00184753	0.00456038
IMMT	0.794643	0.000108393	0.000570923
IMPA2	0.420303	0.000103078	0.000554536
IMPDH1	1.2798	8.47885e-05	0.000483719
IMPDH2	0.807175	6.80429e-05	0.000417403
INCENP	0.89004	0.000260042	0.00104429
INF2	1.17733	0.00441982	0.00909552
ING1	0.841835	0.000806254	0.00239862
ING3	0.731151	0.00129202	0.00346043
INHBA	7.50813	6.78824e-08	1.24686e-05
INO80	0.857723	0.00129438	0.00346483
INO80C	1.40519	0.00491309	0.00986726
INPP4B	0.778855	0.000304725	0.00116552
INPP5A	1.55458	0.000265085	0.00105765
INPP5F	0.564398	1.04176e-06	3.80369e-05
INPP5K	1.1718	0.0040411	0.00848567
INPPL1	1.14877	1.54895e-05	0.000164024
INSIG1	1.21019	0.00139386	0.00366155
INTS12	0.743886	0.000200428	0.000864198
INTS4	0.81083	0.00105008	0.00294618
INTS6	0.77374	0.000499837	0.00169926
INTS7	1.15102	0.000679247	0.00213149
INTS8	0.752834	0.00423425	0.00880215
IPO11	0.741418	0.00198471	0.00482848
IPO4	0.81023	4.9759e-05	0.000334715
IPO5	0.666426	3.85246e-07	2.35623e-05
IPO8	0.856075	0.000847665	0.00249034
IPO9	0.79776	1.67474e-05	0.000169479
IQCE	0.891124	0.000384664	0.00139278
IQGAP3	0.856323	0.000781899	0.00234544
IQSEC1	0.730205	9.04127e-05	0.000507245
IRAK1	0.829787	6.02119e-05	0.000383809
IRAK2	3.72823	4.31763e-06	7.80561e-05
IREB2	0.814364	0.00130872	0.003499
IRF1	1.3229	0.00317195	0.00702587
IRF2BP1	0.811305	0.000104005	0.000558444
IRF2BP2	1.70143	1.01233e-05	0.000129979
IRF3	0.827351	0.00466129	0.00945937
IRF9	3.03322	0.000383015	0.00138827
IRGQ	1.65567	2.26104e-05	0.000203137
IRS2	1.35983	9.63128e-05	0.000529162
ISCA1	1.48109	0.000130064	0.000642236
ISG20	1.11114	0.000721223	0.00221363
ISYNA1	0.440163	0.00010966	0.000575672
ITGA1	0.49338	1.18761e-05	0.000142078
ITGA2	7.3872	2.71084e-07	2.16707e-05
ITGA3	0.614443	6.12006e-06	9.48453e-05
ITGA4	0.285874	1.0443e-05	0.00013076
ITGA5	2.24137	1.39476e-06	4.43492e-05
ITGA6	0.421551	4.07486e-07	2.41528e-05
ITGAV	1.29113	0.000344119	0.00128104
ITGB1	1.33453	5.23692e-06	8.67561e-05
ITGB5	0.614441	3.84828e-06	7.2727e-05
ITGB8	2.01156	1.01107e-05	0.000129979
ITM2B	1.11043	0.000110565	0.000578029
ITPK1	0.634449	8.33957e-06	0.000114644
ITPKB	1.44375	0.00171395	0.00430872
ITPKC	1.2245	0.000559598	0.00184338
ITPR3	1.53772	1.99328e-05	0.000187389
ITPRIP	0.79141	0.000451656	0.00157476
IWS1	0.814418	3.9362e-05	0.000289187
JADE1	1.19029	0.00298583	0.00667353
JAG1	3.94146	5.87794e-08	1.24686e-05
JAGN1	0.748991	0.00217586	0.0051952
JAK1	1.06168	0.00339939	0.00741188
JARID2	1.89909	2.52617e-05	0.000216922
JMJD8	0.764276	0.00021622	0.00090994
JOSD1	1.66847	2.3714e-06	5.6814e-05
JRKL	1.26997	0.00428658	0.00888665
JUN	0.702204	0.000649142	0.00205885
JUNB	33.0917	1.88885e-08	8.6207e-06
JUND	0.696047	0.000179063	0.00080036
KANK1	0.652646	4.2528e-05	0.000301863
KANK2	0.534179	1.25701e-06	4.24962e-05
KARS	0.872015	0.000136359	0.000666679
KAT14	1.21484	0.00404207	0.00848574
KAT6A	0.92531	0.00477764	0.00964714
KAT7	0.817432	7.18854e-05	0.000431195
KBTBD2	1.18133	0.00278124	0.00631365
KBTBD6	0.724787	0.0010293	0.00289895
KCNC4	4.83368	0.000106161	0.000564379
KCNG1	3.26222	8.82656e-08	1.36557e-05
KCNK1	8.77067	1.11059e-05	0.000136022
KCNMA1	5.17477	3.64759e-05	0.000274034
KCNN4	1.69163	7.27255e-05	0.000433598
KCNS3	3.22357	6.82176e-07	2.96519e-05
KCTD1	0.715632	0.00340945	0.00742425
KCTD11	1.52473	0.00161594	0.00412136
KCTD20	0.754105	0.000340179	0.00126948
KCTD3	0.837347	0.00120825	0.00327558
KCTD5	1.17077	0.000582888	0.00189683
KDELC1	1.3106	0.00144655	0.00377692
KDELC2	0.659261	0.000183982	0.000816823
KDELR1	1.16043	0.00406081	0.00851502
KDM1A	0.715012	5.41145e-05	0.00035511
KDM1B	1.59575	1.31825e-05	0.000150413
KDM3B	0.900846	0.000368509	0.00134928
KDM4A	0.773274	0.000203628	0.00087428
KDM5B	1.20807	9.02887e-06	0.000120139
KDM5C	1.13283	0.0047341	0.00958221
KDM6B	2.19145	2.44193e-07	2.12285e-05
KDSR	1.27047	0.00029317	0.00113296
KEAP1	0.833631	0.0020402	0.00493847
KHDRBS1	0.846458	0.000297169	0.00114599
KHDRBS3	0.736371	0.0018377	0.00453935
KHNYN	1.45812	0.00023355	0.000961588
KHSRP	0.740704	2.582e-07	2.14259e-05
KIAA0040	9.872	5.98969e-08	1.24686e-05
KIAA0101	0.701244	0.00011285	0.00058296
KIAA0141	0.903912	0.00445168	0.00914435
KIAA0586	0.611613	0.000367453	0.00134703
KIAA0753	0.780941	0.00418881	0.00872956
KIAA0754	1.24814	0.000351677	0.00129859
KIAA0930	0.653846	0.000171234	0.00077746
KIAA1143	0.838809	0.00188942	0.00464494
KIAA1217	0.349995	2.5129e-06	5.84967e-05
KIAA1429	0.866176	0.00118906	0.0032409
KIAA1524	0.798349	0.000314849	0.00119499
KIAA1549L	2.41168	3.86778e-07	2.35623e-05
KIDINS220	1.13638	0.00356961	0.00768477
KIF11	0.555495	7.28563e-07	3.07285e-05
KIF13A	1.87836	6.38602e-05	0.000399257
KIF14	0.753267	0.000670169	0.00210942
KIF15	0.550618	0.000112263	0.000581955
KIF16B	1.35431	0.00059664	0.00192783
KIF18A	0.658698	0.00131469	0.00351097
KIF18B	0.637973	5.90351e-05	0.000377891
KIF1C	1.1505	0.000124828	0.000627441
KIF20A	0.503985	7.42939e-06	0.000108159
KIF20B	0.719499	0.000626823	0.00200759
KIF21A	1.47997	0.000320634	0.0012109
KIF21B	0.403999	3.38432e-06	6.69305e-05
KIF22	0.821611	0.00264288	0.00606326
KIF23	0.623432	7.66892e-05	0.000450753
KIF2C	0.590472	1.41935e-05	0.000157032
KIF3B	0.845868	0.000140983	0.000680846
KIF4A	0.850941	0.00394791	0.00833986
KIF5B	0.890806	0.000582302	0.00189683
KIF7	0.825095	0.00150789	0.0039058
KIFAP3	1.45766	0.000186336	0.000824468
KIFC1	0.706821	4.97823e-05	0.000334715
KIRREL	0.367597	7.64947e-08	1.24686e-05
KLC2	1.26777	0.000260041	0.00104429
KLF13	1.97154	2.34283e-05	0.000206962
KLF5	1.65226	5.95781e-05	0.000380832
KLF6	1.81828	0.000140774	0.000680607
KLF7	3.68332	9.89594e-07	3.65709e-05
KLF9	0.21128	8.41831e-07	3.28826e-05
KLHDC2	1.20826	0.000236427	0.000971244
KLHDC3	0.699501	0.000167254	0.000766798
KLHL2	1.32372	0.000251357	0.00101968
KLHL21	2.47977	7.00786e-08	1.24686e-05
KLHL36	1.24502	0.000637	0.00203377
KLHL42	1.26563	0.00326817	0.0071832
KLHL5	1.47643	0.000638076	0.00203479
KMT2C	0.902406	0.00412042	0.00861763
KMT2D	1.08511	0.000862566	0.00252194
KNSTRN	0.787298	0.000172204	0.000778867
KNTC1	0.728049	0.00197508	0.00481274
KPNA2	0.805485	2.62192e-05	0.000223463
KPNA3	0.897183	3.2919e-05	0.000259039
KPNB1	0.693316	1.11166e-05	0.000136022
KPRP	54.2533	2.06429e-06	5.3216e-05
KPTN	0.721568	0.000211866	0.000898067
KRR1	0.770401	0.00102808	0.00289639
KRT10	0.776976	0.00114735	0.00315736
KRT14	1.20784	0.000158241	0.000738457
KRT15	1.37617	0.00140743	0.00369106
KRT18	0.581237	3.30251e-06	6.63542e-05
KRT6B	9.31987	3.71022e-09	4.23336e-06
KRT7	0.303128	1.90197e-05	0.000181792
KRT8	0.591398	6.794e-05	0.000417332
KRT80	0.236177	1.55715e-06	4.66529e-05
KRT81	0.0917461	3.37018e-06	6.69305e-05
KRTAP2-3	6.39655	1.77552e-06	4.85238e-05
KTN1	0.780313	5.12736e-07	2.55751e-05
KYNU	1.3481	5.37365e-05	0.000353901
L1CAM	0.668313	2.94661e-05	0.000241851
L3HYPDH	0.576923	0.000468259	0.00162211
L3MBTL2	0.845794	0.00298877	0.00667845
LAMA5	0.782294	0.00214144	0.00513181
LAMB1	0.731152	3.83027e-05	0.00028425
LAMB2	1.24645	0.000897175	0.00260064
LAMB3	7.44902	3.18832e-08	1.04941e-05
LAMC1	1.39838	3.10433e-07	2.21278e-05
LAMC2	7.02112	2.05934e-05	0.000191033
LAMP1	0.909104	7.60045e-05	0.000447882
LAMP2	0.846314	0.00120887	0.00327605
LAMTOR1	0.903937	0.00175775	0.00439461
LAP3	1.49485	0.000258867	0.00104094
LAPTM4A	0.871558	0.00147278	0.00383335
LAPTM4B	0.633883	2.61181e-06	5.94938e-05
[truncated: 2,558 more rows]

## Sheet: B3GNT2
Isoform	Fold	Pval	Padj
ADAM19	2.01031	1.10018e-06	0.00214576
ADGRL2	0.88775	0.000121622	0.00830354
AEN	0.776608	2.29543e-05	0.00455904
AFAP1L2	0.661909	8.09219e-05	0.00704255
AJUBA	0.750115	3.49037e-07	0.00214576
ALDH1A3	0.868524	1.15888e-05	0.0035419
ALDOA	1.09652	0.000100666	0.00751896
ANK3	0.702277	9.36153e-05	0.0074066
ANXA1	0.802993	6.817e-06	0.00300105
APOBEC3G	1.8023	0.000143668	0.00878109
APP	0.904805	1.48104e-05	0.00376158
ARHGAP23	0.811051	0.00018603	0.00919062
ARHGEF2	0.886409	3.81883e-05	0.00537471
ARHGEF4	1.9025	3.99767e-05	0.00537471
ARID4B	0.932078	3.68308e-06	0.00214576
ASAH1	1.40991	0.000106602	0.00776331
ATOX1	1.45064	2.37642e-06	0.00214576
ATP6V0A4	2.46295	7.56127e-05	0.00704255
ATP6V0B	1.25064	3.11133e-05	0.00497748
ATP6V1E1	1.21617	3.01174e-05	0.00497748
AXL	0.868863	7.05589e-06	0.00300105
B3GNT2	215.388	5.62052e-07	0.00214576
C3	1.59377	0.000104512	0.00769314
CALR	1.22672	1.4366e-05	0.00376158
CANX	1.28266	6.06883e-06	0.00294641
CAPN1	1.09956	9.97326e-05	0.00751348
CCDC88A	0.870436	0.000180252	0.00918949
CD63	1.18711	5.55581e-05	0.00638845
CDH2	0.77018	2.64775e-05	0.00479193
CHRDL1	0.628014	8.27529e-05	0.00704255
CHST11	1.47956	0.000127073	0.0084128
CITED1	3.93162	6.16694e-05	0.00649312
CLASRP	0.798643	0.000156074	0.0089279
CNN2	0.875755	0.000201982	0.00975204
COL5A2	0.624389	1.27642e-05	0.0035419
COTL1	0.819234	2.91835e-05	0.00497748
CREB3L2	1.34518	0.000177452	0.00915996
CRIM1	0.696215	8.08106e-05	0.00704255
CSGALNACT1	0.939326	8.14906e-05	0.00704255
CXCL8	1.70553	5.06553e-05	0.00614829
DNAJC3	1.38477	1.83928e-06	0.00214576
DNAJC7	0.918302	0.0001858	0.00919062
DPY19L1	1.17078	0.000166731	0.00893902
DUSP10	1.64976	1.52817e-06	0.00214576
DUSP4	1.30988	1.27188e-05	0.0035419
EDEM1	1.37502	0.000136429	0.00855753
EGR1	0.324414	3.92713e-05	0.00537471
EMP1	0.810975	6.75938e-05	0.00671252
ENO2	1.52126	0.000162699	0.0089279
EPHA2	0.854464	1.58545e-05	0.00376158
EPT1	1.1231	0.000118888	0.00824771
EXT1	0.676489	0.00014857	0.00883236
F2R	0.696699	3.18453e-05	0.00497748
FAM129A	0.678765	6.45341e-05	0.00663487
FAM222A	0.877619	0.000132466	0.00851395
FBXO27	1.4928	0.000163335	0.0089279
FDCSP	2.17315	0.000136806	0.00855753
FERMT1	1.33493	5.94697e-05	0.00641612
FGFR1	1.31355	3.77319e-05	0.00537471
FKBP1A	1.11705	4.26397e-05	0.00564589
FLRT3	0.655659	0.000143689	0.00878109
FN1	0.574102	3.21615e-06	0.00214576
FOSL2	0.772471	0.000104758	0.00769314
FTH1	1.42805	1.51606e-05	0.00376158
FTL	1.19129	0.000132498	0.00851395
FYN	0.81799	1.28173e-05	0.0035419
G6PD	1.14946	0.000213152	0.00995894
GALNT2	0.830956	2.02922e-05	0.00445089
GAS5	0.782447	2.59948e-05	0.00479193
GJB1	1.68538	5.86049e-05	0.00641002
GLI3	0.829834	3.24973e-05	0.00497748
GPNMB	1.98112	2.18163e-06	0.00214576
GSR	1.16433	4.73725e-05	0.00599983
HAPLN1	0.635125	1.29696e-05	0.0035419
HHEX	0.719397	0.000162052	0.0089279
HIST1H1C	0.531406	0.000123342	0.00835568
HLA-DMA	0.812213	5.79756e-06	0.00294641
HLA-DOA	0.554933	0.000188211	0.00919062
HLA-DRA	0.830446	5.5329e-05	0.00638845
HLA-DRB1	0.878998	9.76434e-05	0.00747234
HS1BP3	1.56989	0.000214244	0.00995894
HSPA5	1.16229	0.000160267	0.0089279
IFRD1	0.715227	0.00014657	0.00881526
IL24	2.89034	3.44126e-06	0.00214576
INSIG1	1.72513	4.35508e-05	0.00568045
ITGA1	0.720819	0.000186449	0.00919062
ITM2B	0.917277	9.83315e-05	0.00747234
ITPR3	1.34776	0.000141359	0.00876123
KANK1	1.32831	1.03875e-05	0.0035419
KRT18	0.834323	8.5951e-05	0.00704255
KRT81	0.659344	0.000176562	0.00915996
KYNU	1.51717	5.01149e-05	0.00614829
LIF	1.51161	2.8629e-05	0.00497748
LINC01578	0.742687	9.55772e-05	0.00745758
LMNA	1.08049	0.000154293	0.0089279
LOXL3	0.823035	2.15669e-05	0.00445089
LRRC59	1.13823	1.59261e-05	0.00376158
MANF	1.22672	0.000156051	0.0089279
MAP1B	1.24072	5.77214e-05	0.00641002
MARCKSL1	0.826246	0.000147274	0.00881526
MCF2L	1.39341	8.47024e-05	0.00704255
MDK	0.67524	7.28889e-06	0.00300105
MEIS2	0.73681	0.000172825	0.00904382
MGAM2	0.902187	0.000169223	0.00896266
MGAT4B	1.42122	9.23966e-05	0.0074066
MGST1	1.35357	0.000151252	0.0089279
MLEC	1.16806	0.000124669	0.00838063
MMP14	1.18914	0.000169016	0.00896266
MMP15	0.676319	0.00016447	0.0089279
MPI	1.11599	0.000137093	0.00855753
NCAPD2	0.926692	1.29527e-05	0.0035419
NCOA7	0.755077	6.60984e-05	0.0066862
NEFL	1.7518	9.73763e-05	0.00747234
NEU1	1.22493	0.000171877	0.00904382
NGFR	1.36926	3.26844e-05	0.00497748
NNMT	0.717702	0.000157427	0.0089279
NOV	2.54979	0.000154232	0.0089279
NR1D1	0.628953	4.85788e-05	0.00606471
NREP	0.745678	8.62288e-05	0.00704255
NRP2	1.4931	1.07753e-05	0.0035419
NUP88	0.9132	1.09428e-05	0.0035419
OAF	1.14082	0.000117979	0.00824771
P4HB	1.20205	5.44289e-06	0.00294641
PCDH1	0.846181	7.80217e-05	0.00704255
PDIA4	1.21859	0.000128801	0.00846308
PDIA6	1.20275	0.000187558	0.00919062
PHLDA1	1.22193	8.24253e-05	0.00704255
PKM	1.05646	3.75418e-05	0.00537471
PLIN2	1.20873	6.65636e-05	0.0066862
PLK2	0.749457	0.00016116	0.0089279
PLXNB2	0.827614	3.95993e-05	0.00537471
PMEPA1	1.27915	9.37218e-06	0.0035419
PRSS23	0.652988	2.14541e-05	0.00445089
PXN	0.862738	2.68686e-05	0.00479193
PXYLP1	0.855904	0.000145635	0.00881526
RBM5	0.8	5.55337e-05	0.00638845
RGS16	1.56992	0.000208296	0.00983946
RHOQ	1.27023	2.43208e-05	0.0047231
RPL18A	0.973872	8.48248e-05	0.00704255
RPL37A	0.955003	3.75448e-05	0.00537471
RPN1	1.13218	6.16415e-05	0.00649312
SAT2	1.21266	0.000133885	0.00854031
SCD	1.21508	2.19005e-05	0.00445089
SDC2	0.693933	9.40763e-05	0.0074066
SEC61A1	1.16701	8.44189e-05	0.00704255
SERPINA3	0.600689	0.000166479	0.00893902
SHC1	0.913967	0.000204072	0.00979884
SLC16A3	0.739321	5.19325e-05	0.00621696
SLC37A2	1.44668	2.5837e-05	0.00479193
SLC7A11	1.66285	0.000108092	0.00780676
SLC7A5	1.16535	0.000178189	0.00915996
SLITRK6	0.64933	5.75199e-05	0.00641002
SMAD3	0.77754	1.92234e-05	0.00442087
SND1	1.1012	0.000120162	0.0082685
SNHG12	0.461883	0.000126221	0.0084128
SOD3	0.468626	8.60242e-05	0.00704255
SOX11	0.792744	8.32553e-05	0.00704255
SPATS2L	0.774087	0.000180867	0.00918949
SPRY2	0.829884	3.12328e-05	0.00497748
SPRY4	0.752218	0.000109796	0.00786484
SQSTM1	2.25094	8.25976e-07	0.00214576
ST3GAL4	1.26062	3.05588e-06	0.00214576
SURF4	1.18478	7.83079e-05	0.00704255
TADA3	0.911612	6.30216e-05	0.0065565
TAF1D	0.741388	0.000188251	0.00919062
TBC1D14	1.23753	0.000118917	0.00824771
TBL1X	0.831061	0.000207826	0.00983946
TFE3	0.938028	0.000160343	0.0089279
TFRC	1.27655	7.85566e-05	0.00704255
TGFA	0.849501	9.22216e-05	0.0074066
TGFBI	1.49509	2.50417e-06	0.00214576
TGM2	0.795927	0.000131241	0.00851395
THBS1	0.656368	7.555e-06	0.00300105
TKT	1.13363	3.30351e-05	0.00497748
TNC	0.75945	4.57915e-05	0.00588488
TPP1	1.15103	0.000192554	0.00934848
TTC17	1.58494	1.94636e-06	0.00214576
TXNL4B	0.829637	0.000209564	0.00984615
TXNRD1	1.41268	3.28881e-06	0.00214576
UAP1L1	2.03063	7.71547e-05	0.00704255
UBAP1	0.842407	0.000183406	0.00919062
USP12	1.12647	0.000207456	0.00983946
VGF	0.74998	0.000117313	0.00824771
WNK4	0.689024	2.14031e-05	0.00445089
WNT9A	2.11155	5.86797e-05	0.00641002
ZFR	0.913561	7.23583e-05	0.00704255
ZNF608	0.703385	0.00016448	0.0089279
ZNF629	0.808605	8.02004e-05	0.00704255
