# Supplementary material for: CRISPR activation screen identifies BCL-2 proteins and B3GNT2 as drivers of cancer resistance to T cell-mediated cytotoxicity
Source: Nat Commun. 2022 Mar 25;13:1606. doi: 10.1038/s41467-022-29205-8 (PMC8956604; doi:10.1038/s41467-022-29205-8)
Supplement: Supplementary file 11 — Supplementary Data 7 [file 41467_2022_29205_MOESM11_ESM.xlsx]

## Sheet: Supplementary Data 8
Isoform	Fold	Pval	Padj
GALNT9	1.24267e+07	1.78e-06	4.85e-05
KPRP	4047.95	2.06e-06	5.32e-05
PRR9	2499.44	7.42e-06	0.000108159
PLD5	1363.4	5.18e-06	8.67e-05
PDPN	807.846	3.36e-08	1.05e-05
COL22A1	510.956	2.62e-08	9.89e-06
LOC101927120	441.358	9.24e-05	0.000514089
PRRT4	350.607	2.66e-06	5.99e-05
LCE1D	272.048	2.88e-06	6.19e-05
SERPINB2	218.852	1.78e-07	1.83e-05
HMCN2	217.731	3.88e-06	7.29e-05
SCEL	191.825	2.71e-07	2.17e-05
CCL3	189.829	4.3e-07	2.46e-05
CXCL14	153.024	3.13e-07	2.21e-05
MMP10	146.032	3.22e-07	2.25e-05
HAS2	132.257	1.47e-08	8.56e-06
PI3	108.569	1.36e-07	1.69e-05
LRFN5	97.757	1.58e-09	3.61e-06
ACAN	79.2378	1.7e-08	8.62e-06
CDH6	78.6919	3.12e-05	0.000252168
OPRL1	50.7169	1.13e-06	3.98e-05
CD24	49.6036	2.02e-09	3.69e-06
BCL2A1	44.6728	2.56e-07	2.14e-05
FERMT1	39.6639	2.46e-08	9.89e-06
JUNB	33.3526	1.89e-08	8.62e-06
CTSS	32.7385	3.65e-07	2.32e-05
BRINP2	31.4583	4.41e-07	2.46e-05
BTBD11	31.2087	1.29e-07	1.69e-05
CALB1	30.498	1.38e-05	0.000155378
ESM1	26.9736	6.42e-08	1.25e-05
PTGS2	26.5368	4.9e-06	8.38e-05
TAC1	23.4562	4.49e-06	7.98e-05
VCAN	21.3248	5.96e-08	1.25e-05
CD93	21.0985	1.62e-06	4.75e-05
C15orf48	19.9543	8.77e-06	0.000118258
MAST4	19.7643	3.67e-08	1.08e-05
SLAMF9	19.5303	6e-07	2.78e-05
MMP1	18.9572	3.04e-07	2.21e-05
EPAS1	18.8422	1.07e-06	3.88e-05
RAET1L	16.5707	0.000190906	0.000837785
FLRT2	15.6421	9.3e-08	1.41e-05
DNER	14.0667	5.72e-05	0.000370191
LYPD3	13.9624	6.18e-06	9.53e-05
GALNT12	13.81	2.85e-06	6.19e-05
BIRC3	13.7768	8.77e-07	3.39e-05
ALK	13.4578	6.04e-08	1.25e-05
CXCL3	12.8122	1.74e-05	0.000173001
MMP9	12.6154	0.000106352	0.000564737
GK	12.31	6.51e-06	9.85e-05
SERPINE1	12.2465	8.68e-06	0.000117772
IKZF2	11.4197	4.5e-06	7.98e-05
DUSP1	11.0913	6.96e-07	3e-05
WSCD1	10.9856	6.76e-07	2.95e-05
PDZRN3	10.4672	2.2e-07	2.06e-05
KRT6B	10.4411	3.71e-09	4.23e-06
NCAM1	10.2997	4.02e-07	2.4e-05
DSC2	10.2871	2.64e-05	0.000224203
KIAA0040	10.2486	5.99e-08	1.25e-05
FAT3	9.68253	1.46e-06	4.6e-05
RPSAP52	9.34046	1.27e-05	0.000147812
MDGA1	9.28604	0.00011398	0.000587137
HS3ST3B1	9.21204	9.66e-05	0.000530456
WNT9A	9.08119	1.4e-06	4.43e-05
TMCC2	8.48338	2.33e-07	2.12e-05
FAM19A2	8.4068	1.09e-06	3.92e-05
CXCL8	8.36935	6.64e-07	2.93e-05
LOC105372663	8.33281	8.83e-05	0.000497891
KRTAP2-3	8.05533	1.78e-06	4.85e-05
USP43	7.95372	7.66e-07	3.12e-05
TGFBI	7.94123	3.47e-09	4.23e-06
LAMB3	7.85796	3.19e-08	1.05e-05
ITGA2	7.76596	2.71e-07	2.17e-05
CLMP	7.69455	3.15e-07	2.21e-05
MYH16	7.64089	1.51e-05	0.000161447
INHBA	7.56662	6.79e-08	1.25e-05
LEMD1	7.51675	1.37e-07	1.69e-05
ARNTL2	7.48957	3.14e-08	1.05e-05
PARM1	7.46228	3.46e-06	6.77e-05
IGFBP3	7.20896	6.57e-08	1.25e-05
XYLT1	7.1555	3.73e-05	0.000278975
GAP43	7.0505	6.04e-08	1.25e-05
A4GALT	6.73634	6.97e-07	3e-05
SYNC	6.73314	7.54e-06	0.000108921
SETBP1	6.60796	3.68e-07	2.32e-05
KCNC4	5.83464	0.000106161	0.000564379
CHMP4C	5.62322	2.01e-07	1.95e-05
AHNAK2	5.55259	8.96e-06	0.000119654
ARSB	5.49865	2.52e-06	5.85e-05
COL6A3	5.40503	1.53e-07	1.73e-05
ZNF536	5.32	2.46e-06	5.82e-05
KCNMA1	5.31309	3.65e-05	0.000274034
NRCAM	5.18633	2.99e-07	2.21e-05
LRIG1	5.05177	1.69e-06	4.78e-05
TLN2	5.04981	1.63e-06	4.75e-05
SLC14A1	4.99389	8.6e-06	0.000117236
SH2D2A	4.99038	7.61e-05	0.000448312
RGS2	4.98307	1.03e-05	0.000130171
SQRDL	4.88346	4.16e-05	0.000298679
GEM	4.85125	1.19e-06	4.1e-05
HMOX1	4.79417	1.49e-06	4.62e-05
LIF	4.70134	7.21e-07	3.07e-05
B3GAT1	4.66865	1.12e-05	0.000137149
PKIA	4.63247	5.07e-07	2.56e-05
KLF7	4.59705	9.9e-07	3.66e-05
C3orf67	4.57627	3.39e-06	6.69e-05
TIMP1	4.53438	6.45e-07	2.87e-05
SPSB4	4.48834	3.15e-05	0.000252805
IL1RL1	4.46375	2.5e-05	0.000215463
DSP	4.44537	5.79e-07	2.71e-05
SPRR2D	4.34143	1.29e-05	0.000148992
MYO1D	4.28236	2.93e-07	2.21e-05
IL24	4.26447	1.59e-07	1.73e-05
ARHGAP22	4.24792	0.000214513	0.000904287
NFASC	4.10762	9.89e-07	3.66e-05
TMEM154	4.05134	7.93e-06	0.000112548
RNF19B	4.03549	1.49e-06	4.62e-05
NRIP3	4.02204	1.53e-05	0.000162612
LINC00941	4.01645	2.28e-06	5.53e-05
GPR158	3.88957	4.2e-05	0.000300078
BPGM	3.84108	1.53e-06	4.67e-05
GRB10	3.83341	1.66e-06	4.77e-05
TMC7	3.72007	0.000257862	0.00103827
DIP2B	3.71881	1.6e-06	4.74e-05
PLAT	3.67807	6.65e-06	9.96e-05
CDYL2	3.67749	1.24e-07	1.67e-05
RAPH1	3.64191	5.15e-06	8.65e-05
IGSF9B	3.62714	2.09e-05	0.000193288
PPARD	3.6141	1.09e-05	0.000134893
PLEKHG5	3.59837	2.66e-07	2.17e-05
LPXN	3.57293	5.61e-07	2.68e-05
ARID5A	3.51792	3.14e-06	6.45e-05
CCDC80	3.50708	2.69e-06	6.02e-05
LYPD1	3.47185	4.97e-07	2.53e-05
CD55	3.47021	1.66e-07	1.75e-05
MBOAT2	3.46841	8.95e-07	3.43e-05
LOC101928143	3.43848	0.000203385	0.000873645
RGMB	3.41084	1.79e-06	4.85e-05
UCN2	3.40304	3.77e-06	7.17e-05
TMEM117	3.40222	2.27e-05	0.00020354
ADGRG6	3.36895	1.89e-05	0.000180861
HIST2H2BE	3.36239	1.74e-05	0.000173159
ALPK1	3.34483	9.51e-06	0.000125259
LINC00704	3.32574	0.000314748	0.00119499
PITPNC1	3.31823	1.28e-06	4.28e-05
KCNG1	3.31201	8.83e-08	1.37e-05
ANGPTL2	3.27086	1.11e-06	3.95e-05
NREP	3.27063	4.18e-08	1.16e-05
SDC1	3.25133	3.67e-07	2.32e-05
C1orf198	3.247	2.07e-06	5.32e-05
TBX2	3.24336	4.39e-07	2.46e-05
IRF9	3.21246	0.000383015	0.00138827
CXCL1	3.19945	3.01e-06	6.32e-05
ELL2	3.19188	1.78e-05	0.000175278
SPANXB1	3.17646	1.29e-06	4.29e-05
TMCC3	3.1725	2.24e-06	5.5e-05
S100A2	3.13597	5.24e-07	2.6e-05
TM4SF1	3.13483	1.56e-06	4.67e-05
ETHE1	3.11908	9.66e-07	3.63e-05
RGS20	3.0998	0.000180622	0.000805634
MYD88	3.09356	1.74e-06	4.83e-05
ANTXR2	3.06473	1.92e-05	0.000182914
LOC105369340	3.06349	0.000261153	0.00104737
NRP1	3.06226	1.9e-07	1.88e-05
FBXO27	3.02063	2.52e-07	2.13e-05
IL4R	3.00759	7.46e-06	0.000108305
AJAP1	2.98919	2.43e-05	0.000210942
PDGFC	2.96698	7.95e-05	0.000461876
HBEGF	2.96569	4.28e-05	0.000303735
BIRC2	2.94769	7.23e-07	3.07e-05
ID2	2.92012	1.63e-05	0.00016796
ADAMTS1	2.9147	5.56e-06	8.93e-05
SATB1	2.91217	6.37e-06	9.68e-05
FOXC1	2.90074	7.79e-06	0.000111143
LOC105376382	2.88787	0.000289922	0.00112517
SLC2A13	2.87076	0.000123331	0.000621625
GJB3	2.8617	2.12e-05	0.000194599
NT5E	2.83973	4.65e-07	2.47e-05
LOC100507002	2.83965	0.00321437	0.00709914
SPOCK1	2.82992	1.36e-06	4.42e-05
WNT5A	2.75861	3.75e-07	2.35e-05
HELZ2	2.75237	0.00463486	0.0094204
PTPRM	2.72459	0.000141869	0.000681925
VLDLR	2.71505	2.37e-05	0.000208733
HDAC9	2.71484	1.33e-05	0.000151222
STRA6	2.71029	7.38e-08	1.25e-05
TMEM255B	2.70824	0.00262735	0.00603939
CIT	2.68039	1.38e-06	4.42e-05
HIST2H2AA3	2.66438	4.46e-06	7.96e-05
RNPEPL1	2.66022	2.68e-05	0.000225768
GNG2	2.64194	8.3e-06	0.000114621
CRYL1	2.6351	0.000197008	0.00085469
AKR1C2	2.61618	8.56e-05	0.000487443
PHLDB3	2.60604	3.01e-07	2.21e-05
EFNB1	2.56859	2.1e-05	0.000193654
FHL2	2.56749	4.63e-07	2.47e-05
APOD	2.55666	0.000165701	0.000763125
SAT1	2.5392	4.76e-05	0.000326329
ARHGEF4	2.53705	0.00012441	0.000626028
ADGRE2	2.53295	4.94e-06	8.43e-05
RASA1	2.51976	1.83e-05	0.000177925
S100A16	2.51863	3.8e-08	1.08e-05
RNF182	2.5142	5.39e-05	0.000354653
EDNRB	2.51239	6.54e-05	0.000405851
STEAP3	2.50541	1.34e-07	1.69e-05
SEMA3A	2.50383	9e-06	0.000119953
HIST1H2BK	2.50048	0.000142678	0.000684373
ETS1	2.47449	4.67e-06	8.19e-05
PLAUR	2.46404	1.67e-06	4.78e-05
ENDOD1	2.4616	4.66e-05	0.000322983
NKILA	2.45239	0.000275985	0.00108166
RELB	2.44806	1.16e-05	0.000140056
FAM107B	2.43726	8.7e-05	0.000492898
CD59	2.40461	5.19e-08	1.25e-05
F2RL2	2.40063	1.65e-05	0.000168444
PCOLCE2	2.3895	0.000494983	0.00168905
PFKFB4	2.38937	1.68e-06	4.78e-05
MANBA	2.38613	5.7e-06	9.11e-05
HIVEP2	2.38002	7.42e-07	3.09e-05
CDK17	2.37709	4.23e-06	7.73e-05
NFKB2	2.37586	6.28e-07	2.84e-05
PLS1	2.37438	4.08e-05	0.000295456
FLJ20021	2.37205	0.000408886	0.0014584
GDNF	2.36381	0.000158163	0.000738457
ID1	2.35536	2.96e-06	6.25e-05
TNFAIP3	2.34218	2.3e-05	0.000205288
DLX2	2.34174	6.13e-05	0.00038819
TDRD7	2.33898	3.53e-05	0.000269977
PLXNA3	2.3374	1.11e-05	0.000136022
SMAD7	2.33616	0.00120188	0.0032651
PTHLH	2.32377	0.000144838	0.000691465
ARG2	2.3205	0.0001753	0.000788635
FOXC2	2.30706	0.000416213	0.00147828
AQP3	2.30672	0.000338238	0.00126324
SOX4	2.30151	1.8e-05	0.000176431
TMBIM1	2.2936	1.28e-06	4.28e-05
ADAM19	2.28939	4.84e-07	2.51e-05
PRKCDBP	2.28571	8.05e-05	0.000465903
NFKBIZ	2.28098	7.46e-06	0.000108305
ADK	2.26567	5.09e-06	8.59e-05
SREK1IP1	2.26143	1.61e-06	4.75e-05
ITGA5	2.25524	1.39e-06	4.43e-05
FAS	2.25069	4.96e-06	8.44e-05
HSPG2	2.24534	6.23e-06	9.56e-05
IFNGR1	2.24215	1.31e-06	4.29e-05
KDM6B	2.23745	2.44e-07	2.12e-05
FRMD3	2.22947	5.84e-05	0.000375517
CREM	2.22806	0.000182243	0.000810681
PMEPA1	2.22732	2.61e-07	2.15e-05
CD68	2.22589	1.57e-05	0.000165429
SERINC5	2.21639	7.19e-05	0.000431195
TRNP1	2.21569	1.85e-06	4.95e-05
SYNJ2	2.21263	4.5e-06	7.98e-05
RAP2B	2.19606	6.89e-05	0.000420707
HOMER2	2.19056	0.000389526	0.0014026
S100A1	2.18601	3.64e-07	2.32e-05
AMOTL1	2.18368	2.42e-07	2.12e-05
APC	2.18098	8.04e-06	0.000113173
LOC100996740	2.17802	4.69e-06	8.19e-05
MGST3	2.17181	5.53e-05	0.000360961
TLDC1	2.16744	4.91e-05	0.00033225
PORCN	2.16353	8.57e-05	0.000487702
SMPD1	2.15546	3.11e-05	0.000251091
RIN2	2.15254	0.000267945	0.00106525
MAP1B	2.14826	2.2e-06	5.45e-05
FRMD4B	2.14578	2.2e-05	0.000199667
ERGIC1	2.1449	3.91e-07	2.36e-05
STIM1	2.13199	1.62e-06	4.75e-05
SORBS2	2.12998	3.31e-06	6.64e-05
SDC2	2.12852	1.03e-05	0.000130171
CTHRC1	2.12526	0.000116927	0.000597597
CEND1	2.11635	3.11e-05	0.000251172
SMTN	2.11582	1.97e-06	5.14e-05
KLF13	2.09826	2.34e-05	0.000206962
ABLIM1	2.09086	0.000115489	0.000591416
F11R	2.08293	2.58e-05	0.000221061
LINC00707	2.08056	3.61e-05	0.000272368
DBNDD1	2.04856	5.3e-06	8.71e-05
ITGB8	2.04219	1.01e-05	0.000129979
COL9A2	2.03597	1.72e-05	0.000171742
DHRS7	2.03437	0.00035597	0.00131284
RAB11FIP5	2.03148	6.52e-06	9.85e-05
ACSL1	2.03085	2.24e-05	0.000201978
NR4A1	2.01953	3.78e-07	2.35e-05
AHCYL2	2.01896	2.45e-05	0.000212532
TMEM132A	2.01861	9.98e-06	0.000129109
SHC4	2.01616	3.08e-05	0.000249743
PANX1	2.01554	1.02e-05	0.000130082
HIST1H2AC	2.01517	0.000947193	0.00272143
MLLT3	2.01481	0.000261526	0.00104794
CD82	2.0134	9.13e-05	0.000509872
NFIB	2.00906	8.44e-06	0.000115706
STK17A	1.9964	2.43e-05	0.000210942
NRP2	1.98857	1.36e-06	4.42e-05
ABHD2	1.98602	4.44e-07	2.46e-05
SIPA1L1	1.98313	0.000365103	0.00134156
PGM3	1.98015	0.000241883	0.000990092
CAPRIN2	1.97611	0.00264058	0.00606326
NTM	1.96948	0.000894695	0.00259592
ARSA	1.9665	0.00252593	0.00585196
FAM214B	1.96325	1.59e-05	0.000166628
UBA6	1.9616	0.000287667	0.00111928
HIST3H2A	1.96026	0.000269027	0.00106676
IL13RA1	1.96004	7.37e-06	0.000108044
TBC1D9	1.95632	0.000148923	0.000707638
GPRC5A	1.95517	1.7e-06	4.78e-05
KIF13A	1.95458	6.39e-05	0.000399257
MXRA7	1.95374	5.52e-06	8.88e-05
NET1	1.94972	1.3e-05	0.000149472
CTSL	1.94919	9.73e-06	0.00012728
JARID2	1.94878	2.53e-05	0.000216922
RIPK2	1.94516	1.19e-05	0.000142167
PIK3CD	1.94395	9.67e-06	0.00012696
CCDC71L	1.92893	1.76e-06	4.85e-05
PRNP	1.92777	4.92e-06	8.4e-05
NPDC1	1.92634	0.000114599	0.000588518
DIEXF	1.92586	1.52e-05	0.000162011
PLPP4	1.91892	0.000140384	0.000679438
TRPV4	1.9188	4.81e-06	8.31e-05
ABTB1	1.91613	0.000387408	0.00139857
LTBP4	1.91394	1.28e-05	0.000147878
SOCS2	1.91393	0.00236878	0.00555555
TOMM34	1.9123	1.49e-06	4.62e-05
RABAC1	1.90586	1.44e-05	0.000157451
MET	1.90569	5.12e-07	2.56e-05
LINC00623	1.90442	4.88e-05	0.00033124
ATOX1	1.90263	4.62e-07	2.47e-05
RHOC	1.90175	1.19e-07	1.62e-05
GAS6	1.89722	2.39e-06	5.7e-05
MYO10	1.89323	0.000119245	0.000606389
TWF1	1.89286	3.39e-06	6.69e-05
RIPK4	1.89137	4.23e-05	0.000301315
SH3PXD2B	1.89046	6.58e-06	9.89e-05
NUP50	1.88959	2.07e-06	5.32e-05
CORO1C	1.88919	5.48e-06	8.84e-05
GPR161	1.88869	0.000145909	0.000695202
CDK5R1	1.88307	2.63e-06	5.95e-05
PERP	1.88124	1.4e-06	4.43e-05
MYH9	1.87957	2.98e-07	2.21e-05
GZF1	1.87941	0.00155693	0.00400667
MROH1	1.87798	6.77e-05	0.000416579
APBB2	1.875	3.15e-05	0.000252854
SNX9	1.87205	1.54e-05	0.000163232
UBA6-AS1	1.87168	0.000104558	0.000560428
FURIN	1.86953	6.48e-08	1.25e-05
KLF6	1.86722	0.000140774	0.000680607
RUNX1	1.86516	2.4e-05	0.000209677
DHRS1	1.859	0.000121076	0.00061249
ECM1	1.85246	1.81e-05	0.000177058
S100A11	1.85223	2.36e-06	5.67e-05
PARP8	1.85196	1.64e-05	0.000168268
GADD45B	1.84947	0.000102495	0.000553593
DLGAP4	1.84463	5.76e-06	9.19e-05
TAF9B	1.84046	1.53e-05	0.000162612
VAT1L	1.83927	0.000126617	0.000632364
RHOB	1.83904	3.23e-06	6.57e-05
SASH1	1.83608	5.67e-06	9.09e-05
PPP1R21	1.82257	0.000321164	0.0012124
MELTF	1.82003	3.08e-06	6.38e-05
TAGLN2	1.81964	5.22e-08	1.25e-05
RASA2	1.81823	0.000428369	0.00151029
MAP1S	1.80259	2.49e-06	5.83e-05
PRKCA	1.7993	1.47e-05	0.000159052
C9orf72	1.79899	0.00121254	0.00328419
PPIF	1.79884	8.05e-09	7.11e-06
TJP1	1.79709	5.83e-06	9.25e-05
TRIO	1.79455	4.69e-06	8.19e-05
APAF1	1.78722	1.49e-05	0.000160393
SHROOM4	1.78455	7.04e-05	0.000426414
ACAA1	1.7815	1.64e-05	0.000168268
ZFYVE16	1.77409	7.76e-05	0.000454657
TRIM58	1.77374	3.77e-05	0.000281045
PINK1	1.7652	0.000499459	0.00169861
TBC1D19	1.76389	0.00204732	0.00495078
TRPS1	1.7626	9.89e-05	0.000538377
RNF144A	1.76203	4.82e-06	8.31e-05
CNKSR3	1.75974	0.000157525	0.000736622
TM4SF19	1.75817	9.6e-05	0.000529044
SLC39A6	1.75663	3.2e-06	6.54e-05
HES1	1.75479	0.000111207	0.000580387
CPEB4	1.75181	1.07e-05	0.000133026
ABRACL	1.7479	7.53e-06	0.000108921
AKAP12	1.74495	7.74e-07	3.13e-05
BCAS3	1.74341	0.00118358	0.00323156
DNAJB9	1.74176	0.000140377	0.000679438
NDRG1	1.74012	4.54e-06	8.01e-05
ZSWIM4	1.74004	1.6e-05	0.000166628
SNX25	1.73645	3.62e-05	0.000272947
STARD13	1.73608	0.00010031	0.000544692
PTPRU	1.73588	4.12e-05	0.0002969
IRGQ	1.73103	2.26e-05	0.000203137
NFKB1	1.7185	7.82e-06	0.000111401
AGAP2-AS1	1.71462	1.81e-05	0.000177117
ACOT7	1.71302	1.59e-07	1.73e-05
TXNIP	1.7125	0.00027701	0.00108507
NOV	1.7109	0.000951114	0.00273011
ARRDC1	1.70972	2.22e-05	0.000201356
TMEM8A	1.7089	9.13e-05	0.000509872
PRDM2	1.70649	3.2e-05	0.000254522
SDSL	1.70413	0.000412596	0.0014683
UAP1	1.69959	1.61e-05	0.000166873
KCNN4	1.69846	7.27e-05	0.000433598
JOSD1	1.69413	2.37e-06	5.68e-05
DVL1	1.69348	2.12e-05	0.000194113
ANKRA2	1.6912	0.000133606	0.000656383
MYADM	1.68825	1.2e-06	4.11e-05
TGFBR1	1.68793	2.41e-05	0.000210089
DUSP10	1.68672	2.31e-05	0.000205409
UNC13B	1.68494	0.000428592	0.0015105
FMN2	1.68159	0.000942698	0.00271022
RRAS	1.68016	9.07e-05	0.00050791
C14orf159	1.68014	0.00104119	0.00292633
MAFK	1.68005	0.000131423	0.000647397
FZD8	1.67611	2.24e-05	0.000201978
GDI1	1.6759	1.81e-05	0.000177058
SLC18B1	1.67535	0.00056368	0.00185082
FYN	1.67184	4.48e-07	2.46e-05
LOC102724122	1.67051	0.000110336	0.000577738
CHST7	1.66924	0.000211161	0.000896502
CENPM	1.66741	0.000114809	0.000589083
HOMER3	1.66716	2.88e-05	0.000238531
SLC22A4	1.66667	0.00202163	0.0049
ADD2	1.66549	0.000170171	0.000774722
IL1RAPL1	1.66426	0.000826822	0.00244247
AIG1	1.66359	0.00178623	0.00444511
MSN	1.66233	2.71e-08	9.89e-06
SLC9A3R2	1.66018	3.01e-05	0.000244763
CORO2B	1.65549	9.79e-06	0.000127397
ARSD	1.65136	0.000337169	0.00126083
SLC1A1	1.65133	0.000756076	0.00229056
HYAL3	1.64832	0.00134559	0.00357361
TRIB1	1.64563	5.09e-06	8.59e-05
SLC24A3	1.64354	2.94e-05	0.000241851
ENTPD7	1.64329	0.000124686	0.000627071
SERPINB8	1.64186	1.15e-05	0.000139671
FOXN2	1.64136	8.63e-05	0.0004902
ABR	1.64128	4.46e-07	2.46e-05
GLRX	1.64053	6.59e-05	0.000407279
PLSCR3	1.63735	1.3e-05	0.000149472
OXSR1	1.63401	3.71e-06	7.1e-05
ACTA2	1.63168	0.000476644	0.00164058
RAP1GAP2	1.62924	0.000272959	0.00107488
NAGK	1.62877	5e-05	0.000336129
ARHGAP21	1.62791	1.03e-05	0.000130171
TGFB1	1.62389	2.92e-05	0.000241063
MFHAS1	1.62033	6.83e-05	0.000418346
RAI14	1.61972	6.89e-05	0.000420707
PITPNM2	1.61881	0.00101661	0.00287028
SPRY2	1.61506	6.35e-06	9.68e-05
CHPF	1.6144	2.25e-05	0.000202162
MSANTD3	1.61398	0.000271599	0.00107137
SEZ6L2	1.61253	8.02e-06	0.000113173
GRN	1.61049	2.19e-06	5.45e-05
ARPC1B	1.61008	2.41e-06	5.74e-05
RNF215	1.60981	9.82e-05	0.000536565
TICAM1	1.60861	0.000463233	0.00160836
PSAP	1.6085	2.48e-06	5.82e-05
NAT6	1.60624	0.00245198	0.00571431
EFL1	1.6038	6.18e-05	0.000389635
CEP170B	1.60342	0.000110446	0.000577738
BTBD10	1.60223	5.11e-06	8.61e-05
CCNDBP1	1.60098	0.000111479	0.000581143
ASAH1	1.60084	4.37e-05	0.000307538
IFI27L2	1.60054	0.00153795	0.00397238
TRIM35	1.5984	0.00121594	0.00329057
TMSB10	1.59525	1.73e-06	4.82e-05
P4HA2	1.59363	0.000373783	0.00136203
UBALD2	1.59356	0.000252431	0.00102272
CYSTM1	1.59153	0.00212489	0.00509615
CLSTN1	1.58972	1.55e-05	0.000164024
TRAM2	1.58857	6.71e-06	0.000100033
SLC39A8	1.58851	0.00212477	0.00509615
CAPN1	1.58674	3.13e-06	6.44e-05
MTMR1	1.58611	0.000180668	0.000805634
CLCF1	1.58575	0.000270208	0.00106812
SMYD2	1.58537	0.000310875	0.00118378
FOXD1	1.58395	1.66e-05	0.000168444
GALNT7	1.58336	8.79e-05	0.000496692
TMEM54	1.58069	0.00016207	0.000750572
MYL6	1.58067	4.94e-07	2.53e-05
INPP5A	1.58051	0.000265085	0.00105765
DNASE1L1	1.5797	0.00160396	0.00410224
SLC39A13	1.5794	0.000197495	0.000856
PHKA1	1.57928	0.000144391	0.000690054
2020-03-09	1.57884	0.000201123	0.000865152
KCTD11	1.57762	0.00161594	0.00412136
EDEM1	1.57724	8.33e-06	0.000114644
BCAS4	1.57587	0.000142445	0.000683618
IFT80	1.57574	0.000153542	0.000724304
MFGE8	1.5746	0.000410052	0.00146095
SPHK1	1.57459	0.000495978	0.00169055
LRP10	1.57364	5.24e-06	8.68e-05
PSEN2	1.57267	0.000145444	0.000693793
TMEM102	1.57246	0.000714835	0.00220365
APLP2	1.56438	3.38e-05	0.00026409
ZCCHC14	1.56434	0.000151582	0.00071691
IL11	1.56369	0.000150857	0.000713853
ABAT	1.56224	0.00101378	0.00286732
AIDA	1.5606	0.000172193	0.000778867
EFNB2	1.5589	1.05e-05	0.000131085
AP1S2	1.5578	2.98e-05	0.000243156
CAPS	1.55637	2.01e-05	0.000188228
RELT	1.554	0.00097016	0.00277496
CLDN4	1.55391	0.000471967	0.00163001
ZFP36	1.55365	0.0011219	0.00310135
CLASP1	1.55327	1.88e-05	0.000180199
MDFIC	1.55229	0.0025344	0.0058686
BIVM	1.5516	1.41e-05	0.000156897
UBL3	1.5483	0.000106536	0.000565001
MAML2	1.54748	0.000229334	0.000948081
GJB1	1.54633	7.95e-06	0.000112548
SLC33A1	1.54619	0.000680424	0.00213331
NPC1	1.54482	2.9e-06	6.19e-05
APPL2	1.54246	3.64e-05	0.000273917
SERINC3	1.5415	1.58e-05	0.000166253
GNAI1	1.5414	0.00129745	0.00347204
KIF21A	1.5407	0.000320634	0.0012109
WLS	1.54	2.77e-06	6.11e-05
PARP3	1.53994	8.18e-05	0.000471314
TEX30	1.53955	0.00162915	0.00414808
RALGPS2	1.53874	0.000705388	0.00218634
S100A13	1.53825	7.96e-07	3.17e-05
MAP1LC3B	1.53365	9.79e-06	0.000127397
RAB11FIP1	1.53365	7.48e-05	0.000443743
PLD3	1.53312	7.5e-05	0.000444243
YPEL5	1.53275	0.000419624	0.00148577
SLC35C1	1.53204	8.12e-05	0.000468171
NR2F2	1.53083	3.75e-05	0.000279609
USP11	1.53081	2.84e-06	6.19e-05
CLU	1.52986	0.000238451	0.0009778
TCF7L2	1.52969	9.53e-05	0.000527021
UBE2Q2	1.52903	1.03e-05	0.000130171
ANKRD10	1.52835	0.000563251	0.00185007
FYCO1	1.5277	0.000171725	0.00077869
ZEB1	1.52764	6.35e-06	9.68e-05
SP3	1.52741	2.95e-05	0.000241851
SRSF8	1.52733	1.09e-05	0.000134767
HIST2H4A	1.52656	0.00453627	0.00927992
HIST2H4B	1.52656	0.00453627	0.00927992
YPEL3	1.52506	0.000315538	0.00119661
ANKS6	1.52494	0.000152016	0.000718219
SERGEF	1.52419	0.000154259	0.000726453
RPRD1A	1.52317	0.000976525	0.00279077
PTRH1	1.52095	0.00152525	0.00394628
UPP1	1.52036	0.000346888	0.00128767
TRPT1	1.51716	0.000235063	0.000966513
TTPAL	1.51569	1.96e-07	1.92e-05
HEBP2	1.51556	0.00201175	0.00488125
SVIL	1.51393	7.05e-05	0.000426414
FEZ1	1.51247	1.97e-06	5.14e-05
SLCO4A1-AS1	1.50796	0.00118677	0.00323659
FUT8	1.50677	0.000274053	0.00107686
OSTF1	1.50473	0.000603695	0.00194649
LAP3	1.50197	0.000258867	0.00104094
PDE4A	1.50106	5.05e-05	0.000338094
SLC35G2	1.49637	0.0003953	0.00141891
UPRT	1.4963	0.000257657	0.00103827
ISCA1	1.49582	0.000130064	0.000642236
FAM177A1	1.49544	0.0037407	0.00798341
SWAP70	1.49454	1.75e-05	0.000173507
DSTYK	1.49412	6.2e-06	9.53e-05
SP100	1.49215	0.00137286	0.00362349
DENND1A	1.49163	1.25e-05	0.000146767
SKAP2	1.49085	0.000166725	0.000765093
SKIL	1.48888	0.000554999	0.00183154
POLD4	1.48873	0.000126708	0.000632364
SPRYD3	1.48865	0.0023179	0.00545866
CACNB3	1.48489	6.57e-05	0.000406783
FAM83G	1.48391	3.58e-05	0.000271928
KHNYN	1.48143	0.00023355	0.000961588
ABCA2	1.48024	2.76e-05	0.000230442
MED13	1.47893	5.4e-05	0.000354771
BCORL1	1.47859	0.00360843	0.00775187
ITPKB	1.47701	0.00171395	0.00430872
PARVB	1.4763	7.3e-06	0.00010726
FAM168A	1.47366	4.36e-05	0.00030726
KIFAP3	1.47281	0.000186336	0.000824468
HIPK3	1.46996	0.000196018	0.000851755
FLOT1	1.46918	5.97e-05	0.000381335
MAP3K4	1.4688	0.000125985	0.000630132
SERTAD1	1.46721	0.00386525	0.0081975
MANEAL	1.4669	0.000260803	0.00104642
TCIRG1	1.46689	0.000511965	0.00172571
PLGRKT	1.46605	0.000360461	0.00132726
QSOX1	1.46503	5.09e-05	0.000339772
FGFR1	1.46388	0.000114615	0.000588518
PSEN1	1.46371	0.000471936	0.00163001
NOMO2	1.46206	3.75e-05	0.00027972
SPAG9	1.46006	0.000101286	0.000548466
TMEM14A	1.45969	0.0040076	0.00843115
NUMB	1.45969	1.84e-05	0.00017833
ATP2B4	1.45743	1.83e-05	0.000177869
EVI5	1.45678	0.00255876	0.00590403
DECR1	1.45548	0.00174129	0.00436182
ADIPOR1	1.45349	1.55e-06	4.67e-05
MICAL1	1.453	0.000726697	0.00222519
PGPEP1	1.44896	0.000985956	0.00281192
STXBP1	1.44845	3.24e-05	0.000255851
DOCK5	1.44694	0.000448109	0.00156598
STEAP1B	1.44419	0.000100966	0.000547929
SLC6A15	1.44282	2.65e-05	0.000224495
GM2A	1.44246	0.000128477	0.00063724
CITED4	1.43893	0.00189488	0.00465209
PPTC7	1.43743	8.22e-05	0.000472409
UHRF2	1.43729	0.00132942	0.00354202
LRFN4	1.43695	0.000577679	0.00188525
TMEM134	1.43611	0.00124905	0.00337017
SLC1A4	1.4352	0.000136088	0.000666065
IFI30	1.43489	7.03e-05	0.000426414
CALCOCO1	1.43432	0.00010661	0.000565001
IER5	1.43417	0.00019883	0.000859744
MAPKBP1	1.43408	4.43e-05	0.000310477
MAFF	1.43391	0.00208612	0.00502164
CUX1	1.43308	2.32e-05	0.000205881
PPP4R1	1.43288	0.00117645	0.00321805
WBP1L	1.43277	0.000141387	0.000681598
ATL3	1.43056	0.000381435	0.00138494
INO80C	1.42943	0.00491309	0.00986726
PELI1	1.42919	0.00177454	0.00442483
LMF2	1.42767	0.00105423	0.00295365
PPP2R1B	1.42765	0.000577071	0.00188488
ENO2	1.42663	0.000371876	0.00135888
TPM4	1.42534	1.3e-06	4.29e-05
DOK4	1.42445	0.00287474	0.00648558
KRT15	1.42364	0.00140743	0.00369106
STIM2	1.42357	0.000269311	0.00106696
MLXIP	1.42185	0.000108948	0.000573518
DBN1	1.41915	6.84e-05	0.000418561
ADO	1.419	0.00137145	0.00362316
CUEDC1	1.41889	2.87e-06	6.19e-05
DNAJB2	1.41554	0.000218845	0.00091929
ETV3	1.41347	0.000272322	0.001073
CYBA	1.4129	3.35e-06	6.68e-05
OSBPL3	1.41079	4.12e-05	0.000296774
MESDC1	1.41027	0.00177571	0.00442497
FKBP10	1.41021	4.18e-06	7.69e-05
SGK1	1.4098	0.000158518	0.000739372
CYLD	1.40939	0.000698939	0.00217152
FRYL	1.40809	0.000133927	0.000657248
GAK	1.40659	0.000115533	0.000591416
FBN1	1.40567	9.6e-05	0.000529044
TLCD1	1.40556	0.00211773	0.00508746
SLC22A18	1.40432	1.82e-05	0.000177117
MAN2B1	1.40416	0.000112929	0.000583039
NT5DC3	1.40372	0.00313298	0.00695641
NFIL3	1.40278	0.00036024	0.00132699
SLC35F2	1.40263	0.00137679	0.00362798
ARRDC2	1.40203	8.45e-05	0.000482665
MXD4	1.40124	0.00207803	0.00500614
LAMC1	1.40043	3.1e-07	2.21e-05
ERCC5	1.39886	0.000644863	0.00204955
KIF16B	1.39858	0.00059664	0.00192783
TRIM3	1.39796	0.00241368	0.00563913
TPRG1L	1.39666	0.00426705	0.00885621
TLE3	1.39663	8.28e-05	0.000474724
SNX29	1.39595	6.83e-05	0.000418346
CALD1	1.39554	0.000112106	0.000581955
RELA	1.39524	9.06e-05	0.000507756
ELOVL1	1.39415	1.6e-05	0.000166628
SALL1	1.39387	4.22e-05	0.000301315
SYVN1	1.39352	0.000101289	0.000548466
SNAPC2	1.39284	0.00205954	0.00497473
NOL3	1.39246	0.000205903	0.000882453
OSTM1	1.39223	2.73e-05	0.000229026
TMCO3	1.39102	3.28e-05	0.000258274
RRM2B	1.39096	5.61e-05	0.000364804
TLE1	1.38892	0.00027404	0.00107686
PDE4DIP	1.38845	0.00218583	0.00521218
PIKFYVE	1.38844	0.00013824	0.000672274
FLOT2	1.38763	0.000114575	0.000588518
EYA3	1.38656	2.38e-05	0.000208733
SPATA20	1.38648	0.00230445	0.0054326
PLP2	1.38506	8.13e-06	0.000114201
AGA	1.38487	0.000199593	0.000861021
MARVELD1	1.38372	7.65e-05	0.000449898
TTC17	1.38295	0.000194585	0.000848595
ATG12	1.3825	0.000196104	0.000851755
TMEM87A	1.38214	0.000109673	0.000575672
FRMD8	1.38111	3.56e-05	0.000270779
DLX1	1.38051	0.000278573	0.00108993
ZBED1	1.38042	0.000725033	0.00222113
ADCY7	1.37786	0.00056548	0.0018537
RCAN3	1.37544	0.00162154	0.00413216
LRP1	1.37424	0.000388127	0.00139931
OBFC1	1.37301	0.000590907	0.00191609
TBX3	1.37139	8.97e-05	0.000504579
C7orf43	1.37047	0.000102925	0.000554277
UBE2R2	1.36867	5.99e-06	9.38e-05
FGFRL1	1.36796	1.68e-05	0.000169809
FN1	1.36696	7.5e-07	3.1e-05
STAT6	1.36551	1.13e-05	0.000137748
PRKCD	1.36545	0.000134739	0.000660525
PMP22	1.36545	4.12e-06	7.62e-05
SSR4	1.36517	0.000409016	0.0014584
ANKRD13A	1.36457	6.04e-05	0.000384462
SLC11A2	1.36364	0.000171283	0.00077746
IRS2	1.36362	9.63e-05	0.000529162
FAM102A	1.36351	0.000268519	0.00106671
DOCK7	1.36219	0.00174372	0.00436672
CSGALNACT2	1.3614	0.00334233	0.00731393
CDC42SE2	1.36073	0.000319586	0.00120744
SLC9B2	1.36031	0.00105247	0.00295061
GRAMD1A	1.3598	0.000338367	0.00126324
FAM134A	1.35924	0.000156301	0.000732591
TUFT1	1.35868	1.11e-05	0.000136022
USP12	1.35864	0.000333509	0.00125124
FAM213A	1.3581	0.00302144	0.00673827
GNAI2	1.35637	0.000164508	0.00076032
NDUFB8	1.35531	5.87e-05	0.000375972
CERK	1.35522	1.6e-05	0.000166628
PSMD2	1.35514	3.17e-05	0.00025354
GRIK2	1.35468	0.000290404	0.00112609
KYNU	1.35412	5.37e-05	0.000353901
AGPAT2	1.35332	0.000167484	0.000767467
GUCD1	1.35286	0.000212546	0.000899869
KLHL2	1.35192	0.000251357	0.00101968
ACTG1	1.35156	1.78e-06	4.85e-05
CTTNBP2NL	1.35004	0.00443328	0.00912034
WDR45	1.34931	1.05e-05	0.000131085
PLPP6	1.34918	0.0034769	0.00753852
PLEKHM1	1.34879	0.000171453	0.000777842
GLTP	1.34804	0.000278021	0.00108824
ANXA4	1.34772	0.000698143	0.00217126
LOC100507377	1.34707	0.00105991	0.00296594
HMGCL	1.34697	0.00233512	0.0054893
IRF1	1.34648	0.00317195	0.00702587
STX7	1.34645	0.00379061	0.00806423
VPS13C	1.34609	0.000149363	0.000709221
PLK3	1.34566	0.000801393	0.00238822
ABCC10	1.345	0.00276425	0.00628379
CDS2	1.34363	0.0005134	0.00172927
EMP3	1.34298	3.13e-05	0.000252318
OSBPL8	1.34267	2.33e-05	0.000206025
ARAP1	1.34071	0.000101859	0.000550809
IKBKE	1.34071	0.000717021	0.00220741
ZFAND1	1.3396	0.000724681	0.00222113
CAPG	1.33938	2.18e-05	0.000198264
ARHGAP1	1.33842	0.000593409	0.00192284
WASF3	1.33782	0.000543131	0.0018028
SIK3	1.33744	0.00148332	0.00385388
HGSNAT	1.33707	0.00015883	0.000740448
ITGB1	1.3362	5.24e-06	8.68e-05
SH3BGRL3	1.33597	0.000194932	0.000848923
PLPP5	1.33575	0.00100348	0.00284818
MINPP1	1.3357	1.18e-05	0.00014186
RAB6A	1.3352	0.000125046	0.000627497
CPPED1	1.3351	0.000518292	0.00174061
ZCCHC6	1.33479	0.00086162	0.00252033
NR3C1	1.33465	0.000734768	0.00224313
RAB18	1.33461	0.0015738	0.00404551
SLC48A1	1.33452	0.000330189	0.00124134
SERINC1	1.33437	0.000189484	0.000833039
COG3	1.33399	0.00209291	0.00503403
AP3S1	1.33387	0.000390117	0.00140417
RGS16	1.3323	0.00322258	0.00711102
FOXK1	1.33185	0.000508097	0.00171838
CD96	1.33097	7.11e-05	0.000428624
VIMP	1.33056	0.00216085	0.00516612
CSRP1	1.32902	0.000127085	0.000633896
FEM1C	1.32824	9.62e-05	0.000529044
CAPN10	1.32746	0.00282219	0.00639071
SMAGP	1.32739	0.000287408	0.00111875
TRIM4	1.32681	0.003364	0.0073496
GAS5	1.32667	0.000245625	0.00100226
ELK4	1.32605	0.00139503	0.00366336
OSGIN2	1.32603	0.000299745	0.00115065
TSPAN3	1.3258	0.0010619	0.00296967
LOC652276	1.32472	0.00482195	0.00972272
CDIPT	1.32432	5.39e-05	0.000354653
KDELC1	1.32317	0.00144655	0.00377692
RASSF3	1.32241	4.2e-05	0.000300078
EPN2	1.32159	0.00100475	0.00285089
EFCAB14	1.32137	0.000476457	0.00164058
FXYD5	1.32045	4.78e-05	0.0003268
NR1D2	1.32032	0.000166226	0.000764386
UGGT2	1.31973	0.000197699	0.000856171
SELK	1.31966	0.00298447	0.00667223
BCAP31	1.31891	2.42e-05	0.000210412
PARP4	1.31872	3.25e-06	6.59e-05
CERS2	1.31847	1.45e-05	0.000157912
PIGM	1.31753	0.000268899	0.00106671
PPP2R5B	1.31751	0.00107419	0.00300036
MYL12A	1.31671	0.0001649	0.000761746
RNASEK	1.31614	0.00123845	0.00334554
2020-09-10	1.31581	9.61e-05	0.000529044
TMEM120A	1.31331	0.000173866	0.000784888
MOAP1	1.31254	2.94e-05	0.000241851
PCBP4	1.31235	2.53e-05	0.000217319
CYTH2	1.31174	9.86e-05	0.000537447
SPATA13	1.31173	0.000443368	0.00155298
SAR1B	1.30982	0.000224997	0.000936087
MFSD1	1.309	0.00016877	0.000771422
SNX30	1.3084	0.00155095	0.00399691
LOC100506548	1.3075	0.00163099	0.00415046
POPDC3	1.30644	0.000866672	0.00253051
MCOLN1	1.30623	0.000274036	0.00107686
GNB4	1.30593	0.00415367	0.00867425
PICALM	1.30521	8.78e-05	0.000496106
ALDH1A3	1.30509	1.23e-06	4.17e-05
VAMP3	1.30406	0.000265321	0.00105804
CAPN2	1.30374	8.71e-06	0.000117772
UFC1	1.30267	0.000737189	0.00224752
ITGAV	1.30211	0.000344119	0.00128104
ZKSCAN1	1.30205	1.21e-05	0.000143321
GIPC1	1.3016	2.79e-06	6.13e-05
HTR7	1.30105	0.00216573	0.00517643
DNTTIP1	1.3008	0.000451075	0.00157333
ZADH2	1.30052	0.00266906	0.00610453
GMIP	1.2998	0.00174895	0.0043762
PGK1	1.2987	8.21e-06	0.00011432
TRAPPC1	1.29733	4.91e-05	0.00033225
PHLDB1	1.29718	0.000486121	0.00166745
PPIC	1.29668	0.00391578	0.00828541
SOX10	1.29659	7.15e-05	0.000429621
DUSP7	1.29627	0.000104479	0.000560332
PLEKHA3	1.29613	0.00188317	0.0046333
JRKL	1.29585	0.00428658	0.00888665
MLLT11	1.29538	0.000340644	0.0012707
CD99	1.29527	2.02e-05	0.000188732
TMEM64	1.29508	0.000957403	0.00274385
H6PD	1.29496	9.29e-05	0.000515832
CSNK1E	1.29309	3.52e-05	0.000269555
TMEM63B	1.29207	0.00111607	0.00308806
TMEM127	1.29197	0.000851322	0.00249777
MACF1	1.29164	1.27e-05	0.000147812
PLPPR2	1.29137	0.000706989	0.00218876
SNX8	1.29095	5.71e-05	0.000369609
EBLN3	1.29055	2.41e-05	0.000210089
FAM3C	1.29025	7.95e-06	0.000112548
RAPGEF1	1.29	0.000594279	0.00192429
VEGFB	1.28986	6.17e-05	0.000389363
REST	1.28937	0.000125276	0.000628305
SLCO4A1	1.28887	0.0016646	0.00421718
DAB2IP	1.28813	0.000572246	0.00187221
B2M	1.28796	0.00011181	0.00058187
LIMS1	1.28774	7.5e-05	0.000444243
ACBD5	1.28714	0.0019119	0.00468884
DNAJC10	1.28655	0.000610335	0.00196513
TMCO4	1.28622	0.0042546	0.00883842
GOLT1B	1.28553	0.000860325	0.00251781
TCP11L1	1.28522	0.000299857	0.00115065
GUK1	1.28451	0.000301791	0.001156
IMPDH1	1.28342	8.48e-05	0.000483719
TATDN2	1.28326	8.17e-05	0.000471044
FKBP1A	1.28277	4.47e-06	7.96e-05
NOL9	1.28275	0.000834864	0.00245911
DNAJC4	1.28205	0.000806888	0.00239898
TESK1	1.2814	0.00239984	0.00561109
CANT1	1.28111	0.000510355	0.00172346
PRCP	1.28105	0.00135105	0.00358187
KLHL42	1.28063	0.00326817	0.0071832
TMUB2	1.27925	0.000529352	0.00176864
KDSR	1.27922	0.00029317	0.00113296
RMND5B	1.279	0.00473633	0.00958221
MMP16	1.27866	0.000181542	0.000808351
GRIPAP1	1.27857	0.000725128	0.00222113
TAF13	1.27832	0.000449459	0.0015701
SAGE1	1.27824	0.000947737	0.00272213
UBE2Z	1.2778	0.000162994	0.000753701
CERCAM	1.27779	0.000778044	0.00233742
SMARCA2	1.27633	0.00134251	0.00356857
FAM114A1	1.27412	0.000745823	0.00226702
CES2	1.27344	1.31e-05	0.000149517
KLHL36	1.27266	0.000637	0.00203376
KLC2	1.27259	0.000260041	0.00104429
NPR2	1.27254	0.000174953	0.000787849
VPS9D1	1.2722	8.98e-05	0.000504953
TUBB3	1.27199	0.000141759	0.000681925
CHIC2	1.27173	0.000814085	0.00241257
EEF2KMT	1.2716	0.00102593	0.00289301
2020-03-02	1.27154	0.000270444	0.0010682
PLBD2	1.27144	0.00188868	0.00464436
MNT	1.27048	0.000645982	0.00205168
TGIF1	1.27048	0.00354314	0.0076422
ARPC1A	1.2702	8.29e-06	0.000114621
GPN1	1.26966	0.00118585	0.00323503
CHMP5	1.26952	0.000619259	0.00198812
WDTC1	1.26949	0.000221101	0.000925558
XIAP	1.26926	4.8e-05	0.000327274
SQSTM1	1.26895	5.69e-05	0.000369081
ASNS	1.26892	0.00198126	0.00482381
ARNT	1.26863	0.00303253	0.0067592
KIAA0754	1.2681	0.000351677	0.00129859
YIPF5	1.26788	0.000998475	0.00283928
MAPKAPK2	1.26751	0.000884432	0.00257433
PRDX5	1.26693	0.000719548	0.00221133
GBA	1.26582	0.000296531	0.00114401
PPP1CB	1.26479	0.000224515	0.00093536
ZBTB4	1.2647	0.000828692	0.00244641
GPAT3	1.26463	0.000172276	0.000778867
STXBP3	1.26343	0.00150246	0.00389609
TSHZ1	1.26216	0.00107644	0.00300114
AMACR	1.2619	0.00396998	0.00837872
SMG7	1.26091	0.000168285	0.000770748
TCAF1	1.26036	4.73e-05	0.000325882
TIPARP	1.25994	0.000823466	0.00243571
HIPK1	1.25972	0.000290857	0.00112688
CSTB	1.25925	0.00143333	0.00374992
TACC1	1.25902	0.000157613	0.000736659
MGAT4B	1.25898	0.000187162	0.000826001
DEAF1	1.25785	0.00296922	0.0066527
YAP1	1.25689	0.000867928	0.00253275
PLOD1	1.25682	0.000106075	0.000564379
SUCO	1.25587	0.000460701	0.00160079
TM9SF3	1.25585	0.000782878	0.00234761
POLG	1.25511	0.00337252	0.00736467
TRIM56	1.25475	0.000455794	0.00158555
PMAIP1	1.25407	0.00215816	0.00516195
AGFG1	1.25402	0.000544821	0.00180644
EMP1	1.25376	0.000492199	0.00168333
RPS4X	1.25295	1.65e-07	1.75e-05
ZC3HAV1	1.25289	0.000689589	0.00215346
SCYL2	1.25239	1.31e-05	0.000149472
TDRKH	1.25219	0.00421114	0.00876723
B4GALT7	1.2519	0.00228387	0.00539664
FAM214A	1.25146	0.00139394	0.00366155
PTBP3	1.25142	0.000345203	0.00128246
RHOG	1.25137	0.00336233	0.00734769
PBX3	1.25093	0.000160254	0.000743671
LAMB2	1.25076	0.000897175	0.00260064
PACS1	1.25055	0.000345489	0.001283
ARHGEF12	1.24986	4.03e-05	0.000292195
ULK3	1.24948	0.00326128	0.00717496
POGK	1.24943	0.001014	0.00286732
MTRNR2L8	1.24914	0.00257961	0.00594098
HPS6	1.24881	0.00206189	0.00497778
SLK	1.2486	0.000644837	0.00204955
NUDT22	1.24859	0.00177489	0.00442483
RNF146	1.2482	0.00425697	0.00884133
LRRC8A	1.2479	5.87e-05	0.000375972
CHMP3	1.24759	0.000978123	0.00279446
ATP6V1G1	1.24693	6.07e-05	0.000385738
UTRN	1.24504	0.00279549	0.00633812
EXOC7	1.24492	0.000274448	0.00107749
LOC102723724	1.24459	0.000701569	0.00217599
TMEM50A	1.24449	0.00345587	0.00749863
PLOD3	1.24422	5.4e-06	8.78e-05
LINC00467	1.24233	0.000153138	0.000723147
HERC4	1.24188	0.00360794	0.00775187
SBF1	1.24186	0.000285138	0.00111198
SMIM19	1.24166	0.00131755	0.00351551
C16orf45	1.24124	0.000674848	0.00212268
ARPC5	1.24091	5.94e-05	0.000379699
HS3ST3A1	1.24078	0.00134794	0.00357771
MGST1	1.24073	0.000658964	0.00207953
MORC3	1.24052	0.00411065	0.00860201
CREB3	1.24048	0.00416325	0.00868629
ITPKC	1.24043	0.000559598	0.00184338
SHARPIN	1.24012	0.00101128	0.00286408
ATP6AP2	1.23966	0.000208488	0.000888872
CTSB	1.23912	0.000121972	0.000616135
NOTCH2	1.2391	1.72e-05	0.000171742
CCDC93	1.23909	0.000275446	0.00108048
NIPA1	1.23857	6.67e-05	0.000410658
PTDSS1	1.23844	1.19e-05	0.000142167
BICD1	1.23822	0.00167513	0.00424151
CMAS	1.23818	0.00144948	0.0037824
ALDH9A1	1.23739	0.000127258	0.000634413
DPP3	1.23723	7.8e-05	0.000456526
ATG101	1.23555	2.3e-06	5.55e-05
G3BP1	1.23484	2.96e-06	6.25e-05
NECAP2	1.23467	0.00111566	0.00308786
GPR107	1.23463	0.000371698	0.00135877
CCND1	1.23385	3.05e-06	6.38e-05
GRINA	1.23367	0.000143955	0.000689118
ATXN10	1.23364	5.36e-05	0.000353326
UBR1	1.23329	0.00268265	0.00613101
ZBTB7A	1.23308	0.00353705	0.00763087
GNG10	1.23284	0.000372727	0.00135981
MC1R	1.23261	0.00475898	0.00961274
NDFIP1	1.23226	0.000129991	0.000642236
SLMAP	1.23218	0.00224652	0.00532767
DUSP23	1.23185	0.00165738	0.00420121
C1orf122	1.23149	0.004102	0.00858983
RASAL2	1.23115	0.000132045	0.000650113
TOLLIP	1.23087	0.00345604	0.00749863
HECTD3	1.22983	0.000318077	0.0012032
MPP6	1.22698	0.000544706	0.00180644
UBE2L6	1.22588	0.00183502	0.00453439
SESN2	1.22584	0.00183887	0.00454022
ATP6V1D	1.22465	0.00275068	0.00625516
BRSK1	1.22436	0.000193531	0.000846048
APMAP	1.22241	0.000535949	0.0017861
WDR13	1.22219	0.00170797	0.00429724
TMEM9B	1.22184	0.000214105	0.000903536
FBXO17	1.22068	0.00383813	0.00814566
FSCN1	1.22052	7.14e-05	0.000429501
B3GAT3	1.22032	0.00114591	0.00315436
CTTN	1.22024	0.000230008	0.000950007
INSIG1	1.21895	0.00139386	0.00366155
CORO1B	1.21894	0.000136245	0.000666477
MYO9B	1.21782	1.46e-05	0.000158305
CBFB	1.21692	0.000732541	0.00223708
KLHDC2	1.21611	0.000236427	0.000971244
RPS12	1.21578	1.15e-05	0.000139671
ZER1	1.21474	0.000246384	0.00100491
SDE2	1.21398	0.00101255	0.00286591
NCEH1	1.21394	0.000551858	0.00182579
RECQL	1.21373	0.000149834	0.000710486
COMMD6	1.21221	0.00479279	0.00967247
LIX1L	1.212	0.000707126	0.00218876
FBXO28	1.21191	0.00090344	0.00261532
KDM5B	1.21174	9.03e-06	0.000120139
TMED4	1.21155	0.000406225	0.00145185
CMIP	1.21118	0.00460589	0.00937613
ZNF444	1.21057	0.00137358	0.00362349
CTSF	1.20884	0.00264148	0.00606326
TNIP2	1.20882	0.00233839	0.0054946
JADE1	1.20735	0.00298583	0.00667353
CD47	1.20734	0.00181082	0.00448552
PLEC	1.20718	0.00085572	0.0025076
EEF2	1.20691	5.3e-05	0.000349825
WASL	1.20686	0.00326896	0.00718322
MAST3	1.20635	0.00467811	0.00948507
ERP44	1.20615	0.00391163	0.00827855
PITRM1	1.2061	0.000289677	0.0011247
MICA	1.20567	4.1e-05	0.000295635
PLIN3	1.20539	0.000430154	0.00151425
FRMD4A	1.20494	0.000757021	0.0022919
TNFRSF1A	1.20462	0.000252862	0.00102401
PTPN9	1.20419	0.00049168	0.00168281
TUG1	1.20386	0.000469082	0.00162392
LTBP3	1.20307	0.000141012	0.000680846
TVP23B	1.20162	0.000197722	0.000856171
NAPG	1.2009	0.000326254	0.00122857
GOLGA1	1.20072	0.00492156	0.00987775
CD164	1.20067	0.00115606	0.00317848
FBXO11	1.20032	0.0012881	0.0034531
RGP1	1.20024	0.000161965	0.000750465
AKAP13	1.2001	4.87e-05	0.000330555
UGDH-AS1	1.19991	0.000503723	0.00170865
ZPR1	1.19888	0.000653637	0.00206664
CAST	1.19864	0.000373048	0.00136044
SPCS3	1.19841	0.00215854	0.00516195
NR1H2	1.19798	0.000186916	0.000825834
RRBP1	1.19745	1.63e-05	0.000167708
C6orf1	1.1972	0.000855791	0.0025076
IGBP1	1.19719	0.00401011	0.00843222
REEP5	1.19666	0.000970383	0.00277496
FAH	1.19634	0.00277856	0.00630913
PDPK1	1.19496	0.00146571	0.00381886
MOV10	1.19449	0.0031847	0.00704727
SLC20A1	1.19393	0.000107654	0.000568292
MSL2	1.19306	9.27e-05	0.00051542
IKBKB	1.1922	0.00434869	0.0089808
NSMAF	1.1906	0.000728102	0.002228
ARHGEF1	1.18853	0.000213105	0.000900983
TMEM59	1.18811	0.00282632	0.00639269
SPRED2	1.18799	0.00254362	0.00587802
GNB1	1.18774	7.93e-05	0.000461084
KBTBD2	1.18687	0.00278124	0.00631365
FAT1	1.18676	0.000255449	0.0010322
MEX3C	1.18658	0.00126355	0.00339526
ERAP1	1.18633	0.00276745	0.0062886
CACYBP	1.18612	0.000291158	0.00112758
AP1B1	1.18527	9.55e-05	0.000527427
FAM222B	1.18432	0.000900131	0.00260838
VIM	1.18424	9.83e-05	0.00053668
EXOC2	1.18407	0.00190197	0.00466823
PTTG1IP	1.18393	0.00134092	0.00356673
TERF2IP	1.1836	0.000117297	0.000598498
C6orf89	1.18308	0.00118387	0.00323156
CAP1	1.18206	0.000127844	0.000636294
NIN	1.18203	0.0041094	0.00860201
INF2	1.18162	0.00441982	0.00909553
RPS6KA4	1.18121	0.00167263	0.00423634
RC3H2	1.18082	0.00224851	0.00533101
SND1	1.18061	0.000176471	0.000791952
HTATIP2	1.18013	0.00324085	0.00714036
NEK7	1.17921	0.000498583	0.00169689
SSR3	1.17906	4.73e-05	0.000325882
DPY19L1	1.17855	0.000408978	0.0014584
FAM234A	1.1774	0.00144348	0.00377105
TNK2	1.17638	0.000407306	0.00145457
SEMA7A	1.17581	0.000376977	0.00137039
EDEM2	1.17534	0.00138836	0.00365111
PPM1A	1.17469	0.00219702	0.00523341
ATP6V1A	1.17431	9.16e-05	0.00051099
ZNF707	1.17413	0.0010525	0.00295061
EDEM3	1.17407	0.00138212	0.00363784
KCTD5	1.17392	0.000582888	0.00189683
PDCD10	1.17365	0.00373898	0.00798162
TMEM208	1.17347	0.000701305	0.00217591
YKT6	1.17308	0.000668732	0.00210562
HEXA	1.17232	0.00482111	0.00972272
DYRK3	1.1715	0.00153851	0.0039727
ARPC5L	1.17102	5.65e-05	0.000366928
DRAM1	1.17035	0.00491698	0.0098729
ERLEC1	1.16965	0.00226604	0.00536534
TBCEL	1.16913	0.00239501	0.00560269
UBA1	1.16906	2.74e-06	6.08e-05
ARF4	1.16882	0.000876614	0.0025555
LCMT2	1.16833	0.00445396	0.00914435
STK4	1.16807	0.00376645	0.00801777
SLC35E1	1.16713	0.00036371	0.00133761
YIF1A	1.16708	0.00243982	0.00568999
RPLP1	1.16673	2.34e-05	0.000206962
COPA	1.1663	3.82e-05	0.000283993
TNKS	1.16444	0.00246337	0.00573712
ESRRA	1.16435	0.00400479	0.00843074
METTL23	1.1634	0.00282754	0.00639331
DESI2	1.16317	0.000219554	0.000920572
MKRN1	1.16287	0.00182021	0.00450268
TMCO1	1.16235	0.000446096	0.00156014
MIA3	1.16222	0.00326044	0.00717485
AP5Z1	1.16213	0.00477828	0.00964714
LYPLA2	1.16178	0.000501019	0.00170201
NUCB1	1.16133	0.000170167	0.000774722
IGF2R	1.16117	2.17e-06	5.42e-05
CCPG1	1.16101	0.0049594	0.00994058
IKBIP	1.16094	0.00349489	0.00756673
ERBIN	1.1603	0.00387111	0.008208
BCR	1.16023	0.00264944	0.00607031
ZNF598	1.16019	0.00168265	0.00424779
AHNAK	1.15993	0.00176639	0.00441258
SPTBN1	1.15975	0.000228754	0.000946969
TMBIM6	1.15892	1.39e-06	4.43e-05
CSNK1A1	1.15861	0.000577921	0.00188537
FLYWCH1	1.15835	0.00459669	0.00936366
TIMM10B	1.15784	0.0035793	0.00770018
CEP170	1.15763	0.000769999	0.00231889
RAP1GDS1	1.15738	0.0049655	0.00995062
DALRD3	1.15724	0.000638211	0.00203478
ARPP19	1.15666	0.00139855	0.00367048
RNF13	1.15659	0.00104084	0.00292633
INTS7	1.15599	0.000679247	0.00213149
SNAP23	1.15596	0.00323688	0.00713676
CYB5R3	1.15596	0.000387052	0.00139857
MIA	1.15529	0.00349329	0.0075661
ATP6V0B	1.15495	0.00108684	0.00302368
NOP9	1.15481	0.000123929	0.000624297
SNHG6	1.15368	0.000233269	0.000960868
TMEM184B	1.15342	0.00186013	0.00458527
MED15	1.15184	0.00456726	0.00931828
TRIM11	1.15144	0.000883505	0.00257245
MAEA	1.15135	0.00207629	0.00500327
INPPL1	1.15105	1.55e-05	0.000164024
GNB5	1.15092	0.000188844	0.000831533
NOMO1	1.15054	0.00171328	0.00430822
ATP6V0C	1.14991	0.00439984	0.00906586
PURB	1.14903	0.000559314	0.00184311
GNB2	1.14802	3.98e-05	0.000290844
PCSK7	1.14778	0.00464747	0.00943762
WASF2	1.14735	0.000640107	0.00203798
SLC25A4	1.14612	0.00146596	0.00381886
TMED7	1.14565	3.39e-05	0.000264423
SMARCAL1	1.14506	0.000177817	0.000796427
DBNL	1.14502	0.00347038	0.00752617
KIDINS220	1.14487	0.00356961	0.00768477
TMEM189	1.14448	0.00102773	0.00289631
SEC61A1	1.14428	0.000128017	0.000636804
PNPLA2	1.14375	0.000943225	0.00271088
RPL3	1.1432	2.16e-05	0.000197038
CDKN1B	1.14296	0.00399473	0.0084154
FIBP	1.14229	1.54e-05	0.000163575
NFE2L1	1.14179	9.82e-05	0.000536565
STUB1	1.14177	0.000896477	0.00259963
PIGT	1.14162	0.000466251	0.00161638
YRDC	1.14147	0.000523084	0.00175219
MICALL1	1.14107	0.000267375	0.00106391
TPT1	1.14058	0.000169271	0.000772941
PTK2	1.14009	0.00270041	0.00616079
ACVR1	1.1398	0.00460246	0.00937123
NENF	1.13979	0.00137876	0.00363213
GPAA1	1.13922	0.000309283	0.00117925
RNF14	1.13846	0.000169939	0.00077449
COX6B1	1.13828	0.000709431	0.00219218
AMPD2	1.13811	0.00440928	0.00908122
MFSD10	1.13693	0.00367397	0.00785754
MAP4K4	1.13654	5.3e-05	0.000349825
BAG1	1.13646	0.000391209	0.001407
EPM2AIP1	1.13611	0.00456398	0.00931575
EHBP1L1	1.13607	0.000718169	0.00220945
RNF4	1.13593	0.00431999	0.00893358
CPE	1.1357	0.000225405	0.000937355
PYGL	1.13532	0.000714177	0.00220237
P3H4	1.13473	0.00226696	0.00536534
BLOC1S6	1.13351	0.00153071	0.00395703
TMEM259	1.13321	0.000713986	0.00220237
PIP4K2B	1.13289	0.00243657	0.00568388
DNAJC5	1.13195	5.2e-05	0.000345532
NORAD	1.13111	0.000937398	0.00269668
ERRFI1	1.129	0.000636222	0.00203341
STARD3	1.12881	0.00326323	0.00717754
TRIM32	1.12793	0.00488497	0.00981973
BET1L	1.127	0.00126872	0.00340814
MORF4L2	1.12673	7.04e-05	0.000426414
ATP6V1H	1.12671	0.00258344	0.00594596
FAM199X	1.12663	0.00118103	0.00322713
GYG1	1.12649	0.00425032	0.00883152
ACTR3	1.12633	0.00164576	0.0041801
PRR12	1.12579	0.000131169	0.000646496
FAM127B	1.12572	0.00271459	0.0061885
NCSTN	1.12546	0.00174541	0.00436854
ECE1	1.12495	0.000418979	0.00148464
C12orf49	1.12447	0.00261995	0.00602391
MYO1E	1.12388	0.00139303	0.00366127
C11orf24	1.12314	0.000464829	0.00161268
CDK5RAP2	1.1223	0.00339982	0.00741188
RANGAP1	1.12176	0.000893404	0.00259383
ACO1	1.12148	0.000831401	0.00245203
TMED9	1.12126	0.000298226	0.00114955
LRRC75A-AS1	1.12122	0.00415001	0.00867047
SEMA3B	1.12021	0.00457137	0.00932458
YIPF3	1.12021	0.00119055	0.00324398
FLII	1.12003	0.000505741	0.00171232
CTBP1-AS2	1.1196	0.00450632	0.00923316
VANGL1	1.11959	0.00301273	0.00672212
RPL10	1.11934	0.000117146	0.000598384
TFRC	1.11836	0.00210694	0.00506644
GLB1	1.11683	0.00362674	0.00778023
ACOT8	1.11486	0.00241234	0.00563744
COPE	1.11446	0.00230641	0.00543582
EIF2S3	1.1141	0.000351356	0.00129817
DPP9	1.11284	0.00115962	0.00318443
DCAF12	1.11277	0.00436679	0.00901607
ISG20	1.11247	0.000721223	0.00221363
CD276	1.11232	0.00326406	0.00717762
PTPN23	1.11163	0.000313136	0.00119102
PHRF1	1.11158	0.00330477	0.00724968
MAVS	1.11125	0.0016493	0.00418364
ITM2B	1.11125	0.000110565	0.000578029
TPM3	1.11114	0.00121286	0.00328419
LARP1	1.1109	0.00043811	0.00153633
HOMER1	1.11063	0.00259994	0.00598242
PFKP	1.1105	0.00227542	0.00538085
G6PC3	1.11027	0.00243631	0.00568388
CDK16	1.11016	0.00198028	0.00482284
TM7SF3	1.10992	0.00315671	0.0069972
NUDCD3	1.10849	0.00393358	0.00831535
RPLP0	1.10644	0.000250176	0.00101629
ARPC2	1.10605	0.00299829	0.0066948
MCFD2	1.10553	0.00471852	0.0095564
PRDX2	1.10533	0.0044832	0.00919403
FBRS	1.10511	0.000515994	0.0017348
YIPF2	1.10414	0.00455363	0.00929998
CLPTM1	1.10412	0.00160624	0.00410246
DYNLRB1	1.10164	0.0009109	0.00262957
HM13	1.10095	0.000996454	0.0028353
PRUNE	1.10041	0.00247117	0.00574551
CD109	1.10034	0.00239825	0.00560881
FBXO31	1.10027	0.00331409	0.00726664
CDC42	1.09891	0.00438955	0.00905244
SCAF11	1.09767	7.7e-05	0.000452217
SEC23B	1.09515	0.00459926	0.00936681
ARF1	1.0948	0.000415981	0.00147828
C16orf58	1.09417	0.000599673	0.00193489
STX16	1.09408	0.000552729	0.00182655
MARK2	1.09404	0.00211244	0.00507831
RPL39	1.09288	0.00050322	0.00170797
ASAP2	1.09199	0.00423726	0.0088064
IGF1R	1.09171	0.00363425	0.00779268
PAFAH2	1.0917	0.000596595	0.00192783
URGCP	1.08882	0.00282657	0.00639269
KMT2D	1.08847	0.000862566	0.00252194
YWHAG	1.08592	0.00298061	0.00666675
RERE	1.08559	0.00343179	0.00745132
RPL13A	1.08544	0.000441693	0.0015483
STT3A	1.08319	0.000860264	0.00251781
ACTB	1.08255	0.000125464	0.00062856
RPS20	1.08185	4.7e-05	0.000324633
TRAM1	1.07896	0.00414104	0.00865768
EIF3F	1.0776	0.00416329	0.00868629
ATRAID	1.07698	0.000728058	0.002228
CANX	1.07698	4.65e-05	0.000322264
RPS3	1.07623	0.000615104	0.00197769
TRPC4AP	1.07595	0.00172914	0.00433972
HRAS	1.07436	0.00307426	0.00683602
RPS28	1.07433	0.000750191	0.00227727
FAM96B	1.07371	0.0048608	0.00977783
CASC4	1.07326	0.00320456	0.00708237
PABPC1	1.07172	1.72e-05	0.000171742
ELK3	1.07111	0.000141859	0.000681925
CDC37	1.06686	0.00107593	0.00300114
CD63	1.06352	0.00353324	0.00762805
JAK1	1.06346	0.00339939	0.00741188
MTAP	1.0622	0.00177643	0.00442555
UGGT1	1.0596	0.00178845	0.00444944
CHTF8	1.058	0.00180193	0.00447442
TGOLN2	1.05314	0.00173283	0.00434541
PEA15	1.05296	0.00215851	0.00516195
PPIB	1.05272	0.0034264	0.00744847
P4HB	1.05035	0.0019222	0.00471155
ATG13	1.04813	0.00159859	0.00409197
SLC6A8	1.04599	0.00173004	0.00434079
NRAS	1.04109	0.00403359	0.00847185
STK25	1.03949	0.00489329	0.00983398
RPL17	0.964866	0.00246429	0.00573712
RGL2	0.961344	0.00376229	0.00801263
NDUFB11	0.959225	0.00307059	0.00683118
EIF4A1	0.956927	0.000508645	0.0017196
HMGXB3	0.956277	9.41e-05	0.000521184
MCAM	0.954493	0.000565467	0.0018537
ATP2A2	0.954088	0.00100334	0.00284818
RPL4	0.953444	0.000318806	0.00120499
RPL7	0.952762	0.00237613	0.00556698
RPSA	0.952676	0.00445206	0.00914435
EIF3A	0.95228	0.00387781	0.0082203
LDOC1L	0.949363	0.00417697	0.00871095
PSMD8	0.949129	0.00426162	0.00884695
LETM1	0.947821	0.00447796	0.00918536
GAPDH	0.94679	0.00111666	0.00308874
EIF3G	0.945543	0.00292054	0.00656456
FAU	0.944283	0.00364303	0.00780138
PFN1	0.942776	0.000479456	0.00164715
ATP5H	0.942634	0.00269732	0.00615837
AHSA1	0.940536	0.000210187	0.000894863
DDX23	0.93979	0.00285138	0.00643606
2020-09-02	0.939	0.00131551	0.00351112
RPS7	0.936953	0.000848894	0.00249235
SLC25A3	0.936272	0.00064629	0.00205194
EIF4H	0.935759	0.000133552	0.000656383
EIF1AX	0.935328	0.00483148	0.00973548
COPS6	0.934415	0.00243026	0.00567351
PRKCI	0.933677	0.00146262	0.00381453
TAF7	0.93309	0.00128568	0.00344762
B4GALT5	0.931901	0.00440207	0.0090684
PAIP1	0.931676	0.00211978	0.0050889
RPL18	0.93075	0.00364344	0.00780138
ACTR1A	0.930697	0.00257384	0.00593284
COPS8	0.929745	0.000291295	0.00112762
HINT1	0.928535	4.98e-05	0.000334715
DCTN1	0.928386	0.00181168	0.00448645
DIAPH1	0.927774	0.00366822	0.00784893
ZMYM4	0.927716	0.00117686	0.00321822
LRRC59	0.927541	3.35e-05	0.000262912
GNPAT	0.927409	0.0010827	0.003014
C6orf106	0.92714	0.00104127	0.00292633
BCAR1	0.927136	0.000348943	0.00129215
CHERP	0.927128	0.00274348	0.00624346
EIF5	0.927107	0.00462159	0.0094039
RPS24	0.926984	0.00016132	0.000747858
LDHB	0.925692	0.00264351	0.00606326
C11orf58	0.925316	0.00355694	0.00766292
ARFGAP1	0.924631	0.000137072	0.000668359
RETSAT	0.924503	0.00212104	0.0050896
DTD1	0.92432	0.000343935	0.00128088
PDIA3	0.924295	0.00142085	0.00371939
RPL30	0.923789	0.000336321	0.00125817
TMEM230	0.923788	0.00100223	0.0028473
CD74	0.923609	3.99e-05	0.000290844
CTDNEP1	0.923433	0.00441506	0.009089
HDLBP	0.92207	6.99e-05	0.000425071
PDIA6	0.92157	0.000991078	0.00282176
GTF3C1	0.921198	0.000372023	0.00135888
CLOCK	0.921131	0.00143896	0.00376139
BRD2	0.921096	0.00278387	0.00631805
RNH1	0.921008	0.00454193	0.00928527
KAT6A	0.920924	0.00477764	0.00964714
CSDE1	0.920715	0.0018655	0.00459727
ACP2	0.920388	0.000373382	0.00136111
PRPF6	0.920336	0.000178951	0.000800325
CCDC97	0.919783	0.00264435	0.00606326
RPN1	0.919418	0.000800928	0.00238822
C1orf159	0.919163	0.00322442	0.00711102
RPL6	0.918982	6.47e-05	0.000402824
CIAO1	0.918711	0.00163002	0.00414914
PSMA7	0.918598	0.000268802	0.00106671
CUL4A	0.918532	0.00265114	0.00607268
MAGEA3	0.917898	0.00314175	0.0069725
BAD	0.917613	0.00452876	0.00926873
NCK2	0.917502	0.00341337	0.00742546
NHP2	0.917351	0.00021458	0.000904287
YTHDF2	0.91665	0.00226115	0.00535681
ATN1	0.915697	0.000651466	0.00206264
ESYT1	0.915346	4.56e-05	0.00031728
AKAP1	0.915251	0.000918942	0.00265111
CCNY	0.915238	0.00258028	0.00594098
TRAFD1	0.914472	0.000985116	0.00281192
CIZ1	0.914206	0.00136571	0.0036113
RPL15	0.913824	0.000218151	0.000917218
NOLC1	0.913678	0.00459134	0.00935641
PRELID1	0.912372	0.000315762	0.00119696
CCT7	0.910527	9.63e-05	0.000529162
ATF4	0.910366	0.00484826	0.00976068
RPL23A	0.910186	0.00010793	0.000568815
MRPL10	0.910101	0.000101461	0.000548983
DAP3	0.909833	0.00201975	0.00489675
SMG5	0.909555	0.00486213	0.00977783
GCN1	0.909214	5.85e-05	0.000375827
PDCD11	0.909098	4.41e-05	0.000309525
LAMP1	0.908722	7.6e-05	0.000447882
CPT2	0.908461	0.00337822	0.00737536
MRPS7	0.908392	0.00294607	0.0066101
DYRK1B	0.908358	0.00395772	0.00835865
NCOA4	0.907352	0.00248163	0.00576472
NIPA2	0.906853	0.00461013	0.00938267
CHMP7	0.9068	0.000801319	0.00238822
ZNF638	0.906487	0.00165636	0.00419979
PITPNM1	0.906366	0.000621182	0.00199162
CIAPIN1	0.906185	0.00130906	0.003499
NELFB	0.905959	0.00143535	0.00375305
TUFM	0.905853	0.00108471	0.00301867
WDR83OS	0.905806	0.00121397	0.0032862
HCFC1	0.905537	0.00337237	0.00736467
USP14	0.905418	0.00160271	0.00410111
CASC3	0.905397	0.000298429	0.00114955
SDHC	0.905147	0.00206461	0.0049817
RCC2	0.90503	0.00421169	0.00876723
FEM1B	0.904322	0.000701129	0.00217591
NCAPH2	0.90379	0.00388824	0.00823612
CCAR2	0.903383	0.00196365	0.00478744
LAMTOR1	0.903355	0.00175775	0.00439461
CYCS	0.903317	0.0021799	0.00520349
DNM2	0.903044	0.00399473	0.0084154
AXL	0.902982	0.00171003	0.00430123
USP22	0.902718	0.00133705	0.00356026
SH3GL1	0.902521	0.000885937	0.00257625
SYNCRIP	0.902309	0.00107889	0.00300522
BSG	0.902289	0.00189338	0.00464965
RBM4	0.902157	0.000552444	0.00182655
CEP250	0.902019	3.34e-06	6.66e-05
KIAA0141	0.901773	0.00445168	0.00914435
ALDOA	0.901753	9.24e-05	0.000514051
SBNO1	0.9015	0.00482562	0.00972798
RABL6	0.901448	1.38e-05	0.000155386
PLEKHO2	0.901406	0.00473652	0.00958221
HEXB	0.901247	0.00420571	0.00875878
EID1	0.900512	0.00169128	0.00426111
NDUFA11	0.900493	0.00248542	0.00576981
NUP214	0.89995	0.00187812	0.00462336
UBAP2L	0.899897	0.00253582	0.00586914
ABCD1	0.899644	0.00372857	0.00796125
ATAD3A	0.899464	4.75e-05	0.000326329
SNRPN	0.899231	0.00144614	0.00377692
HUWE1	0.899089	5.13e-05	0.000341503
BZW1	0.899062	0.00334287	0.00731393
ATP1A1	0.899051	0.000115516	0.000591416
PTGES2	0.899035	0.00132461	0.00353127
TMEM261	0.89903	0.00206731	0.0049869
PC	0.899019	0.00188406	0.00463424
FUBP3	0.898871	0.00228265	0.00539515
RPL24	0.898817	0.000206624	0.000884645
ZMYND8	0.898783	0.00206422	0.0049817
NACA	0.898521	0.000253946	0.00102725
CPSF1	0.898333	0.00291684	0.00655786
TARS2	0.898297	0.00418438	0.00872432
PARK7	0.898202	0.00429007	0.00889187
H1F0	0.898201	0.00287909	0.00649218
PQBP1	0.898051	0.00324997	0.00715699
SF3B2	0.897976	0.00220153	0.00524142
KDM3B	0.897903	0.000368509	0.00134928
STAG2	0.896583	0.00167726	0.00424218
EIF3I	0.896099	5.59e-07	2.68e-05
SNRNP200	0.895924	0.000266268	0.00106089
CDK2AP1	0.895482	0.0042941	0.00889793
PPM1G	0.895473	0.000542351	0.00180087
GHITM	0.895416	0.000367826	0.00134732
KMT2C	0.895415	0.00412042	0.00861763
ARIH2	0.895248	5.53e-05	0.000360797
VKORC1	0.895057	0.00465879	0.0094564
KPNA3	0.894786	3.29e-05	0.000259039
ANO8	0.894685	0.00342917	0.00745007
TDG	0.894184	0.00102641	0.00289347
BUB3	0.894157	0.00179229	0.00445693
MRPS2	0.894126	0.00275021	0.00625516
PAIP2	0.894096	0.00246442	0.00573712
SLC39A1	0.89372	0.000465969	0.00161602
OSBPL9	0.893509	0.00270737	0.00617359
SH3KBP1	0.89339	0.00297765	0.00666339
C20orf24	0.893042	0.00110363	0.00305921
PPP6R3	0.892995	0.000194671	0.000848595
ACSL3	0.892976	0.000211533	0.000897661
ADD1	0.892837	0.0024741	0.00574939
ZMIZ2	0.892832	0.00449547	0.00921713
HEG1	0.892509	0.00499167	0.00999868
PWP1	0.892169	0.00103814	0.00292023
PPP4C	0.891943	0.000211727	0.000898067
LRRFIP2	0.891444	0.00304594	0.00678461
OPA1	0.891298	0.00392154	0.00829568
MEN1	0.891018	0.00125869	0.00338719
RSAD1	0.890923	0.00348769	0.00755833
MFN2	0.890918	0.000287849	0.00111951
TFE3	0.890453	3.48e-05	0.000267895
DNAJA2	0.890397	0.000706016	0.0021868
HNRNPUL2	0.890292	0.00173508	0.00434985
EZR	0.889639	0.00353621	0.00763085
CDK8	0.889543	0.00125234	0.00337606
LIPA	0.889509	0.00374852	0.00799263
VARS	0.889371	0.00396147	0.0083627
ACOX1	0.889301	0.00441482	0.009089
RNPS1	0.889183	0.000685045	0.00214367
CHEK1	0.88913	0.000776777	0.00233468
VGF	0.888755	0.00110632	0.00306571
MAGEA6	0.888488	0.00343124	0.00745132
MRPL3	0.888432	0.00181631	0.00449547
EIF2S1	0.888359	0.00099012	0.00282044
TOMM5	0.888291	0.00267089	0.00610718
LOC101927556	0.887904	0.00068008	0.00213326
SAR1A	0.88781	0.000751156	0.00227944
CISD3	0.887791	0.00083515	0.00245911
DARS	0.887593	0.000272079	0.0010728
SRA1	0.887428	0.00232552	0.00547082
AZI2	0.887404	0.00191804	0.00470262
GPS1	0.887203	0.0035309	0.00762564
TMEM214	0.887109	0.00327102	0.00718601
CARHSP1	0.886797	0.00133948	0.0035657
HSP90AB1	0.886723	7.43e-06	0.000108159
CSNK1G2	0.886513	0.00193324	0.00472973
LRWD1	0.886402	0.00480779	0.00970059
PHB2	0.886341	0.00445623	0.00914628
GSS	0.886307	0.001408	0.00369106
PPP1R37	0.885378	0.000865339	0.00252762
SUMO2	0.885295	0.00120775	0.00327558
STK3	0.885225	0.00438167	0.00904067
CPSF7	0.88513	0.00296909	0.0066527
CHP1	0.884868	2.4e-05	0.000209677
SFRP1	0.884456	0.000640678	0.00203909
PSMD4	0.884321	0.000987444	0.00281492
TOP1MT	0.883843	0.00218164	0.00520613
CHCHD3	0.883638	0.000746255	0.00226758
NADK	0.883523	0.000744898	0.00226496
SPOP	0.88279	0.000228135	0.000945695
AAGAB	0.882122	0.00314253	0.00697253
CLTC	0.882015	2.24e-05	0.000202051
DNAJA1	0.882004	0.00190637	0.00467652
RPL36AL	0.881956	0.00277094	0.00629496
CAPRIN1	0.881712	4.62e-05	0.000321085
FUZ	0.881361	0.00465371	0.00944819
DNAJB6	0.881277	0.00234445	0.00550557
DR1	0.881271	0.000344323	0.00128128
ATP5B	0.88112	1.91e-05	0.000182089
CREB3L2	0.880798	0.00221626	0.00527365
APP	0.880683	2.11e-05	0.000194113
HDAC3	0.880567	0.00160472	0.00410246
IQCE	0.880519	0.000384664	0.00139278
SNTB2	0.880484	0.00288066	0.00649412
EML3	0.880255	0.000301264	0.00115446
SMARCC2	0.880241	0.000985612	0.00281192
UXT	0.880181	0.00086361	0.00252391
RAD23B	0.879761	0.00222208	0.00527931
MED16	0.879477	0.00437893	0.00903909
MCM3AP	0.879434	3.13e-05	0.000252318
EIF4G1	0.879271	0.000637238	0.00203381
PCBP1	0.879119	3.2e-05	0.000254522
RBM28	0.878801	0.00379277	0.00806627
AGAP3	0.878553	0.00368285	0.00787469
EGLN1	0.87846	0.00200951	0.00487711
PSMD11	0.877701	0.00206074	0.00497629
PIGS	0.87755	0.000829665	0.00244849
CDC42BPA	0.877518	0.00283535	0.0064078
UTP6	0.877293	0.000195751	0.000851271
POLR2B	0.8772	0.000208117	0.000888872
MCTS1	0.876753	0.00491027	0.00986377
WDR61	0.876583	0.00229642	0.00541922
SRP72	0.876462	0.00192982	0.00472516
ADNP2	0.875662	0.00463345	0.00941963
NRDC	0.87565	0.000700088	0.00217435
DPYSL2	0.875576	0.0023767	0.00556698
NUBP1	0.87557	0.000838366	0.00246699
HNRNPUL1	0.875123	4.64e-05	0.000322264
SLIRP	0.875082	0.00316136	0.00700581
USP16	0.874872	0.0027072	0.00617359
GTF3C2	0.87478	0.00492121	0.00987775
SON	0.874452	0.00164722	0.00418126
FAM136A	0.874448	0.00400867	0.00843115
RAB8A	0.874112	0.00427634	0.00887145
CCSAP	0.873924	0.00294731	0.0066101
SRSF9	0.873545	0.000765475	0.0023129
UBE2G2	0.873472	0.000803144	0.00239266
HMG20A	0.873356	0.00332225	0.00728104
SCAMP4	0.873265	0.000143587	0.00068801
TFCP2	0.87315	0.00214081	0.00513164
COPB2	0.873075	0.000894127	0.0025951
MTCH2	0.87299	0.00326596	0.00718007
CNBP	0.872587	0.000157346	0.000736163
HIRA	0.872371	0.00115718	0.00317964
PLPP2	0.872311	0.000229163	0.000947804
SPAG7	0.872288	0.0049798	0.00997709
SRM	0.872282	0.000417926	0.00148149
OAZ2	0.872207	0.00135414	0.00358903
CLIC1	0.871905	0.000724609	0.00222113
U2AF2	0.871811	8.75e-05	0.000495068
CYC1	0.871771	0.000210535	0.000895465
ENSA	0.871631	0.0045057	0.00923316
IGF2BP2	0.871584	0.00341311	0.00742546
KARS	0.871553	0.000136359	0.000666679
MRPL51	0.871106	0.0028786	0.00649218
PSENEN	0.871106	0.00302774	0.00675067
TRAK1	0.870258	0.00289654	0.00652669
ZNF207	0.870168	1.96e-05	0.000186206
PKM	0.869948	1.51e-05	0.000161447
CNPY2	0.869939	0.000323854	0.00122104
BBS4	0.869777	0.00201924	0.00489675
USP10	0.86974	0.00338505	0.00738498
TRIP10	0.869565	0.000695736	0.00216599
FBXO21	0.869561	0.000523782	0.00175388
PLAA	0.869494	0.00290254	0.00653832
VPRBP	0.869476	0.00146572	0.00381886
DDX20	0.869276	0.0040192	0.00844551
FAM120A	0.869131	2e-05	0.000187433
SAMM50	0.869059	0.00151786	0.00392939
SENP3	0.868964	0.000649956	0.00206
ADCY6	0.868858	0.00451272	0.00924418
GDE1	0.868685	0.000866883	0.00253051
PSMD13	0.868641	0.000197905	0.000856554
CSNK2A1	0.868549	0.000530044	0.0017703
EIF2AK4	0.86853	0.000838229	0.00246699
PHF20	0.86846	3.99e-05	0.000291042
ATP2B1	0.868193	0.00354677	0.00764461
C11orf31	0.868189	8.26e-05	0.000474001
TUT1	0.868015	0.00238906	0.00559163
NOC2L	0.86792	7.37e-05	0.000439046
C14orf166	0.867896	0.00154663	0.00399027
HMGA1	0.867645	2.59e-05	0.000221119
CUL1	0.867572	0.000587091	0.00190778
UPF3A	0.867286	0.00269218	0.0061497
GSPT1	0.867117	0.0023698	0.00555651
PSMB1	0.86706	4.96e-06	8.44e-05
AHCYL1	0.866582	0.000382996	0.00138827
ESYT2	0.866473	2.86e-05	0.000237579
VDAC1	0.866438	0.000299238	0.00115065
GNG12	0.866357	5.71e-07	2.69e-05
RPL5	0.866325	3.87e-05	0.000286216
RARS	0.866218	0.00194729	0.00475644
PPM1B	0.866189	0.000299889	0.00115065
DDX3X	0.866091	0.000684607	0.00214367
SUMO1	0.866002	0.00228676	0.00540065
TNPO3	0.865973	0.00140342	0.0036822
PIK3R1	0.865659	0.000713422	0.00220199
C5orf15	0.865461	0.00155898	0.00401082
ARFGAP2	0.865136	0.000334712	0.00125461
G6PD	0.865075	4.43e-05	0.000310477
PAM	0.865061	0.00148943	0.00386565
SERPINB6	0.86501	0.00323919	0.00714014
RNF40	0.864746	2.86e-05	0.000237579
MRPS34	0.86465	0.00444561	0.00913766
SLC4A2	0.864567	0.000791779	0.00237118
ARL2	0.86407	0.00273022	0.00621792
ELP2	0.863898	0.00272393	0.0062067
YY1	0.863359	0.00096065	0.00275143
HNRNPA1	0.863214	9.7e-05	0.000531525
WDR43	0.8631	0.00100287	0.00284818
DUT	0.863029	0.00138004	0.00363431
RPS26	0.863021	0.000186274	0.000824468
ZNF395	0.862987	0.00415941	0.00868415
MSTO1	0.862652	0.00430627	0.00891128
PPHLN1	0.862635	0.0024674	0.00574259
KIAA1429	0.86256	0.00118906	0.0032409
CREBBP	0.862318	0.00223078	0.00529447
EIF1B	0.862289	0.00231206	0.00544773
CHRAC1	0.862194	0.00115683	0.00317964
PHLDA3	0.862182	0.000251458	0.00101968
REPIN1	0.861534	0.00156445	0.00402374
SHFM1	0.861467	0.00349276	0.0075661
COX20	0.861427	0.00494992	0.00992376
POLR2K	0.861395	0.00237503	0.00556592
NFATC3	0.861363	0.000424401	0.00149894
MGA	0.861262	0.00297742	0.00666339
ENTPD6	0.861203	0.00020054	0.000864274
RNASEH2C	0.86102	0.00279854	0.00634344
C17orf80	0.860915	0.00212019	0.0050889
TRA2A	0.860868	0.00278512	0.0063193
UBE2N	0.860854	0.000128401	0.00063724
TNRC18	0.860756	0.00248196	0.00576472
EI24	0.860707	0.000807107	0.00239898
ABCD3	0.860459	0.00159673	0.00408874
IARS	0.860076	1.64e-05	0.000168268
UBE2O	0.860006	0.00139633	0.00366572
SUPT7L	0.859717	0.00172722	0.00433848
GOT2	0.859613	1.16e-05	0.000140288
PSMA6	0.859351	0.00101202	0.00286531
COPS2	0.859327	0.00180591	0.00447867
PSMC1	0.859256	0.00219576	0.00523177
DDX50	0.859162	0.00207552	0.00500273
SLBP	0.859109	0.00203717	0.00493242
TEAD1	0.858922	0.00329634	0.00723642
GPBP1	0.858889	0.000104092	0.000558585
CNP	0.858821	1.41e-05	0.000157032
CLUH	0.858819	0.000598672	0.00193276
API5	0.858769	0.000224032	0.000934201
UBE2M	0.858173	0.000795546	0.00237768
CCDC47	0.858102	0.00222066	0.00527931
FXR1	0.857865	0.00379955	0.00807691
RPUSD2	0.857823	0.00252999	0.00585987
CAND1	0.857817	0.000556163	0.00183471
SHMT2	0.857787	0.000253998	0.00102725
COLGALT1	0.857613	6.62e-05	0.000408016
DHX40	0.857073	0.000768373	0.00231711
TRMT10C	0.856886	0.000870388	0.00253831
PHF14	0.856824	0.00240346	0.00561812
ZNF106	0.856806	0.000335039	0.00125492
CS	0.856804	0.000263503	0.00105355
PSMD7	0.856619	0.000455375	0.0015847
URM1	0.856567	0.00325878	0.00717293
LSM12	0.856411	1.82e-05	0.000177117
TRUB2	0.85626	0.00294701	0.0066101
LONP1	0.856204	0.000187226	0.000826001
MED1	0.856101	0.000824974	0.00243859
PLCD3	0.856054	0.00163313	0.00415473
TRIM28	0.855996	4.44e-05	0.00031103
ATP5G1	0.85582	0.00490767	0.0098607
ATP5O	0.855785	0.000269189	0.00106694
SDHA	0.855784	0.000287292	0.00111875
NF1	0.855527	0.00314636	0.00697765
UBE2K	0.855347	0.000176164	0.000791352
PRKACA	0.855311	0.000975059	0.00278745
NDUFB9	0.85527	3.45e-05	0.000267129
YME1L1	0.855226	0.000680565	0.00213331
CPNE1	0.8552	0.00432612	0.00894424
NELFA	0.85507	0.000205624	0.000882021
MICU1	0.855	0.00103775	0.00292004
GPI	0.854514	0.000120902	0.000612428
TOP1	0.854441	1.44e-05	0.000157451
ARMC8	0.854319	0.00361698	0.00776477
GEMIN4	0.854171	0.00050973	0.00172263
COPG2	0.854058	0.00351994	0.00760833
ATP5G2	0.853846	0.000245276	0.00100129
YBX1	0.853529	3.78e-06	7.17e-05
DDX54	0.853487	0.000207586	0.000887932
RRN3	0.853171	0.000208195	0.000888872
WAC	0.853111	0.000615025	0.00197769
RYK	0.853065	8.09e-05	0.000467445
CPSF6	0.852879	5.05e-05	0.000338094
PSMD1	0.852812	0.00439756	0.0090632
TPRKB	0.852709	0.000534965	0.00178413
PDIA4	0.85259	8.41e-05	0.000480745
CT45A1	0.852376	0.00493319	0.0098924
TBRG4	0.852301	5.74e-05	0.000371176
TCAIM	0.852142	0.00264336	0.00606326
BYSL	0.85195	0.000375606	0.00136704
2020-09-07	0.851919	0.00181996	0.00450268
PSMA5	0.851813	0.000155206	0.000728765
PCCB	0.851728	0.00251901	0.00584184
INO80	0.8517	0.00129438	0.00346483
CSTF2T	0.851527	0.00472318	0.00956371
TOMM70	0.8515	0.00109315	0.00303703
PHC1	0.851459	0.00100108	0.00284492
IPO8	0.851447	0.000847665	0.00249034
MDH2	0.851357	3.91e-05	0.000287958
ZNF664	0.851103	0.000288258	0.00112015
DHX29	0.850906	0.00193142	0.00472781
TCTA	0.850684	0.00288439	0.00650092
SEC11A	0.850564	7.46e-05	0.000442849
OBSL1	0.850524	0.00216958	0.00518291
TPGS2	0.850336	0.000715601	0.00220527
NUP153	0.850316	0.00225268	0.00533886
SRRM1	0.849976	0.00136383	0.00360738
ASF1A	0.849737	0.00254894	0.00588744
DNAJA3	0.849679	0.000713573	0.00220199
DOCK1	0.849147	0.00130881	0.003499
GTF2A2	0.848889	0.00132265	0.00352707
WBSCR22	0.848788	0.00232265	0.00546703
HNRNPK	0.848743	9.85e-07	3.66e-05
SOX5	0.84867	0.000885835	0.00257625
MRPS24	0.848621	0.00117187	0.00320842
HNRNPA0	0.848521	0.000198291	0.000857818
URB2	0.848477	0.000691195	0.00215774
IGF2BP1	0.848456	3.87e-05	0.000286216
COMMD4	0.848414	2.87e-05	0.000238011
NOL6	0.848026	0.000142187	0.000683096
RBBP7	0.847953	0.000659308	0.00207953
UCHL5	0.847651	0.00282011	0.00638758
C12orf10	0.847435	0.000889094	0.00258378
PRKAR2A	0.84713	0.000308353	0.00117626
ADI1	0.847088	0.00246893	0.00574322
ENO1	0.846989	2.63e-06	5.95e-05
PSMA1	0.846979	0.00107853	0.00300513
COQ5	0.846584	0.00182614	0.00451437
CBX5	0.846277	0.000137415	0.000668975
SF1	0.846274	0.00339078	0.00739571
GPHN	0.846106	0.00148593	0.00385784
USP7	0.846103	0.000226498	0.000940136
PELP1	0.845997	0.000237991	0.000977004
SEC23IP	0.845826	0.000345167	0.00128246
VKORC1L1	0.845726	0.000549788	0.00182092
KHDRBS1	0.845695	0.000297169	0.00114599
THOP1	0.84536	0.00068414	0.00214304
SLC30A5	0.845311	0.00106452	0.00297609
BTF3	0.845174	0.000547075	0.00181259
CSTF1	0.845143	0.00172586	0.00433626
GATC	0.845143	0.00168271	0.00424779
AASDHPPT	0.845007	0.00474379	0.00959055
AAR2	0.844969	0.000128772	0.000638128
EIF2B5	0.844966	0.00333999	0.00731113
SLC50A1	0.844889	7.76e-05	0.000454657
MCCC2	0.844687	0.000130164	0.000642236
DHX30	0.844569	5.62e-06	9.02e-05
MFSD14A	0.844565	0.00153577	0.00396788
UMPS	0.844498	0.000329607	0.00123966
RBM10	0.844443	0.00199942	0.00485779
FAM118B	0.84439	0.00334619	0.00731768
NOC4L	0.844047	0.000795128	0.00237768
TRMT5	0.843946	0.00265477	0.00607793
ADAM9	0.843761	0.00137385	0.00362349
PAGR1	0.84373	0.000212716	0.000900172
FAM63B	0.843611	0.00246395	0.00573712
CCT8	0.843571	0.00119525	0.00325096
NDUFB10	0.843549	0.00238524	0.00558412
NDUFAB1	0.843445	0.00079553	0.00237768
NUTF2	0.843394	0.000560664	0.00184472
SNRPD2	0.843368	4.02e-05	0.000292195
NOB1	0.843206	0.000417073	0.00147961
AKT2	0.842887	0.00142384	0.00372614
MRPL34	0.842855	0.000486643	0.00166745
USP6NL	0.842669	0.000595227	0.001926
ICE1	0.842625	0.00143509	0.00375305
MAZ	0.842531	0.00116432	0.00319229
LAMP2	0.842521	0.00120887	0.00327605
PTBP1	0.842509	5.08e-05	0.000339772
THOC5	0.8424	0.00114537	0.00315382
KIF3B	0.842201	0.000140983	0.000680846
POM121C	0.842063	1.04e-05	0.000130171
GULP1	0.841916	0.0018066	0.00447873
AHCTF1	0.841837	0.000930448	0.00267838
HNRNPL	0.841772	2.51e-05	0.000216025
SERBP1	0.841703	3.46e-05	0.000267895
SRSF10	0.841672	0.00415372	0.00867425
POM121	0.841366	0.000792584	0.00237203
ATP5E	0.841317	0.000267027	0.00106299
ETF1	0.8413	2.39e-05	0.000209677
ARNT2	0.841266	0.00167725	0.00424218
DHX15	0.841198	0.00194789	0.00475665
MRPL15	0.841042	0.00215532	0.005161
ZMIZ1	0.841024	0.000196143	0.000851755
NSUN2	0.841004	0.00444131	0.0091348
STOML2	0.84062	0.000409299	0.00145884
CXorf56	0.840421	0.00145368	0.00379229
MDN1	0.840338	0.000119607	0.000607551
PTPN2	0.840049	0.00186906	0.00460479
SF3B1	0.840033	0.000140531	0.000679791
CHTOP	0.840022	0.000792382	0.00237203
MSANTD4	0.840018	0.000803425	0.00239271
DKC1	0.840013	0.000617693	0.00198392
BAZ1B	0.839932	4.84e-05	0.000328647
RBM25	0.839819	0.00185736	0.00458217
CCT2	0.83968	9.67e-05	0.000530456
AKT1S1	0.839668	0.000225538	0.000937483
ELOF1	0.839477	0.000134076	0.000657627
MED26	0.83925	0.000843369	0.00247852
XPO7	0.839248	0.00168444	0.00424858
NFXL1	0.83917	0.00107076	0.00299171
COPZ1	0.839095	0.000432508	0.00152136
LOC100288778	0.839038	0.00222838	0.00529153
HNRNPAB	0.839007	0.000538535	0.00179342
CUL3	0.838993	0.000692706	0.00216014
SNRPD3	0.838887	0.00249523	0.00578818
RAVER1	0.838841	3.2e-05	0.000254522
PDPR	0.83859	0.000158194	0.000738457
HSPA8	0.83832	1.54e-06	4.67e-05
MAP4K5	0.838161	0.001892	0.00464876
EPS15L1	0.838138	0.00109663	0.00304349
CYB561	0.838102	0.00153421	0.00396496
DSTN	0.838064	4.97e-05	0.000334534
THUMPD1	0.837874	0.00303305	0.0067592
SLC39A14	0.837864	2.31e-05	0.000205409
CHD4	0.837641	4.71e-06	8.2e-05
FANCG	0.837612	0.00342958	0.00745007
CLK2	0.837531	0.00404515	0.00849025
TYW1	0.837487	0.00482038	0.00972272
PTOV1	0.837423	0.00353419	0.00762829
CDC123	0.837421	0.000343491	0.00128027
ING1	0.837367	0.000806254	0.00239862
SRRM2	0.837263	7.82e-05	0.000457033
PRMT3	0.837132	0.0019941	0.00484745
LOC613037	0.836927	0.0033084	0.0072559
ACADVL	0.836873	0.00064148	0.00204093
MSH6	0.836861	0.000752214	0.00228113
PIK3R4	0.836549	4.8e-05	0.000327274
TOMM6	0.836483	0.000592965	0.00192208
PDHB	0.836469	1.7e-05	0.000171034
MRPS27	0.836455	0.00185787	0.00458218
ABHD12	0.836396	0.00104304	0.0029304
HIF1A	0.836289	1.23e-05	0.00014498
BCKDHA	0.836243	0.00395907	0.00835957
CASP7	0.836224	0.000741431	0.00225668
SIKE1	0.836124	0.00427993	0.00887689
VAV2	0.836096	0.000214064	0.000903536
CLPB	0.836012	0.00219904	0.00523686
AIMP1	0.835925	0.000370841	0.00135618
PON2	0.835557	0.000708359	0.0021896
NEMF	0.835265	0.00474271	0.00959048
SRSF5	0.835257	0.00170762	0.00429724
TUBB4B	0.835236	1.87e-05	0.000179788
CARM1	0.835068	0.000955645	0.00273968
YY1AP1	0.834784	0.00264312	0.00606326
DDX27	0.834489	0.000475867	0.00164037
E2F1	0.834401	0.000479205	0.00164715
RFX5	0.833912	0.000230901	0.000953263
RPS6KA3	0.833787	6.13e-05	0.00038819
ATP5G3	0.833695	0.00048356	0.00165937
CCNJL	0.833578	0.00101499	0.00286837
UBN1	0.83352	7.04e-05	0.000426414
GTF2F1	0.833409	0.000224429	0.00093536
PIP5K1A	0.833404	0.00119779	0.00325689
NEK4	0.83327	0.000982844	0.00280707
B4GAT1	0.833137	0.00312501	0.00694041
TFDP2	0.83313	0.00253865	0.0058695
CCT3	0.832799	0.000210623	0.000895465
PI4KB	0.832793	0.000168649	0.000771422
ERLIN1	0.832764	0.000816177	0.00241687
HMGN1	0.83272	0.000425132	0.00150054
SLC44A1	0.832629	0.0036123	0.00775654
GCLC	0.832619	0.00333455	0.00730372
BABAM1	0.832494	0.000107704	0.000568292
CBX3	0.832284	0.000766521	0.00231529
NOP58	0.832139	0.000166744	0.000765093
BCS1L	0.831925	0.000129999	0.000642236
SLC1A5	0.831905	0.000519854	0.00174457
DRG1	0.831845	0.00233857	0.0054946
ATG4B	0.83177	0.00125965	0.00338876
TXNRD2	0.831763	0.00219502	0.00523138
KEAP1	0.83175	0.0020402	0.00493847
SLX1A	0.831325	0.00167629	0.00424207
SLX1B	0.831325	0.00167629	0.00424207
NOL10	0.831251	0.00361856	0.00776634
DERA	0.831117	1.42e-05	0.000157032
NIP7	0.830949	0.000716651	0.00220702
GMPR2	0.83068	0.00245212	0.00571431
SMPD4	0.830658	0.000954674	0.00273861
MAPK1IP1L	0.830534	0.000915709	0.00264262
DHX33	0.830435	0.000781114	0.00234386
RAF1	0.830406	0.000535825	0.0017861
C16orf13	0.830374	2.47e-05	0.000213862
RBM8A	0.830309	5.81e-05	0.000374021
USP34	0.830218	6.57e-05	0.000406783
PEX26	0.830016	0.00236179	0.0055406
PTP4A2	0.829988	0.00107639	0.00300114
ENY2	0.829841	0.00284295	0.00642179
RAP1A	0.829738	0.000420149	0.00148706
USP24	0.829727	0.00081081	0.00240529
GNG5	0.82963	0.00306018	0.00680969
CEBPZ	0.829549	0.000315034	0.00119519
PSMC3	0.829542	4.9e-05	0.000332094
SRP9	0.829526	0.000304787	0.00116552
PAPOLA	0.829426	0.000808002	0.00240086
SPCS1	0.829422	0.000132859	0.000653769
IRAK1	0.829247	6.02e-05	0.000383809
H2AFX	0.829195	0.00381891	0.00811619
EWSR1	0.829116	6.52e-05	0.000405371
NCOA3	0.828991	2.08e-05	0.000192001
KIAA1143	0.82895	0.00188942	0.00464494
HSP90B1	0.828943	0.000189551	0.000833039
PSMD5	0.828897	0.000290855	0.00112688
DDX18	0.828791	0.000962572	0.00275607
RSL24D1	0.828683	0.00164625	0.0041801
NFIC	0.828602	0.000315999	0.00119736
PSMB3	0.828543	0.000129684	0.000641705
TBK1	0.828079	0.000851562	0.00249777
TRIAP1	0.828025	0.00180573	0.00447867
SRGAP2B	0.828018	0.00434872	0.0089808
TNKS1BP1	0.827878	6.78e-05	0.000416667
PUSL1	0.827869	0.00044807	0.00156598
SDHB	0.827776	0.00096065	0.00275143
RPAP3	0.827401	0.00117482	0.00321457
FDX1	0.827189	0.000533168	0.00177944
TIMP2	0.827055	0.000196523	0.000853001
ANKRD40	0.827024	0.00412094	0.00861763
CDC5L	0.826939	0.0035596	0.00766502
CALR	0.82687	9.78e-06	0.000127397
PIM2	0.826715	0.00101378	0.00286732
MRM3	0.826465	0.0035455	0.00764367
CNOT1	0.826434	0.000262685	0.00105183
CDK4	0.826413	2.13e-05	0.000194856
ORAI2	0.825674	0.000428772	0.00151055
POLDIP2	0.825586	6.6e-05	0.000407445
MAPK8IP3	0.825491	0.0030523	0.00679382
UTP11	0.825488	0.000249076	0.00101227
FAM49B	0.825316	0.00290625	0.00654049
CACUL1	0.825234	0.00264334	0.00606326
POLDIP3	0.825207	0.00100006	0.00284289
NBPF1	0.825043	0.00168839	0.00425501
C1orf123	0.824953	0.000166798	0.000765093
MTG2	0.824743	7.21e-05	0.000431287
SEC13	0.824567	0.000321562	0.0012134
HDGF	0.824432	0.000253025	0.00102422
ALKBH1	0.824351	0.00141543	0.00370734
BDP1	0.824335	0.00232021	0.0054627
MARCKSL1	0.824317	1.81e-05	0.000177058
RBFOX2	0.824212	0.000652439	0.00206357
HEIH	0.82417	0.0002287	0.000946969
ADGRL2	0.824134	3.61e-05	0.000272368
SMARCC1	0.823976	1.08e-05	0.000134142
CNTROB	0.823885	9.14e-05	0.000509889
CLTB	0.823733	0.00429919	0.00890268
NFYC	0.823558	0.00149635	0.0038814
C19orf53	0.823294	0.000542206	0.00180087
PHB	0.822927	0.000243192	0.000994113
ERH	0.822763	1.57e-05	0.000165834
TIMM8B	0.822566	0.00138472	0.00364258
EPRS	0.822522	2.28e-06	5.53e-05
PNPLA6	0.822352	8.36e-05	0.000478701
NSD1	0.821974	4.94e-05	0.000333223
PRPF40A	0.821776	2.29e-05	0.000205161
AFG3L2	0.821715	0.00144289	0.00377059
DCLRE1A	0.821683	0.00400022	0.00842308
SLC31A1	0.82133	0.000221585	0.000926111
ILVBL	0.821293	1.43e-05	0.000157451
POLR2J	0.821275	0.000553092	0.00182656
MED13L	0.821234	0.000268595	0.00106671
NUP155	0.821223	0.00253657	0.00586914
EMC4	0.821166	2.42e-05	0.000210367
RIF1	0.82102	0.00228593	0.00540009
CCT4	0.820862	0.000141427	0.000681598
WDR77	0.820584	0.000273161	0.00107521
C5orf22	0.820537	0.00136767	0.00361443
ELF2	0.820383	0.000537797	0.00179161
FOXRED1	0.820284	4.92e-05	0.00033225
TAF1C	0.820277	0.000499084	0.00169797
ARPIN	0.820225	0.000542105	0.00180087
[truncated: 1,518 more rows]
