# Supplementary material for: CRISPR activation screen identifies BCL-2 proteins and B3GNT2 as drivers of cancer resistance to T cell-mediated cytotoxicity
Source: Nat Commun. 2022 Mar 25;13:1606. doi: 10.1038/s41467-022-29205-8 (PMC8956604; doi:10.1038/s41467-022-29205-8)
Supplement: Supplementary file 12 — Supplementary Data 8 [file 41467_2022_29205_MOESM12_ESM.xlsx]

## Sheet: Supplementary Data 9
Accession Number	Alternate ID	Molecular Weight	N-term IgG	N-term FLAG	C-term IgG	C-term flag
NP_006568.2	B3GNT2	46 kDa	0	130	0	132
NP_006077.2	TUBB3	50 kDa	0	115	0	82
NP_001060.1	TUBB2A	50 kDa	0	128	0	0
NP_001290453.1	TUBB6	50 kDa	0	63	0	42
NP_003312.3	TUFM	50 kDa	0	56	0	26
NP_006073.2	TUBA1B	50 kDa	0	76	0	0
NP_003290.1	HSP90B1	92 kDa	0	9	0	56
NP_733765.1	ATP2A2	115 kDa	0	8	0	45
NP_005304.3	PDIA3	57 kDa	0	14	0	24
NP_006614.2	PHGDH	57 kDa	0	29	0	7
NP_006079.1	TUBB4B	50 kDa	0	161	13	119
NP_008835.5	PRKDC	469 kDa	0	24	0	11
NP_001627.2	SLC25A6	33 kDa	0	15	0	19
NP_817092.1	PPM1G	59 kDa	0	9	0	22
NP_060555.2	IPO9	116 kDa	0	6	0	24
NP_006380.1 (+1)	HYOU1	111 kDa	0	0	0	27
NP_001269241.1	FAM3A	25 kDa	0	9	0	18
NP_004334.1	CALR	48 kDa	0	6	0	20
NP_000909.2	P4HB	57 kDa	0	3	0	23
NP_001035109.1	FAM3C	25 kDa	0	2	0	23
NP_821133.1	TUBB	50 kDa	10	164	10	117
NP_001186600.1 (+1)	CALU	38 kDa	0	10	0	13
NP_000692.2 (+2)	ATP1A1	113 kDa	0	11	0	12
NP_001258766.1 (+1)	RCN2	39 kDa	0	7	0	16
NP_001142.2	SLC25A4	33 kDa	0	9	0	14
NP_057226.1 (+1)	HSD17B12	34 kDa	0	10	0	10
NP_078934.3	IPO4	119 kDa	0	3	0	17
NP_006450.2	ERLIN1	39 kDa	0	11	0	9
NP_001269633.1 (+4)	PDIA6	54 kDa	0	5	0	14
NP_006827.1	GCN1	293 kDa	0	14	0	4
NP_003891.1	SQSTM1	48 kDa	0	3	3	43
NP_036555.1	RPL13A	24 kDa	0	4	0	13
NP_001349807.1	ERLIN2	38 kDa	0	8	0	9
NP_001350924.1	CANX	71 kDa	0	6	0	11
NP_003357.2	UQCRC2	48 kDa	0	13	0	4
NP_006816.2	CKAP4	66 kDa	0	2	0	14
NP_000993.1	RPLP0	34 kDa	0	6	0	10
NP_001530.1	DNAJA1	45 kDa	0	6	0	10
NP_068758.3 (+1)	FKBP10	64 kDa	0	0	0	16
NP_005338.1	HSPA5	72 kDa	9	70	12	130
NP_000971.1	RPL18A	21 kDa	0	3	0	12
NP_001273432.1 (+3)	HSPH1	92 kDa	0	8	0	7
NP_001130000.1 (+1)	SERPINE2	44 kDa	0	4	0	11
NP_001888.2	CSPG4	251 kDa	0	2	0	12
NP_005879.1 (+1)	SLC25A3	40 kDa	0	4	0	9
NP_001243463.1	SLC25A1	35 kDa	0	5	0	8
NP_115587.6 (+1)	LOXL4	84 kDa	0	5	0	8
NP_001317145.1 (+1)	CNP	45 kDa	0	5	0	7
NP_001017958.1 (+3)	OS9	74 kDa	0	3	0	9
NP_005753.1 (+1)	TRIM28	89 kDa	0	4	0	8
NP_001303963.1 (+3)	DPM1	33 kDa	0	4	0	8
NP_001284644.1 (+3)	SMN1	30 kDa	0	10	2	14
NP_573566.2 (+1)	LRPPRC	158 kDa	0	2	0	9
NP_064508.3 (+1)	TM9SF3	68 kDa	0	0	0	11
NP_005372.2	NCL	77 kDa	0	0	0	11
NP_001257817.1 (+1)	SLC25A10	32 kDa	0	5	0	6
NP_002151.2 (+4)	TNC	241 kDa	0	0	0	10
NP_000983.1 (+1)	RPL29	18 kDa	0	4	0	6
XP_024308303.1	HLA-A	48 kDa	0	6	0	4
NP_002256.2	KPNB1	97 kDa	0	3	0	7
NP_004199.1 (+1)	AIFM1	67 kDa	0	5	0	5
NP_001341088.1	ACSL3	80 kDa	0	5	0	5
NP_001290043.1 (+2)	TUBA1C	58 kDa	8	76	14	63
NP_001240312.1	RPL15	24 kDa	0	6	2	15
NP_001258901.1 (+1)	HSP90AB1	82 kDa	0	10	2	11
NP_001001.2	RPS6	29 kDa	2	11	2	20
NP_612510.1 (+2)	TECR	36 kDa	0	0	0	9
NP_001164014.1 (+1)	PGAM5	32 kDa	0	4	0	5
NP_001158886.1 (+1)	LDHA	40 kDa	0	5	0	4
NP_002892.1	RCN1	39 kDa	0	0	0	9
NP_001164006.1 (+2)	ATAD3A	66 kDa	0	0	0	9
NP_060908.1	FBXO6	34 kDa	0	4	0	5
NP_006382.1	IPO7	120 kDa	0	0	0	9
XP_006716248.1	PDIA4	73 kDa	0	0	0	9
NP_001352542.1	RRBP1	152 kDa	0	2	2	16
NP_001952.1	EEF2	95 kDa	0	3	0	5
NP_005446.2	ZRANB2	36 kDa	0	5	0	3
NP_002789.1	PSMB6	25 kDa	0	5	0	3
NP_001309856.1 (+1)	STAU1	56 kDa	0	2	0	6
NP_938148.1 (+1)	GANAB	107 kDa	0	0	0	8
NP_001021.1	RPS27	9 kDa	0	2	0	6
NP_001407.1	EIF4A1	46 kDa	0	2	0	6
XP_005268045.1	SEL1L	87 kDa	0	3	0	5
NP_001651.1	ARF4	21 kDa	0	4	0	4
NP_001341935.1 (+1)	NPM1	33 kDa	0	0	0	8
NP_001143.2	SLC25A5	33 kDa	6	19	3	30
NP_002147.2	HSPD1	61 kDa	0	10	2	6
NP_002435.1 (+2)	MSN	68 kDa	0	3	0	4
NP_001074419.1	MYO1C	120 kDa	0	4	0	3
NP_001007074.1	RPL32	16 kDa	0	0	0	7
NP_001186757.1	SPRR1A	10 kDa	0	4	0	3
NP_036350.2 (+2)	ILF3	95 kDa	0	2	0	5
NP_001350420.1	ZC3HAV1	114 kDa	0	3	0	4
NP_001020092.1 (+1)	RPL9	22 kDa	0	0	0	7
NP_057260.2 (+2)	SDF4	42 kDa	0	0	0	7
NP_002635.2	PIGR	83 kDa	0	2	0	5
NP_004437.2	EPRS	171 kDa	0	3	0	4
NP_064505.1 (+3)	UGGT1	177 kDa	0	2	0	5
NP_057390.1	DNAJB11	41 kDa	0	3	0	4
NP_002941.1	RPN1	69 kDa	0	0	0	7
NP_009109.3	STRAP	38 kDa	0	4	0	3
NP_003135.2	SSR1	32 kDa	0	3	0	4
XP_016875611.1 (+1)	YBX3	40 kDa	0	0	0	7
NP_000995.1	RPLP2	12 kDa	3	6	0	13
NP_002956.1	S100A9	13 kDa	0	18	5	9
NP_009035.3	RPL10A	25 kDa	4	6	0	16
NP_001435.1	FABP5	15 kDa	2	6	0	8
NP_066357.3	RPL36A	12 kDa	2	3	0	11
NP_001254792.1 (+1)	SLIRP	12 kDa	0	0	0	6
NP_000984.1 (+2)	RPL31	14 kDa	0	0	0	6
NP_066953.1	PPIA	18 kDa	0	6	0	0
NP_001294857.1 (+3)	SERPINB12	48 kDa	0	4	0	2
NP_663723.1	YWHAZ	28 kDa	0	2	0	4
NP_000987.2	RPL35A	13 kDa	0	0	0	6
NP_378669.1	RPL36	12 kDa	0	0	0	6
NP_001238978.1 (+3)	PCMT1	30 kDa	0	4	0	2
NP_003132.2	TRIM21	54 kDa	0	6	0	0
NP_001677.2	ATP5F1B	57 kDa	0	2	0	4
NP_061185.1	RCC2	56 kDa	0	0	0	6
NP_009135.4	DDX20	92 kDa	0	0	0	6
NP_001291972.1	TMEM59	36 kDa	0	6	0	0
NP_002783.1	PSMA7	28 kDa	0	4	0	2
NP_005871.1	DNAJA2	46 kDa	0	3	0	3
XP_011518263.1	MTCH2	30 kDa	0	4	0	2
NP_003137.1 (+3)	SSRP1	81 kDa	0	0	0	6
NP_000960.2	RPL5	34 kDa	0	0	0	6
NP_000203.2	ITGB3	87 kDa	0	3	0	3
NP_001350066.1 (+2)	MTDH	67 kDa	0	0	0	6
NP_001304663.1 (+2)	PBXIP1	78 kDa	0	2	0	4
NP_000981.1	RPL27A	17 kDa	3	7	0	10
NP_000958.1	RPL3	46 kDa	3	8	5	25
NP_000972.1 (+1)	RPL19	23 kDa	2	8	2	11
NP_114032.2	HNRNPU	91 kDa	2	0	0	12
NP_009140.1	RPL35	15 kDa	2	7	0	5
NP_005312.1	HIST1H1E	22 kDa	2	6	0	6
NP_001255.4	CDSN	52 kDa	0	5	0	0
NP_000974.1	RPL22	15 kDa	0	0	0	5
NP_001001522.1	TAGLN	23 kDa	0	2	0	3
NP_001294869.1 (+2)	POF1B	69 kDa	0	5	0	0
NP_061865.1	KCTD5	26 kDa	0	2	0	3
NP_000168.1 (+9)	GSN	86 kDa	0	2	0	3
NP_000631.1	IL13RA2	44 kDa	0	3	0	2
NP_001348.2	DHX9	141 kDa	0	0	0	5
XP_011532005.1 (+6)	MAP4	248 kDa	0	0	0	5
NP_056536.2 (+2)	GEMIN4	120 kDa	0	0	0	5
NP_008977.1	EMILIN1	107 kDa	0	2	0	3
NP_001185845.1 (+1)	PPFIBP1	110 kDa	0	2	0	3
NP_057195.2 (+1)	TELO2	92 kDa	0	2	0	3
NP_036585.1	TBL2	50 kDa	0	0	0	5
NP_005989.3	CCT3	61 kDa	0	0	0	5
NP_006089.1	RACK1	35 kDa	0	2	0	3
NP_001339204.1 (+4)	RHOT2	68 kDa	0	3	0	2
NP_001186307.1 (+13)	GBF1	206 kDa	0	0	0	5
NP_001304711.1	RPL8	28 kDa	3	10	3	15
NP_000962.2	RPL7	29 kDa	5	10	3	21
NP_001350626.1	RPL28	19 kDa	3	8	3	16
NP_001020.2	RPS26	13 kDa	4	6	0	11
NP_008850.1	SERPINB3	45 kDa	3	10	2	9
NP_059118.2	CALML5	16 kDa	0	0	0	4
NP_001288155.1	TPM2	33 kDa	0	0	0	4
NP_000509.1	HBB	16 kDa	0	4	0	0
NP_004986.1	MMP14	66 kDa	0	2	0	2
NP_002779.1 (+1)	PSMA3	28 kDa	0	4	0	0
NP_002284.3	LAMC1	178 kDa	0	0	0	4
NP_001296372.1 (+1)	SPARC	35 kDa	0	0	0	4
NP_002788.1	PSMB5	28 kDa	0	4	0	0
NP_001294853.1 (+1)	NAP1L1	45 kDa	0	0	0	4
NP_001116307.2 (+5)	TTC13	91 kDa	0	0	0	4
NP_000293.2 (+1)	PLOD1	84 kDa	0	0	0	4
NP_006657.1	RUVBL2	51 kDa	0	0	0	4
NP_009166.2	XPOT	110 kDa	0	2	0	2
NP_001276332.1 (+9)	MMS19	108 kDa	0	4	0	0
NP_001352606.1 (+3)	P4HA2	61 kDa	0	0	0	4
NP_001027017.1 (+3)	CPT1A	86 kDa	0	2	0	2
NP_004362.2	COPA	138 kDa	0	2	0	2
NP_003391.1 (+3)	XPO1	123 kDa	0	2	0	2
NP_001014842.1 (+1)	TM9SF1	55 kDa	0	0	0	4
NP_000963.1	RPL7A	30 kDa	4	8	5	22
NP_001307067.1	RPL6	33 kDa	5	10	4	20
NP_001019850.1	C1orf68	26 kDa	0	13	4	2
NP_000959.2	RPL4	48 kDa	11	15	6	36
NP_006588.1	HSPA8	71 kDa	16	41	15	49
NP_002263.3	KRT4	56 kDa	21	22	0	37
NP_000970.1	RPL18	22 kDa	5	11	7	24
NP_001290554.1	RPL10	25 kDa	3	4	3	15
NP_000968.2	RPL13	24 kDa	6	15	8	23
NP_689557.1	LSM12	22 kDa	2	4	0	4
NP_006251.1 (+4)	DNAJC3	58 kDa	0	0	0	3
NP_001123910.1 (+10)	SPTAN1	285 kDa	0	0	0	3
NP_076956.1	GGCT	21 kDa	0	3	0	0
NP_056195.3	SAMM50	52 kDa	0	3	0	0
NP_056988.3	EIF5B	139 kDa	0	0	0	3
NP_001018494.1 (+1)	PUM1	127 kDa	0	0	0	3
NP_001022.1	RPS28	8 kDa	0	0	0	3
NP_001243064.1 (+2)	CSE1L	104 kDa	0	0	0	3
NP_000174.1 (+3)	HADHB	51 kDa	0	0	0	3
NP_001609.2	PARP1	113 kDa	0	0	0	3
NP_001185709.1 (+1)	ARPC4	22 kDa	0	0	0	3
NP_113584.3 (+11)	HUWE1	482 kDa	0	3	0	0
NP_009123.1 (+1)	SUPT16H	120 kDa	0	0	0	3
NP_003192.1	TFAM	29 kDa	0	0	0	3
NP_003748.1	EIF3I	37 kDa	0	0	0	3
NP_803182.1	MAGED2	65 kDa	0	0	0	3
NP_003125.3	SRP14	15 kDa	0	0	0	3
NP_031385.2	CASC3	76 kDa	0	3	0	0
NP_000353.1	TIMP3	24 kDa	0	0	0	3
NP_110379.2	TCP1	60 kDa	0	0	0	3
NP_001265398.1 (+7)	MON2	186 kDa	0	0	0	3
NP_872590.1	PCNA	29 kDa	0	3	0	0
NP_001180499.1 (+1)	CSRP1	20 kDa	0	0	0	3
NP_002262.4 (+1)	IPO5	124 kDa	0	0	0	3
NP_066964.1	XRCC5	83 kDa	0	0	0	3
NP_006861.1	DSTN	19 kDa	0	0	0	3
NP_002782.1	PSMA6	27 kDa	0	3	0	0
NP_002800.2	PSMD3	61 kDa	0	3	0	0
NP_006494.1	PSMC4	47 kDa	0	3	0	0
NP_004658.3 (+3)	HERC2	527 kDa	0	0	0	3
NP_001120869.1 (+2)	ERLEC1	52 kDa	0	0	0	3
NP_001350685.1 (+3)	ECPAS	204 kDa	0	3	0	0
XP_011541145.1	ATM	334 kDa	0	3	0	0
NP_005207.2	DDOST	51 kDa	0	0	0	3
NP_001307539.1 (+3)	CHCHD6	27 kDa	0	0	0	3
NP_001153682.1 (+5)	SLC25A13	74 kDa	0	3	0	0
NP_006088.2	MYL9	20 kDa	0	3	0	0
NP_002793.2	PSMC1	49 kDa	0	3	0	0
NP_001035933.3 (+2)	SUMF2	34 kDa	0	0	0	3
NP_001000.2	RPS5	23 kDa	3	4	0	6
NP_005800.3	PRDX2	22 kDa	5	9	0	5
NP_859048.1	PRDX1	22 kDa	5	8	0	6
NP_003236.3	TGM3	77 kDa	2	9	3	5
NP_001269091.1	CAPZB	34 kDa	2	2	0	5
NP_002643.1	PIP	17 kDa	0	4	2	3
NP_001009.1	RPS15	17 kDa	5	7	2	11
NP_000977.1	RPL24	18 kDa	4	4	3	14
NP_001007.2	RPS12	15 kDa	0	3	4	8
NP_036246.1	CASP14	28 kDa	3	8	4	9
NP_000997.1	RPS3A	30 kDa	9	12	10	29
NP_001030168.1	RPL14	23 kDa	7	11	8	21
NP_000980.1	RPL30	13 kDa	6	8	4	14
NP_000967.1	RPL12	18 kDa	4	9	5	11
NP_001002.1	RPS7	22 kDa	2	8	5	8
NP_000975.2	RPL23A	18 kDa	3	6	4	10
NP_001004.2	RPS9	23 kDa	3	2	0	6
NP_006187.2	PCBP1	37 kDa	0	4	3	4
NP_006126.1 (+1)	CAPZA1	33 kDa	0	2	0	0
NP_002323.2 (+1)	LRP1	505 kDa	0	2	0	0
NP_009175.2	PRR4	15 kDa	0	2	0	0
NP_001026854.1 (+1)	SRSF7	27 kDa	0	2	0	0
NP_002924.1	RNASE1	18 kDa	0	0	0	2
XP_016858423.1	CEP170	176 kDa	0	0	0	2
NP_004516.2	LRP2	522 kDa	0	0	0	2
NP_005900.2	MAP1B	271 kDa	0	0	0	2
NP_002777.1 (+1)	PSMA1	30 kDa	0	2	0	0
NP_002130.2	RBMX	42 kDa	0	0	0	2
NP_001292553.1	CALM2	22 kDa	0	0	0	2
NP_001230106.1 (+1)	ALDOA	45 kDa	0	2	0	0
XP_016873867.1	RAB1B	26 kDa	0	0	0	2
NP_536350.2 (+3)	GNAS	111 kDa	0	0	0	2
NP_690601.1	ARPC2	34 kDa	0	0	0	2
NP_000282.1	PGK1	45 kDa	0	0	0	2
NP_056009.1 (+1)	MYO1D	116 kDa	0	0	0	2
NP_001263347.1 (+15)	SEC16A	249 kDa	0	2	0	0
NP_001020262.1 (+1)	ABCF1	96 kDa	0	0	0	2
NP_002780.1	PSMA4	29 kDa	0	2	0	0
NP_002282.2 (+1)	LAMB1	198 kDa	0	0	0	2
NP_000933.1	PPIB	24 kDa	0	0	0	2
NP_006808.1	ERP29	29 kDa	0	2	0	0
NP_112233.2	SFXN3	36 kDa	0	0	0	2
NP_001177990.1	SLC25A22	34 kDa	0	0	0	2
NP_001191791.1	ELOC	12 kDa	0	0	0	2
NP_001316381.1 (+2)	NTPCR	21 kDa	0	0	0	2
NP_001306165.1	RPL34	13 kDa	0	0	0	2
NP_001128582.1 (+1)	DNAJA3	50 kDa	0	0	0	2
NP_002781.2	PSMA5	26 kDa	0	2	0	0
NP_001339250.1 (+6)	LARP4	63 kDa	0	0	0	2
NP_002794.1	PSMC2	49 kDa	0	2	0	0
NP_001193496.1 (+3)	IFI16	83 kDa	0	0	0	2
NP_001001520.1 (+4)	HDGFL2	74 kDa	0	0	0	2
NP_001070151.1 (+3)	UBTF	85 kDa	0	0	0	2
NP_006017.1	H1FX	22 kDa	0	0	0	2
NP_002787.2	PSMB4	29 kDa	0	2	0	0
XP_006719595.1 (+5)	PXN	121 kDa	0	2	0	0
NP_001072989.1 (+5)	KTN1	156 kDa	0	0	0	2
NP_055866.1	ERP44	47 kDa	0	0	0	2
NP_006691.1	TRAFD1	65 kDa	0	0	0	2
NP_000024.2	ABCD1	83 kDa	0	0	0	2
NP_001157852.1 (+4)	STAU2	63 kDa	0	0	0	2
NP_055634.3	PJA2	78 kDa	0	0	0	2
NP_001243028.1 (+1)	CTHRC1	25 kDa	0	0	0	2
NP_001138586.1 (+4)	RRP12	137 kDa	0	0	0	2
NP_000173.2	HADHA	83 kDa	0	0	0	2
NP_001185771.1 (+1)	CCT2	53 kDa	0	0	0	2
NP_004981.2	MARS	101 kDa	0	2	0	0
NP_001243.1	CD70	21 kDa	0	0	0	2
NP_055467.3	IPO13	108 kDa	0	0	0	2
NP_001159757.1 (+1)	CCT7	55 kDa	0	0	0	2
XP_024306583.1 (+1)	ARHGEF2	104 kDa	0	0	0	2
NP_115497.4	MAGT1	42 kDa	0	0	0	2
NP_005085.2	SLC27A4	72 kDa	0	0	0	2
NP_001278795.1 (+1)	GALNT2	61 kDa	0	0	0	2
NP_001336864.1 (+1)	TOR1AIP2	51 kDa	0	0	0	2
NP_001317621.1 (+1)	PSMD4	41 kDa	0	2	0	0
NP_002878.2	RARS	75 kDa	0	0	0	2
NP_000978.1	RPL26	17 kDa	5	7	4	12
NP_001344872.1 (+1)	GAPDH	34 kDa	11	18	6	16
NP_000998.1	RPS4X	30 kDa	12	14	7	23
XP_016882687.1	UBA52	22 kDa	5	4	7	20
NP_000230.1	LYZ	17 kDa	4	3	0	6
NP_001025180.1	RPS15A	15 kDa	2	3	2	6
NP_001419.1	ENO1	47 kDa	2	5	2	4
NP_002955.2	S100A8	11 kDa	4	15	5	3
NP_001019380.2	SPRR2E	8 kDa	3	16	5	0
NP_112420.1	HNRNPA1	39 kDa	4	7	4	9
NP_000549.1	HBA1	15 kDa	3	3	0	4
NP_001900.1	CTSD	45 kDa	3	3	0	4
NP_001091676.1	HNRNPF	46 kDa	0	0	3	7
NP_000973.2	RPL21	19 kDa	5	8	5	11
NP_001186731.1	RPL11	20 kDa	3	5	3	7
NP_001611.1	AHNAK	629 kDa	0	3	2	2
NP_000356.1 (+2)	TPI1	27 kDa	2	3	0	2
NP_001006.1	RPS11	18 kDa	8	13	9	18
NP_001393.1	EEF1A1	50 kDa	8	13	5	11
NP_009176.2	ATXN2L	113 kDa	3	5	2	5
NP_001264069.1 (+1)	ACTR3	42 kDa	3	3	2	7
NP_001012.1	RPS17	16 kDa	3	5	5	10
NP_001308051.1	LTF	77 kDa	6	8	2	7
NP_001308412.1	RPS19	16 kDa	5	5	3	10
NP_001003.1	RPS8	24 kDa	7	6	6	17
NP_003008.1	SRSF3	19 kDa	4	6	3	7
NP_000989.1	RPL37A	10 kDa	4	6	3	7
NP_001001414.1	NCCRP1	31 kDa	4	4	0	4
NP_001278086.1	EIF4G1	171 kDa	2	2	2	6
NP_002943.2	RPS2	31 kDa	10	13	12	24
NP_005498.1	CFL1	19 kDa	3	5	3	6
NP_000036.2 (+1)	ARG1	35 kDa	4	8	4	6
NP_001107018.1 (+1)	LIMA1	85 kDa	3	4	0	2
NP_003320.2	TXN	12 kDa	3	3	0	3
NP_072045.1	RPS18	18 kDa	11	15	9	18
NP_001016.1	RPS23	16 kDa	6	9	9	16
NP_001011.1	RPS16	16 kDa	10	9	8	20
NP_005208.1 (+1)	DEFA3	10 kDa	3	5	5	8
NP_008855.1	SRSF1	28 kDa	5	4	3	9
NP_203754.2	TNKS1BP1	182 kDa	4	2	2	8
NP_001531.1	HSPB1	23 kDa	4	3	0	4
NP_001008.1	RPS13	17 kDa	2	3	2	4
NP_000108.1	EMD	29 kDa	0	2	2	2
NP_005608.1	RPS14	16 kDa	9	11	10	18
NP_000990.1	RPL38	8 kDa	5	9	6	8
NP_001093639.1 (+3)	IMMT	84 kDa	17	23	16	26
NP_705935.1	TPM3	29 kDa	5	6	2	5
NP_001035972.1	LGALS7B	15 kDa	4	7	3	4
NP_004930.1	DDX1	82 kDa	2	7	5	4
NP_001304106.1 (+1)	CHCHD3	27 kDa	10	16	11	15
NP_002007.1	FLG	435 kDa	20	29	15	22
NP_002954.2	S100A7	11 kDa	2	3	3	5
NP_001153148.1 (+1)	SYNCRIP	63 kDa	6	2	4	13
XP_011516977.1	LCN1	32 kDa	9	11	6	11
NP_003741.1	EIF3A	167 kDa	3	2	0	3
NP_057342.2	YTHDF2	62 kDa	4	5	2	4
NP_001170884.1	RPS27A	18 kDa	11	8	14	27
NP_000969.1	RPL23	15 kDa	5	7	4	6
NP_005959.2 (+1)	HNRNPM	78 kDa	5	6	5	8
NP_663780.2	SYNM	173 kDa	5	5	2	5
NP_001193725.1 (+3)	PKM	66 kDa	2	3	2	3
XP_016864497.1	SYNPO	122 kDa	4	4	4	7
NP_004550.2	YBX1	36 kDa	3	2	5	9
NP_001159506.1 (+2)	SBSN	61 kDa	25	27	15	25
NP_000350.1	TGM1	90 kDa	9	17	10	8
NP_001317259.1 (+2)	LUC7L3	58 kDa	2	4	3	3
NP_001135757.1	RPS24	32 kDa	4	0	2	8
NP_001186273.1 (+1)	RPL17	21 kDa	0	3	2	0
NP_005850.1	PURA	35 kDa	2	0	0	3
P0AA25.2	NA	12 kDa	3	7	8	7
NP_055987.2 (+10)	PRRC2C	309 kDa	11	6	6	15
NP_001129512.1 (+5)	CPSF7	52 kDa	8	12	9	9
P01837.1	NA	12 kDa	87	89	108	146
NP_006266.2	SRSF6	40 kDa	3	6	5	4
NP_001339702.1	JUP	82 kDa	39	47	36	43
NP_001180345.1 (+1)	DDX3X	73 kDa	19	18	15	23
NP_001014.1 (+1)	RPS20	13 kDa	4	4	5	7
NP_001091974.1	DDX17	80 kDa	23	23	22	30
NP_001351158.1 (+2)	HNRNPH1	51 kDa	11	11	11	15
XP_016868724.1	PUF60	63 kDa	5	6	5	6
NP_005711.1	ARPC1B	41 kDa	2	0	2	5
NP_006319.1	RBM14	69 kDa	4	3	0	2
NP_001275582.1 (+2)	CLTC	192 kDa	6	6	5	7
NP_001305115.1 (+1)	HNRNPK	49 kDa	8	9	10	12
NP_005546.2	KRT6B	60 kDa	316	370	295	331
NP_001743.1	CAT	60 kDa	2	6	3	0
NP_002128.1 (+1)	HNRNPA2B1	36 kDa	4	7	9	8
NP_002810.1 (+4)	PTBP1	60 kDa	7	6	6	9
NP_733821.1	LMNA	74 kDa	11	11	18	22
NP_004629.3 (+1)	PRRC2A	229 kDa	3	2	3	5
NP_002964.3	ATXN2	140 kDa	3	4	3	3
NP_001273001.1 (+1)	MOV10	107 kDa	3	4	3	3
NP_003925.1 (+2)	FUBP3	62 kDa	8	8	7	9
NP_001307526.1	DDX5	69 kDa	18	16	16	22
NP_065823.1	NUFIP2	76 kDa	3	3	4	5
NP_055662.3 (+3)	UBAP2L	115 kDa	20	20	15	19
NP_005745.1	G3BP1	52 kDa	29	27	25	33
NP_001310351.1 (+3)	RBM39	56 kDa	5	4	3	5
NP_001035202.1 (+4)	MYH11	224 kDa	3	2	5	7
NP_001243731.1 (+1)	RPS3	27 kDa	13	10	17	23
NP_001018077.1 (+1)	SERBP1	45 kDa	4	0	5	10
NP_001186883.1	ACTG1	42 kDa	103	82	71	107
NP_001988.1	FAU	14 kDa	6	5	5	7
NP_002559.2	PABPC1	71 kDa	37	31	30	41
NP_005889.3 (+1)	CAPRIN1	78 kDa	6	7	6	6
NP_001287876.1 (+3)	CPSF6	63 kDa	28	30	33	35
NP_003478.1 (+1)	TAF15	62 kDa	10	5	4	10
NP_006550.1	KHDRBS1	48 kDa	10	9	7	9
NP_001604.1 (+2)	ACTA2	42 kDa	77	64	63	81
NP_003371.2	VIM	54 kDa	452	402	337	411
NP_001002858.1 (+1)	ANXA2	40 kDa	15	17	16	15
