# Supplementary material for: CRISPR activation screen identifies BCL-2 proteins and B3GNT2 as drivers of cancer resistance to T cell-mediated cytotoxicity
Source: Nat Commun. 2022 Mar 25;13:1606. doi: 10.1038/s41467-022-29205-8 (PMC8956604; doi:10.1038/s41467-022-29205-8)
Supplement: Supplementary file 13 — Source Data [file 41467_2022_29205_MOESM13_ESM.zip]

Archive with 38 entries (37 files):
- Source Data/
- __MACOSX/._Source Data
- Source Data/Source Data 8.xlsx
- __MACOSX/Source Data/._Source Data 8.xlsx
- Source Data/Source Data 13.xlsx
- __MACOSX/Source Data/._Source Data 13.xlsx
- Source Data/Source Data 4.xlsx
- __MACOSX/Source Data/._Source Data 4.xlsx
- Source Data/Source Data 5.xlsx
- __MACOSX/Source Data/._Source Data 5.xlsx
- Source Data/.DS_Store
- __MACOSX/Source Data/._.DS_Store
- Source Data/Source Data 12.xlsx
- __MACOSX/Source Data/._Source Data 12.xlsx
- Source Data/Source Data 9.xlsx
- __MACOSX/Source Data/._Source Data 9.xlsx
- Source Data/Source Data 15.xlsx
- __MACOSX/Source Data/._Source Data 15.xlsx
- Source Data/Source Data 2.xlsx
- __MACOSX/Source Data/._Source Data 2.xlsx
- Source Data/Source Data 3.xlsx
- __MACOSX/Source Data/._Source Data 3.xlsx
- Source Data/Source Data 14.xlsx
- __MACOSX/Source Data/._Source Data 14.xlsx
- Source Data/uncropped blots.pdf
- __MACOSX/Source Data/._uncropped blots.pdf
- Source Data/Source Data 1.xlsx
- __MACOSX/Source Data/._Source Data 1.xlsx
- Source Data/Source Data 6.xlsx
- __MACOSX/Source Data/._Source Data 6.xlsx
- Source Data/Source Data 11.xlsx
- __MACOSX/Source Data/._Source Data 11.xlsx
- Source Data/Source Data 10.xlsx
- __MACOSX/Source Data/._Source Data 10.xlsx
- Source Data/Source Data 7.xlsx
- __MACOSX/Source Data/._Source Data 7.xlsx
- Source Data/~$SourceDataFigure5.xlsx
- __MACOSX/Source Data/._~$SourceDataFigure5.xlsx
