# Supplementary material for: CRISPR activation screen identifies BCL-2 proteins and B3GNT2 as drivers of cancer resistance to T cell-mediated cytotoxicity
Source: Nat Commun. 2022 Mar 25;13:1606. doi: 10.1038/s41467-022-29205-8 (PMC8956604; doi:10.1038/s41467-022-29205-8)
Supplement: Supplementary file 13 — Source Data [file 41467_2022_29205_MOESM13_ESM.zip › Source Data/Source Data 8.xlsx]

## Sheet: Supp Figure 3c
CD274			MCL1			JUNB			B3GNT2
CR	PR	PD	CR	PR	PD	CR	PR	PD	CR	PR	PD
1.28329	4.24257	1.88153	73.4309	141.162	119.356	148.135	165.09	67.9673	9.83906	14.2519	23.3348
1.3101	2.93628	0.51062	55.3736	153.511	65.4506	46.1692	32.1799	45.4483	13.9617	12.9739	50.4011
2.93939	0.508616	0.133397	234.218	104.933	229.411	107.073	13.1705	173.935	11.7052	23.9911	20.341
2.7691	0.54891	0.397554	113.198	87.6858	146.754	52.6417	21.8834	100.976	11.3365	25.9698	27.2523
	0.764706	19.9527		64.4192	124.246		58.0156	117.879	17.3621	13.3347	13.0412
	1.24405	1.74672		54.4085	69.1369		109.588	156.853		15.2	12.0295
	8.34258	6.65066		120.722	142.02		467.501	58.706		11.3872	19.1154
	1.9206	3.60335		51.9643	145.571		25.0926	94.6081		11.2622	17.2062
	1.3774	1.93972		57.1787	92.0802		52.1016	111.953		5.52121	17.6965
	7.80844	0.99301		129.941	76.0298		242.196	65.8311		18.8113	3.52075
		2.1941			79.7322			64.1485			12.3976
		1.47794			62.041			146.521			6.91689
		0.255091			75.7174			185.637			15.8719

## Sheet: Supp Figure 3d
CD274			MCL1			JUNB			B3GNT2
Day	low	high	Day	low	high	Day	low	high	Day	low	high
262	1		427	1		439	1		387	1
364	1		1060	1		882	1		171	1
704	1		1054	1		427	1		327	1
1200	0		364	1		948	1		439	1
427	1		704	1		548	1		662	1
548	1		980	1		662	1		882	1
439	1		662	1		1054	1		980	1
917	1		186	1		364	1		262	1
186	1		1200	0		980	1		1060	1
269	1		171	1		337	1		1200	0
948	1		262	1		548	1		1054	1
54	1		269	1		269	1		364	1
980	1		882	1		262	1		704	1
1060		1	548		1	327		1	427		1
171		1	548		1	917		1	103		1
182		1	607		1	1060		1	269		1
548		1	439		1	103		1	548		1
103		1	54		1	54		1	948		1
448		1	448		1	704		1	917		1
337		1	927		1	1200		0	548		1
387		1	337		1	186		1	182		1
607		1	182		1	927		1	927		1
439		1	327		1	387		1	337		1
882		1	948		1	171		1	448		1
327		1	387		1	448		1	439		1
662		1	917		1	439		1	54		1

## Sheet: Supp Figure 3e
CD274				MCL1				JUNB				B3GNT2
CR/PR Pre	CR/PR Post	SD/PD Pre	SD/PD Post	CR/PR Pre	CR/PR Post	SD/PD Pre	SD/PD Post	CR/PR Pre	CR/PR Post	SD/PD Pre	SD/PD Post	CR/PR Pre	CR/PR Post	SD/PD Pre	SD/PD Post
0.833149	14.2508	9.85546	4.79532	68.69	141.348	109.494	88.1835	8.7973	35.3455	20.9306	14.5134	11.4428	60.5691	34.6462	30.5436
1.41502	0.776931	1.69899	0.517244	81.5872	64.8677	47.1881	68.8647	7.17756	17.2918	48.1447	29.9403	13.058	8.10718	14.0827	18.3682
0.887582	2.08687	1.15142	2.27662	68.6612	56.226	120.728	117.518	22.0419	11.2211	15.7536	22.1198	32.1581	21.7453	18.3219	14.8828
8.94269	11.1669	5.62336	9.06305	184.117	187.57	123.752	151.325	47.8403	55.5765	9.37952	19.9063	30.0008	28.3145	39.1008	39.5346
7.83152	7.64432	3.38422	3.1612	138.707	173.515	82.7614	78.1368	13.5461	12.7649	3.62648	2.89087	60.7787	26.2181	22.1495	19.1636
0.870788	4.18721	1.32003	3.52518	172.222	143.408	72.8239	78.4124	33.6953	44.4484	5.25156	14.5484	18.4892	25.9527	49.1239	44.2414
7.72996	5.02619	2.03771	7.82254	83.4003	82.4335	83.4636	117.458	15.8571	27.6311	5.96724	13.5312	47.9454	55.7412	39.8682	25.7849
4.24723	1.90016	4.26986	11.8887	142.14	79.3745	106.261	126.675	10.0503	8.99584	7.54202	6.15526	25.5702	21.9907	26.4411	29.8566
7.2703	11.6947	6.34037	8.2961	121.549	152.659	68.3516	70.0964	27.2147	30.3688	21.8865	17.385	27.3677	20.3746	56.3184	55.6822
		4.35046	4.5374			204.809	197.611			18.4	23.0193			21.2761	20.3798
		4.05764	5.54724			138.524	138.528			45.2266	21.7654			12.508	18.9734
		1.74984	2.42078			89.4582	98.8394			11.0103	12.2792			22.1995	24.7673
		1.83815	2.78084			49.0911	69.6807			10.7435	4.10687			6.79304	12.9132
		0.16177	1.79566			69.9347	95.9775			2.71332	7.93379			7.30465	13.8006
		1.60257	2.50721			105.839	93.2704			19.651	26.3068			20.1696	19.507
		0.669308	0.52656			60.0909	59.8774			8.72327	6.85398			13.2073	12.2016
		0.216282	0.399992			113.312	93.8511			30.9947	22.9945			60.2069	43.1085
		1.13246	0.708044			141.191	144.543			14.7441	25.039			37.9422	29.686
		1.10931	6.04291			101.863	147.25			4.57047	16.0523			11.741	20.1011
		8.99917	8.65946			87.8141	98.2229			34.7466	27.0385			25.5142	25.0064
		1.12239	0.972248			88.3452	93.3843			3.10035	4.77963			26.5518	29.7621
		1.20749	7.81519			115.179	64.9055			16.8603	39.1452			28.3958	30.0839
		0.930718	1.94702			93.2952	177.105			15.9989	60.0059			17.2532	14.0561
		0.616112	0.485553			59.1269	57.1313			7.88333	8.30515			21.5833	20.1014
		1.07011	12.5602			132.515	176.687			48.9071	17.9296			18.9622	27.0077
		3.86678	5.46652			97.0034	132.239			21.8365	19.4585			29.5367	31.1524
		0.784193	0.826352			46.0746	42.1466			17.1566	7.94974			13.2448	12.6478
		17.7186	6.75631			152.803	159.787			32.8408	39.1687			28.0447	24.4158
		1.60078	2.10528			109.623	111.218			6.55623	8.75718			40.3473	45.4793
		3.60125	7.1542			78.3356	98.421			14.0064	20.1859			20.5332	16.5131
		0.922476	3.14979			77.0321	69.1055			33.9212	20.8965			19.1037	23.2879
		11.0295	19.3953			117.468	166.071			18.956	30.989			20.2182	21.1652
		2.14748	10.8554			54.3953	86.0178			9.23013	8.05421			15.4728	23.2705

## Sheet: Supp Figure 3f
Cytolytic score	CD274	MCL1	JUNB	B3GNT2
64.97	0.833149	68.69	8.7973	11.4428
233.9	1.41502	81.5872	7.17756	13.058
370.22	0.887582	68.6612	22.0419	32.1581
754.3	7.108	131.757	25.9715	32.9995
977.87	9.85546	109.494	20.9306	34.6462
1108.86	1.69899	47.1881	48.1447	14.0827
645.54	1.15142	120.728	15.7536	18.3219
602.67	5.62336	123.752	9.37952	39.1008
20.9	3.38422	82.7614	3.62648	22.1495
233.67	1.32003	72.8239	5.25156	49.1239
277.48	2.03771	83.4636	5.96724	39.8682
368.9	4.26986	106.261	7.54202	26.4411
904.31	6.34037	68.3516	21.8865	56.3184
217.49	4.35046	204.809	18.4	21.2761
1002.09	4.05764	138.524	45.2266	12.508
188.97	1.74984	89.4582	11.0103	22.1995
36.88	1.83815	49.0911	10.7435	6.79304
4.58	0.16177	69.9347	2.71332	7.30465
457.44	1.60257	105.839	19.651	20.1696
9.38	0.669308	60.0909	8.72327	13.2073
5.48	0.216282	113.312	30.9947	60.2069
58.48	1.13246	141.191	14.7441	37.9422
1392.14	8.94269	184.117	47.8403	30.0008
907.57	7.83152	138.707	13.5461	60.7787
36.33	0.870788	172.222	33.6953	18.4892
1653.68	7.72996	83.4003	15.8571	47.9454
1084.92	4.24723	142.14	10.0503	25.5702
1380.25	7.2703	121.549	27.2147	27.3677
65.84	1.10931	101.863	4.57047	11.741
746.03	8.99917	87.8141	34.7466	25.5142
61.34	1.12239	88.3452	3.10035	26.5518
112.84	1.20749	115.179	16.8603	28.3958
116.64	0.930718	93.2952	15.9989	17.2532
25.5	0.616112	59.1269	7.88333	21.5833
478.62	1.07011	132.515	48.9071	18.9622
380.4	3.86678	97.0034	21.8365	29.5367
215.19	0.784193	46.0746	17.1566	13.2448
870.99	17.7186	152.803	32.8408	28.0447
197.55	1.60078	109.623	6.55623	40.3473
228.61	3.60125	78.3356	14.0064	20.5332
167.37	0.922476	77.0321	33.9212	19.1037
1562.97	11.0295	117.468	18.956	20.2182
98.11	2.14748	54.3953	9.23013	15.4728
