# Supplementary material for: CRISPR activation screen identifies BCL-2 proteins and B3GNT2 as drivers of cancer resistance to T cell-mediated cytotoxicity
Source: Nat Commun. 2022 Mar 25;13:1606. doi: 10.1038/s41467-022-29205-8 (PMC8956604; doi:10.1038/s41467-022-29205-8)
Supplement: Supplementary file 13 — Source Data [file 41467_2022_29205_MOESM13_ESM.zip › Source Data/Source Data 13.xlsx]

## Sheet: Supp Figure 8a
	GFP	B3GNT2
BAG	0	0	0.5mM	1mM	2mM	4mM
Extracellular	213447	567500	486000	331561	250097	161929
	213387	568500	396618	312645	220424	128021
Intra- and Extra-cellular	598000	989000	819000	714000	609000	534000
	635000	997000	849000	737000	638000	532000
	GFP	B3GNT2
KIF	0	0	1.25ug/ml	5ug/ml	20ug/ml
Extracellular	308088	559000	434000	428000	285436
	282932	563000	434000	405000	332536
Intra- and Extra-cellular	493000	796000	546000	427000	367458
	502000	798000	576000	446000	401000

## Sheet: Supp Figure 8b
	GFP	B3GNT2
BAG	0	0	0.25	0.5	1	2	4
Percent survival	10.4406	20.7048	18.9849	9.82991	8.2566	6.48137	4.63165
	9.97123	22.4798	19.7491	10.2153	6.64405	6.75532	5.29388
	10.2704	21.0397	18.9004	12.5983	8.46303	7.08139	3.29322
	11.7046	20.6059	16.9339	9.74697	6.57472	4.90721	3.57967
	11.551	19.1461	17.1076	9.87441	6.82175	4.72409	3.74184
	12.9842	20.0596	12.605	9.86136	7.8907	5.58496	3.18808
IFNG	186.737	140.194	150.537	165.256	160.084	193.5	166.847
	160.88	131.841	162.073	162.869	167.643	184.748	147.753
	197.478	126.271	146.957	154.515	147.355	199.864	152.924
	224.046	139.115	151.845	165.569	178.498	214.697	160.994
	173.724	157.414	148.066	160.796	171.934	214.3	147.071
	203.559	169.746	167.757	166.763	185.857	214.499	139.314
