# Supplementary material for: CRISPR activation screen identifies BCL-2 proteins and B3GNT2 as drivers of cancer resistance to T cell-mediated cytotoxicity
Source: Nat Commun. 2022 Mar 25;13:1606. doi: 10.1038/s41467-022-29205-8 (PMC8956604; doi:10.1038/s41467-022-29205-8)
Supplement: Supplementary file 13 — Source Data [file 41467_2022_29205_MOESM13_ESM.zip › Source Data/Source Data 4.xlsx]

## Sheet: Figure 4a
Percent survival	GFP 0	B3GNT2 0	B3GNT2 0.0781	B3GNT2 0.3125	B3GNT2 1.25	B3GNT2 5	B3GNT2 20
	6.14078	21.1905	10.7602	3.37882	3.19782	3.00471	3.17007
	6.25007	19.7783	9.78977	3.10611	3.87493	2.82915	3.06259
	6.30798	18.0522	10.5099	3.78424	3.24933	2.96609	2.22343
	7.83716	24.98	12.5313	4.24287	4.30728	4.50626	4.30614
	7.97531	23.0019	12.44	3.70823	4.4287	3.92743	4.10841
	8.21552	21.6201	13.1845	4.45069	4.7852	3.91114	3.72811
IFNG	GFP 0	B3GNT2 0	B3GNT2 0.0781	B3GNT2 0.3125	B3GNT2 1.25	B3GNT2 5	B3GNT2 20
	158.554	113.3	149.082	202.754	178.549	231.695	222.224
	170.13	100.672	166.973	226.433	171.709	231.695	234.326
	168.025	96.462	136.979	163.816	255.901	201.176	208.543
	256.427	161.711	198.545	271.687	253.796	318.518	310.625
	285.894	141.715	210.121	266.425	299.049	309.047	303.259
	256.427	146.451	191.178	278.527	231.801	319.571	309.047

## Sheet: Figure 4d
4-1BB				TREML2				NKG2D				CD2
GFP	B3GNT2	B3GNT2+KIF	B3GNT2+BAG	GFP	B3GNT2	B3GNT2+KIF	B3GNT2+BAG	GFP	B3GNT2	B3GNT2+KIF	B3GNT2+BAG	GFP	B3GNT2	B3GNT2+KIF
166392	44604	85900	45063	196583	87999	122633	90151	2169	1384	2028	3248	29098	16035	25954
169306	42963	86494	45526	197954	75616	134192	87999	2169	1287	1985	3221	30299	15878	27204
174075	44452	91404	46152	213688	84723	142833	92996	2216	1312	1970	3221	29592	16408	29000
