# Supplementary material for: CRISPR activation screen identifies BCL-2 proteins and B3GNT2 as drivers of cancer resistance to T cell-mediated cytotoxicity
Source: Nat Commun. 2022 Mar 25;13:1606. doi: 10.1038/s41467-022-29205-8 (PMC8956604; doi:10.1038/s41467-022-29205-8)
Supplement: Supplementary file 13 — Source Data [file 41467_2022_29205_MOESM13_ESM.zip › Source Data/Source Data 5.xlsx]

## Sheet: Figure 5a
E:T	NT sg1								NT sg2								CD274 KD sg1								CD274 KD sg2								MCL1 KD sg1								MCL1 KD sg2								JUNB KD sg1
1	56.1609	58.8437	58.5037	60.0357	50.6527	52.5256	52.118	53.4568	65.9338	62.2299	61.0612	57.9469	47.7824	50.2453	53.9832	52.9826	34.813	37.6961	37.7572	34.2569	37.445	35.2805	36.7134	34.7312	33.4866	34.4442	35.2761	34.8277	33.7715	35.9246	35.1367	35.2603	34.0797	40.3283	35.3358	38.2447	35.6917	36.3954	35.7718	35.3946	48.8702	52.3859	51.5252	49.9203	44.0012	44.3427	48.9671	48.8261	35.486
2	44.9486	42.5647	44.4402	41.4139	36.8115	35.8979	31.9483	32.8267	47.9521	44.6541	47.5048	42.9652	31.7269	34.0284	35.5132	33.6378	21.813	21.6908	23.4551	21.1172	23.0072	22.345	22.0128	22.7597	22.5109	22.4774	22.6471	21.0274	20.9642	22.1005	22.2382	22.7365	23.8443	22.3132	23.4655	20.5385	24.6007	20.9136	21.4888	21.0569	34.2361	34.575	36.6518	35.1	29.8114	34.3199	32.9413	31.0646	25.6703
3	31.6444	30.1467	31.9398	30.3837	24.0561	30.1843	28.1322	28.459	34.6003	31.6594	32.6444	28.7012	32.4338	29.4093	28.7314	25.878	16.0838	18.0073	17.8721	18.7074	17.0779	18.9407	17.9311	19.097	17.8088	16.3588	16.7381	16.3148	17.3567	16.9435	16.4432	17.9036	17.2327	19.2937	17.6927	16.4953	20.0813	16.883	17.2454	17.1801	23.2937	25.2509	23.3502	23.8353	21.3489	24.4789	25.8888	24.9238	20.1811
[truncated: 31 more columns]

## Sheet: Figure 5b
E:T	Control								S63845 1uM								S63845 2uM								S63845 5uM								S63845 10uM								KIF 20 mg/mL
1	38.6265	39.4543	40.2459	40.6688	36.965	35.3785	37.905	35.188	31.8861	32.5528	33.5024	32.0149	33.5763	29.8865	29.4247	31.9461	31.5903	29.414	32.7872	33.398	28.608	25.5476	30.5833	30.2772	23.2786	23.5822	22.1723	25.4871	18.1957	16.6096	20.081	24.8334	3.82207	2.62348	3.41556	3.81788	5.93381	8.52496	5.93982	6.39072	28.6523	28.5587	27.2762	31.1427	28.3482	27.1297	27.9346	27.2959
2	18.5403	17.6396	18.6952	17.645	13.2085	11.6833	12.5129	12.6668	11.4208	10.9625	10.8816	11.0275	10.7896	10.0045	9.01397	10.1302	9.72375	9.30295	9.02882	10.3273	8.5511	8.57046	8.68164	8.21466	5.68773	5.98464	5.69387	6.51892	4.57205	3.51683	3.38307	6.41667	0.535593	0.792074	0.920315	0.905228	1.9082	1.84327	1.28776	2.47813	9.14205	9.11772	9.33485	10.5572	8.01064	8.69489	7.62328	7.84827
3	8.23306	7.58791	8.73591	9.03137	7.87406	8.30483	7.52734	7.60089	4.81254	4.6817	3.87246	4.91678	3.61501	4.42917	4.45272	5.13758	2.49787	2.57689	3.40988	3.11676	4.7621	3.47686	2.99216	4.47178	1.05198	1.18401	1.48128	2.03757	2.35715	4.33256	3.2629	2.158	0.363767	0.42244	0.382207	0.603485	0.642078	0.757507	1.14348	1.98395	3.0758	2.53098	2.67515	2.58759	4.90343	4.60839	4.06841	3.68198

## Sheet: Figure 5c
E:T	Control								S63845 1uM								S63845 2uM								S63845 5uM								S63845 10uM								KIF 20 mg/mL
1	41.0686	41.1289	47.0247	39.7803	50.5645	46.302	45.656	45.3028	36.9646	32.1355	32.7363	32.8303	35.5082	37.6146	37.3789	37.1933	31.5928	35.4333	37.4725	31.5524	34.0395	36.8864	36.5865	42.9871	26.9539	25.1195	26.2585	27.4973	31.2894	29.1353	32.4783	29.0765	25.4283	23.9061	25.2952	20.3799	18.2892	16.5717	19.0436	14.1768	33.1295	32.3776	28.0688	31.5861	26.2321	27.894	26.1648	24.3839
2	28.3822	29.6837	28.4321	26.4589	27.4014	33.9462	31.0934	25.4211	24.3354	24.8491	22.1411	23.341	23.3955	21.7187	24.2046	22.6363	21.6348	23.8989	23.7581	22.5103	21.3786	24.3384	21.6415	23.1312	17.8468	17.0515	17.1672	18.0654	15.8066	17.017	17.7429	16.1793	15.7014	17.1438	15.9462	14.4719	9.44156	9.33562	7.66946	7.49611	17.5284	18.3781	20.9154	17.9637	17.2784	13.3465	12.3162	13.7554
3	19.3286	20.7357	20.4995	17.1147	10.6563	22.7374	22.8552	21.6507	16.2793	15.2997	16.4766	16.5301	19.4517	18.1795	19.677	17.5998	15.2575	15.3946	16.6181	16.2916	16.1094	17.0753	18.339	17.7373	12.1685	12.9966	11.1051	11.2097	13.1541	12.5283	11.0805	11.7436	9.02565	9.67034	9.6384	8.64841	7.62131	7.47685	7.90382	7.16865	12.4358	10.5642	11.3813	11.5611	10.7735	9.72251	8.51626	9.15303

## Sheet: Figure 5d
E:T	Control								S63845 1uM								S63845 2uM								S63845 5uM								KIF 20 mg/mL
1	35.5035	37.338	36.4111	38.6671	27.2103	27.833	29.06	29.4886	13.3506	12.6418	11.5154	10.1321	13.5364	11.9012	10.0024	13.9126	7.18553	10.5195	11.9484	12.0322	9.36978	12.1172	11.8983	8.08783	7.97903	8.81521	12.8084	10.4047	4.92691	3.87739	4.90609	5.79943	26.1978	27.3518	28.9067	31.2417	17.6567	18.6168	20.0399	23.8104
2	33.0446	30.6647	29.958	30.526	14.47	14.3324	15.5345	17.1878	8.38433	6.91926	10.9572	8.29106	3.65624	3.06602	3.24139	2.38871	6.00812	7.87068	6.60015	7.57667	3.31309	2.18932	2.59175	1.86662	6.31156	4.36129	8.61531	8.39103	1.87414	4.46254	3.04236	5.5662	15.2097	17.2906	18.9537	20.2821	10.6069	9.54284	8.84507	16.0178
3	30.8562	32.288	31.3453	31.9228	11.8087	12.1539	9.86849	14.0479	4.93331	7.83619	5.45419	4.90318	2.00773	6.50698	1.96419	1.98112	3.48167	4.06572	3.69454	4.50077	2.12604	1.90964	1.76284	2.51835	4.549	5.68991	7.50122	9.0785	1.69714	1.48057	5.97226	3.05069	16.5141	17.7663	17.0188	17.7196	4.62262	7.26129	7.44227	9.98076

## Sheet: Figure 5e
E:T	Control								S63845 1uM								S63845 2uM								S63845 5uM								S63845 10uM								KIF 20 mg/mL
1	29.8601	39.2163	37.8667	47.0023	28.6361	28.8654	31.9476	37.1297	31.7212	29.971	28.0783	25.1886	18.5255	20.5103	16.882	16.4348	22.6503	22.5709	22.0416	22.4015	17.2319	20.551	17.0404	19.0045	16.5355	21.8052	23.1953	23.3434	11.5589	15.5566	13.131	16.6106	22.2462	18.4813	17.331	17.2648	5.61923	9.047	8.32392	8.17574	26.9825	28.9993	27.0056	23.9634	20.0061	21.2027	22.7256	23.2763
2	21.8473	21.9348	21.9069	26.1066	15.5003	16.8969	16.7238	19.4716	21.7332	19.2624	19.5446	16.4919	11.8035	8.90518	7.85523	9.64016	12.6913	11.6255	12.4867	13.3533	9.16766	7.57229	9.9061	7.21899	9.69998	9.68499	9.98077	13.2651	6.78726	5.38645	9.33046	10.6598	12.1232	8.74888	8.66659	7.70695	5.7829	4.28559	3.76213	4.13887	12.1585	21.1946	15.637	15.6388	12.5922	16.0924	15.3806	15.929
3	17.073	18.117	14.2705	15.3066	14.0407	10.7501	14.884	14.5555	11.1632	10.5933	10.0013	10.212	5.73934	6.30547	5.87138	5.48085	7.90898	8.09106	7.69489	8.81471	4.87311	4.24679	4.94987	4.15159	5.54008	6.23316	6.67144	9.21474	3.28055	3.47772	4.54933	4.02058	8.7272	6.81374	5.22331	5.53467	4.01787	2.2014	2.48724	2.92419	14.3135	12.7286	13.9525	10.5582	9.21049	8.37234	10.5404	12.87
