# Supplementary material for: CRISPR activation screen identifies BCL-2 proteins and B3GNT2 as drivers of cancer resistance to T cell-mediated cytotoxicity
Source: Nat Commun. 2022 Mar 25;13:1606. doi: 10.1038/s41467-022-29205-8 (PMC8956604; doi:10.1038/s41467-022-29205-8)
Supplement: Supplementary file 13 — Source Data [file 41467_2022_29205_MOESM13_ESM.zip › Source Data/Source Data 12.xlsx]

## Sheet: Supp Figure 7a
		GFP				CD274				MCL1				JUNB				B3GNT2
FasL	1000	23.5124	23.5365	22.0069	20.6674	28.5859	29.9133	28.4382	28.6889	45.5453	45.3701	45.9056	44.5089	45.7091	43.0957	39.8371	39.7041	25.688	25.4331	25.6662	24.4619
	500	24.2445	24.5417	24.0434	23.0011	29.9607	30.6653	30.3434	29.8763	46.493	45.2122	45.306	44.2744	45.1088	43.5802	41.6786	41.8459	29.1892	28.6283	26.9603	27.0186
	250	25.879	26.375	23.5583	24.3931	32.5362	32.3066	31.4833	29.7628	46.5719	46.7151	45.8958	46.0661	47.2098	46.5538	44.9523	44.9952	32.8263	31.8867	30.3813	30.8669
	125	27.2666	28.0969	27.0087	25.2671	34.3728	36.9087	33.1299	33.531	47.1593	47.2605	47.8429	49.0397	50.9679	47.9194	45.9535	45.8849	38.7093	37.9202	38.3839	38.617
	62.5	33.7806	33.1884	31.567	31.567	39.9063	40.5185	38.5922	37.1884	50.9621	51.4162	50.1823	50.3427	57.5925	54.3102	52.4536	49.6216	44.3616	43.9829	44.0144	43.2787
	31.25	38.4918	40.9457	37.668	38.7169	48.4824	47.031	45.994	45.4636	56.6775	57.3586	54.8711	54.9895	60.3452	60.2122	54.0101	53.2211	51.4683	50.8322	51.024	50.4243
	15.625	47.3592	49.5225	47.4947	47.6214	54.1558	54.5885	51.6357	48.3082	61.0109	62.2325	60.7938	62.9333	65.156	65.1495	62.459	60.8382	55.3385	55.3507	56.2126	56.6302
	7.8125	54.3933	55.6279	54.7473	54.2054	59.4544	61.1512	56.8368	54.9579	67.8837	69.0608	67.2248	70.3984	75.5558	72.385	69.8467	68.2967	63.1493	62.9138	62.6419	64.6692
	3.90625	61.3509	63.5317	61.9474	63.4421	67.7877	67.3602	65.8667	65.1859	75.4993	77.6907	75.6004	78.3644	84.4335	79.5712	76.3555	74.0058	70.3774	73.2522	71.3025	73.6576
	1.95312	72.0145	73.5682	72.1172	72.2352	77.2662	76.4667	75.5721	75.6064	83.2234	82.4239	83.1173	84.2574	90.3334	86.3544	83.5438	81.0869	79.3877	81.4345	78.8656	81.1601
	0.976562	80.3946	82.9775	82.0903	84.5639	85.2644	85.7077	84.6073	82.462	88.3909	86.8017	89.0646	89.0696	93.9672	93.1461	90.149	89.8724	83.5881	87.3806	87.9293	89.8231
TRAIL	2000	49.6618	52.6834	45.7444	44.8836	53.7257	57.5437	55.6781	53.2774	64.3633	65.7399	59.1403	55.051	61.063	65.2087	53.5514	46.2299	34.5476	38.038	32.5822	32.938
	1000	50.4524	52.8239	48.5024	48.1862	57.211	59.3225	54.7959	54.9261	64.0664	61.5696	60.4089	58.0201	63.8015	63.9156	58.762	54.198	36.513	38.0549	37.2924	35.1915
	500	50.6983	53.7022	49.1173	47.7822	56.647	57.24	55.4178	53.6679	63.9719	63.8505	64.2418	60.9353	68.1373	64.8664	60.0171	57.0125	38.2921	38.4615	38.1396	35.2423
	250	53.6495	54.282	51.155	49.0119	57.4858	59.5538	56.4446	54.7814	64.1069	65.9694	65.7939	63.756	72.6253	68.2514	62.8126	57.1075	39.6984	40.732	40.6472	38.4785
	125	54.4928	58.6737	52.8766	54.6684	58.8308	60.2914	57.4569	55.2876	68.6551	66.3338	67.7104	65.7534	72.0357	73.5001	69.2783	62.4513	45.8489	46.6621	44.9509	41.9519
	62.5	61.2385	63.1006	59.9034	59.3764	63.4875	64.3841	62.0413	58.6861	72.8389	70.801	69.1275	66.4822	76.866	78.6536	73.1197	65.513	48.8817	51.5927	48.6954	46.5266
	31.25	66.3329	70.9881	64.5411	64.4532	67.9417	68.7516	64.1238	62.8078	76.213	76.159	74.4045	72.65	80.213	81.2969	77.5316	71.4272	56.1335	57.472	54.49	51.4741
	15.625	71.7435	75.1691	71.3395	68.1774	74.7388	75.3173	70.6895	69.7061	83.5549	82.7991	78.9122	77.3197	90.3109	88.3902	78.9198	74.6981	63.7242	63.2159	61.2335	57.1671
	7.8125	77.6109	85.3052	75.7312	71.3922	82.1722	84.3414	79.0773	76.2139	87.8197	83.8653	83.4874	84.9045	91.566	91.2808	85.1193	78.4634	71.0437	72.3145	69.6713	68.265
	3.90625	85.8498	90.2591	82.3715	75.8015	91.5145	92.3822	89.3452	85.3682	94.3923	93.1642	89.3718	89.6417	98.336	97.9747	90.7863	80.7645	82.1755	84.7171	77.7364	73.3311
	1.95312	91.6469	95.4765	89.4335	84.3917	93.7706	99.9024	95.0577	91.0517	97.1051	99.9798	94.4463	96.8081	100.428	103.261	93.9431	87.1541	91.9688	92.6635	86.3267	84.0224
TNFa	4000	84.5736	86.3777	87.1628	90.6707	90.5805	88.5347	85.3977	86.7104	87.2054	88.806	84.4383	89.7962	85.0499	80.8123	84.6806	81.5333	86.2133	80.4176	82.1348	77.0807
	2000	85.0246	88.9167	89.0838	92.9592	93.3765	89.694	88.2278	87.6481	88.5483	89.6877	86.3101	88.5754	86.0521	82.4652	88.2149	82.7113	87.0719	83.0715	84.8278	77.7832
	1000	86.0436	91.0048	88.9501	92.1239	96.2919	89.012	85.4147	87.6822	88.4669	89.9454	87.653	92.1564	85.7532	82.8696	88.4786	84.6631	85.5498	81.6665	85.3352	80.5932
	500	86.2775	89.184	90.2865	90.821	93.8198	90.6658	87.1537	87.3753	89.1451	90.0539	87.2461	90.3795	88.1094	82.43	88.5489	82.7113	88.4184	81.4128	84.5741	78.4467
	250	86.4445	92.3745	88.7998	91.9736	94.5529	91.6034	88.5347	86.216	91.017	90.705	88.5618	91.7088	87.8984	84.3817	87.406	83.3795	88.9843	83.6569	86.9743	82.291
	125	86.2775	92.3578	90.7542	92.2409	97.2466	92.2343	87.0855	88.7051	89.9318	90.2845	88.6025	90.705	88.4962	85.0323	88.4962	85.6301	87.228	87.3451	89.9795	83.3057
	62.5	86.7619	93.8111	91.556	92.9926	96.3771	91.0579	85.9944	90.0861	93.3772	90.8949	91.3154	93.0516	89.9029	87.5291	89.6743	88.4786	89.999	86.4084	90.721	87.5402
	31.25	88.4323	94.3456	94.0449	96.4671	98.9003	95.1837	89.8815	90.3589	93.8384	92.2785	91.1119	94.815	91.7491	89.0764	90.1666	88.5665	90.8186	88.2623	93.3359	88.2818
	15.625	88.9334	97.4359	96.0996	95.8323	99.7016	93.6323	90.4782	91.2966	93.757	91.9529	94.1639	96.6191	92.892	88.4083	92.8217	88.4083	93.1798	89.7453	92.3797	89.8039
	7.8125	93.3768	97.3524	97.8702	98.7388	102.412	95.3883	92.9333	91.9274	97.7042	95.1541	96.4427	97.026	97.745	92.892	94.1932	93.8063	94.3897	91.8919	96.6728	91.0528
	3.90625	93.3099	98.956	99.3068	100.192	103.214	98.6446	92.7287	95.1496	98.0026	95.6017	95.751	101.706	98.9758	93.1206	99.8901	95.4591	97.0631	92.5163	96.9265	98.0779

## Sheet: Supp Figure 7b
Dox	BID-NM_197966						BID-NM_001196
0	13.7385	12.3534	11.6212	15.4477	15.2646	14.7319	15.4248	14.343	14.082	17.1374	16.3544	16.38
0.125	9.82728	10.3422	11.3156	12.5911	12.7184	12.0925	8.66832	7.80941	6.84616	8.79581	8.36322	8.03991
0.5	11.6094	8.48307	9.98029	10.6009	8.47845	10.16	6.07272	5.41721	6.5551	7.54636	5.55347	5.01967
2	5.02324	5.5018	5.81344	5.80926	4.36518	4.18794	3.65071	3.52109	4.20941	4.13333	3.59301	3.17641
	BBC3-NM_014417
0	13.7881	15.2996	13.5511	15.8371	15.1818	15.5833
0.125	11.5891	12.099	10.5096	12.3645	13.6265	12.8257
0.5	14.5518	13.4365	11.0958	15.726	14.8918	15.8252
2	15.3171	16.0598	16.8926	17.9196	18.4769	17.2033
	PMAIP1-NM_021127
0	13.6511	13.6989	13.1153	14.9125	15.0568	14.8034
0.125	9.44818	10.5555	10.3264	10.5429	11.6594	11.2307
0.5	9.79028	8.13984	6.90408	10.7423	8.68448	8.97192
2	5.33334	4.94647	5.05418	6.4844	6.48375	7.72844
	BAX-NM_001291428						BAX-NM_001291429						BAX-NM_138761						BAX-XM_017027077
0	16.9305	16.3871	16.1597	19.0066	17.8281	16.8389	15.7746	17.6766	16.1469	19.2916	17.1358	15.4751	14.4083	13.5261	13.3974	17.3893	16.2673	14.3463	15.0072	16.5379	15.4939	17.1959	16.2745	15.306
0.125	15.1131	15.5113	15.6217	16.3958	15.8023	16.1912	18.0447	17.9524	17.9012	18.8258	19.8736	20.4811	11.822	12.9143	11.3135	13.2698	13.3694	14.1919	14.6309	14.4099	13.5171	15.1098	15.2838	15.1007
0.5	14.9784	13.334	13.5404	16.7876	15.9917	16.4067	17.2071	16.4621	16.5782	21.5524	20.1473	19.7582	13.0466	11.6696	11.5551	14.2655	14.264	14.7477	16.0907	14.5919	15.5714	16.1642	16.8802	17.4527
2	13.4778	11.4566	11.7548	16.1418	15.7472	16.6182	14.7273	15.051	15.2798	18.1773	17.923	19.2082	7.90923	8.91295	9.75486	11.7751	12.083	11.4789	13.5809	13.4797	13.5175	14.7979	16.5726	17.1716
	BAK1-NM_001188
0	13.1011	14.0471	14.2681	15.074	14.9001	13.6724
0.125	13.3999	12.7959	13.501	14.9293	13.9877	13.1001
0.5	15.0935	12.6568	13.7906	14.4746	13.2264	15.8772
2	11.082	11.9548	13.2231	13.9599	15.6333	16.0425
	BAD-NM_032989
0	14.3041	14.7844	13.8467	16.7484	15.4218	15.4305
0.125	15.7175	16.6389	15.5923	18.6374	19.7956	17.8198
0.5	18.9318	17.1269	18.3668	18.7912	18.5862	19.1514
2	15.2165	15.9583	16.7814	18.8902	19.308	21.3416

## Sheet: Supp Figure 7c
GFP NT sg1	GFP NT sg2	JUNB NT sg1	JUNB NT sg2	JUNB KD sg1	JUNB KD sg2	JUNB KD sg3	JUNB KD sg4
0.00300692	0.00268661	0.0374212	0.0418828	0.00154038	0.0033947	0.00119192	0.00074395
0.00311835	0.00287445	0.0384067	0.0349152	0.00184457	0.00319308	0.00120437	0.00060428
0.00304361	0.00266343	0.0386738	0.0406669	0.00202551	0.00241711	0.00145729	0.00069654
0.00297581	0.00284472	0.0386738	0.0418828	0.00151129	0.0025727	0.00160024	0.00070017

## Sheet: Supp Figure 7d
	GFP NT sg1	GFP NT sg2	JUNB NT sg1	JUNB NT sg2	JUNB KD sg1	JUNB KD sg2	JUNB KD sg3	JUNB KD sg4
FasL	24.741	23.2909	42.4796	44.2118	31.3732	39.8075	31.748	31.5124
	24.6849	24.0749	42.767	44.9026	29.8115	37.7936	31.2999	29.938
	24.1324	23.9515	44.3942	45.2672	30.1661	39.5094	33.0361	29.2315
	23.7602	23.9469	43.9779	47.0062	31.3937	39.1089	33.7582	29.7645
TRAIL	57.1228	56.5482	75.5449	72.9235	69.7572	72.2738	67.8065	69.606
	55.5942	56.4796	76.1683	72.722	68.7092	74.2536	68.6186	68.8042
	54.8591	56.2556	75.1625	74.4395	68.0772	74.4334	68.9786	68.1539
	54.8872	54.9412	74.7694	74.9384	67.9567	73.4981	72.249	67.7823

## Sheet: Supp Figure 7e
E:T ratio	GFP NT sg1								GFP NT sg2								JUNB NT sg1								JUNB NT sg2								JUNB KD sg1								JUNB KD sg2								JUNB KD sg3
1	44.5763	45.3543	43.9936	43.4757	33.3264	39.051	36.8879	35.2124	45.0083	43.9831	44.5074	43.9631	34.6354	35.9123	35.6268	35.3287	49.0179	53.6344	51.5719	52.74	44.6257	44.9782	48.5894	43.4513	53.8263	52.2488	52.0323	51.6978	48.4487	42.5259	46.0949	47.5589	52.7916	51.8593	49.5991	47.0694	45.0058	42.5813	40.8776	37.0175	45.0556	48.2293	45.4958	47.0496	38.6038	35.8104	37.1669	37.4247	46.1943
2	22.1113	22.4291	20.4517	21.1487	16.7605	17.042	17.2118	16.6163	21.516	22.2367	22.6076	22.0058	15.9061	15.1989	15.7951	15.4052	33.7608	33.6302	34.7514	34.8962	29.1918	31.0326	30.0796	28.3863	35.4473	37.8599	37.2521	40.0603	25.231	23.7834	22.7838	30.0347	32.5295	31.6762	31.3157	30.9898	26.906	27.5067	23.597	22.9817	29.7326	30.0165	31.4929	30.278	24.1993	19.3754	21.5192	18.5083	30.2688
3	16.1188	16.4239	16.2855	15.8363	12.0382	8.86428	9.12855	8.03974	16.4845	16.5316	16.1164	13.8734	7.51756	8.59209	7.51139	7.37982	24.8835	25.6491	27.537	28.1784	19.8239	22.3375	26.4041	23.3569	30.8749	30.97	30.448	31.9408	22.2065	26.8361	24.3631	29.8277	19.5578	24.5029	21.4365	20.8271	19.5825	16.4562	16.2406	17.8586	17.9412	18.9132	19.4388	23.415	14.9864	15.1626	14.5984	13.9252	23.7343
[truncated: 15 more columns]
