# Supplementary material for: CRISPR activation screen identifies BCL-2 proteins and B3GNT2 as drivers of cancer resistance to T cell-mediated cytotoxicity
Source: Nat Commun. 2022 Mar 25;13:1606. doi: 10.1038/s41467-022-29205-8 (PMC8956604; doi:10.1038/s41467-022-29205-8)
Supplement: Supplementary file 13 — Source Data [file 41467_2022_29205_MOESM13_ESM.zip › Source Data/Source Data 9.xlsx]

## Sheet: Supp Figure 4a
E:T Ratio	GFP								CD274								MCL1								JUNB								B3GNT2
1	45.5121	46.3783	46.9824	45.9224	31.9131	32.441	28.5627	30.3225	62.4957	58.7114	57.8562	57.7382	47.8423	44.8283	44.3458	43.369	44.9674	45.5595	44.6463	48.3693	40.6496	42.0216	42.5493	41.9337	43.5057	44.5309	45.5011	50.2334	49.2155	50.0667	51.1465	53.8843	57.34	54.9936	56.502	56.4922	48.8645	49.0059	47.221	45.9604
2	22.9099	24.134	23.4433	25.4744	10.1404	10.0024	11.6105	11.1313	34.4011	33.3455	31.4287	33.4457	26.7397	24.8206	25.1887	24.4989	27.5765	26.3061	25.9809	25.3788	20.302	21.5403	21.8569	21.1568	25.5487	24.7908	26.9986	29.8874	29.3692	28.1192	31.6636	33.5273	33.9781	32.446	34.2443	34.7116	26.6466	30.2766	29.2056	27.1203
3	14.0742	13.8554	15.2368	12.9663	4.2641	4.75143	4.51589	4.35345	29.1699	26.2447	26.1326	25.4426	17.0402	16.7722	14.4492	14.7887	21.5554	20.7366	20.1586	20.7908	11.7604	13.1324	11.3277	12.1298	19.8096	21.5121	22.3908	27.114	20.5158	19.6316	20.7102	22.772	29.861	26.6903	27.3883	26.7081	20.0371	21.1328	19.8851	20.7051

## Sheet: Supp Figure 4b
E:T ratio	Time (h)	GFP								CD274								MCL1								JUNB								B3GNT2
1	12	72.978	53.429	44.4724	43.2632	56.0679	51.0858	41.1553	50.3718	93.2934	73.8432	61.1449	68.0826	61.4645	67.0022	60.7473	51.4454	80.7662	61.7864	68.8189	49.7848	70.1855	64.0514	58.8508	56.7083	73.0073	67.4623	66.0437	60.2224	63.1843	68.7321	61.4835	67.9705	93.7544	106.946	72.8073	80.8902	96.9277	69.7539	76.0948	74.6052
	18	38.792	35.821	36.4459	25.7324	30.566	28.8881	25.8065	30.7934	77.9047	62.6742	63.3638	54.1771	77.2685	64.8707	62.2838	53.5452	60.5487	48.5278	47.9217	40.6301	73.8267	67.2897	61.8554	53.1481	49.465	48.3299	44.2998	38.4213	54.6912	52.6232	50.1236	45.3599	69.8008	101.029	71.9896	59.0101	69.0785	68.303	50.5717	53.2096
	24	32.8267	35.3644	32.1286	34.8974	32.8424	33.9829	31.9277	28.6439	77.9466	63.9535	61.7422	50.2345	71.7089	75.3936	63.6786	53.2526	73.8882	62.194	57.953	49.1531	60.9077	57.8387	59.8869	53.1842	58.1682	60.0724	62.8067	52.627	59.4308	51.8753	53.9526	57.2503	63.8734	65.5467	55.6471	62.1899	63.0932	50.7573	53.6159	49.1841
	36	30.9529	28.0545	24.2394	21.036	44.0705	39.7469	38.4533	37.4449	80.165	65.6428	56.9597	45.9652	67.1389	55.3624	49.1581	45.8122	70.6928	53.1596	65.1585	41.3302	51.6191	44.5786	46.7433	39.8709	61.2002	53.1468	57.7244	45.6615	61.0625	46.8492	44.7533	40.9175	62.6368	51.8789	43.7738	38.8014	88.103	74.3793	62.0001	57.0996
	48	20.9392	16.1551	17.5223	18.1362	19.3322	16.2219	16.8863	14.9145	55.6679	48.1671	53.1204	38.2486	47.0253	38.6413	37.7895	33.7893	52.1023	41.0783	36.4631	34.2702	44.0655	36.368	34.7489	32.536	53.8927	42.6841	47.4784	43.0568	47.6227	40.1563	41.3976	41.4517	33.3866	27.8035	26.266	29.7426	35.6161	26.6387	26.23	27.0021
	72	23.3518	18.4752	18.9773	15.0347	15.2985	15.148	14.0561	14.1647	21.6228	20.9535	18.1424	18.3368	29.1804	22.9281	22.799	21.1873	25.8143	21.4437	24.2432	19.9624	26.2339	24.1395	22.1892	23.285	34.6208	32.7118	31.6196	35.9458	30.1084	26.1422	26.8675	24.5616	22.2643	22.9133	20.0387	24.4377	28.9546	20.9968	20.9966	18.5796
2	12	49.3149	46.9692	38.8789	37.9188	48.8581	39.0548	34.7272	33.8997	83.7018	71.3811	64.4327	61.2647	60.999	59.6558	55.0521	54.8128	66.3236	65.4614	51.9158	50.7735	73.9539	63.3708	62.8569	52.5198	60.1336	57.9502	53.5571	54.8091	61.2932	50.2595	58.5328	44.8206	83.0201	91.4691	78.0895	65.8914	68.2897	70.0138	56.7262	54.702
	18	37.8563	34.8111	33.9257	33.4214	31.9041	28.1607	24.42	26.2398	81.7254	78.5594	81.5403	60.9408	68.714	67.6146	59.5686	51.374	56.0049	55.4601	47.2265	37.5762	62.7059	53.2304	48.4826	46.0418	48.3332	43.1336	50.1299	43.2763	51.4543	44.7503	38.1664	50.5396	60.8766	54.7176	57.6208	59.1658	79.0799	54.2056	40.8224	46.5046
	24	32.1023	32.4455	26.4451	31.1569	26.5965	28.2511	27.1434	25.9636	79.9841	67.2493	59.4225	52.2255	68.8048	60.5197	52.5793	45.5798	66.8159	67.8215	51.7486	49.4501	54.9718	48.4022	44.6281	52.941	55.5859	56.0707	48.7328	48.5177	56.0137	50.439	55.7133	46.9466	58.7832	54.7365	46.9456	41.1562	53.021	50.7212	41.4334	38.7091
	36	25.8853	20.0233	19.3588	18.6542	27.9012	21.8684	22.431	20.1151	55.1115	49.2403	46.433	36.9038	52.2606	47.0085	42.2786	39.2629	49.3534	45.1664	40.8357	36.474	39.5566	37.5109	35.4402	33.7674	51.173	53.9154	44.2338	43.0279	43.3269	39.4329	40.326	40.3808	46.7097	39.9963	33.9769	28.8766	59.0651	66.5006	44.0735	42.2327
	48	14.7977	11.5595	11.3334	9.8884	15.8249	16.9166	13.907	15.4592	42.2029	35.7294	35.7866	27.5183	43.7397	33.7148	37.2293	28.2968	34.0475	32.6425	31.148	25.3604	31.6787	31.7342	24.7293	23.5774	37.7657	40.256	41.5236	33.4103	31.0479	31.9431	33.1814	22.9696	31.5301	23.7523	24.3235	25.759	34.5209	27.096	27.7722	23.877
	72	12.4746	12.6392	14.0284	12.6541	10.6835	11.5654	11.1389	11.1137	18.1857	17.06	16.9516	15.0129	34.9863	28.0297	24.6781	21.0691	20.5032	18.8956	17.7596	16.85	25.7	21.638	20.864	19.354	28.7244	26.1415	31.0446	26.1129	25.3812	24.7986	24.4274	22.3706	20.3181	19.6195	17.5922	14.968	18.8485	18.0924	17.203	14.1537
3	12	50.6396	51.9252	50.2885	38.1435	45.5459	48.8482	40.9001	35.0532	56.0075	51.2144	60.3433	57.4266	64.7612	48.7327	59.7033	49.871	64.6464	63.8113	55.6066	48.8948	64.0263	62.8699	55.325	60.9031	59.2416	55.7388	46.1181	48.2519	72.3516	64.3413	53.5456	53.4422	80.189	95.4597	73.8751	75.9397	71.7138	62.8816	73.3385	55.1161
	18	39.4318	36.9587	40.06	28.0281	28.1487	26.7815	23.0291	20.6857	75.3015	69.3	60.8619	54.2374	72.4082	68.1034	69.9365	45.6951	62.0409	50.9222	48.4846	40.9006	50.7179	49.2447	47.2473	45.7626	47.7579	48.2862	45.3987	44.7572	47.7428	44.0798	50.4078	37.8633	77.7668	96.3731	63.9086	69.6101	54.7291	55.4764	45.2969	44.812
	24	29.6017	27.9155	25.3607	23.3392	27.013	26.3707	27.602	25.4698	55.4699	50.6959	60.6327	38.3882	52.6092	42.0738	42.5052	31.5314	54.5846	45.0085	42.914	37.7007	41.1557	39.009	41.7552	32.3368	53.7264	41.6708	44.3605	46.75	40.3032	38.3631	35.8422	37.8476	48.1957	67.0667	48.9699	51.0137	60.1655	55.3811	49.0202	50.3285
	36	22.7166	22.3674	18.339	17.474	23.5238	24.3624	24.1301	18.7881	44.8737	38.1071	38.3929	40.6102	46.762	36.5223	34.9937	33.443	51.6475	42.6377	36.3746	33.6879	31.4699	30.5192	28.7546	31.9066	46.3727	44.1117	41.7144	38.9086	40.4211	33.7566	38.7889	36.3263	45.6225	41.7212	33.1633	34.8675	65.8898	55.9038	51.7246	38.6986
	48	13.0303	13.4681	12.3444	10.9889	14.0231	14.3961	11.4027	10.4652	33.9	31.9018	27.303	26.104	38.1164	35.2411	30.7246	21.8324	32.7775	24.6395	25.4877	24.5154	28.0252	21.3626	23.867	22.9164	39.365	34.0286	30.6731	29.596	35.5107	29.6327	30.8483	28.7813	30.2053	30.4411	26.4036	17.8611	35.2926	42.3421	22.6431	21.32
	72	11.4341	9.97956	11.1697	10.8234	12.4172	11.3863	10.0066	8.19814	16.9072	15.4497	14.7115	15.0796	23.4138	23.3816	22.251	22.0374	17.6589	17.2462	16.4361	15.0365	20.1592	16.5376	16.0649	17.0934	26.0396	24.8762	26.6643	25.2517	22.5246	21.9357	18.0762	19.1204	18.1187	20.925	15.406	15.5054	20.7212	22.3898	16.2147	17.4388

## Sheet: Supp Figure 4c
Time (h)	GFP								CD274								MCL1								JUNB								B3GNT2
0	22704	23087	21786	19033	27277	22850	19298	21949	34862	28999	31330	27086	39736	36455	32797	32837	31060	24824	27043	26431	35853	30881	32641	25990	36544	36173	31348	36857	40524	38357	46156	39802	57348	41149	39720	33084	44482	48858	56834	44000
12	86633	74674	76681	66100	92656	77649	78139	59099	84554	78334	82724	88991	92919	78257	91934	72203	82732	77552	75351	69644	74871	69673	67044	52887	91688	90492	86262	79099	79968	80871	86688	72831	135650	120581	99546	110617	127810	117455	112249	104413
18	125508	113841	99677	96002	143858	105847	102979	95643	144314	148818	130256	117794	164534	139995	135940	115655	159994	120578	122874	119494	118068	122079	115904	97542	159781	139378	130203	141532	153975	147504	159818	126477	233119	246153	167207	145536	226624	235829	265272	185662
24	178015	150411	133776	130339	171933	167261	164011	135730	195576	172674	188581	162405	225215	190763	179409	182083	191885	125650	131965	117478	186379	150030	147773	120796	155404	144268	161711	172316	187890	183221	215428	184170	302486	259479	221591	241278	281181	291586	259364	230101
36	320761	283157	288298	284514	263106	220912	208133	208915	479109	344555	365385	294012	428504	374517	361462	310804	340800	266576	264275	252958	332016	287689	292085	246941	307761	275774	238771	269941	272890	272246	286881	290592	635423	545753	431070	447672	468214	519762	439405	387535
48	730478	658868	474508	432797	610117	526782	466437	442208	687059	655058	623438	548392	750849	595089	633349	528983	505387	446928	460977	491303	528684	451251	504018	441077	446053	417167	337994	338023	447221	430748	454350	397223	1245157	970653	1421805	799464	1029642	1139099	987305	807027
72	2362334	2363777	2210591	1681503	2513556	2092041	1817235	1680571	3388628	3068312	3262677	2466187	2889386	2707173	2261048	2143767	2748231	2408058	2182836	2049414	2246106	1937788	1966714	1804581	1776574	1736226	1680964	1942754	2159304	1963505	1883884	1836972	3548369	3028305	2829522	2633118	3639586	3275097	3166021	2791499

## Sheet: Supp Figure 4d
GFP	CD274	MCL1	JUNB	B3GNT2
11037.9	8402.93	11121.5	8651.13	10390.5
10535.7	9005.53	10842.8	8013.07	10722
9748.47	9019.73	11069	8772	9656.47
11173.1	9881.6	11778.7	9375.73	11278.3
10217.9	8547.4	11309.5	9049.73	10162.3
10884.9	8796.87	11073.9	8936.73	10864.7
10886.6	9071.93	10884.7	9192.73	10017.4
11462.7	9585.67	11632	9286.6	11764.8
10760.1	7974.8	11380.6	9252	10737.3
10863.6	8319.93	10611	8948.93	10985.1
11386.7	8837.6	11654.2	9349.87	11454.5
10937.6	8450.6	10982.4	9376.2	10458.1
6675	9303	8514	7685	7687
6812	9168	8298	8078	7289
6886	8860	8092	8009	7157
6900	8946	8550	8402	7410
6759	8710	7481	7615	7886
6956	8371	8087	7761	7863
7023	8165	7851	7725	7674
7183	8048	8131	7762	7944
6754	7716	8046	7505	7550
6817	7764	8239	7848	7752
6558	8397	8075	8164	7334
6754	8323	8348	8589	7221
4395	5149	4741	5064	5058
4287	5113	4761	5214	4966
4361	4886	4988	5529	5187
4504	5199	5440	6043	5075
7389	8577	8423	7506	8782
7320	8445	8296	7696	8033
7305	8129	8169	8059	8653
7535	8426	9223	8225	8483
10461	10672	10020	10372	9422
11460	12272	11283	10619	9897
11313	11137	10697	10750	10240
11049	11823	11061	10788	10341
12923	13007	11301	11167	11937
13354	12338	11552	11289	11976
13419	11896	11403	11044	12117
13175	12224	12262	11660	12252
11979	12848	11998	10824	12149
12676	12720	12590	11161	11848
12874	13221	12312	11442	11732
12478	12901	12422	11814	11527

## Sheet: Supp Figure 4e
	Dox	GFP								CD274								MCL1								JUNB								B3GNT2
Percent survival	0.03125	11.9082	11.0691	10.0283	10.6822	14.7521	15.8622	15.8693	14.795	11.8025	12.2476	11.6607	8.6953	13.0528	13.4216	14.7668	13.3782	12.1025	13.2111	13.8458	12.7742	14.0188	14.0237	15.0956	15.1982	6.36401	7.23768	6.47636	6.57541	11.3007	12.8739	12.2333	12.7137	6.40935	8.32327	7.9069	7.72508	9.91961	10.4085	13.2107	11.1688
	0.0625	10.1085	11.8707	10.1133	11.0252	13.4354	13.3208	12.9438	17.0896	19.6105	19.6051	19.4127	18.0931	17.1019	17.4853	20.4723	18.4869	14.1611	14.8469	17.2155	13.9014	15.3671	15.4012	18.0026	17.3683	15.7997	13.3788	14.5911	15.7506	15.6447	15.5488	16.3689	20.1157	27.1828	28.5682	27.7342	28.4819	19.5379	18.6911	19.7046	21.1288
	0.125	11.4176	9.69641	10.8423	11.5008	13.1709	13.9991	13.9506	16.365	21.9045	23.5177	22.4444	21.1075	19.9019	18.5065	21.7687	20.7082	16.4078	19.9635	20.8592	19.1166	18.2833	17.6191	20.4825	20.9137	23.29	26.1503	26.3005	21.6911	19.0112	20.8174	22.7396	23.423	31.3928	34.6284	34.4053	32.5364	22.3924	23.5999	23.2003	25.0926
	0.25	14.9927	12.4546	13.5229	15.4841	13.8573	14.2778	13.1349	17.2122	22.9413	23.5057	24.709	21.1145	19.4199	20.0307	21.4166	22.2373	20.2407	21.2043	20.8474	20.1135	20.7807	18.5478	21.2146	23.2932	15.6504	16.022	21.5978	18.6252	16.7804	18.1773	18.22	21.1469	36.5536	37.7527	35.5465	39.0448	24.6738	23.1117	25.3749	24.8662
	0.5	10.4621	8.80961	10.7732	12.9442	13.6058	13.5032	14.3007	15.4701	23.5734	22.9902	23.388	20.831	19.4881	19.5201	18.9054	20.3462	18.4574	18.5173	18.9321	17.9681	19.3999	19.5626	20.696	20.7407	11.8861	13.0647	12.3807	11.303	10.6717	11.7973	11.4591	16.7478	33.598	33.9668	32.6133	34.9514	21.7712	21.6397	24.7431	21.9834
	2	4.54482	3.46062	4.56247	5.06045	8.87854	9.90742	10.4569	12.536	17.2738	19.4407	21.9149	20.2012	17.7922	17.8998	18.8222	18.3236	8.32973	8.90982	9.66392	11.6239	14.983	14.9961	15.7991	15.3344	10.0364	9.34406	10.8811	10.8894	9.38736	8.98462	9.69729	11.9202	13.6368	16.5119	14.1054	18.7945	14.5638	15.6533	14.8527	14.8254
	Dox	GFP				CD274				MCL1				JUNB				B3GNT2
Expression	0.03125	0.213899	0.206613	0.294227	0.199575	0.155501	0.13374	0.137262	0.175556	0.34151	0.346878	0.351111	0.345079	0.158769	0.161544	0.167241	0.163516	0.0568183	0.0553605	0.0529216	0.0552646
	0.0625	1.21209	1.13288	1.51572	1.08673	0.337393	0.327031	0.340919	0.376312	0.60815	0.596668	0.60815	0.610262	1.0122	1.02633	1.02101	1.0299	0.189137	0.178315	0.175556	0.194454
	0.125	2.0209	1.98275	2.73208	1.95884	0.513167	0.522137	0.513167	0.597703	0.849685	0.866037	0.833161	1.07363	1.87579	1.82766	1.7818	1.8025	0.338564	0.314798	0.294227	0.300409
	0.25	3.27161	3.17664	3.28676	2.9742	0.726986	0.724471	0.693756	0.835088	1.15069	1.12117	1.17691	1.10957	2.76063	2.79917	2.66198	2.55354	0.558644	0.547147	0.513167	0.510506
	0.5	4.27226	4.19887	5.1337	3.68713	0.864537	0.902814	0.928195	0.885768	1.46662	1.42899	1.8245	2.05267	3.97926	4.05584	4.16986	4.06287	0.799683	0.757858	0.720715	0.764453
	2	7.76777	7.23504	9.26955	7.01285	1.30586	1.23971	1.23756	1.34025	2.17347	2.13613	2.82843	2.15472	5.87667	6.20458	6.32033	6.04887	1.52362	1.44727	1.44894	1.41748

## Sheet: Supp Figure 4f
CD274	MCL1	JUNB	B3GNT2
-1.50142	5.61799	3.03314	6.53776
-4.99858	6.53005	5.47707	6.16549
-1.51601	5.49456	3.58023	6.14181
5.90942	6.82211	6.94818	6.12555
-2.44471	5.68956	5.29254	6.04291
-3.58495	5.55789	3.68611	6.02056
-2.15653	4.90705	4.76538	5.91998
-3.04309	5.94384	5.42036	5.84216
2.92074	6.34894	5.14776	5.82892
-0.656609	5.88952	3.69502	5.81786
0.234654	5.68797	5.60005	5.80601
2.33124	6.2777	5.57604	5.64955
-4.67045	5.46328	2.88668	5.62344
-3.79315	5.49631	2.80704	5.58296
-3.52825	6.0903	5.44255	5.57411
4.78938	6.54587	7.00612	5.45807
-1.56796	5.60755	5.93301	5.39841
-6.49008	6.65012	6.44636	5.33379
-0.278214	5.39893	3.78778	5.28545
4.0846	5.78125	5.87909	5.27122
-1.36494	5.44657	3.13863	5.23572
-4.26677	5.93726	4.04	5.19864
-1.6792	5.64372	3.64995	5.18962
-1.98682	5.32741	1.31527	5.18894
-1.71588	5.0118	3.3971	5.14553
-1.93318	4.88005	3.50055	5.14321
2.06423	5.53814	4.99692	5.12164
-0.832224	6.52803	4.26051	5.1172
-1.49961	5.50916	4.1716	5.10814
-2.39263	6.22326	6.15983	5.10381
-0.963182	5.36675	3.06712	5.06675
-3.15506	5.78299	5.42796	5.06508
-1.44975	5.4584	3.83724	5.05256
0.266443	5.6102	3.37023	5.05069
-3.24274	5.921	5.06632	5.04567
-3.1301	6.34208	5.36568	5.02295
-1.41565	5.41015	3.33079	5.01534
-1.37087	6.20467	5.58427	5.00781
-2.0558	5.54798	4.39657	4.98019
1.01836	5.78154	4.77849	4.96508
5.03411	7.0532	6.86278	4.95271
2.26064	5.7862	4.93011	4.94318
-4.70726	8.60532	4.23844	4.92168
0.429512	5.62187	4.54189	4.91559
3.69744	6.29455	6.24013	4.91383
0.00215282	6.44994	6.89293	4.90652
-3.60314	5.82711	2.85424	4.89649
-2.57745	5.57672	5.15378	4.839
-4.17372	5.56725	4.21234	4.83566
-2.44496	7.8948	5.87793	4.82375
-1.36587	6.14481	5.53181	4.82115
-0.373597	4.97962	3.14957	4.81527
5.63714	7.44046	5.64534	4.8087
-0.524819	6.34725	6.26795	4.80571
3.87715	5.91324	5.1675	4.80222
-4.86238	6.04509	-3.14786	4.80203
-2.05723	6.87171	5.9833	4.79663
-1.04056	6.63621	6.04322	4.7928
-0.839731	6.60747	6.06088	4.78978
-2.76545	5.7752	3.4834	4.78563
-1.61917	5.37384	3.57366	4.75934
0.377331	6.49448	6.94096	4.74951
5.11127	5.88653	5.8448	4.74809
1.91983	6.22975	5.10535	4.74785
-2.12423	5.90449	3.83743	4.74333
1.09885	5.34374	5.042	4.74238
-2.00677	6.51718	7.08283	4.73936
4.54862	6.31332	5.07933	4.72421
-1.8447	6.33159	4.08652	4.69959
3.90566	6.01483	5.55196	4.69662
3.30365	6.70386	5.77048	4.66431
-5.85081	7.13298	4.16118	4.64681
-2.93476	6.24278	6.94907	4.63529
2.61919	6.28381	6.45148	4.61501
-1.42186	6.18812	5.16236	4.61444
1.71559	5.43007	7.73602	4.60782
4.48578	6.55735	6.3036	4.60759
-1.32658	5.67888	4.00931	4.60547
-0.246579	5.85687	5.19689	4.60097
0.613694	4.64133	3.97227	4.58985
-0.388636	6.64535	6.07318	4.55005
-3.04347	5.84841	4.80236	4.54799
2.41176	5.70536	4.25	4.54191
-1.85918	5.10036	4.03118	4.49146
-2.6312	5.44608	6.08035	4.48331
-6.16358	5.82546	4.21824	4.48117
-2.52545	6.20192	4.24278	4.47888
3.45721	5.36712	5.96741	4.47405
-4.80672	6.58514	5.18344	4.46941
-1.92181	5.50715	4.23113	4.46719
-2.76098	5.97618	4.2132	4.46599
-0.438025	7.07284	5.3314	4.46385
0.91911	5.92868	5.00668	4.46282
4.46038	5.7009	4.29398	4.46221
-0.939771	6.25257	4.39388	4.45961
4.9323	7.46356	5.57571	4.45612
-4.2947	6.90322	3.77417	4.44286
-1.75847	6.28095	6.41664	4.43945
2.71444	7.8287	6.74984	4.42761
-4.08566	5.41951	5.72459	4.40933
-3.18316	5.71263	5.3432	4.40546
4.96144	6.75261	6.52409	4.40145
-0.501391	6.62596	6.4089	4.39817
-0.878796	5.69717	6.29757	4.38892
-2.32464	4.88107	3.0278	4.3881
-2.23644	6.00737	5.02474	4.37396
4.98025	6.91434	4.4177	4.37322
-1.01727	6.24612	6.55212	4.3698
-1.33593	6.28789	5.54413	4.36684
1.34254	6.54916	5.91639	4.36638
-3.46322	5.6291	6.22631	4.36225
-5.16208	6.92178	1.58741	4.362
-3.85544	6.09264	4.74088	4.35866
0.093889	6.61158	5.58922	4.35695
2.69442	6.23177	5.52556	4.33343
-0.323374	6.37671	5.98585	4.33041
1.2687	7.19748	6.45932	4.3155
-0.92224	6.08012	5.12613	4.31529
-3.21323	5.47789	5.47465	4.31214
2.90553	6.30556	6.0112	4.31088
4.1343	6.06169	5.12336	4.30691
-0.640027	6.31179	4.43886	4.30025
-1.98397	6.16025	5.60445	4.28843
-2.22112	5.30468	3.52023	4.28562
2.14873	6.72252	8.25197	4.28387
0.386413	6.19505	4.36291	4.28272
-2.49808	5.61921	5.02468	4.27965
3.29497	6.46053	7.49326	4.27311
-2.02135	6.67108	4.46944	4.26902
-3.21161	6.33876	4.68055	4.26288
-0.969893	4.6579	4.15408	4.26156
-5.7747	6.45503	5.81369	4.25946
-3.55209	5.81725	3.15469	4.25747
-2.55876	5.81343	6.16182	4.25158
0.578948	6.30359	2.5797	4.24411
-0.192464	6.57609	6.76491	4.24063
0.352126	5.72417	5.95589	4.23189
-3.49731	6.34847	4.85451	4.22062
-4.31697	5.32364	5.90771	4.21888
-5.5534	5.95429	5.48519	4.21852
5.00196	6.76995	3.13378	4.21345
3.37127	6.52323	5.84703	4.21214
2.38909	6.04024	5.85705	4.21172
-1.49503	9.23561	5.35706	4.20946
-0.796186	5.89167	3.92882	4.19672
-4.1051	5.91193	6.32659	4.19117
1.97504	5.27597	3.76975	4.19111
-0.360171	7.4906	5.66293	4.18522
-1.11393	5.53868	3.60776	4.1787
-3.90848	6.95183	3.0324	4.17816
-1.74425	6.05392	5.7448	4.17766
-0.925981	6.7255	5.58076	4.17297
-1.04933	5.87193	5.99345	4.17031
1.30719	6.1657	4.97643	4.1677
-3.13286	5.74008	6.26449	4.14525
0.926121	5.70967	7.20308	4.13734
2.78611	5.97224	4.8956	4.12884
-1.47436	5.64456	3.14417	4.12394
3.10631	6.28438	4.13259	4.12384
-3.80464	5.91907	5.91557	4.11901
-0.0258787	6.57939	6.54278	4.118
-4.10862	5.90723	4.24042	4.11776
-4.32508	5.06497	4.27307	4.11336
-1.42037	5.13761	4.18478	4.11222
0.837152	5.37756	6.59915	4.10997
-0.491924	5.93153	5.55492	4.10964
2.25353	7.28603	7.26864	4.10391
1.86705	6.77121	6.00842	4.10385
0.0364815	6.12084	6.99701	4.10151
-0.706795	6.34846	5.32529	4.09863
-2.23808	5.89477	5.10291	4.09795
-3.43121	4.86674	3.3175	4.09619
0.375577	5.7916	6.55174	4.09298
-3.35511	7.27372	5.54445	4.0928
-5.34219	7.26582	7.5782	4.09262
-1.65533	6.51038	4.30424	4.09015
-2.71064	6.56447	6.34903	4.07952
-4.23355	5.55898	4.68639	4.07899
-5.61674	6.00037	2.0879	4.07718
-0.0574976	6.02891	5.67326	4.07707
0.735843	5.61493	4.35604	4.0753
-1.36772	6.21505	3.1552	4.07306
-3.49543	5.44184	6.08639	4.06738
1.17888	7.24124	6.59323	4.06173
0.331322	5.48813	4.07863	4.0604
0.0875651	5.92569	4.67684	4.04678
-2.45956	6.4781	5.62526	4.04612
0.549428	8.46212	6.29907	4.04423
-0.495905	5.77564	3.48867	4.04388
-4.88647	5.98101	7.06584	4.03846
-2.18848	5.78567	5.01311	4.03764
-4.28822	6.42321	6.003	4.03521
1.08769	5.93252	6.35285	4.03275
-4.56042	5.9378	5.49272	4.02705
0.0424239	5.79555	4.23719	4.02615
-2.781	5.34874	5.45052	4.02578
1.31831	6.52902	5.65716	4.02277
-0.165792	6.11259	4.9425	4.01256
-3.51188	6.71792	4.20475	4.01004
-1.35536	7.6227	5.77333	4.0083
5.13694	5.77874	6.60416	4.00151
1.57157	6.32311	5.08815	3.99919
0.607165	5.69697	2.64937	3.99871
1.31414	5.56882	4.53542	3.99569
3.45796	6.06063	4.18527	3.99359
-5.24617	7.32269	2.96352	3.99068
0.00242618	5.12332	3.97583	3.98552
-0.673579	7.86522	4.93062	3.97958
-0.216766	5.65472	4.49763	3.97649
-0.0879197	6.12285	5.57156	3.97158
2.97389	6.7383	4.868	3.97022
0.287662	6.70946	6.21879	3.96993
3.10321	7.46471	8.21963	3.96949
0.452765	6.68917	4.0879	3.9679
2.53283	6.09475	5.90058	3.96728
-3.00948	5.4996	2.29368	3.96613
-4.43459	6.18722	4.85043	3.96307
2.93573	6.3314	5.80811	3.96284
-1.58481	6.67263	3.94758	3.96241
-4.7593	5.80701	3.14283	3.95645
0.503431	5.84595	4.88167	3.94871
0.318316	7.87813	4.86203	3.9462
-0.194314	6.2018	6.10467	3.944
-5.42762	5.33199	3.96961	3.94266
-3.01402	5.86634	4.51722	3.93451
-5.20593	5.52714	5.55696	3.93306
1.48951	5.05974	5.14203	3.92627
-3.69994	6.65981	3.2583	3.92511
-0.914864	5.9582	3.61575	3.92423
0.250582	6.37789	5.11606	3.91646
2.50372	8.03585	7.69247	3.90494
3.87411	7.03391	5.74589	3.89862
-7.68642	5.52516	2.46789	3.89484
-3.10885	6.87877	4.78153	3.89483
-0.687109	5.45906	3.26425	3.89285
2.93187	5.95541	5.7784	3.88696
-7.00161	5.8571	2.82071	3.8859
-1.71878	6.33463	5.43183	3.8855
6.06465	6.06185	7.86852	3.88409
-0.387203	6.413	7.33878	3.88389
1.86726	5.93276	5.0621	3.88265
-4.93897	5.901	5.94547	3.87879
1.18016	6.42966	6.83426	3.87763
-3.11919	6.52293	5.287	3.87588
-2.10412	5.97639	3.18874	3.86957
3.04951	6.48174	5.40563	3.86833
-5.60349	5.91712	6.0981	3.86614
-3.09311	6.74933	5.78854	3.85602
-6.2701	5.65958	5.1933	3.85544
-3.54443	7.88943	5.45338	3.8498
-2.45983	7.04816	3.47228	3.8471
1.66942	5.82146	5.5619	3.84442
-1.66822	6.91567	5.14982	3.84322
-2.9905	5.68367	5.80933	3.8431
-2.73997	7.4274	4.1972	3.83612
2.29034	7.09821	5.55342	3.83342
1.3302	6.81531	5.82507	3.83243
-3.0746	5.56057	5.26088	3.83216
-2.213	5.70645	3.2764	3.8308
5.04196	5.94042	6.4759	3.82728
0.795995	6.07091	5.89004	3.82523
-2.21376	8.36889	2.64108	3.82326
2.12315	8.23174	6.65496	3.823
-1.82769	6.01833	6.06378	3.81845
2.75554	5.71023	4.54047	3.81825
2.86984	6.21391	6.47179	3.80823
-2.42349	6.99201	5.81883	3.80792
2.78452	5.87277	5.04503	3.80649
-0.0522759	6.14654	5.79462	3.80592
1.52008	7.23788	7.95406	3.80117
-1.72433	7.11808	7.75411	3.80116
-5.05298	5.08796	6.10849	3.79986
-1.53444	6.79097	5.77071	3.79843
-2.94546	5.43236	5.97958	3.79219
2.54594	7.42015	5.50706	3.79008
2.13324	8.07905	5.9456	3.7897
0.979098	6.32664	6.55758	3.78866
-2.27011	5.83427	5.30418	3.78177
0.800547	5.81762	4.87191	3.78144
2.41021	6.82829	6.94989	3.77463
-4.87929	6.01835	5.44287	3.77351
4.25995	7.34643	5.04886	3.76999
1.16868	7.11124	5.72625	3.76575
-4.26883	6.11369	4.17408	3.76128
-2.88082	5.96814	4.19496	3.75116
1.08274	6.41775	3.89678	3.75108
-5.19468	6.94643	6.91094	3.7507
-3.03714	5.3212	3.54486	3.74972
-2.9743	5.82275	1.37641	3.74743
-3.60429	6.0481	4.75057	3.74679
2.93532	5.90827	4.34851	3.74037
2.96111	7.42549	6.19585	3.73702
-2.85786	5.90013	4.27712	3.7311
-0.854388	6.30503	5.80349	3.72681
-1.3924	5.51657	3.71766	3.72674
1.32665	6.24956	6.37315	3.71828
-2.11035	5.62589	5.04179	3.71772
-1.12189	5.66397	5.15914	3.7177
-2.17102	7.32784	5.58557	3.71462
-4.52339	5.48615	4.87404	3.71098
0.579295	6.67581	4.157	3.70936
-2.40562	5.864	5.14406	3.70687
-0.108382	6.28641	5.31011	3.70452
0.0758129	7.02094	7.08924	3.70423
0.955564	6.05529	4.5693	3.70339
-1.87049	6.06798	5.60787	3.70201
-4.2163	5.27321	7.57242	3.69484
-0.930524	7.34941	7.21654	3.68487
-2.47644	5.7019	4.55617	3.67959
-6.05612	5.4532	1.96065	3.67942
-2.15488	5.55031	4.78144	3.67763
-3.7897	4.74414	5.05516	3.6756
-1.47199	5.32013	5.7337	3.67219
0.992771	5.05105	2.76562	3.67076
0.951617	6.38238	7.41397	3.66915
3.86973	5.82422	5.20037	3.66653
-2.2019	6.93465	6.43234	3.66375
1.67618	5.93638	4.67949	3.66349
1.49376	5.94345	5.69319	3.66342
-4.32976	6.41675	7.28348	3.66092
2.48785	6.08892	6.72494	3.65791
-0.0628341	6.32336	6.25007	3.65678
2.22841	6.09706	4.76252	3.65556
0.0483068	6.6131	6.38499	3.65513
3.74266	5.89546	7.17912	3.65498
-2.11017	5.32464	6.27813	3.65126
-4.95176	6.06993	5.52293	3.6507
-1.84052	6.16773	4.94759	3.65055
2.37618	7.13888	5.10877	3.65039
2.2434	7.15821	4.9127	3.64951
2.43487	5.8405	5.28606	3.6464
3.37419	6.80819	7.14086	3.63889
-3.65698	5.24901	4.08812	3.63633
1.71438	6.33757	5.97794	3.63631
0.436936	7.03251	7.62793	3.63595
-3.6489	5.42284	5.55258	3.63317
-0.690151	6.17016	3.87807	3.63295
-3.04226	5.80823	6.27018	3.62579
1.55455	6.0125	6.95247	3.62456
-5.42246	6.85737	6.41127	3.62263
4.08152	6.16281	4.86871	3.61734
2.26493	6.01477	5.89625	3.61663
0.416335	6.53189	5.8187	3.61607
1.15676	6.32154	3.45119	3.61114
2.12808	6.03873	5.69321	3.6104
-0.427368	5.70848	6.8999	3.60978
1.45808	5.58957	5.61726	3.60195
-3.68996	6.57952	4.98248	3.60014
-3.11298	6.97457	3.79155	3.59966
-5.67594	5.8722	2.37426	3.59752
-2.63643	7.89893	4.76256	3.59712
-0.61229	6.73944	5.00459	3.59613
-0.567355	6.63125	7.50618	3.59585
-1.8839	7.42243	8.01336	3.59573
-1.51559	5.5801	4.10082	3.5931
-3.46802	6.07781	6.59356	3.59266
-1.53537	6.13575	4.67574	3.59201
3.02709	6.1794	6.17938	3.59173
-3.37827	6.35817	5.41691	3.5881
-0.505413	4.95262	3.3856	3.58652
-3.49812	6.27925	6.01053	3.58562
2.16607	6.33509	5.96268	3.58549
-1.85451	6.64133	6.14764	3.5849
-3.59712	9.3336	4.77875	3.58338
2.48799	7.36841	5.56064	3.5756
2.28432	7.11413	3.83538	3.57098
1.15969	5.99562	6.22484	3.56983
3.50525	5.99034	5.91937	3.56784
-3.58327	5.44962	-1.33156	3.56222
-1.73777	5.38769	4.72748	3.56214
-1.36381	6.56128	5.77712	3.54999
-1.48448	6.49796	4.79601	3.5497
1.08117	6.50578	5.43899	3.54754
-0.983689	5.92713	3.4346	3.54703
-1.09406	5.61802	4.1143	3.54516
-0.132602	5.73905	7.9881	3.54194
-7.40602	4.32466	4.89041	3.54163
0.643436	6.1321	6.09243	3.54155
4.77346	5.8559	5.46928	3.54002
-2.20706	5.69605	5.29503	3.53846
-2.59425	6.79686	7.36604	3.53528
-0.336409	6.54369	6.83534	3.53524
-2.59854	6.42984	4.42799	3.53431
1.15549	5.87862	4.64288	3.53172
2.81724	6.74465	5.54555	3.53061
2.33702	8.86828	8.47631	3.52776
-0.860208	6.10613	3.57851	3.52122
3.6498	7.45807	5.7152	3.51694
-1.44845	5.82584	4.20923	3.51629
-6.05412	6.73408	4.74335	3.51447
3.46329	6.01846	2.92693	3.51195
2.82945	6.16627	3.71631	3.5107
0.741531	7.12058	6.17681	3.50955
-4.68901	6.31333	5.27621	3.50921
0.0207931	7.63159	6.95415	3.50468
-2.9753	5.94609	5.47099	3.50081
-3.6532	6.88889	2.42734	3.49844
2.59555	6.4344	5.37099	3.49674
-3.57326	5.51179	4.16624	3.48782
-5.21766	6.09561	3.93199	3.48292
2.89209	6.38776	3.46392	3.48219
-1.76633	6.81616	8.5385	3.47728
2.84532	6.23428	7.08871	3.47694
-2.70051	8.6275	5.05268	3.47665
-4.39568	6.37703	4.63096	3.4758
-4.58984	6.31373	6.14997	3.47169
1.19386	6.01228	5.5594	3.4687
2.66805	5.98015	5.29625	3.46855
-1.919	5.97192	6.00256	3.46688
2.82209	5.31749	4.71143	3.46607
1.27738	6.2524	4.67184	3.46591
0.810965	7.96227	6.27612	3.46331
-1.7381	5.66652	5.28735	3.46028
1.26397	6.43516	4.53617	3.45813
0.479105	6.31125	6.93598	3.45714
6.2154	9.46104	8.61599	3.45509
-1.18982	6.24445	3.90836	3.45485
3.27163	6.03215	4.19242	3.4541
-1.20213	5.98559	5.08513	3.45349
4.0098	5.59748	5.3286	3.45168
-3.98354	6.16402	4.89823	3.44941
-2.92369	5.83511	6.17476	3.44726
-4.45085	5.78243	3.06211	3.44654
-0.705375	5.81151	5.99078	3.44482
0.321854	6.58217	5.75896	3.44402
3.85318	6.2644	4.16035	3.44325
-1.07005	7.14872	6.45698	3.44224
-5.01421	6.70403	5.34529	3.44113
2.38366	6.33443	5.85025	3.44013
-0.564142	8.36336	6.40021	3.43875
4.4788	6.96445	5.3803	3.43817
-1.96663	5.88757	6.5253	3.43714
-0.129366	6.3282	4.57762	3.43622
-2.28245	6.44071	5.18825	3.43227
0.357751	8.24504	9.41964	3.43078
1.43093	6.39546	5.42624	3.43061
-2.03526	6.05879	5.05558	3.42883
-1.69777	6.84316	6.40965	3.42722
-0.719927	5.50975	5.37518	3.42632
-4.38553	6.29757	6.80974	3.42594
-2.81403	6.06631	3.98061	3.41708
1.50415	6.12365	6.18838	3.41663
-1.55558	8.39973	5.10177	3.41342
0.886418	5.40162	3.59654	3.41257
-1.28138	5.19493	2.89907	3.41179
3.5558	6.3315	2.10583	3.41116
-1.82982	5.99612	5.64045	3.40868
0.369542	5.57064	6.06029	3.4057
4.00908	6.5071	5.46487	3.39625
-4.02985	5.73046	3.74775	3.39452
-1.18638	6.37226	7.06758	3.39248
-3.83275	7.23149	4.51298	3.39123
1.68238	6.14203	4.46277	3.38903
5.2459	6.58226	6.39573	3.38812
1.01266	6.45279	7.85764	3.38459
-6.08917	6.35921	4.57828	3.38361
3.63914	5.83559	2.0152	3.38328
-2.78701	6.17708	5.14602	3.37876
-0.569458	6.27006	3.00736	3.37469
4.87223	6.55541	5.45578	3.37205
1.97911	6.95145	7.08209	3.36921
0.171635	6.26196	6.30415	3.3662
-3.56699	4.96284	4.59627	3.36208
-0.0676582	5.68478	7.09566	3.36115
-0.472688	6.1104	5.75221	3.35522
-0.311588	5.82367	3.38341	3.35393
-0.515177	5.18254	5.74312	3.35342
-2.45778	4.98473	4.29033	3.35318
-1.45373	5.65593	5.54238	3.35299
-0.210556	7.02961	6.88341	3.35267
5.03034	5.35865	5.71067	3.35111
-2.65269	6.11606	5.59215	3.35064
-2.62724	6.17829	4.21229	3.34973
0.0657235	5.61692	6.10816	3.34874
-3.4677	5.44941	6.78911	3.34753
-0.447378	6.25054	7.01637	3.34723
-5.02813	5.81276	5.31954	3.34655
-3.54649	4.4376	4.00943	3.34611
-1.16851	5.24896	4.88931	3.34123
3.40847	6.64873	4.99786	3.34025
-0.350275	6.63823	7.21952	3.33816
-1.65551	6.49206	5.19763	3.33751
1.23661	6.19227	5.44378	3.33707
4.55018	7.37683	6.08977	3.33494
-1.52018	7.56816	7.70488	3.33165
-1.43168	7.08274	5.1424	3.33128
-4.69664	6.17327	7.50737	3.32847
3.00048	6.2903	4.04129	3.32745
-4.85584	6.49546	3.8319	3.32562
0.0370472	6.21395	3.96525	3.3245
1.29125	7.35263	4.79215	3.32375
-1.79949	6.03367	5.98384	3.32092
-2.67559	6.90855	6.25185	3.31915
-3.1182	5.96042	3.1515	3.3186
4.47227	6.27824	7.27661	3.31796
-0.102782	5.91046	4.57935	3.31766
2.75187	6.17197	4.00532	3.30888
1.81022	7.06564	4.84361	3.30866
-0.273058	5.24148	5.62999	3.3076
-1.74937	5.63272	5.9638	3.30736
2.05432	6.66341	6.49568	3.30519
4.03375	6.75274	7.68419	3.30382
-0.41405	5.80169	6.43464	3.30372
2.96131	5.76199	3.88862	3.30372
1.03191	6.17912	3.87224	3.3037
0.357643	6.21148	6.3378	3.30192
-1.08084	5.94967	4.87022	3.29692
-1.50789	6.54124	5.17639	3.29364
-1.10296	6.31259	3.55891	3.29357
0.847484	6.90359	6.2214	3.29002
4.11566	6.95294	5.88402	3.28813
-0.22138	6.3206	6.64305	3.28623
-0.24971	6.53648	7.918	3.28586
-4.0315	6.87082	5.45468	3.28349
0.263959	6.76676	5.90833	3.2806
-0.927759	6.37687	4.80035	3.27852
2.16313	5.5936	5.52707	3.27698
0.648087	6.84953	5.9314	3.26618
-2.47193	5.77331	3.77682	3.2656
2.73241	6.5347	5.68194	3.26466
1.80875	5.87872	2.41515	3.26254
-3.80821	8.71946	5.10895	3.25833
-3.80487	6.18156	2.19803	3.25809
-1.39658	5.5098	4.84347	3.25733
-1.24592	6.36525	6.68567	3.2514
-3.19642	6.8522	4.74933	3.25085
-0.380065	6.52483	7.71798	3.25003
3.93067	8.10613	6.15716	3.24717
3.34369	5.88753	4.32474	3.24586
-2.84938	5.84395	4.10896	3.24211
-5.28862	8.20439	2.81584	3.23948
2.34227	6.368	5.75337	3.23468
3.01251	6.6963	6.38884	3.23281
-2.32389	7.16571	7.89302	3.2322
0.666164	4.95061	6.85843	3.23186
-5.08613	5.98613	6.83257	3.2292
-0.867199	5.61797	4.39873	3.22775
-0.55184	6.36803	4.74698	3.22704
-3.19953	6.45479	5.9081	3.2266
-0.195733	5.8741	5.27908	3.2246
3.12972	7.24551	8.3629	3.22458
-1.64358	6.16599	4.74258	3.21835
-4.53561	7.18169	8.10743	3.21738
-0.668031	6.19671	4.55499	3.21731
-0.260747	6.20457	6.28466	3.21547
6.56148	7.97834	4.01349	3.21468
1.18103	6.66901	6.43999	3.21462
-0.598351	6.14007	6.38968	3.21391
4.43729	7.33709	3.09149	3.2136
-2.30916	6.30159	5.26509	3.21132
-3.1693	5.2254	2.65194	3.2106
-1.65015	5.97189	4.66609	3.20805
0.91199	6.4034	6.62182	3.20641
5.49613	7.3431	5.37634	3.20149
-1.79552	7.13764	3.48199	3.20146
-0.875918	8.9629	6.18888	3.19943
0.643966	5.63805	6.43799	3.19763
-3.05871	6.13904	6.40873	3.19676
-0.98729	5.57639	5.36051	3.19647
-1.47096	6.93736	6.60932	3.19562
-0.846231	6.88461	4.78901	3.19555
-3.5337	7.81036	4.66185	3.19328
1.85407	6.62467	5.6647	3.19165
-0.908849	6.9937	5.32745	3.19109
3.59115	6.98991	6.35268	3.18947
-4.41838	6.68542	5.4861	3.18632
4.44296	6.22636	4.99759	3.18321
-0.155112	5.27699	5.45012	3.18292
-1.57435	6.3673	5.07582	3.17806
1.99085	6.81755	6.59042	3.17276
-4.06132	6.69009	5.54153	3.17247
4.51205	6.17973	5.57656	3.16825
-1.05171	4.39506	4.28334	3.16356
-4.48403	7.00543	2.44784	3.16086
-1.65741	5.97761	4.69391	3.16026
-0.148597	6.46823	4.58593	3.15871
-1.93426	7.82229	5.93818	3.15804
-5.41725	6.2436	7.97925	3.15791
-0.341878	5.70937	6.12673	3.1532
0.50984	6.99257	6.21103	3.15058
-3.14933	6.07874	6.93665	3.14894
-5.2157	6.15331	5.84617	3.14699
-0.574849	7.26308	4.82441	3.14692
3.0677	6.80482	8.86421	3.14595
0.845417	6.33403	6.24518	3.1442
-3.23048	6.23078	5.98301	3.14418
3.51007	6.75721	5.10128	3.14166
4.05274	6.63096	6.14118	3.13836
-2.15474	6.18687	4.77389	3.13832
3.26679	5.6437	6.5396	3.13824
-0.517555	6.10655	6.12376	3.13764
1.91354	6.23572	5.81465	3.13491
-0.84327	5.85147	7.46924	3.13158
-1.90315	6.15733	3.37354	3.12742
1.33173	6.27773	6.29149	3.12695
-3.00413	6.5457	6.72458	3.12436
-0.060771	5.47169	4.95366	3.11998
2.88365	6.4762	6.42839	3.11617
-4.27806	5.34106	4.8821	3.11534
-2.08411	6.31247	6.51502	3.11405
1.85818	6.57321	6.60369	3.11254
-5.55243	5.64527	4.06391	3.11075
-0.964576	5.48685	6.41724	3.10843
4.08015	7.13388	4.17022	3.10564
2.27379	6.82999	5.61464	3.10237
-3.05771	6.5046	3.95365	3.09996
-4.34033	5.82223	5.37577	3.09747
-4.46048	5.23476	4.22973	3.09623
-1.6811	6.19225	4.97118	3.09517
-2.64484	6.24141	5.45657	3.09506
-5.38563	6.95321	5.37523	3.09365
1.39917	6.18394	5.8131	3.09268
0.234787	6.5127	6.13801	3.09258
-2.81893	6.96451	4.99056	3.09192
-3.44936	5.71759	3.6495	3.09151
3.45194	6.27708	6.52426	3.08945
-4.2155	5.43388	4.02547	3.0884
-1.62892	5.61067	4.70457	3.08795
1.54496	5.61578	5.33699	3.08521
-2.39971	7.21573	6.55566	3.08236
1.72823	5.19462	4.39498	3.07506
-2.00312	7.22752	3.29709	3.07099
-1.81124	6.43431	3.32741	3.0706
-3.87548	6.93515	7.00708	3.07037
4.46995	5.67293	4.06788	3.06965
-4.69222	6.51201	7.44221	3.06583
2.21825	5.94477	3.67372	3.06514
1.07617	6.11737	4.29935	3.06107
-2.87651	5.92252	3.85654	3.05856
2.89571	6.9543	6.35619	3.05836
-0.562053	5.81072	3.77778	3.05833
0.26904	7.9882	8.90553	3.05756
0.758633	6.10305	4.30512	3.05681
0.230219	6.54632	6.50625	3.05283
0.860244	9.20798	7.159	3.05134
-6.32978	6.50323	4.90058	3.0496
4.83557	6.66175	3.54936	3.04651
2.47858	6.30466	4.97992	3.03587
2.18631	5.74729	6.05603	3.03169
-2.04952	6.01165	5.8111	3.02737
-2.13129	6.10375	3.78117	3.02563
4.71864	7.03532	4.90831	3.02006
-2.36271	6.64973	3.59473	3.01674
4.07997	8.08274	8.20371	3.01595
-2.49037	6.22208	6.09885	3.01399
-4.22193	6.67379	6.67699	3.01366
2.56406	7.11956	7.06241	3.01147
-2.98757	6.6737	7.49703	3.01119
3.42642	6.54791	4.69292	3.0095
3.80968	6.1717	5.85865	3.00877
-2.44489	6.08706	6.57039	3.00845
-1.67473	6.80721	5.19918	3.00785
-3.5352	6.04021	3.09085	3.00553
-2.09855	5.98956	3.87782	3.00315
-3.40163	7.77481	5.27107	3.0016
4.03802	6.68191	5.50133	2.99782
-3.11057	5.84684	3.84544	2.99686
-1.68428	5.38444	4.63148	2.99665
-4.08872	6.21962	2.53269	2.99335
-2.64078	4.93397	5.88302	2.99314
2.12735	6.71512	6.02515	2.98956
-5.17477	5.71093	4.33113	2.98619
0.155515	6.31589	5.83328	2.98574
-3.07136	6.44193	2.85734	2.98566
2.80019	6.31942	4.11703	2.98397
-2.29153	6.88758	4.8803	2.98085
3.19152	6.57135	6.16298	2.97805
-4.53741	5.74288	6.01307	2.97382
-0.690751	6.80303	5.41079	2.97097
3.90594	6.86724	4.76069	2.96977
-2.3884	5.73873	3.30869	2.96953
3.90798	5.77909	3.16326	2.96547
-3.12108	5.95985	3.31214	2.96339
3.84832	6.15261	4.75259	2.96245
-1.19787	6.19047	5.3715	2.95837
-0.801948	7.14342	1.90008	2.95546
1.06127	6.18132	6.88976	2.95457
2.42626	6.73253	6.36439	2.95415
0.865066	6.26973	7.39264	2.95129
-2.68402	6.8416	4.88406	2.95119
2.25291	6.41744	6.89098	2.94901
-2.41244	5.60887	4.81997	2.94894
-1.82134	6.1972	7.08747	2.94673
-2.75797	6.52101	3.74181	2.94064
3.1906	6.8217	6.34711	2.93853
2.72021	6.33513	5.22926	2.93639
0.137342	6.42785	4.12732	2.93492
1.97995	6.30785	5.76057	2.93372
-3.16965	6.51397	4.89277	2.93347
1.7275	6.48678	4.36654	2.93275
0.101943	5.80914	4.86069	2.93252
1.67785	6.29539	5.55113	2.92586
-0.227636	6.65684	8.24365	2.92481
-3.25035	6.28221	5.16791	2.92454
2.68961	6.66373	6.45559	2.92088
-1.10858	6.73513	6.15926	2.91965
0.299921	6.23336	3.34185	2.91923
-0.807622	7.68996	3.97779	2.91758
3.79813	6.07856	5.56444	2.91543
1.63149	6.26529	5.49343	2.91425
-2.19755	5.66199	4.36289	2.91353
-0.162633	5.97023	4.94968	2.90948
1.89993	6.83907	6.01901	2.90656
0.888037	5.68353	4.86797	2.90615
1.8083	6.38978	6.31743	2.90608
-1.26988	6.5507	3.71908	2.90378
-1.03517	4.94828	7.21404	2.90377
-0.202242	5.37499	4.71701	2.90357
-0.0334769	5.28286	3.3158	2.90174
-3.12284	7.24673	6.52193	2.89988
3.18431	6.29392	5.15621	2.89107
-4.94515	6.20553	6.40427	2.8859
-4.66732	5.43816	3.00167	2.87604
2.8521	7.59526	5.80059	2.87543
3.75938	6.67237	5.43632	2.87504
0.832216	6.10001	5.16271	2.87409
-3.99731	6.16	3.53473	2.87248
-2.94853	5.7196	5.06736	2.87199
0.273321	5.93025	6.0871	2.87107
-3.41416	6.49596	2.47856	2.86992
-0.0309757	6.87067	7.24076	2.86577
3.05226	6.43243	4.06609	2.8628
-1.92534	5.83883	3.56259	2.86155
-2.60915	5.40953	3.27627	2.86079
-6.16538	6.2956	3.0899	2.86036
-2.62276	6.26694	4.42073	2.85712
-1.07833	5.5653	5.2974	2.85419
-0.779935	6.94694	5.09829	2.85128
4.26298	6.88823	4.41229	2.84768
-0.911533	7.51817	5.6084	2.84304
3.47451	6.474	4.41979	2.84149
0.26945	6.55156	4.83987	2.83987
-3.49665	8.2533	6.58999	2.83691
-3.61633	6.11713	4.65729	2.83632
0.41604	5.43099	5.17851	2.83446
1.22992	8.16673	8.51553	2.83276
-0.0522241	6.42279	4.17348	2.83214
-1.30875	6.36131	7.80415	2.82726
-3.51709	5.20373	5.95689	2.82111
-6.83912	6.40178	6.25261	2.81978
2.67467	5.97101	4.82119	2.81497
-0.233562	5.98064	6.64381	2.81374
-1.42928	6.30478	7.78332	2.8104
0.957202	5.8585	5.78512	2.80804
0.853234	6.51148	5.96174	2.80597
0.392452	6.75997	4.35027	2.80476
3.94903	5.51209	4.86679	2.80462
0.398097	6.36852	4.28574	2.80422
1.22312	6.2782	5.50629	2.80371
-2.68049	6.29166	5.00794	2.80199
-0.88102	6.00936	3.51396	2.80052
-3.64565	6.11629	2.17142	2.79838
-0.186601	7.67403	7.54195	2.79781
6.89229	7.50529	8.63279	2.79396
5.40814	7.09455	8.14471	2.79178
-5.20564	6.12456	4.96623	2.78659
-1.78631	6.38053	6.5686	2.7838
2.76625	6.59329	5.50028	2.78373
1.63232	7.46261	4.50487	2.78304
-0.487244	6.80811	5.2404	2.77526
-2.6808	6.47525	3.8624	2.77347
-1.51029	6.28797	5.82109	2.77068
1.08743	6.05107	3.93855	2.77056
-5.37674	7.47809	3.95317	2.76967
4.64118	6.44102	7.04375	2.76918
-3.20487	7.35528	7.43158	2.76895
-5.50743	5.8114	5.22217	2.7667
1.42249	6.18462	6.51931	2.76404
-0.284315	7.05151	4.93906	2.7608
2.07795	5.98365	5.62953	2.76039
1.80483	5.23471	5.29749	2.75691
-0.77493	5.86106	5.18866	2.75645
4.91803	7.70109	6.49202	2.7544
1.8164	6.17911	4.39196	2.75435
-2.25199	6.17073	5.01341	2.75341
-1.82266	5.13377	5.23202	2.75323
-5.13664	6.20279	5.48671	2.74996
-1.82943	7.18613	7.38978	2.74349
-0.145629	5.87459	3.53318	2.74157
0.577172	6.32434	6.3072	2.74128
-3.29566	6.00426	6.06229	2.73236
0.285861	6.82921	6.82918	2.72789
-1.26404	5.35577	2.91266	2.72628
0.733554	6.98223	5.1395	2.72554
2.01149	6.01158	3.72241	2.72373
1.29403	5.55857	4.69871	2.72368
0.406926	7.16999	6.28893	2.72229
0.545008	7.08042	6.65505	2.71971
-0.549578	6.29916	6.61822	2.7173
-5.55729	6.52908	5.93341	2.71282
-1.83914	7.0205	4.80161	2.70932
-1.99472	6.28148	5.67413	2.70843
-2.52375	6.59975	6.27779	2.7063
0.516125	7.49041	6.70654	2.70433
3.90793	7.01202	5.73689	2.7039
-5.53752	6.12878	3.69569	2.70345
-2.48955	7.16311	2.80629	2.69897
1.17387	5.81395	7.05644	2.69767
-0.967511	5.34181	6.30998	2.69736
-4.97725	6.10921	3.84662	2.69514
-0.788899	6.71407	4.685	2.68311
-1.48292	5.42683	2.90774	2.68285
2.84852	7.03433	6.79962	2.68259
-2.2757	5.79642	3.65872	2.68184
-2.94144	6.19831	5.15901	2.6811
-2.71376	6.6067	4.00902	2.68069
0.340125	6.21798	6.09364	2.67784
-1.90198	6.24159	6.42789	2.67663
-1.81614	5.88481	5.80301	2.67513
1.57217	6.3414	4.61374	2.67164
0.403199	6.08402	4.45871	2.6662
1.25925	5.39639	5.05483	2.66606
-0.814678	6.25367	6.174	2.66453
-3.00268	6.34809	4.32118	2.65733
-3.59011	8.07835	4.80349	2.65595
-2.17419	6.21934	5.8867	2.65261
-5.89942	5.30391	5.39318	2.65151
1.22872	5.20457	6.41868	2.6474
2.44791	7.15318	5.09857	2.64664
-1.33973	5.95035	6.03037	2.6411
-3.13739	6.27692	6.13103	2.63555
1.58554	5.95395	4.26849	2.63434
-2.76533	6.40606	4.49706	2.63357
0.752985	5.9471	4.25437	2.63069
0.646977	5.40176	4.76301	2.62637
3.5804	5.95451	3.21113	2.61939
2.14439	5.19056	4.20149	2.61308
-2.96136	5.74482	4.45299	2.6126
-3.55966	6.39588	5.39986	2.60946
3.59517	6.51916	5.69244	2.60846
-2.0247	6.20556	4.37616	2.60217
5.38112	6.82906	3.35302	2.60005
2.51361	6.55801	6.31979	2.59828
4.69018	5.95437	5.22664	2.58907
-1.79851	6.14714	5.77811	2.58786
3.32259	6.87505	5.42168	2.58335
-0.420032	6.42111	6.43979	2.5797
-2.99527	6.41632	-0.190622	2.57925
0.730666	5.66633	4.45645	2.57738
0.813605	5.8359	5.13117	2.57034
-3.79146	5.94564	3.56359	2.56924
2.7459	5.82023	5.71383	2.56594
2.46091	6.44004	5.12751	2.56123
0.899979	6.15021	5.30488	2.55573
0.117287	7.06443	4.05521	2.55286
1.57299	6.72976	5.03336	2.55275
-0.395061	7.79675	7.51808	2.55256
5.56514	6.00455	7.58679	2.54666
0.0350481	5.62492	6.51047	2.54314
-3.41062	7.20876	4.50752	2.54092
-4.37356	7.00448	5.47486	2.53896
5.04535	6.4793	5.07019	2.53343
-3.74101	6.39333	4.82014	2.52815
3.82537	6.32503	4.49455	2.52749
1.88439	5.6891	4.61952	2.52531
0.0650259	5.91312	4.84095	2.51927
1.88602	6.55202	3.98002	2.51926
0.501506	6.25881	5.90469	2.51812
-1.11386	5.20146	4.31218	2.516
2.21892	6.83424	7.04478	2.50124
-1.90374	5.62599	4.25371	2.49941
-1.5953	5.75137	4.94478	2.49503
-4.28141	8.68314	5.03185	2.49452
0.8599	6.20829	7.35991	2.49228
2.87361	6.10152	4.56928	2.4912
1.19944	4.89896	5.82366	2.48849
-0.723875	5.72459	5.6217	2.48768
3.8444	6.47716	3.05516	2.48519
-1.76795	6.55686	4.13032	2.48017
1.68382	5.81426	5.86066	2.47158
-1.61602	6.22591	3.0059	2.4681
0.9583	6.27335	6.2563	2.45835
0.500013	6.60989	4.9329	2.45707
4.19076	6.64345	5.70164	2.45452
0.989661	5.39942	5.54289	2.45448
0.125923	5.61875	4.71359	2.44478
3.265	5.77988	4.53201	2.4391
2.77194	6.50444	6.19643	2.43158
-1.19078	5.96396	6.12557	2.43131
-1.84859	5.49112	4.41477	2.42642
-2.80457	5.63711	4.69226	2.41823
0.176595	6.3832	4.92571	2.40891
2.1101	6.10891	4.33605	2.40852
-4.38244	5.56946	4.64557	2.40846
-0.818044	6.64772	5.26494	2.40587
-1.26923	6.05692	5.7688	2.40135
3.26287	7.35764	8.25115	2.40123
-0.832505	5.76263	4.72946	2.3987
0.699363	6.28081	5.93906	2.3984
-3.99897	5.84101	5.77854	2.39659
-1.10777	5.99909	3.70786	2.38762
-6.20047	5.33245	3.60371	2.38619
-4.24638	5.67903	3.42994	2.38537
5.58931	6.73029	4.63812	2.38513
-0.981352	6.22691	7.12695	2.38277
2.48548	6.08892	4.80518	2.3636
-5.18036	5.61011	3.06727	2.36155
0.849598	5.24606	6.9914	2.36039
3.07108	6.14652	5.66446	2.35665
2.55192	7.6189	3.79095	2.3489
-3.37674	5.27479	3.46777	2.34583
-3.2932	6.20167	2.06899	2.34526
-2.22074	6.38588	5.89814	2.33647
-4.27539	7.03989	5.26502	2.33399
-2.93582	5.30505	6.27794	2.333
1.24619	5.73276	6.29159	2.33029
-2.06225	5.77581	5.85291	2.32832
2.79163	8.96404	5.68726	2.29458
2.9641	6.1663	5.35869	2.28878
2.85589	6.68155	5.40572	2.28825
2.0747	6.05264	6.83165	2.28766
1.79886	6.11437	5.08838	2.27168
-3.23002	5.27689	3.95114	2.271
0.505946	8.63801	8.97571	2.27009
2.59568	5.6045	3.90668	2.27001
-1.11846	4.92491	3.04985	2.26839
1.28447	5.36594	4.08245	2.26763
-1.67792	6.56296	6.18425	2.26571
1.39357	5.56215	5.08059	2.26302
-0.339964	5.55309	3.85129	2.26246
-1.60587	5.75013	3.19833	2.26077
-1.18502	5.94145	5.44802	2.25834
6.7527	5.82014	5.79495	2.25653
-0.322543	5.81966	4.06263	2.25542
0.289117	6.04693	5.91532	2.25452
-6.53154	5.53455	4.48519	2.25435
-2.40826	6.06193	5.732	2.24392
5.02199	7.48315	4.0988	2.24212
-0.764116	6.11824	3.76202	2.23703
3.67414	5.89624	5.04	2.23067
-5.22539	5.77053	4.85395	2.22858
-1.50314	6.02938	3.63575	2.22442
0.392541	5.1678	4.28592	2.2244
-2.30094	6.18905	3.92598	2.22307
-6.40923	5.11011	2.90238	2.2186
0.225538	5.59532	6.90716	2.21166
1.29078	6.54905	5.13441	2.21033
1.19388	5.62518	6.16589	2.20733
-3.7387	5.8904	3.31321	2.20001
-1.58141	5.67164	5.57471	2.19889
-1.33629	5.9507	2.86511	2.19852
4.33741	5.77189	4.54809	2.19799
-2.75634	6.13378	6.37859	2.19408
-3.65047	5.60726	5.52786	2.18544
-2.24639	6.72543	3.9656	2.17966
-13	7.6115	3.2984	2.17933
-1.29738	6.64709	5.90975	2.15489
-0.638891	5.06632	5.25963	2.14841
-4.47683	6.15515	4.27708	2.13812
-0.160774	5.31183	2.3859	2.12612
-3.88622	5.36703	2.19914	2.11868
-4.01262	7.26124	4.97088	2.11693
4.15409	6.21948	3.81642	2.11175
0.0525753	5.6569	4.75324	2.10099
1.57131	6.4151	5.98669	2.10065
-1.32308	6.17849	4.00107	2.09872
2.69165	6.29647	8.07461	2.09507
-3.80038	5.14774	4.44017	2.08611
-3.34711	6.0701	5.14486	2.08498
0.177004	6.16145	6.17993	2.08451
-2.37196	6.3991	5.39662	2.07255
2.5769	5.28165	4.93834	2.07125
-2.23643	6.01409	4.53484	2.06562
-0.665267	6.87227	3.64373	2.06154
0.313941	6.56872	6.10618	2.06013
-6.73618	5.01474	3.61021	2.05627
1.27612	5.59877	3.50604	2.03817
0.240511	6.06934	6.06096	2.03232
2.02817	7.55971	3.00076	2.02806
1.19004	6.64024	5.63359	2.02419
0.133287	6.29224	3.47507	2.0232
-2.20607	6.0559	1.63278	2.01816
-0.494638	6.86435	4.68383	2.00456
-2.3466	8.35028	4.13153	1.9536
-5.75363	5.04483	3.74074	1.93821
-3.62536	6.14538	5.5053	1.93092
-0.718319	5.75487	5.58202	1.92622
0.529652	6.87594	6.81124	1.89275
0.786945	6.02029	3.0468	1.8906
-6.23475	5.24008	1.79814	1.89027
-0.336064	5.80452	5.77903	1.88382
-1.78334	6.03213	5.96745	1.88334
1.46815	5.96828	5.4788	1.88137
-5.48411	5.71605	2.56472	1.87827
2.95933	5.90226	5.45436	1.87705
0.903786	6.19668	4.12544	1.85709
-4.97214	5.71882	4.3385	1.85583
1.58956	6.53828	5.18658	1.83101
-2.8655	6.49184	3.89843	1.81696
-0.273083	5.42139	4.58475	1.81195
-4.95559	6.16804	2.74643	1.80609
-1.96976	6.83369	4.13238	1.8036
3.05634	6.68635	6.43469	1.79901
1.68652	6.15966	4.90901	1.78791
5.47697	7.46833	4.05533	1.76622
0.048647	5.2999	5.2119	1.74399
3.79041	5.5877	6.35441	1.73993
3.66008	7.05718	6.03388	1.73609
0.564797	7.02549	6.27727	1.72206
1.24326	6.48258	4.93587	1.71901
-1.25216	6.09639	4.24134	1.71308
0.362011	5.75029	4.31951	1.70018
4.66578	8.48947	5.89904	1.61998
1.73239	6.67602	5.6289	1.58516
2.68892	6.67762	4.43238	1.57615
-4.17766	4.92398	2.86189	1.56826
-3.075	6.50549	7.48789	1.53438
2.31395	5.48524	3.65523	1.49258
-7.03344	5.52422	2.98659	1.3371
1.12591	5.8315	4.07746	1.32548
0.278348	6.10321	6.66789	1.27708
-1.96251	6.28545	1.82739	1.09454
-2.1736	5.78756	5.73236	1.08644
-1.79283	6.33975	5.81603	0.968109
-2.28256	5.95039	3.20662	0.646115
2.52563	6.43487	5.96324	0.624658
3.94359	5.45131	4.22156	0.514445
-4.37732	5.32011	5.13723	0.354051
-2.75528	5.38882	3.93644	-0.901518

## Sheet: Supp Figure 4g
	E:T ratio	GFP								CD274								MCL1								JUNB								B3GNT2
CD4 and CD8	1	28.5294	24.6513	32.1662	32.0847	29.7836	30.8063	33.1454	34.7637	60.2225	58.6638	54.0961	55.9858	57.4506	58.6922	59.8367	56.3317	49.0472	49.8514	48.8725	47.5846	42.7021	44.3114	45.6635	47.6377	73.6888	73.7623	77.0256	81.8163	50.1019	47.6914	48.0109	50.5463	73.0566	70.7476	76.5986	73.2946	47.6782	47.3607	44.9072	45.1332
	2	5.6087	6.64955	5.62908	7.45371	16.5268	17.0123	16.5158	18.4798	23.1439	13.6053	17.18	16.2878	37.3766	35.0671	35.3614	34.968	14.0221	12.3376	10.1867	11.5162	24.9966	27.0811	26.9299	27.4054	34.5013	38.6501	38.5863	46.1725	27.9857	27.6392	28.9171	33.0741	39.6931	37.7937	38.4507	38.3791	32.938	30.8411	33.0992	31.9853
	3	6.78123	6.82512	5.0726	5.99275	15.72	16.8651	15.0043	15.778	19.9844	8.52304	10.8626	8.99696	29.2855	26.5939	24.8394	26.0043	7.81818	8.30762	8.11728	7.24144	19.273	19.4607	20.2824	18.687	20.7827	18.8514	25.5231	38.8705	26.0737	27.0875	28.9429	31.4767	35.0358	31.9792	33.8556	31.3181	30.0918	28.2121	28.5538	28.8075
CD8	1	70.8416	64.844	69.6675	69.2074	61.582	57.7094	62.9798	60.2326	92.7221	96.7351	98.1245	103.767	66.1246	65.7136	68.9488	69.4325	79.1424	86.5946	84.3497	82.7609	64.9832	64.121	63.4683	64.1019	92.3685	97.0732	97.5277	108.717	70.1726	70.3407	73.6084	80.5376	104.725	97.2887	102.782	95.4966	74.1472	73.4492	78.2215	75.6591
	2	35.5101	38.0662	36.5121	35.7409	33.1185	37.0797	32.3773	33.5773	45.1009	44.712	40.7603	43.6035	46.9238	43.3534	40.0536	41.1143	39.5985	40.7199	41.5134	41.5215	40.1953	40.6025	41.9405	39.5665	53.5603	56.4336	64.5284	72.8453	48.4973	50.4478	49.8071	54.9858	71.149	72.8534	73.0117	69.1527	62.9759	58.6399	59.1137	58.9594
	3	24.8618	23.0292	24.5953	15.8344	31.8168	33.3278	32.6813	26.217	30.7914	29.5503	21.9869	25.9432	31.9725	28.1762	27.5105	26.715	23.14	23.1564	24.0092	20.6572	31.5177	30.7642	30.8861	29.6797	41.5595	47.6066	47.5814	51.6086	39.1699	42.3912	43.0797	43.0867	48.9651	59.0846	58.0587	57.1417	51.1008	53.0138	50.3571	50.3651
CD4	1	54.1776	54.2682	51.9401	57.0341	45.9928	47.9577	46.618	47.5003	99.7825	106.961	102.554	102.449	80.7236	84.8781	86.6133	83.7312	70.6466	69.4698	75.8138	74.7844	62.9495	61.9634	60.7053	61.6245	82.6644	83.3385	88.085	85.7999	62.8616	67.8919	69.0144	68.2512	84.4744	83.4988	84.637	78.1213	63.4672	62.0513	65.3806	61.8366
	2	28.191	31.039	30.6839	29.8469	31.4687	31.1927	32.9903	29.6071	61.8506	59.7383	62.2101	63.6501	65.0676	70.3041	66.3224	69.2307	40.6218	42.1936	45.2541	43.9754	45.0824	46.6357	45.378	43.3238	59.9199	60.9342	61.1334	69.5049	53.2051	52.2319	51.2287	55.638	60.2311	57.1628	57.7701	55.1812	49.3352	51.7039	52.683	50.7654
	3	19.7862	19.9384	20.6196	19.7246	28.7503	27.5885	28.5612	28.1297	43.2154	40.5746	40.2366	40.6501	51.6127	53.2603	53.5256	53.1973	33.3628	32.6133	34.6033	34.6744	35.2264	34.4054	33.6394	35.6906	45.164	46.0082	49.134	50.2354	40.8507	41.8239	41.9253	46.53	46.7248	48.5062	48.952	51.2028	49.764	48.236	48.6257	47.9232

## Sheet: Supp Figure 4h
E:T ratio	GFP								CD274								MCL1								JUNB								B3GNT2
1	7.41179	8.9155	8.84305	7.11689	5.27504	5.60659	5.97973	5.48062	14.6826	12.7861	13.1142	12.7033	12.2783	12.6206	11.6819	9.44339	26.2076	26.1015	27.7664	27.0029	23.9126	23.6433	24.1604	26.4804	26.7551	29.1881	29.9113	30.7981	20.3251	22.6478	20.5024	24.8613	16.0447	11.5449	9.87357	8.65301	14.9831	8.97319	7.88722	7.62573
2	1.54591	1.05323	1.29195	1.26296	0.971111	0.917636	0.908367	0.793573	1.79667	1.70545	0.833674	1.18065	1.4884	1.28479	0.943049	0.81981	4.65425	4.32942	4.48231	4.40233	2.72199	3.22145	4.44955	3.37236	5.17503	5.08928	5.97262	8.3158	3.41712	2.82907	3.80756	6.17019	2.85093	2.2042	2.66604	1.81573	1.75262	1.07911	1.20792	1.39086
3	0.691733	0.82291	0.716138	0.867145	0.674502	0.732968	0.73582	0.658816	0.547315	0.532304	0.584265	0.504015	0.776348	0.775753	0.750748	0.666207	1.98271	1.84777	2.28849	2.39459	1.76642	1.59411	1.60143	1.59468	2.93517	2.69858	3.00646	3.24201	2.29993	1.86293	2.56973	3.31547	0.894196	0.697085	0.72658	0.821538	1.31549	1.00512	1.10172	0.72626
