# Supplementary material for: CRISPR activation screen identifies BCL-2 proteins and B3GNT2 as drivers of cancer resistance to T cell-mediated cytotoxicity
Source: Nat Commun. 2022 Mar 25;13:1606. doi: 10.1038/s41467-022-29205-8 (PMC8956604; doi:10.1038/s41467-022-29205-8)
Supplement: Supplementary file 13 — Source Data [file 41467_2022_29205_MOESM13_ESM.zip › Source Data/Source Data 15.xlsx]

## Sheet: Supp Figure 10a
	CD274	MCL1	JUNB	B3GNT2
A375 KD sg1	5.43429	58.2266	25.8496	14.7539
A375 KD sg2	3.70486	36.1904	6.4286	7.3795
OAW28 KD sg1	0.515689	41.8744	2.15241	12.8081
OAW28 KD sg2	0.55272	19.435	2.64736	6.8354
SW1417 KD sg1	8.51699	14.2595	11.0206	22.0761
SW1417 KD sg2	13.714	12.9033	11.7171	5.30377

## Sheet: Supp Figure 10b
	A375						SW1417
	KO sg1			KO sg2			KO sg1						KO sg2
CD276	95.148	95.251	94.881	95.896	96.252	95.628	87.509	87.685	88.524	87.356	86.722	87.834	90.504	90.41	90.343	88.747	88.291	89.511
MCL1	89.191	87.848	88.995	83.516	82.573	82.712	90.179	89.984	88.377	88.598	88.884	87.471	69.122	68.519	68.409	68.804	68.488	68.272
JUNB	96.915	96.756	96.837	97.032	96.995	96.488	95.052	93.992	94.534	92.939	93.663	94.081	92.425	91.522	92.229	91.792	92.463	90.475
B3GNT2	94.931	94.505	94.675	95.806	95.592	95.092	92.638	91.624	92.146	92.506	91.77	92.347	90.417	91.803	91.278	91.014	90.705	91.88

## Sheet: Supp Figure 10c
	E:T	NT sg1								NT sg2								KD sg1								KD sg2
CD274	1	52.7634	51.5803	54.1777	52.8261	65.1481	63.5906	69.8816	67.9286	54.5045	56.9573	54.04	58.5625	67.4318	63.361	66.7129	60.6037	27.1328	26.2222	26.9224	26.4308	37.3735	34.9499	36.8285	35.1515	26.7499	27.6054	26.6509	27.913	34.5093	35.1531	34.6087	33.785
	2	33.1378	32.507	32.3248	31.2534	43.3588	43.5824	43.2938	42.709	30.4807	31.157	33.026	35.1069	39.2409	37.7639	40.5585	39.0856	17.2934	17.7401	17.2693	17.2279	19.1891	19.5761	18.9085	17.7684	16.9408	16.7307	16.6272	18.4476	19.1019	17.5275	19.1985	19.0083
	3	21.0693	20.2231	20.1506	19.8333	27.1344	26.4063	28.3994	30.0773	20.8968	19.3954	21.3658	18.3943	28.5057	26.3139	29.0899	25.6862	15.8171	15.6343	16.3294	15.417	17.1234	15.1336	14.8772	17.6136	14.8877	14.8802	15.38	16.5431	14.8221	14.0598	13.4321	14.7577
MCL1	1	52.7634	51.5803	54.1777	52.8261	65.1481	63.5906	69.8816	67.9286	54.5045	56.9573	54.04	58.5625	67.4318	63.361	66.7129	60.6037	34.3496	33.4219	34.8306	35.23	40.6362	40.246	45.6545	41.9053	48.0621	45.6573	52.2833	48.6554	50.118	54.7548	57.0531	51.7
	2	33.1378	32.507	32.3248	31.2534	43.3588	43.5824	43.2938	42.709	30.4807	31.157	33.026	35.1069	39.2409	37.7639	40.5585	39.0856	20.0273	19.3201	19.2471	19.6952	25.421	23.0405	23.3396	26.9342	28.1937	25.7474	27.8055	25.9964	36.4708	36.9167	33.8002	35.2043
	3	21.0693	20.2231	20.1506	19.8333	27.1344	26.4063	28.3994	30.0773	20.8968	19.3954	21.3658	18.3943	28.5057	26.3139	29.0899	25.6862	17.124	16.2134	15.9972	17.3115	16.4496	15.7573	9.83422	19.998	17.3391	16.9753	18.5061	18.0886	26.9908	25.4017	27.2019	29.1112
JUNB	1	52.7634	51.5803	54.1777	52.8261	65.1481	63.5906	69.8816	67.9286	54.5045	56.9573	54.04	58.5625	67.4318	63.361	66.7129	60.6037	36.9047	33.6921	37.5598	36.2086	40.3001	36.4683	38.8939	38.0299	34.9997	34.5062	33.4409	32.6995	38.1556	33.7312	36.3552	32.5386
	2	33.1378	32.507	32.3248	31.2534	43.3588	43.5824	43.2938	42.709	30.4807	31.157	33.026	35.1069	39.2409	37.7639	40.5585	39.0856	20.3197	20.7245	20.7557	21.6708	23.5665	21.5775	22.4823	22.2417	21.8101	20.4924	23.7642	22.0155	20.2819	20.4873	23.5976	24.3898
	3	21.0693	20.2231	20.1506	19.8333	27.1344	26.4063	28.3994	30.0773	20.8968	19.3954	21.3658	18.3943	28.5057	26.3139	29.0899	25.6862	15.3669	15.0169	15.4275	15.056	21.4758	19.9771	21.8403	21.0095	14.0629	15.175	17.4239	17.4932	18.8588	14.9814	18.1965	15.5913
B3GNT2	1	52.7634	51.5803	54.1777	52.8261	65.1481	63.5906	69.8816	67.9286	54.5045	56.9573	54.04	58.5625	67.4318	63.361	66.7129	60.6037	36.1122	37.6231	41.7926	38.7348	47.269	49.1649	53.9611	54.1031	36.0984	31.2537	32.7885	33.6522	40.6411	38.9138	41.6195	42.0805
	2	33.1378	32.507	32.3248	31.2534	43.3588	43.5824	43.2938	42.709	30.4807	31.157	33.026	35.1069	39.2409	37.7639	40.5585	39.0856	23.5723	21.8545	26.4987	23.5542	33.687	29.6849	31.8932	32.0941	18.0617	17.2387	19.9796	17.606	22.0543	21.6712	20.6301	21.0111
	3	21.0693	20.2231	20.1506	19.8333	27.1344	26.4063	28.3994	30.0773	20.8968	19.3954	21.3658	18.3943	28.5057	26.3139	29.0899	25.6862	17.0363	19.7525	18.5061	19.9972	24.3672	21.9053	22.0807	22.854	12.9766	12.6593	11.6754	11.6346	15.4222	14.2274	14.0543	14.1019

## Sheet: Supp Figure 10d
	E:T	NT sg1								NT sg2								KD sg1								KD sg2
CD274	1	22.6786	22.4976	22.7247	22.6675	23.6014	23.5216	24.9512	23.0005	24.685	25.3179	27.4965	26.5955	26.8541	25.6565	27.9026	25.2663	17.1139	19.4633	16.6246	18.1335	21.2865	21.7338	20.1926	19.937	16.6917	16.5869	16.2137	16.1706	21.0385	19.5286	20.0599	20.4906
	2	10.9719	12.0346	10.6031	11.7163	11.2133	11.3987	11.5944	10.5717	12.8657	12.9773	13.2973	10.8931	11.4177	12.431	12.4395	12.0071	4.87358	6.19435	6.21212	4.71282	6.83281	7.68634	7.13314	6.93596	4.45111	4.76117	4.79218	4.47523	5.81849	6.42547	6.22284	6.99282
	3	3.66652	10.2142	5.23339	4.92363	6.60155	5.7173	6.6998	5.65066	5.6461	5.41842	5.28305	3.89504	6.47173	7.19963	5.31845	6.87145	2.75916	5.12318	2.63224	3.30066	3.05445	2.87097	3.48533	3.69711	2.13943	2.527	1.9999	2.08689	3.43832	2.80253	2.87548	3.10152
MCL1	1	22.6786	22.4976	22.7247	22.6675	23.6014	23.5216	24.9512	23.0005	24.685	25.3179	27.4965	26.5955	26.8541	25.6565	27.9026	25.2663	17.709	18.6493	19.5958	18.7587	18.5517	19.8739	20.0665	20.2917	15.0507	16.8602	15.5651	13.8987	17.3413	16.7918	17.2316	18.0042
	2	10.9719	12.0346	10.6031	11.7163	11.2133	11.3987	11.5944	10.5717	12.8657	12.9773	13.2973	10.8931	11.4177	12.431	12.4395	12.0071	6.12463	6.62164	9.04328	6.91493	7.60808	7.39117	7.36866	6.76298	5.08952	6.24256	7.08255	6.77542	5.16949	5.54456	5.52811	5.55787
	3	3.66652	10.2142	5.23339	4.92363	6.60155	5.7173	6.6998	5.65066	5.6461	5.41842	5.28305	3.89504	6.47173	7.19963	5.31845	6.87145	2.57836	3.07313	5.2597	3.66493	3.08541	3.05239	2.97283	2.75368	3.32221	4.92818	4.47969	4.03047	3.35367	3.39126	2.86507	2.6513
JUNB	1	22.6786	22.4976	22.7247	22.6675	23.6014	23.5216	24.9512	23.0005	24.685	25.3179	27.4965	26.5955	26.8541	25.6565	27.9026	25.2663	18.2886	17.241	19.1817	17.3692	22.1538	24.3152	24.6769	23.1415	15.9803	15.9561	16.3876	14.1088	19.9781	19.2902	18.1204	13.7974
	2	10.9719	12.0346	10.6031	11.7163	11.2133	11.3987	11.5944	10.5717	12.8657	12.9773	13.2973	10.8931	11.4177	12.431	12.4395	12.0071	7.73571	6.52214	5.54962	6.44427	8.21764	8.25726	9.09388	7.72053	5.16936	4.51774	7.23405	3.65375	5.84365	5.68167	5.37769	5.54263
	3	3.66652	10.2142	5.23339	4.92363	6.60155	5.7173	6.6998	5.65066	5.6461	5.41842	5.28305	3.89504	6.47173	7.19963	5.31845	6.87145	3.78256	2.84063	3.24392	2.58104	3.28886	3.48158	3.05651	3.45816	1.85669	1.63197	2.68359	2.8334	2.22918	2.23362	3.02352	2.31202
B3GNT2	1	22.6786	22.4976	22.7247	22.6675	23.6014	23.5216	24.9512	23.0005	24.685	25.3179	27.4965	26.5955	26.8541	25.6565	27.9026	25.2663	21.4451	24.2882	24.4975	23.5656	26.8001	25.8734	25.5247	26.0194	20.6877	22.4701	22.8181	22.6059	25.8147	28.2688	27.5067	26.2522
	2	10.9719	12.0346	10.6031	11.7163	11.2133	11.3987	11.5944	10.5717	12.8657	12.9773	13.2973	10.8931	11.4177	12.431	12.4395	12.0071	8.05062	9.97131	9.31309	6.93528	11.7816	12.1144	11.3744	11.589	6.58264	8.42818	8.1043	10.6893	10.7938	11.1297	10.9622	12.2098
	3	3.66652	10.2142	5.23339	4.92363	6.60155	5.7173	6.6998	5.65066	5.6461	5.41842	5.28305	3.89504	6.47173	7.19963	5.31845	6.87145	4.72914	4.39758	4.4888	3.54808	6.78964	6.43939	5.98844	6.34482	3.39368	4.00479	3.94469	3.72266	5.43077	4.97726	5.71115	5.68763

## Sheet: Supp Figure 10e
	E:T	NT sg1								NT sg2								KD sg1								KD sg2
CD274	1	19.9468	12.8894	11.8562	11.1714	21.2513	16.1149	17.6137	16.5588	13.1997	13.9718	14.7564	12.9755	18.4252	18.2965	18.3636	18.6773	15.4635	15.1636	13.0594	12.6175	18.2649	18.4413	17.304	16.5682	12.176	12.5124	11.8033	12.7738	15.8916	17.8265	17.1378	16.5781
	2	4.75929	2.94516	2.49979	2.51008	5.63256	4.25068	3.89374	4.08926	2.1522	1.9218	2.34446	3.01776	2.86214	2.96606	4.6757	4.54899	2.95648	3.14596	3.03403	1.72297	4.09827	3.2078	3.1795	3.3493	1.54166	1.61488	1.89138	1.86416	2.50007	2.65639	2.58407	2.88949
	3	2.22518	1.27521	1.47687	1.4005	3.11582	2.37201	1.57531	1.54469	1.69218	1.03524	1.27575	1.89845	1.38984	1.53868	1.5655	2.91846	1.34179	0.612366	1.45519	1.02646	1.12148	0.852957	1.37158	0.964842	0.772647	0.549384	0.664343	1.13386	1.04754	0.573002	0.741565	1.24614
MCL1	1	19.9468	12.8894	11.8562	11.1714	21.2513	16.1149	17.6137	16.5588	13.1997	13.9718	14.7564	12.9755	18.4252	18.2965	18.3636	18.6773	7.90071	8.39646	9.87907	9.75658	11.4947	9.10972	11.1746	10.6422	8.37341	6.78599	6.89553	4.27396	8.86568	5.40159	5.21969	3.94482
	2	4.75929	2.94516	2.49979	2.51008	5.63256	4.25068	3.89374	4.08926	2.1522	1.9218	2.34446	3.01776	2.86214	2.96606	4.6757	4.54899	1.47972	0.514234	0.915221	1.58199	1.51092	0.619133	0.799647	1.96894	1.23002	0.543993	0.428882	0.42424	1.40155	0.722702	0.78604	0.464478
	3	2.22518	1.27521	1.47687	1.4005	3.11582	2.37201	1.57531	1.54469	1.69218	1.03524	1.27575	1.89845	1.38984	1.53868	1.5655	2.91846	0.60148	0.175648	0.231694	0.704327	0.327618	0.218771	0.194523	0.626138	0.388964	0.323054	0.362971	0.295204	0.246043	0.367035	0.178645	0.522132
JUNB	1	19.9468	12.8894	11.8562	11.1714	21.2513	16.1149	17.6137	16.5588	13.1997	13.9718	14.7564	12.9755	18.4252	18.2965	18.3636	18.6773	4.89586	4.83331	3.97516	4.01443	5.026	5.10842	4.79438	5.52193	2.19411	1.27367	1.99711	2.14486	2.40699	1.94058	2.37367	3.04663
	2	4.75929	2.94516	2.49979	2.51008	5.63256	4.25068	3.89374	4.08926	2.1522	1.9218	2.34446	3.01776	2.86214	2.96606	4.6757	4.54899	0.903974	0.564347	0.605801	0.320718	1.29451	0.713332	0.84122	0.926479	0.255583	0.191899	0.469559	0.410971	0.508883	0.342309	0.301498	0.654634
	3	2.22518	1.27521	1.47687	1.4005	3.11582	2.37201	1.57531	1.54469	1.69218	1.03524	1.27575	1.89845	1.38984	1.53868	1.5655	2.91846	0.231266	0.244357	0.170904	0.245811	0.33322	0.313326	0.214568	0.296985	0.11463	0.115479	0.11463	0.190201	0.156579	0.122432	0.105774	0.156579
B3GNT2	1	19.9468	12.8894	11.8562	11.1714	21.2513	16.1149	17.6137	16.5588	13.1997	13.9718	14.7564	12.9755	18.4252	18.2965	18.3636	18.6773	20.3676	17.9894	18.0659	15.8306	21.44	18.8308	23.484	21.3251	12.9421	13.211	11.6742	14.5033	17.3758	17.1811	18.4964	19.0116
	2	4.75929	2.94516	2.49979	2.51008	5.63256	4.25068	3.89374	4.08926	2.1522	1.9218	2.34446	3.01776	2.86214	2.96606	4.6757	4.54899	4.89733	2.21365	2.43025	1.99633	5.04186	3.7811	2.35385	2.57958	0.807895	1.25281	1.18309	1.10546	1.39417	1.60962	1.55264	1.21434
	3	2.22518	1.27521	1.47687	1.4005	3.11582	2.37201	1.57531	1.54469	1.69218	1.03524	1.27575	1.89845	1.38984	1.53868	1.5655	2.91846	1.87215	0.756657	0.862791	0.607203	1.7768	0.827078	0.990005	1.07591	0.258038	0.327039	0.508888	0.632516	0.379851	0.595892	0.347801	0.429707

## Sheet: Supp Figure 10f
	E:T	NT sg1								NT sg2								KO sg1								KO sg2
CD274	1	32.3359	34.345	35.26	36.9372	38.3324	45.6171	41.317	36.7968	34.8333	36.1945	37.5415	39.6011	34.8098	44.5804	36.6349	41.9361	23.6207	20.9184	22.4764	25.1828	20.2517	25.833	26.0852	22.5077	25.6596	28.2162	25.7492	25.0614	24.6062	25.3205	27.1392	26.3939
	2	21.7684	25.0987	23.2293	22.1287	29.1907	24.4331	23.6147	21.3966	21.9676	23.0623	23.2755	24.4164	22.3573	26.1331	24.3311	22.9481	12.2991	13.9477	15.2052	13.075	12.1308	13.8216	12.4617	10.9893	13.0642	14.7089	14.6193	13.3246	14.1248	16.1123	14.4858	14.4004
	3	11.0818	10.3612	12.094	10.9393	13.9487	16.0876	13.8547	14.6534	12.568	11.747	11.9843	12.9892	16.5301	15.4007	16.3017	15.3274	8.38466	8.95269	9.04067	7.95554	10.512	10.4805	11.658	10.5255	8.71467	8.56727	7.74494	9.82017	12.108	11.1181	10.4252	11.3006
MCL1	1	32.3359	34.345	35.26	36.9372	38.3324	45.6171	41.317	36.7968	34.8333	36.1945	37.5415	39.6011	34.8098	44.5804	36.6349	41.9361	29.3996	27.337	28.7148	29.5791	25.9052	25.1012	27.2576	27.2981	32.8307	30.1486	31.7291	29.1015	29.4286	30.5714	32.9863	31.1205
	2	21.7684	25.0987	23.2293	22.1287	29.1907	24.4331	23.6147	21.3966	21.9676	23.0623	23.2755	24.4164	22.3573	26.1331	24.3311	22.9481	17.4064	17.9017	16.7881	20.6374	15.9254	14.2785	14.1939	16.3538	18.1884	17.2912	17.1082	18.1943	17.5321	15.4627	16.3532	15.9928
	3	11.0818	10.3612	12.094	10.9393	13.9487	16.0876	13.8547	14.6534	12.568	11.747	11.9843	12.9892	16.5301	15.4007	16.3017	15.3274	9.8849	10.5194	10.1492	9.46358	11.0236	12.1927	12.7445	13.1042	12.802	10.2898	11.9057	9.17305	14.1355	12.539	12.9439	10.794
JUNB	1	32.3359	34.345	35.26	36.9372	38.3324	45.6171	41.317	36.7968	34.8333	36.1945	37.5415	39.6011	34.8098	44.5804	36.6349	41.9361	26.8385	21.9379	23.8561	19.7286	26.0736	25.2994	26.2215	25.3908	17.1468	18.4256	19.6248	17.2125	21.4779	18.2779	22.2027	19.9056
	2	21.7684	25.0987	23.2293	22.1287	29.1907	24.4331	23.6147	21.3966	21.9676	23.0623	23.2755	24.4164	22.3573	26.1331	24.3311	22.9481	12.5687	12.8884	13.3488	11.8672	13.5704	14.3151	12.5301	10.1859	10.0932	10.8562	10.3522	8.49171	13.3033	11.7093	11.0424	11.9308
	3	11.0818	10.3612	12.094	10.9393	13.9487	16.0876	13.8547	14.6534	12.568	11.747	11.9843	12.9892	16.5301	15.4007	16.3017	15.3274	8.82169	8.12919	9.41577	7.49038	11.7747	11.4601	12.3285	11.9763	6.41062	6.80204	6.8857	7.53557	8.844	10.7077	10.2261	10.8184
B3GNT2	1	32.3359	34.345	35.26	36.9372	38.3324	45.6171	41.317	36.7968	34.8333	36.1945	37.5415	39.6011	34.8098	44.5804	36.6349	41.9361	27.9257	30.2145	32.4205	27.6637	27.3579	27.8941	30.2864	24.5053	31.7996	26.8264	29.8895	29.4502	28.9419	30.2551	32.5251	33.0035
	2	21.7684	25.0987	23.2293	22.1287	29.1907	24.4331	23.6147	21.3966	21.9676	23.0623	23.2755	24.4164	22.3573	26.1331	24.3311	22.9481	15.8888	15.894	15.115	16.7316	16.1277	16.677	17.3738	15.1378	17.6146	17.9358	19.6271	16.7446	18.3004	16.7667	18.3613	19.9489
	3	11.0818	10.3612	12.094	10.9393	13.9487	16.0876	13.8547	14.6534	12.568	11.747	11.9843	12.9892	16.5301	15.4007	16.3017	15.3274	9.63516	10.1031	10.9291	10.9446	13.5031	11.8793	10.5984	10.6266	9.1346	9.84958	10.7938	10.6531	11.671	11.052	14.4006	12.3276

## Sheet: Supp Figure 10g
	E:T	NT sg1								NT sg2								KO sg1								KO sg2
CD274	1	45.434	46.7166	38.368	41.1828	40.017	36.1801	40.1441	37.8126	36.0881	40.8687	40.4318	38.9649	36.357	39.4634	37.6896	37.1094	31.7898	27.9998	25.7625	25.3738	23.9007	23.4562	23.0861	23.4456	28.2129	29.3939	27.4753	24.202	27.1152	24.072	25.4078	25.251
	2	21.8914	21.9523	20.2171	21.1253	26.4947	23.3721	20.7886	21.5139	19.2957	18.6667	17.51	18.5168	22.5638	25.7194	26.115	23.1615	20.1299	19.0525	17.375	14.89	15.9533	15.1298	18.1455	13.3803	13.7515	13.5273	14.2616	14.5735	14.7194	16.0113	14.5419	17.6485
	3	20.6146	26.0207	20.9309	19.1173	26.9921	25.5502	20.3065	15.4244	20.5684	18.4852	20.2539	20.2328	17.6291	20.0341	26.2749	19.2342	18.0225	18.9941	16.0479	12.6909	19.2664	15.8825	17.763	16.7218	12.4503	15.1144	15.7301	15.9316	16.9977	16.3055	17.4091	15.0055
MCL1	1	45.434	46.7166	38.368	41.1828	40.017	36.1801	40.1441	37.8126	36.0881	40.8687	40.4318	38.9649	36.357	39.4634	37.6896	37.1094	32.7368	27.8252	29.1883	32.3417	25.1328	25.4735	24.2373	26.9086	33.2457	34.9877	36.3349	31.3326	32.937	31.9842	31.9538	31.1267
	2	21.8914	21.9523	20.2171	21.1253	26.4947	23.3721	20.7886	21.5139	19.2957	18.6667	17.51	18.5168	22.5638	25.7194	26.115	23.1615	16.146	17.1412	20.3665	22.8256	17.4808	15.2331	18.2737	17.3512	21.5395	20.146	20.9233	16.4567	20.4166	20.518	20.4977	17.0432
	3	20.6146	26.0207	20.9309	19.1173	26.9921	25.5502	20.3065	15.4244	20.5684	18.4852	20.2539	20.2328	17.6291	20.0341	26.2749	19.2342	15.4597	14.047	15.9877	16.4276	15.004	17.2667	16.0125	25.1283	21.608	17.6408	15.8969	11.386	20.3923	24.7164	26.32	20.0253
JUNB	1	45.434	46.7166	38.368	41.1828	40.017	36.1801	40.1441	37.8126	36.0881	40.8687	40.4318	38.9649	36.357	39.4634	37.6896	37.1094	36.1703	34.6132	33.5482	32.2933	22.8525	21.5377	25.9141	22.2094	31.7925	36.5725	36.5651	37.8949	23.4182	22.5113	23.7052	23.2701
	2	21.8914	21.9523	20.2171	21.1253	26.4947	23.3721	20.7886	21.5139	19.2957	18.6667	17.51	18.5168	22.5638	25.7194	26.115	23.1615	18.904	18.0923	18.101	19.0767	15.0213	15.4084	16.3094	15.4841	20.0064	18.1964	20.3856	22.1587	12.4413	15.6663	12.4431	17.6884
	3	20.6146	26.0207	20.9309	19.1173	26.9921	25.5502	20.3065	15.4244	20.5684	18.4852	20.2539	20.2328	17.6291	20.0341	26.2749	19.2342	16.9267	16.7223	15.5566	13.706	16.989	17.3559	16.4319	19.8666	16.3223	14.5492	14.862	15.8026	14.9497	16.4123	16.5695	16.9534
B3GNT2	1	45.434	46.7166	38.368	41.1828	40.017	36.1801	40.1441	37.8126	36.0881	40.8687	40.4318	38.9649	36.357	39.4634	37.6896	37.1094	27.3184	31.0995	35.4974	34.7203	29.685	28.8081	29.5611	28.2839	33.6717	34.1932	33.5087	33.4389	30.8213	29.1667	25.151	28.5912
	2	21.8914	21.9523	20.2171	21.1253	26.4947	23.3721	20.7886	21.5139	19.2957	18.6667	17.51	18.5168	22.5638	25.7194	26.115	23.1615	16.7411	17.8612	13.5813	14.6479	18.0298	16.785	20.6129	15.4678	16.0641	17.2514	18.6646	20.2244	16.3726	13.768	22.3454	16.4003
	3	20.6146	26.0207	20.9309	19.1173	26.9921	25.5502	20.3065	15.4244	20.5684	18.4852	20.2539	20.2328	17.6291	20.0341	26.2749	19.2342	18.2443	16.0797	17.2866	16.0129	17.5015	19.7588	20.5709	17.3569	18.6087	20.3571	21.4257	17.8318	16.8531	15.4766	15.7754	16.326

## Sheet: Supp Figure 10h
	E:T	NT sg1								NT sg2								KO sg1								KO sg2
CD274	1	37.3137	35.6305	35.8824	34.7696	37.0498	32.4124	30.4919	31.0575	32.0611	32.6566	31.3786	34.2409	26.1874	27.6183	29.9351	30.4308	24.5945	26.0309	28.6117	28.5984	21.2782	20.4589	23.5682	24.9287	29.1254	28.0394	26.8726	28.7543	24.342	22.1027	25.7496	24.4442
	2	12.7877	12.2593	12.3752	11.7967	10.9427	13.0073	10.6051	8.47929	10.7251	11.1621	11.5239	11.5833	9.0979	7.641	7.16518	7.97622	7.44348	6.95882	8.20492	6.76484	5.79281	5.53659	5.76633	5.86763	6.53171	6.63058	6.43674	6.90374	4.62103	5.91834	4.7325	4.96772
	3	6.33767	6.36377	6.47133	6.77002	4.60587	7.4459	5.62169	5.45442	5.51716	5.75295	5.70074	5.70053	4.55047	4.92517	4.61211	3.74945	3.5804	4.10778	3.1599	3.15702	2.99621	4.3293	4.21277	3.09619	3.07866	3.39604	3.30505	3.58956	2.65949	3.47806	2.17332	2.94931
MCL1	1	37.3137	35.6305	35.8824	34.7696	37.0498	32.4124	30.4919	31.0575	32.0611	32.6566	31.3786	34.2409	26.1874	27.6183	29.9351	30.4308	16.529	13.999	13.2714	14.1915	14.2191	11.7612	8.76704	9.70204	19.357	17.4769	17.502	17.5454	13.7563	13.8099	15.4111	13.7839
	2	12.7877	12.2593	12.3752	11.7967	10.9427	13.0073	10.6051	8.47929	10.7251	11.1621	11.5239	11.5833	9.0979	7.641	7.16518	7.97622	2.37665	1.81156	3.27552	2.70699	3.43372	3.33483	2.76732	2.7999	4.81286	4.91829	5.20017	3.67379	4.07967	4.28749	4.15788	3.26576
	3	6.33767	6.36377	6.47133	6.77002	4.60587	7.4459	5.62169	5.45442	5.51716	5.75295	5.70074	5.70053	4.55047	4.92517	4.61211	3.74945	0.854398	0.852008	1.00178	1.14059	2.80982	3.14103	3.31443	2.1692	1.4668	2.01691	1.84322	1.49194	1.78488	2.16582	1.85078	1.58305
JUNB	1	37.3137	35.6305	35.8824	34.7696	37.0498	32.4124	30.4919	31.0575	32.0611	32.6566	31.3786	34.2409	26.1874	27.6183	29.9351	30.4308	32.1172	30.4044	30.8298	28.9172	22.3284	21.1276	21.8391	20.1184	31.6816	31.8283	31.4167	33.7591	20.1176	20.8371	21.1493	23.9315
	2	12.7877	12.2593	12.3752	11.7967	10.9427	13.0073	10.6051	8.47929	10.7251	11.1621	11.5239	11.5833	9.0979	7.641	7.16518	7.97622	7.38592	7.26551	6.97613	8.62748	3.73695	3.96627	4.88112	3.79191	7.74162	7.7145	7.13589	6.98674	3.45446	4.70585	4.36026	3.59589
	3	6.33767	6.36377	6.47133	6.77002	4.60587	7.4459	5.62169	5.45442	5.51716	5.75295	5.70074	5.70053	4.55047	4.92517	4.61211	3.74945	2.70367	3.01816	2.62007	2.75933	2.10726	2.12009	1.94542	3.08013	2.93476	2.33996	2.41633	2.11292	1.75177	1.92805	2.09417	1.49156
B3GNT2	1	37.3137	35.6305	35.8824	34.7696	37.0498	32.4124	30.4919	31.0575	32.0611	32.6566	31.3786	34.2409	26.1874	27.6183	29.9351	30.4308	21.1317	28.0929	30.5634	29.6723	26.9893	28.3039	29.4186	32.2759	28.5757	29.6772	28.968	30.4533	26.1667	27.2998	30.6373	27.9028
	2	12.7877	12.2593	12.3752	11.7967	10.9427	13.0073	10.6051	8.47929	10.7251	11.1621	11.5239	11.5833	9.0979	7.641	7.16518	7.97622	8.86216	7.7425	7.42481	7.76431	8.97986	7.64146	7.19555	7.15439	6.95581	7.0897	7.69439	8.32586	5.49847	7.26713	7.6035	7.70045
	3	6.33767	6.36377	6.47133	6.77002	4.60587	7.4459	5.62169	5.45442	5.51716	5.75295	5.70074	5.70053	4.55047	4.92517	4.61211	3.74945	4.56259	4.73681	4.46447	4.0856	5.49047	4.42133	2.3657	3.77408	3.60876	3.44576	4.08703	4.12043	4.07424	3.56741	4.96574	5.44772

## Sheet: Supp Figure 10i
E:T	0uM								1uM								2uM								5uM								10uM
1	38.6265	39.4543	40.2459	40.6688	36.965	35.3785	37.905	35.188	34.2109	33.8603	32.9127	33.8106	31.0158	32.2434	31.2134	31.0859	32.7464	30.9435	33.5662	33.9336	30.6412	29.6028	30.688	29.972	31.9582	35.1573	38.784	40.2997	24.7277	27.1818	30.1203	34.2184	16.5597	12.6404	14.3567	19.3057	19.0597	15.1209	16.2167	17.3885
2	18.5403	17.6396	18.6952	17.645	13.2085	11.6833	12.5129	12.6668	12.1569	10.6892	11.808	10.9643	9.74338	10.6164	10.8605	10.3742	9.93918	10.2892	10.551	11.1366	8.1783	9.3662	7.67082	8.47122	8.67095	9.21368	10.5929	10.0615	7.2458	8.0033	8.88486	9.36751	4.44159	3.69951	3.8063	4.09724	2.4834	4.42183	2.75906	4.10697
3	8.23306	7.58791	8.73591	9.03137	7.87406	8.30483	7.52734	7.60089	4.09945	3.83783	3.71522	3.58342	3.89103	5.57379	4.78812	5.68333	2.7976	3.1327	2.64992	4.26079	2.98838	4.76958	5.60939	3.62589	2.80272	2.92956	3.71541	3.51518	5.18021	2.17124	2.45487	4.93297	1.30618	1.47036	1.06427	1.08533	2.30638	2.48088	1.55908	3.15736

## Sheet: Supp Figure 10j
	E:T	0uM								1uM								2uM								5uM
S63845	1	41.6664	41.289	41.9512	40.3287	35.3447	31.912	33.6629	36.2127	9.25077	9.06703	15.1517	18.0961	7.87439	9.34842	10.913	9.33733	14.9313	17.3308	20.8979	23.4709	6.2147	15.3896	9.75991	12.9169	10.8067	9.8762	6.97547	9.89805	5.92585	6.25453	7.40007	8.09609
	2	36.2469	34.7175	35.5648	36.0976	21.5406	23.1614	25.9002	22.8343	10.4656	9.40869	9.32062	11.1656	2.93512	4.71208	3.19926	3.84946	9.60142	10.1878	12.7504	9.86513	2.7118	2.63637	2.24082	2.61429	6.46028	7.17531	5.33621	6.85994	3.68312	5.58268	7.3324	3.31577
	3	29.221	31.6204	29.6886	33.3912	18.8779	18.1979	17.5506	19.3585	8.89544	6.63285	7.59255	7.64266	2.49735	1.38167	2.32741	2.56754	6.9278	8.77383	10.724	7.08568	2.63269	1.79192	2.31993	2.33649	4.5556	4.09661	6.26044	6.06997	5.66001	4.71748	2.96293	4.23897
		0 mg/mL								20 mg/mL
KIF	1	41.6664	41.289	41.9512	40.3287	35.3447	31.912	33.6629	36.2127	28.0805	28.797	31.0238	33.1532	21.8453	23.5946	25.6823	27.8967
	2	36.2469	34.7175	35.5648	36.0976	21.5406	23.1614	25.9002	22.8343	23.4192	22.6727	23.8681	23.4647	12.5856	14.3225	16.14	19.4996
	3	29.221	31.6204	29.6886	33.3912	18.8779	18.1979	17.5506	19.3585	19.8671	19.5796	21.4058	22.4403	10.888	7.22095	10.8436	16.1235
