# Supplementary material for: CRISPR activation screen identifies BCL-2 proteins and B3GNT2 as drivers of cancer resistance to T cell-mediated cytotoxicity
Source: Nat Commun. 2022 Mar 25;13:1606. doi: 10.1038/s41467-022-29205-8 (PMC8956604; doi:10.1038/s41467-022-29205-8)
Supplement: Supplementary file 13 — Source Data [file 41467_2022_29205_MOESM13_ESM.zip › Source Data/Source Data 2.xlsx]

## Sheet: Figure 2a
E:T	GFP												CD274												MCL1												JUNB												B3GNT2
1	21.0513	21.5679	21.9553	20.3539	26.596	30.5764	27.6557	29.4133	18.8357	18.6805	17.1539	19.8706	31.9444	34.6288	33.9943	33.372	45.4983	43.7155	42.9191	41.992	36.3968	34.1114	34.318	33.0659	52.7607	50.7863	52.4787	54.0018	53.0062	55.9732	50.1106	52.564	61.4476	51.8322	50.4846	51.8171	34.0657	34.0821	37.7685	24.9815	41.2406	42.0322	43.066	41.1437	31.7065	30.102	29.1325	28.9988	46.3562
2	9.81015	9.37621	8.18287	8.83379	12.2512	11.9721	12.9181	14.8566	7.12549	6.89263	6.45796	6.65977	13.3976	14.364	15.6964	14.3493	15.9101	16.1526	15.5108	15.7889	12.0715	11.6411	10.1313	11.4369	31.2418	33.6027	32.5873	32.8919	29.3217	28.0893	28.9965	28.0037	25.0212	23.4222	26.0842	25.1666	16.2725	16.3811	16.7267	15.1271	18.1439	16.9712	18.8612	20.2375	10.1688	10.3995	10.1788	10.3995	30.7891
3	6.05967	5.39326	5.42425	5.47075	9.41329	8.97906	9.6304	9.89403	4.47089	4.48642	5.72833	4.39327	10.2495	11.9773	11.0402	11.1354	10.854	10.6828	10.5188	9.34926	6.71043	7.00219	6.92195	6.52808	26.0292	28.9655	27.5947	29.2617	22.7744	22.8685	20.3352	20.1298	19.9697	19.1066	16.1084	17.7892	14.9988	13.0042	13.5275	13.2905	11.7955	12.2219	12.4255	12.7938	5.39529	6.02708	6.60872	4.98412	24.4243
[truncated: 11 more columns]

## Sheet: Figure 2d
Day	GFP												CD274												MCL1												JUNB												B3GNT2
7	40	75	40	40	40	40	40	40	40	40	40	75	40	75	40	40	87.5	40	87.5	40	40	40	40	75	40	40	40	40	87.5	40	75	40	40	40	40	75	75	126	196	126	196	144	87.5	126	87.5	75	87.5	108	40
9	40	40	108	40	40	40	75	40	40	40	40	75	40	40	75	144	126	126	40	87.5	40	40	40	75	40	40	40	75	126	75	75	75	40	40	75	75	220.5	288	196	144	220.5	245	220.5	196	196	144	245	171.5	75
11	144	40	40	40	40	40	40	40	75	40	75	40	40	75	87.5	196	196	320	126	126	75	40	87.5	196	75	40	75	40	196	126	126	352	40	75	87.5	87.5	486	384	352	486	486	486	526.5	352	245	320	526.5	405	75
13	40	40	144	40	40	40	75	40	40	40	75	40	40	126	220.5	320	196	600	384	445.5	196	75	320	126	126	126	75	40	196	75	126	320	75	126	75	126	384	726	847	486	786.5	700	750	486	750	486	526.5	384	75
15	445.5	40	75	40	87.5	40	75	75	40	144	40	75	196	162	607.5	700	288	480	567	1008	567	320	87.5	245	126	220.5	87.5	87.5	650	526.5	320	87.5	75	87.5	112.5	87.5	900		1089	750	786.5	1224	1028.5	907.5	1089	650	750	847	75
17	87.5	445.5	87.5	40	75	75	40	126	126	40	144	40	526.5	352	750	1008	600	968	1152	1080	648	567	700	144	320	196	126	288	384	650	220.5	384	87.5	196	220.5	87.5	968	1224	1028.5		1605.5	1296	1368	1352	1152	907.5	968		126
19	726	40	87.5	126	40	144	75	144	40	48	416	320	416	1352	700	1008	1764	1296	968	1605.5	1183	600	269.5	1089	220.5	220.5	650	126	607.5	1224	850	352	144	245	526.5	700	1521	1774.5	1862		2156		1666	1690	1605.5	1296	1521		216
21	144	196	600	40	320	75	75	196	216	320	75	75	1912.5	567	968	1436.5	1605.5	907.5	1568	1436.5	320	1267.5	1296	650	288	600	600	405	1605.5	700	1210	600	847	220.5	384	847	1764	2250	1960		2362.5	2362.5	1764		1521	1764	1862		1224
23	40	320	968	245	405	220.5	75	144	75	352	126	384	1224	526.5	1666	2025	1862	1224	2058	2304	352	1666	1436.5	2156	486	550	665.5	550	750	600	1089	1862	384	445.5	650	907.5													526.5
25	40	445.5	1080	320	320	405	405	500	288	87.5	445.5	600	1960	2250	1666	1605.5	2156	2025	650	1224					1183	550	700	786.5	1690	1960	847	936	750	600	1224														850
27	1521	445.5	40	600	600	550	650	726	126	726	405	786.5													1080	1436.5	936	1152	907.5	2156	1859	907.5	1764	1666	1080														2137.5
29	726	726	40		405	600	847	786.5	320	405	847	1267.5													1080	1372	1521	1436.5	1690	1267.5	1080	1521	1666	2025															1080
31	786.5	600	40	968	1152	847	550	726	445.5	936	1008														1352	1666	1912.5	1436.5	1521	2475	1764	1521	1436.5
[truncated: 11 more columns]

## Sheet: Figure 2e
Day	GFP	CD274	MCL1	JUNB	B3GNT2
15				1
17				1
19				1
19				1
21				1
21				1
21				1
23		1	1	1
23		1		1
23		1
23		1
25		1		1	1
25		1		1	1
25		1
27		1	1	1	1
27		1			1
29	1	1	1		1
31		1	1		1
33		1	1		1
33			1
35			1		1
35			1		1
37			1		1
37			1
39	1		1		1
39	1
41	1		1		1
41	1
43	0
43	0
43	0
43	0
43	0
43	0
43	0
