# Supplementary material for: CRISPR activation screen identifies BCL-2 proteins and B3GNT2 as drivers of cancer resistance to T cell-mediated cytotoxicity
Source: Nat Commun. 2022 Mar 25;13:1606. doi: 10.1038/s41467-022-29205-8 (PMC8956604; doi:10.1038/s41467-022-29205-8)
Supplement: Supplementary file 13 — Source Data [file 41467_2022_29205_MOESM13_ESM.zip › Source Data/Source Data 3.xlsx]

## Sheet: Figure 3a
	Hours	GFP			CD274			MCL1			JUNB			B3GNT2
FASL	1	0.00633333	0.0103333	0.0133333	0.00333333	0.00533333	0.00533333	0.00233333	0.00433333	0.00533333	-0.0006667	0.00433333	0.00233333	0.00933333	0.00933333	0.0123333
	2	0.006	0.011	0.012	0.008	0.012	0.009	0.007	0.006	0.006	0.001	0.006	0.006	0.009	0.009	0.014
	3	0.0106667	0.0156667	0.0166667	0.0126667	0.0126667	0.0116667	0.00866667	0.00766667	0.0116667	0.00366667	0.00766667	0.00766667	0.0126667	0.0156667	0.0156667
	4	0.0153333	0.0183333	0.0223333	0.0223333	0.0173333	0.0153333	0.0103333	0.0113333	0.0103333	0.00633333	0.0103333	0.0113333	0.0163333	0.0183333	0.0203333
	18	0.0473333	0.0483333	0.0563333	0.0483333	0.0443333	0.0363333	0.0283333	0.0243333	0.0233333	0.0203333	0.0263333	0.0283333	0.0493333	0.0443333	0.0483333
	24	0.0473333	0.0493333	0.0573333	0.0523333	0.0493333	0.0383333	0.0283333	0.0243333	0.0223333	0.0203333	0.0263333	0.0303333	0.0503333	0.0453333	0.0493333
	48	0.0513333	0.0543333	0.0643333	0.0553333	0.0503333	0.0433333	0.0303333	0.0273333	0.0243333	0.0223333	0.0293333	0.0303333	0.0553333	0.0503333	0.0543333
	72	0.0523333	0.0573333	0.0773333	0.0533333	0.0533333	0.0423333	0.0313333	0.0273333	0.0253333	0.0233333	0.0313333	0.0323333	0.0553333	0.0593333	0.0773333
TRAIL	Hours	GFP			CD274			MCL1			JUNB			B3GNT2
	1	0.00933333	0.0223333	0.00933333	0.0103333	0.0113333	0.0143333	0.00933333	0.00933333	0.0103333	0.00733333	0.0103333	0.00933333	0.0223333	0.0113333	0.0233333
	2	0.009	0.023	0.007	0.01	0.012	0.012	0.007	0.008	0.008	0.007	0.009	0.005	0.016	0.01	0.01
	3	0.0166667	0.0226667	0.0116667	0.0166667	0.0186667	0.0176667	0.0136667	0.0136667	0.0116667	0.0126667	0.0126667	0.00966667	0.0256667	0.0166667	0.0156667
	4	0.0223333	0.0293333	0.0163333	0.0223333	0.0223333	0.0223333	0.0183333	0.0183333	0.0153333	0.0173333	0.0163333	0.0133333	0.0273333	0.0243333	0.0213333
	18	0.0593333	0.0583333	0.0588333	0.0623333	0.0523333	0.0573333	0.0493333	0.0443333	0.0383333	0.0473333	0.0373333	0.0313333	0.0753333	0.0633333	0.0553333
	24	0.0643333	0.0553333	0.0598333	0.0653333	0.0543333	0.0603333	0.0493333	0.0463333	0.0393333	0.0493333	0.0393333	0.0333333	0.0793333	0.0673333	0.0583333
	48	0.0703333	0.0553333	0.0628333	0.0733333	0.0633333	0.0693333	0.0553333	0.0563333	0.0473333	0.0523333	0.0453333	0.0383333	0.0873333	0.0763333	0.0643333
	72	0.0693333	0.0573333	0.0633333	0.0743333	0.0643333	0.0723333	0.0563333	0.0553333	0.0473333	0.0573333	0.0463333	0.0413333	0.0893333	0.0763333	0.0653333

## Sheet: Figure 3b
		BID												NOXA												BAX
Percent survival	Dox	GFP						MCL1						GFP						MCL1						GFP						MCL1
	0	6.44404	6.19727	4.87997	9.68392	9.74167	9.45142	13.0935	12.5569	11.4693	19.1377	18.3604	16.4059	6.18961	6.44293	6.18809	10.2557	10.8339	10.3889	10.4733	10.2281	8.88353	15.0041	14.5364	15.1297	6.37502	8.06911	6.33853	9.80885	9.70087	9.8996	13.1751	11.4808	11.0863	18.2576	17.2507	16.2041
	0.125	4.10077	3.59965	3.2537	3.30563	3.4192	3.29671	5.65958	6.49236	6.26801	8.09445	7.48279	8.85759	3.84953	3.91787	3.62395	5.80232	5.06874	4.48403	7.12211	7.30653	6.15977	10.7813	10.3447	12.0885	4.45678	3.90608	5.04989	7.54272	5.72092	6.26574	9.0935	8.22963	9.90043	13.1803	13.7963	13.9379
	0.5	2.6565	2.85156	2.48421	3.30011	3.40992	2.79948	4.51357	3.87649	3.75003	6.37722	5.75935	4.56193	3.1401	3.10403	2.92233	4.15121	3.38967	3.28224	3.77954	4.45952	4.68431	5.67145	6.32191	5.7855	4.33556	4.73697	3.90283	5.43237	4.21238	6.17094	7.55343	8.95539	9.18616	9.97762	10.325	10.4965
	2	2.31546	2.21797	2.2594	2.13407	2.57718	1.61625	2.99699	3.09085	3.03556	4.01363	2.67096	3.27906	3.47066	3.41257	2.54889	3.58989	3.83816	3.33491	3.94915	4.25857	4.52292	5.06852	4.78871	4.82232	4.55249	4.51208	3.57348	4.59433	4.8533	4.91443	8.81272	9.67721	9.90812	11.4524	11.2852	11.9911
		BID						NOXA						BAX
Relative expression	Dox	GFP			MCL1			GFP			MCL1			GFP			MCL1
	0	0.0508538	0.0506779	0.0492921	0.058924	0.0635925	0.0565891	0.161918	0.14534	0.152301	0.35233	0.302499	0.200963	0.233663	0.24528	0.252613	0.349291	0.339739	0.35172
	0.125	0.276114	0.161544	0.162105	0.175252	0.184923	0.180179	0.488862	0.497407	0.470576	0.613442	0.54431	0.556711	0.357868	0.381565	0.392292	0.581359	0.52033	0.533108
	0.5	0.345079	0.345979	0.346878	0.439063	0.373065	0.396392	1.19748	1.20581	1.25266	1.30812	1.29459	1.39474	0.509622	0.549046	0.488862	0.654062	0.742262	0.748721
	2	0.493116	0.478802	0.54431	0.558644	0.622006	0.593574	2.20381	2.24622	2.51839	2.26577	2.59368	2.44105	0.59152	0.575345	0.688964	0.946058	0.998269	1.03526

## Sheet: Figure 3c
FASL Receptor					TRAIL Receptor
GFP	CD274	MCL1	JUNB	B3GNT2	GFP	CD274	MCL1	JUNB	B3GNT2
513	460	476	370	454	88.4	94.6	89.7	69.6	86.4
483	476	476	385	460	87.4	94.5	89.7	69.3	86.7
497	452	485	375	448	85.3	94.1	88.3	66.4	84.9

## Sheet: Figure 3d
FASL								TRAIL
GFP sgNT1	GFP sgNT2	JUNB sgNT1	JUNB sgNT2	JUNB BCL2A1 sg1	JUNB BCL2A1 sg2	JUNB BCL2A1 sg3	JUNB BCL2A1 sg4	GFP sgNT1	GFP sgNT2	JUNB sgNT1	JUNB sgNT2	JUNB BCL2A1 sg1	JUNB BCL2A1 sg2	JUNB BCL2A1 sg3	JUNB BCL2A1 sg4
17.4538	17.647	33.9528	33.3004	17.9178	26.5975	17.9602	18.8561	51.3618	49.1214	71.4052	67.9176	57.6521	64.2818	57.1151	59.8589
17.6481	18.2711	33.6591	32.6215	17.3813	26.5087	18.3743	17.9809	51.6919	50.3283	70.7881	68.8482	57.3043	63.8676	55.803	59.4189
16.4308	18.1705	34.1705	34.2742	16.8403	27.3257	20.6406	18.086	50.5823	49.7751	71.1114	69.7093	56.3336	65.2421	59.0494	59.5069
16.8264	18.4654	34.5889	35.4495	16.3584	27.0776	20.3565	17.5873	50.8632	50.7901	69.5054	69.6734	57.4384	63.9746	59.3474	59.7514

## Sheet: Figure 3e
RELA	RELB	NFKB1	NFKB2	IKBKB	IKBKE	IFRD1	IFRD2
0.491381	1.30757	0.780186	1.23367	0.184683	0.434845	-0.934631	-0.412212
0.487669	1.27783	0.765382	1.26153	0.301318	0.390773	-0.761102	-0.378083
0.462322	1.28936	0.797698	1.25	0.272323	0.442819	-0.64684	-0.374035
