# Supplementary material for: CRISPR activation screen identifies BCL-2 proteins and B3GNT2 as drivers of cancer resistance to T cell-mediated cytotoxicity
Source: Nat Commun. 2022 Mar 25;13:1606. doi: 10.1038/s41467-022-29205-8 (PMC8956604; doi:10.1038/s41467-022-29205-8)
Supplement: Supplementary file 13 — Source Data [file 41467_2022_29205_MOESM13_ESM.zip › Source Data/Source Data 14.xlsx]

## Sheet: Supp Figure 9a
CD2					4-1BB					TREML2					NKG2D					HLA-A2:NY-ESO-1 Fab					CD96					TIGIT					CD27					PVRIG					CD226
GFP	CD274	MCL1	JUNB	B3GNT2	GFP	CD274	MCL1	JUNB	B3GNT2	GFP	CD274	MCL1	JUNB	B3GNT2	GFP	CD274	MCL1	JUNB	B3GNT2	GFP	CD274	MCL1	JUNB	B3GNT2	GFP	CD274	MCL1	JUNB	B3GNT2	GFP	CD274	MCL1	JUNB	B3GNT2	GFP	CD274	MCL1	JUNB	B3GNT2	GFP	CD274	MCL1	JUNB	B3GNT2	GFP	CD274	MCL1	JUNB	B3GNT2
40824	36868	36619	36993	26482	245590	258752	178979	147361	36868	419000	443000	284255	204956	184023	2524	1697	1868	2601	1828	66579	90151	75356	56083	51659	939	1217	1017	698	861	2228	2181	2594	1483	2050	10795	11473	11849	5634	11849	4481	6114	4588	3088	3275	4925	5290	6742	2929	6341
40410	35760	37245	35639	25867	233101	265135	171078	149420	38012	391682	447000	305825	207826	184023	2397	1519	1804	2483	1804	67269	88609	75356	54567	52371	995	1207	1049	700	769	2140	2181	2384	1429	2083	10290	11735	10969	5242	11473	4494	6931	4881	3398	3712	5013	5353	6207	2725	6498
40410	35040	35639	34921	25015	226704	257853	174075	145836	36868	398570	414000	274528	191858	170485	2377	1535	1776	2476	1697	61947	86494	73562	53275	50438	907	1003	921	644	694	2111	2246	2134	1479	1964	10489	11040	10692	5180	11437	4487	6132	4264	3097	3212	4753	5119	6419	2740	6322

## Sheet: Supp Figure 9b
HLA-A2:NY-ESO-1 Fab
GFP	B3GNT2	B3GNT2+KIF
108390	105102	81852
109397	103509	81010
109397	106412	82418

## Sheet: Supp Figure 9c
KO sg1	KO sg2	KO sg3	KO sg4
94.8718	94.4027	95.2318	91.0103
90.8686	93.2715	94.844	91.712
93.3969	93.4409	94.2839	95

## Sheet: Supp Figure 9e
NT sg1	KO sg1	KO sg2	KO sg3	KO sg4
156314	120528	134192	122633	130072
152035	114035	129173	129173	126079
147874	126955	132804	118460	121366

## Sheet: Supp Figure 9f
NT sg1	NT sg2	KD sg1	KD sg2
0.112656	0.138216	0.00534535	0.00533609
0.126525	0.133277	0.00456554	0.00560139
0.0806788	0.118531	0.0056111	0.00553385
0.150378	0.146351	0.00562083	0.00620437

## Sheet: Supp Figure 9h
NT sg1	NT sg2	KD sg1	KD sg2
220482	218194	228392	222795
218194	229880	224003	234729
219717	231485	220039	229880
