# Supplementary material for: CRISPR activation screen identifies BCL-2 proteins and B3GNT2 as drivers of cancer resistance to T cell-mediated cytotoxicity
Source: Nat Commun. 2022 Mar 25;13:1606. doi: 10.1038/s41467-022-29205-8 (PMC8956604; doi:10.1038/s41467-022-29205-8)
Supplement: Supplementary file 13 — Source Data [file 41467_2022_29205_MOESM13_ESM.zip › Source Data/Source Data 1.xlsx]

## Sheet: Figure 1c
Pathway	-log10(P value)
nucleic acid hydrolysis	6.45312
Wnt signaling	4.53262
glycosaminoglycan metabolism	4.28274
protein catabolism	4.11748
cell-matrix adhesion	3.99413
lipopolysaccharide response	3.7241
cytokinesis	3.68033
carbohydrate catabolism	3.53243
cell polarity	3.47928
growth factor response	3.23842
hypoxia response	2.94614
epithelial tube morphogenesis	2.91429
extrinsic apoptotic signaling	2.86741

## Sheet: Figure 1d
Gene	TGCT	LUSC	DLBC	UVM	UCS	SKCM	BRCA	STAD	CESC	LIHC	GBM	LGG	PRAD	BLCA	SARC	COAD	LUAD	OV	THCA	HNSC	PAAD	LAML	UCEC	ESCA	MESO	ACC	READ	KIRP	THYM	KIRC	KIPAN	PCPG
CD274	0.710077	0.446107	0.46744	0.512998	0.454317	0.679769	0.537494	0.633247	0.483669	0.383255	0.289105	0.294416	0.369947	0.597271	0.450036	0.736762	0.527881	0.602717	0.360775	0.53803	0.357502	0.388631	0.406278	0.485232	0.495891	0.427203	0.45471	0	0	0.0941214	0.124323	0
MCL1	0.509351	0.346139	0.408095	0.415878	0.464774	0.258106	0.20081	0.193771	0.356141	0.181607	0.284022	0.171317	0.215561	0.425464	0.40015	0.351994	0.148488	0.300316	0.176986	0.100792	0	0	0	0	0	0	0	0	0	0.154217	0.31777	0.270537
JUNB	0.208292	0.0955413	0	0	0.518414	0.293059	0.240187	0.186803	0.250809	0.285325	0.367145	0.350227	0.24516	0.123994	0.261808	0.137266	0.194333	0.25561	0	0	0	0	0	0	0	0	0	0.313385	0.347304	0	0.27217	0.218868
B3GNT2	0	0	0	0	0	0	0	0	-0.177086	0	0.447843	0.229209	0.252111	0.165632	0.185689	0.307341	0.270593	0.234726	0.151245	-0.187113	0	0	0	0	0	0	0	0	0	-0.139894	0.222445	0

## Sheet: Figure 1e
Responders	Nonresponders
1.1494	1.02853
-0.203955	0.437759
-2.40434	-0.510411
0.758901	0.512481
-0.283579	1.43671
-1.19488	1.27925
-1.09462	0.789289
-1.08519	0.0681866
0.172611	-0.148986
0.0880475	0.620331
-0.294932	-0.0324302
-0.487643	-0.0728425
-2.83471	-0.255242
-1.8833	-0.167975
-0.716408	-0.0842966
-0.370313	0.666395
0.0314339	-1.7379
-2.45448	1.57314
-1.97858	0.392547
0.95202	1.5665
0.486768	1.19195
-0.604365	0.315557
0.458809	-0.140074
1.302	0.538007
0.970606	-0.331604
-0.245234	0.503104
-1.1501	-0.258409
-1.08476	-0.46576
-0.991366	0.604318
0.136992	0.43165
0.962658	-0.162862
-0.287687	-0.0005967
-0.555207	-0.930625
-1.91116	-0.873353
0.262623	0.0666541
-0.333407	0.859737
0.106185	-0.515568
-0.739876	0.35282
0.0213528	0.609944
1.63088	0.665574
1.57222	0.5609
0.167634	-3.06893
-2.16896	0.11509
-1.7046	0.876939
-0.55818	0.813004
0.0917057	-0.0837038
0.755726	0.901122
-0.187505	0.171199
-2.64946	-0.191571
-0.191282	0.155511
-0.379225	-0.939712
-0.817822	0.00623703
0.641373	-3.0896
-0.455418	-2.49683
-0.95942	0.51139
0.0350466	0.101861
0.857229	0.0647548
-0.866651	0.577781
-1.97057	0.412194
-0.207506	1.12206
-0.478717	0.968986
0.304328	1.05696
0.136299	1.29135
-0.0184886	0.517435
-0.0884515	0.477558
-1.01809	0.612879
0.0469032	0.758984
2.04116	0.89926
0.00839609	-0.652855
-2.02529	0.14068
-0.194963	0.0829633
1.01489	0.550248
0.0834797	-0.809639
1.20512	0.0814415
0.376959	-1.71317
0.446871	1.15884
-0.726263	0.240119
-0.200654	-1.64579
1.16771	1.16694
0.012308	-2.15188
0.492765	1.30074
0.766124	1.06843
-1.15324	0.548336
	-0.055317
	0.625855
	0.743732
	1.0326
	0.138864
	-0.208477
	0.0214467
	-0.0808602
	-0.369283
	0.76498
	0.0886022
	1.03837
	0.432167
	1.07121
	0.748641
	-0.897594
	-0.274642
	-0.538036
	0.442976
	1.27779
	-0.0184367
	0.178599
	0.763086
	-1.38378
	1.09306
	-0.835062
	1.17179
	-1.15809
	0.286477
	1.02109
	-1.45893
	-1.36558
	0.826863
	-2.65624
	0.69558
	0.685942
	0.0874802
	0.351573
	-0.778096
	-0.0376559
	0.0981516
	0.563487
	-0.918667
	0.0431089
	-0.318502
	1.96989
	-0.0159929
	1.87161
	-0.830326
	0.890389
	-0.103321
	-0.22388
	0.556502
	0.496751
	0.296633
	-0.0186618
	-1.21169
	-1.36164
	-1.73356
	0.90256
	-2.14051
	-1.40398
	0.543122
	-1.61473
	2.02838
	1.53568
	-0.465402
	-0.248613
	-1.46798
	0.461678
	0.891201
	-1.37657
	-0.55352
	0.216275
	0.157449
	1.6924
	0.0422938
	1.96482
	-1.58729
	0.688495
	-0.357436
	1.17049
	-0.911237
	0.8479
	0.894414
	0.321282
	0.116365
	0.917545
	0.886682
	1.43084
	1.26917
	1.1389
	-0.182639
	1.76544
	0.442802
	-1.09234
	-0.222219
	-0.266654
	-0.774146
	-0.055869
	-0.445862
	-0.410948
	-1.2345
	-0.863175
	1.01913
	-1.3137
	-0.529761
	-1.18321
	0.434142
	-0.212499
	-0.0577684
	1.29098
	0.353885
	1.18753
	-0.88871
	1.07896
	1.16918
	-0.849954
	0.934506
	-1.11809
	-0.396888
	-0.0167421
	0.944331
	0.223587
	1.04784
	1.17717
	0.474095
	-1.47095
	-0.815474
	1.97897
	-0.174755
	-1.27121
	-2.3533
	-0.355085
	-0.243994
	0.307043
	0.820734
	-1.81239
	-0.0175477
	1.55207
	-0.272275
	1.48332

## Sheet: Figure 1f
E:T	GFP												CD274												MCL1												JUNB												B3GNT2
1	38.7563	42.8629	41.8362	41.9242	44.368	46.5313	46.6316	46.3522	42.3911	40.7321	42.5027	42.7482	57.4414	56.5813	54.7785	56.1237	57.5119	55.1451	52.6701	55.3733	55.5342	54.3603	52.0808	54.5342	45.0529	44.8317	44.6284	47.516	48.3613	50.206	50.6117	49.1727	46.9671	48.7893	51.2107	46.7103	54.1244	55.6226	59.0166	61.8077	55.283	51.4078	55.8015	58.3352	52.9932	54.6627	53.666	55.5036	65.9242
2	18.3522	19.8702	18.405	19.703	21.4591	22.5336	23.6897	23.0579	19.2389	18.3015	17.3061	18.0649	34.6467	34.7989	31.2198	30.373	30.9029	27.6879	26.8193	27.3274	30.8236	26.8099	27.764	27.395	26.5403	27.4443	27.1178	27.8962	26.9515	27.6361	27.2786	23.9848	26.9989	27.8978	27.8721	27.3511	35.4696	35.2906	38.7481	41.1761	28.9823	29.6744	32.8043	34.2468	34.2478	33.7544	34.7225	33.6909	45.6149
3	11.1451	11.0307	10.5511	11.6687	8.21747	9.44665	8.66445	9.02547	10.9854	7.52148	8.05267	7.32061	25.3781	23.132	23.7539	21.402	23.6367	22.1806	20.7064	20.6019	19.6025	18.354	16.3677	13.2112	20.6791	19.3771	19.3161	19.1511	17.3249	17.1841	16.0849	16.2257	17.6911	16.0658	17.9259	18.0726	29.0247	29.3305	30.11	33.9255	23.2123	26.5677	27.7497	26.5794	28.4956	29.4823	30.9811	30.656	38.2872
[truncated: 11 more columns]
