# Supplementary material for: CRISPR activation screen identifies BCL-2 proteins and B3GNT2 as drivers of cancer resistance to T cell-mediated cytotoxicity
Source: Nat Commun. 2022 Mar 25;13:1606. doi: 10.1038/s41467-022-29205-8 (PMC8956604; doi:10.1038/s41467-022-29205-8)
Supplement: Supplementary file 13 — Source Data [file 41467_2022_29205_MOESM13_ESM.zip › Source Data/Source Data 6.xlsx]

## Sheet: Supp Figure 1a
KO sg1	KO sg2	KO sg3
90.6967	81.4422	98.3645
92.2151	83.1625	98.6101
93.4024	84.0309	98.7847

## Sheet: Supp Figure 1b
E:T ratio	NT sg1						NT sg2						KO sg1						KO sg2						KO sg3
1	57.3798	59.8241	56.7579	66.2763	67.3374	67.0711	67.006	69.3635	69.6704	76.7394	76.3317	78.7805	67.4577	69.1947	67.539	75.6086	77.8247	78.6483	72.2679	76.0082	74.9448	75.2494	77.0824	79.8822	74.0802	69.2188	72.1018	79.7734	81.4265	85.2302
3	23.2193	21.3023	21.782	35.3073	30.7138	32.7811	30.2586	31.5215	33.8115	38.473	38.4235	41.7657	46.0888	45.2028	44.9426	49.6198	49.9523	48.2212	47.9299	49.3424	52.0864	51.8962	49.6033	51.208	50.3664	49.6259	51.3697	52.5978	51.5057	52.5414
5	16.0486	14.4127	15.4253	23.9722	21.2837	23.5624	15.9691	17.5098	16.4948	31.6044	32.5956	34.4692	41.8851	41.1731	35.3625	40.3842	45.1038	42.2095	40.5351	42.1206	43.4895	43.5954	44.7343	45.9299	40.0249	38.3779	38.4584	47.2967	45.1671	46.6454

## Sheet: Supp Figure 1c
E:T ratio	NT sg1						NT sg2						KO sg1						KO sg2						KO sg3
1	59.8286	61.1713	60.6882	81.3067	75.6718	75.8656	72.7073	72.9404	73.4743	97.3666	84.2559	88.087	71.2684	71.5037	71.913	96.3657	100.886	97.2815	83.1398	81.6647	78.9864	96.0964	102.723	101.297	80.0046	75.2429	74.9328	105.438	115.785	113.698
3	27.5792	25.2033	25.4782	60.5382	51.6788	53.1403	35.0589	35.0884	37.8618	58.1946	57.35	60.9156	61.544	58.9691	58.7031	91.2586	95.4206	92.0011	65.5163	65.1011	70.1318	96.1401	89.0574	94.395	63.944	63.9469	64.8364	101.54	94.1324	96.2177
5	21.1442	19.4497	21.2388	49.6899	42.316	47.387	21.4168	22.5683	20.9023	57.9936	54.9631	61.7037	59.1712	60.1349	55.6438	82.8806	93.0335	84.4455	61.2503	62.4339	67.1163	83.3283	83.3642	85.1375	57.4409	58.5198	59.5676	97.2321	89.471	93.0157
