# Supplementary material for: CRISPR activation screen identifies BCL-2 proteins and B3GNT2 as drivers of cancer resistance to T cell-mediated cytotoxicity
Source: Nat Commun. 2022 Mar 25;13:1606. doi: 10.1038/s41467-022-29205-8 (PMC8956604; doi:10.1038/s41467-022-29205-8)
Supplement: Supplementary file 13 — Source Data [file 41467_2022_29205_MOESM13_ESM.zip › Source Data/Source Data 11.xlsx]

## Sheet: Supp Figure 6b
	JUNB			B3GNT2
	GFP	N-FLAG	C-FLAG	GFP	N-FLAG	C-FLAG
Percent survival	4.59226	15.9108	26.992	4.59226	17.5622	22.5856
	4.52118	17.5674	27.977	4.52118	15.6717	23.2968
	7.48619	20.5325	29.6861	7.48619	15.7838	25.355
	7.86474	22.6191	30.2037	7.86474	18.2202	26.1155
	5.527	19.4194	24.9284	5.527	19.8895	22.7398
	5.85033	19.5078	28.9576	5.85033	20.0815	26.5816
	6.51725	21.1858	32.7276	6.51725	18.4459	25.9094
	6.90836	23.3608	31.515	6.90836	22.6014	27.3352
Expression	0.0362092	1.08862	0.849685	0.0183892	2.13613	1.61888
	0.0345142	0.345079	0.598739	0.0162041	1.54756	1.44143
	0.0352801	0.665495	0.76313	0.0154634	1.53156	1.49744
	0.0408789	0.342696	0.507859	0.015625	1.39233	1.37316

## Sheet: Supp Figure 6c
E:T ratio	GFP																CD274																MCL1																JUNB
1	68.98	85.137	94.184	59.933	23.096	31.497	17.279	26.973	52.177	33.436	33.436	28.266	89.422	74.558	74.558	76.174	25.681	29.558	26.973	22.449	19.218	16.633	27.62	8.878	3.0617	15.987	1.7692	4.3542	29.966	33.521	33.198	38.368	118.74	136.84	126.5	129.73	63.81	70.919	59.933	60.579	63.164	61.871	57.348	48.946	93.946	86.191	81.344	78.436	62.518
2	132.31	110.34	141.36	121.97	95.477	74.15	68.334	57.348	93.538	78.028	102.59	85.137	171.17	155.66	140.8	161.48	72.212	76.735	79.967	70.919	60.579	72.858	71.565	65.749	38.606	31.497	37.96	27.62	72.296	88.453	84.575	85.222	231.19	242.18	202.76	209.86	123.91	121.97	132.96	102.59	117.45	105.82	104.52	101.94	170.2	165.36	163.74	148.23	168.5
3	184.01	193.06	182.08	184.01	125.2	113.57	124.56	107.76	147.18	142.01	140.72	163.55	238.39	140.48	191.21	239.03	125.85	134.25	120.03	103.88	117.45	76.735	98.062	121.97	68.98	63.81	66.395	52.177	117.53	148.23	139.18	142.42	228.61	251.87	227.31	224.08	167.86	173.67	158.81	158.81	160.1	160.75	163.33	135.55	242.26	249.37	243.56	222.87	193.06
[truncated: 31 more columns]
