# Supplementary material for: CRISPR activation screen identifies BCL-2 proteins and B3GNT2 as drivers of cancer resistance to T cell-mediated cytotoxicity
Source: Nat Commun. 2022 Mar 25;13:1606. doi: 10.1038/s41467-022-29205-8 (PMC8956604; doi:10.1038/s41467-022-29205-8)
Supplement: Supplementary file 13 — Source Data [file 41467_2022_29205_MOESM13_ESM.zip › Source Data/Source Data 10.xlsx]

## Sheet: Supp Figure 5a
	CTAG1A/B expression
SK-N-AS	2.08748
LN-18	2.77317
A375	4.34162
OAW28	4.85997
H1793	5.96952
H1299	6.11119

## Sheet: Supp Figure 5b
E:T ratio	GFP								CD274								MCL1								JUNB								B3GNT2
1	45.0127	43.4972	45.2482	41.9699	48.0578	54.4751	53.2293	52.955	48.3279	51.2572	51.9007	53.1964	58.1881	57.021	57.7194	57.0229	50.5042	49.7162	47.512	46.9474	58.99	59.0718	55.6001	57.0034	53.2763	47.5777	50.9875	51.5704	52.3481	50.3577	56.2031	55.0547	54.2161	59.2142	60.6002	56.3964	71.4318	69.4852	72.9111	71.6139
2	24.8635	25.6434	24.687	26.2172	28.7575	31.7462	29.3347	28.9433	32.3767	31.6119	31.9694	31.0052	34.7371	36.8047	36.9977	37.3671	28.852	30.1126	26.9649	28.0896	35.8384	31.663	36.3659	34.8909	33.1387	30.4223	36.5549	35.3148	32.3316	29.2184	33.9444	35.5452	42.0274	39.5671	42.0098	40.8756	50.8674	50.8412	52.3887	55.0006
3	15.6938	15.7439	19.2958	16.7474	19.5603	20.5346	21.2346	24.8432	23.9744	22.7697	21.5932	23.9375	26.0294	26.476	27.8268	27.4721	21.4379	19.8149	21.1948	20.8219	26.5014	23.4097	25.1498	25.9826	25.079	24.5238	29.831	27.5996	22.0154	22.4152	22.8422	26.7125	34.3788	35.3933	35.8388	31.8516	41.3249	41.2093	41.9988	36.8958

## Sheet: Supp Figure 5c
E:T ratio	GFP								CD274								MCL1								JUNB								B3GNT2
1	13.0344	11.9049	15.0687	12.7914	16.2766	15.0335	17.3391	16.7445	9.40378	9.3257	8.46438	10.3847	11.8891	12.5784	12.071	11.2285	24.1548	27.5768	29.0279	27.2501	29.9551	32.4376	33.6696	28.4416	25.4268	25.2008	26.1377	27.4783	33.3466	28.7217	30.3031	33.7011	28.1375	27.0103	28.2253	28.1323	32.0778	31.8514	34.4443	33.1174
2	1.97625	1.85245	1.75539	2.96361	2.40437	2.54446	2.2785	3.22503	2.85603	2.66571	2.06425	2.11549	3.40453	3.35092	2.7286	3.30496	8.29706	8.40437	8.85051	8.55826	10.6839	10.5109	10.3442	10.2727	8.27765	6.82203	7.51574	11.2096	14.0853	11.3214	12.1572	15.6449	11.3694	7.98434	8.67616	9.19158	14.0128	12.6693	12.7468	12.5457
3	0.608312	0.876549	0.584621	1.60408	1.37179	2.09929	1.61571	2.59993	1.56282	1.03334	0.666122	0.813742	1.86119	1.51844	1.59887	1.69173	4.51198	5.97863	5.41101	5.53182	6.28933	6.71846	5.95306	5.93749	4.5804	3.99003	5.01922	7.14305	6.58421	6.00061	6.20045	7.01111	6.33137	5.33752	5.15166	5.38743	8.6877	9.20315	8.81482	8.28196

## Sheet: Supp Figure 5d
E:T ratio	GFP												CD274												MCL1												JUNB												B3GNT2
1	49.9163	51.8691	38.3485	62.6651	53.1193	57.4437	55.8862	54.1634	51.5359	43.12	46.0873	42.4975	68.5017	64.2281	65.5413	50.8324	66.5688	67.0621	75.4086	71.0005	55.4955	58.0639	50.5997	44.898	69.3968	63.5824	63.4401	66.3515	65.6762	67.1599	64.9952	65.052	53.9246	55.0805	56.7789	54.4986	55.1527	57.8278	56.2894	56.768	57.0717	57.9859	59.2348	56.3371	46.7068	44.9922	45.4126	41.126	55.1712
2	17.2903	18.5931	18.3755	18.8888	18.8541	19.7442	17.8883	19.4753	13.0025	11.3065	11.5163	12.0969	18.0446	22.7534	19.8605	19.9701	15.9117	19.28	18.9582	18.1408	13.483	17.4327	15.616	17.2068	23.1155	23.0101	23.1908	22.5885	21.9745	21.6826	23.2563	24.1221	19.4162	18.8076	19.8101	20.8622	16.0458	18.9381	19.7765	19.515	14.6042	13.0419	19.7172	19.1172	10.2135	10.2753	9.90932	10.9777	32.2361
3	17.8454	17.6083	16.0489	17.6195	12.1926	14.5941	13.3255	10.3863	7.02181	8.6743	8.44152	7.84805	18.0866	17.3104	15.6017	13.8697	10.6595	11.7822	11.0494	11.0611	8.87567	8.00798	7.26006	7.26006	17.8198	17.9779	17.4283	19.0421	11.8008	12.1462	13.2406	11.6135	8.72324	10.1032	9.61727	8.49915	11.3254	12.4843	12.6561	13.9612	6.00184	7.02541	8.83991	8.49954	3.75402	5.18836	8.48487	7.67373	27.0747
[truncated: 11 more columns]

## Sheet: Supp Figure 5e
E:T ratio	GFP								CD274								MCL1								JUNB								B3GNT2
0.2	44.1957	46.9948	42.8919	42.2678	49.5357	48.1536	48.3798	46.7714	47.3407	45.7321	44.1839	44.3723	48.6852	48.3182	48.4591	46.2459	72.6004	73.8322	71.0594	69.586	81.902	74.1398	78.3055	75.2145	40.6747	44.6513	44.7219	45.7925	51.5973	49.7093	47.5275	49.5874	58.8929	62.4754	63.2695	62.1048	58.8116	60.2369	57.9958	59.1804
0.5	24.9022	23.8393	20.688	19.6416	31.8472	28.1685	27.6348	28.325	20.441	16.3156	17.4798	16.3736	24.6618	21.5096	20.2461	18.2297	56.7364	54.5626	49.9976	48.0098	59.746	58.4771	58.5569	57.2987	16.124	16.9034	18.8153	20.4977	21.9649	22.7838	23.6372	23.4121	39.3394	39.5629	42.3307	49.3867	42.42	43.5953	45.9459	46.4585
1	5.54233	5.84634	4.8725	4.34603	8.22634	6.46523	6.25932	7.19682	4.19497	3.77566	2.95928	3.56794	6.61515	5.50961	4.82011	4.47536	21.2772	16.0968	14.9548	14.8138	27.8173	24.1037	21.167	23.4557	4.18836	3.7154	4.48484	3.96835	5.43011	4.84371	6.55414	8.22081	19.0794	13.5533	13.011	14.6145	17.5144	18.6472	18.2396	17.4068
2	2.98002	2.74192	2.19897	2.85644	2.41729	1.83352	1.83654	2.13672	1.25888	1.15453	1.89266	1.31588	2.93144	2.26854	2.35579	1.7578	4.62103	4.21042	4.13603	4.28385	9.19651	8.35592	9.22737	8.87518	4.81661	4.26248	1.90829	2.76596	4.15479	2.8107	2.91823	3.66467	6.13783	5.83547	5.10015	5.13074	6.05776	6.94048	7.80195	7.5819
3	6.59114	6.18002	4.9829	5.68404	4.03813	3.2394	4.79763	4.06	2.68973	3.4578	3.5322	3.63557	5.52451	4.56687	5.14783	4.2583	3.49259	4.91667	4.16598	4.50027	6.94394	9.51679	9.77323	9.87325	9.95559	9.89441	5.99429	4.84838	7.96074	8.3921	5.68892	6.98425	7.51081	8.27083	6.39431	7.54022	8.49462	8.66467	8.33333	5.68767

## Sheet: Supp Figure 5f
E:T ratio	GFP												CD274												MCL1												JUNB												B3GNT2
1	53.7534	61.3899	61.8606	63.6185	50.098	45.4677	48.2417	48.9842	29.1547	27.9206	22.0588	33.803	58.6927	58.0536	56.1206	65.9434	52.8248	53.8096	58.0155	57.3646	28.2407	34.7632	27.9826	32.6985	66.5056	62.6233	64.2158	63.479	61.2382	69.945	68.2982	71.6281	45.053	45.0931	54.5345	47.7598	52.2581	53.217	54.6833	66.1655	49.2866	51.9389	57.7754	59.2201	33.3994	38.2041	32.9607	38.2465	70.9972
2	10.3933	10.3357	10.5302	11.3011	5.89615	5.95029	5.1253	5.6899	8.63328	8.62557	9.54083	8.72326	10.5783	10.2509	10.2785	11.2924	6.07736	6.1921	5.68931	5.86873	6.83925	6.01025	7.07387	6.52837	19.0687	19.5203	19.7619	20.3759	12.1275	11.9365	12.2185	12.4005	11.5836	13.0851	13.0671	13.3393	11.142	11.1622	11.0338	13.3182	7.74843	7.76101	7.96765	8.28751	7.44764	6.227	7.16636	7.11506	16.7451
3	13.2294	12.1128	13.0421	14.9441	5.26452	4.53749	5.12788	7.45334	13.0142	11.1708	11.8855	10.2504	12.464	12.3378	13.0814	13.0439	6.12326	6.38196	5.43478	6.13369	10.2941	9.50807	9.1014	9.62343	17.9971	19.235	19.5143	19.8233	9.09567	8.57481	9.41637	9.75072	10.9109	11.992	11.7197	11.1952	11.5504	13.3754	13.2408	13.9894	5.68374	6.28212	6.42408	7.33693	8.51613	8.44891	9.09991	9.59525	16.8305
[truncated: 11 more columns]

## Sheet: Supp Figure 5g
E:T ratio	GFP												CD274												MCL1												JUNB												B3GNT2
1	26.4346	24.7215	30.2838	34.1655	40.2276	45.5611	37.2112	41.6535	16.2957	14.9428	16.3449	13.9958	32.6877	32.0298	33.2724	34.208	38.935	46.2335	36.7306	38.4882	17.6484	19.5931	17.8349	19.3533	36.2984	36.9531	38.7661	33.4152	36.9063	36.2199	31.3661	33.0453	18.1759	22.3501	21.718	22.7318	25.2431	28.222	24.1261	21.4297	20.933	22.9172	23.7714	24.7175	14.7057	15.3808	15.1353	10.3971	64.8885
2	5.08796	5.02833	4.70033	4.71931	4.44231	5.3815	5.04216	4.26407	2.97011	3.05313	3.5543	3.7603	7.88685	6.9147	7.56524	8.73474	4.38652	4.3046	3.64923	4.39769	6.18028	6.25687	4.42543	4.62522	10.0063	10.0094	9.95908	8.93296	4.20727	4.02341	3.90697	3.64038	5.25657	5.02698	5.14625	4.81827	7.77132	7.78737	8.67011	8.01207	3.49212	3.84363	3.38699	4.20828	5.38882	5.42871	5.174	5.3704	17.38
3	5.42138	5.89846	7.1508	6.999	3.54768	4.3909	4.60684	4.19209	3.98475	3.61887	3.82179	5.26995	8.20481	6.53461	5.08735	3.74242	4.2897	4.29715	3.43325	3.29175	6.95282	8.80757	5.67747	6.30682	3.9786	5.20932	4.77809	4.93233	3.19912	3.67102	2.73947	3.1746	5.80816	6.25242	6.12421	5.89165	4.8342	5.98979	7.58514	8.75036	3.77135	3.65309	4.28712	4.19514	6.75137	7.61063	7.41423	7.57994	13.6817
[truncated: 8 more columns]

## Sheet: Supp Figure 5h
	CD274	MCL1	JUNB	B3GNT2
A375 GFP	-2.28901	-0.337795	-1.43509	-1.78462
A375 ORF	0.298397	0.504279	-0.133523	0.187523
H1793 GFP	-2.91464	-0.851432	-1.6089	-1.89417
H1793 ORF	0.00582313	0.484665	-0.231963	-0.29191
H1299 GFP	-2.63965	-0.543111	-1.66047	-1.79557
H1299 ORF	0.0798425	0.467493	-0.529734	-0.25374
LN-18 GFP	-2.12071	-0.828198	-2.12308	-2.09021
LN-18 ORF	0.0227261	0.31371	-0.38598	-0.192515
SK-N-AS GFP	-2.01004	-0.435815	-1.56469	-1.66137
SK-N-AS ORF	0.172421	0.270859	-0.618553	0.133297
A2058 GFP	-2.82642	-0.95801	-1.44258	-2.07707
A2058 ORF	-0.0599126	0.145544	-0.0931265	-0.461864
OAW28 GFP	-2.21626	-0.761817	-1.17064	-1.93334
OAW28 ORF	0.189334	0.278136	0.193551	0.0268841
SW1417 GFP	-2.44715	-0.703592	-0.827863	-1.07685
SW1417 ORF	0.288371	0.507008	0.143227	-0.229859

## Sheet: Supp Figure 5i
Day	GFP						CD274						MCL1						JUNB						B3GNT2
7	75	75	144	112.5	126	144	56	75	196	196	75	144	75	75	87.5	144	108	196	87.5	87.5	75	126	87.5	196	126	126	75	87.5	144	75
9	144	220.5	196	171.5	220.5	288	220.5	196	144	220.5	220.5	196	144	245	126	144	144	196	269.5	220.5	162	196	288	196	162	220.5	220.5	144	196	180
11	384	384	445.5	288	526.5	486	526.5	384	384	288	384	445.5	384	352	486	294	288	320	448	384	352	288	288	405	352	486	384	384	352	416
13	700	486	607.5	486	750	750	648	726	907.5	526.5	700	650	486	650	445.5	526.5	567	847	729	512	700	352	650	726	650	750	526.5	526.5	486	567
15	1089	1149.5	907.5	936	1000	1210	1028.5	1000	1080	1152	1028.5	1149.5	968	1080	907.5	907.5	750	1152	1028.5	1000	1050	700	936	847	847	1028.5	1089	968	907.5	800
17	1440	1512	1584	1183	1368	1859	1573	1296	1862	1436.5	1521	1666	1568	1296	1296	1436.5	968	1862	1331	968	1436.5	1296	1521	1764	1584	1296	1436.5	968	1470	968
19	2254	2156	1521	1470	1774.5	2254	1943.5	2254	2028	1912.5	2058	1960	1605.5	1800	1960	1862	2475	1436.5	1764	2028	1960	1436.5	1862	1912.5	2254	1960	2058	1521	1764	1666

## Sheet: Supp Figure 5j
Day	GFP	CD274	MCL1	JUNB	B3GNT2
19	1	1	1	1	1
19	1	1			1
19	1	1
21	1	1	1	1	1
21		1	1	1
23	1	1	1	1	1
23	1		1	1	1
25			1	1	1
