# Supplementary material for: CRISPR activation screen identifies BCL-2 proteins and B3GNT2 as drivers of cancer resistance to T cell-mediated cytotoxicity
Source: Nat Commun. 2022 Mar 25;13:1606. doi: 10.1038/s41467-022-29205-8 (PMC8956604; doi:10.1038/s41467-022-29205-8)
Supplement: Supplementary file 13 — Source Data [file 41467_2022_29205_MOESM13_ESM.zip › Source Data/Source Data 7.xlsx]

## Sheet: Supp Figure 2a
Gene	KIPAN	KIRC	TGCT	GBM	LGG	COAD	LUSC	PAAD	PRAD	KIRP	THCA	BRCA	LIHC	LUAD	SKCM	HNSC	STAD	BLCA	OV	SARC	THYM	LAML	DLBC	PCPG	MESO	UCS	CHOL	KICH	ESCA	READ	CESC	UCEC	ACC	UVM
SUSD1	-0.441681	-0.53185	-0.235657	0	0.156921	-0.195554	0.300129	0	0	0	0	0.160472	0	0.106473	0.170449	0.113133	0	0	0.209202	0.260989	-0.320548	0	0	0	0	0	0	0	0	0	0	0	0	0
C1orf87	-0.311066	-0.286303	-0.26795	0	0.307027	-0.150267	0.152509	0	-0.211866	-0.15549	0	0	0	0	0	0	0	-0.159122	-0.19588	0.229713	0	0	0	0	0	0	0	0	0	0	0	0	0	0
TMEM164	-0.404328	-0.448389	0	0	0.154151	0	0	-0.267616	-0.150634	0	0	0	0	0.0978071	0	0	0	0	0	0.226982	0	0	0	-0.199484	0	0	0	0	0	0	0	-0.230241	0	0
TMEM53	-0.492868	-0.425875	0	0	0.135935	0	0.100467	-0.327199	0	0	0	0.0705607	0.157268	-0.148546	0	0	0	-0.225525	0	0.294049	0	0	0	0	0	0	0	0	0	0	0	0	0	0
HOXB6	-0.437579	-0.498484	-0.352531	0.507084	0.269551	0	0.146875	0	0.13865	-0.171912	0.278466	0.0748558	0.244749	0	0	0	0	-0.199592	0	0.206686	0	0	0	0	0	0	0	0	0	0	0	0	-0.307019	0
ABHD5	-0.525726	-0.527334	0	0.21903	0	0.341719	0.158245	0.221982	0	0	0	-0.125384	0	0	0	0	0	-0.309336	0	0	-0.268737	0	0	0	0	0	0	0	0	0	0	0	0	0
SLC9A1	-0.359148	-0.275152	0	0	0.286505	0.328956	0	0	0.136333	0	-0.151824	-0.100007	0.261412	0	0	0	0	-0.301724	0	0.35118	0	0.255549	0	0	0	0	0	0	0	0	0	0	0	0
CAB39L	-0.466878	-0.603089	0	0	-0.159124	-0.28098	0.248422	0.188562	-0.186377	-0.295463	-0.105756	-0.112257	0.222915	0	0	0	-0.199812	-0.383295	-0.192239	0	0.222836	0	0	0	0	0	0	0	0	0	0	0	0.37063	0.402976
ATP5S	-0.501685	-0.535963	0	0	-0.255118	0	0	0	-0.23242	-0.308636	-0.138863	-0.153096	0	0.0969208	-0.113378	-0.0972575	0	-0.114179	0	0	0	0	0	0	0	0	0	0	0	0	0	0	0	0
PIGO	-0.419834	-0.381758	-0.211093	0	0	0	-0.116473	0	-0.219895	-0.286726	-0.332281	-0.220003	-0.142238	0	0	0.177556	0	0	0	-0.14076	0	0	0	0	0	0	0	0	0	0	0	0	0	0
BTC	-0.336259	-0.308918	0	0	0	0.147337	0.200321	0	0	-0.182612	0	0	0	0.124534	0	0.114795	0	0	0.317503	-0.151116	0	0	0	0	0	0	0	0	0	0	0	0	0	0
CYB5D2	-0.404841	-0.339933	-0.265991	0	0	0.355797	0	0	0	-0.14377	-0.125175	-0.209496	0	0	0	0	0	-0.243423	0	0	0.287101	0	0	0	0	0	0	0	0	0	0	0	0	0
C5orf55	-0.332066	-0.211123	-0.250069	0	0	0	-0.241188	0	-0.119257	-0.152429	0	0	0	0	0	-0.169715	-0.14853	0	0	0	0	0	0	0	0	0	0	0	0	0	-0.144258	0	0	0
PTGR1	-0.331867	-0.382217	-0.224407	0.246658	0.218506	0.141738	-0.128934	0	-0.125033	-0.144734	-0.174382	0	0.117949	0	-0.139745	-0.190977	0	0	0	0	0	0	0	0	0	0	0	0	-0.229161	0	0	0	0	0
YEATS4	-0.128197	-0.200821	-0.201448	0	0	0	0	0	-0.211054	0	0	-0.1578	0	0	0	0	0	0	-0.177129	0	-0.259279	-0.329814	0	0	0	0	0	0	0	0	0	0	0	0
OR13C2	-0.266305	-0.290372	0	0	0.11907	0	0	0	0	0	-0.100259	0	0	0	0	0	0	0	-0.164848	-0.187147	-0.249571	0	0	0	0	0	0	0	0	0	0	0	0	0
SLC7A13	-0.239185	-0.317321	0	0	0	0	0	0	0	0	0	-0.150725	0.130383	0	0	0	0	-0.190117	0	0	0	0	0	0	0	0	0	0	0	0	0	0	0	0
DEFB127	-0.223155	-0.334381	0	0	0	0	0	0	0	0	-0.133926	0	0	0	0	0	0	0	-0.136992	0	0	0	0	0	0	0	0	0	0	0	0	0	0	0
IFNA7	-0.254764	-0.397779	0	0	0	0	0	0	0	0	0	0	0	0	0	0	0	0	0	0	0	0	0	0	0	0	0	0	0	0	0	0	0	0
SYAP1	-0.264109	-0.408506	0	0.179373	0.161775	-0.188287	0	0	-0.189647	-0.163459	0	-0.175994	0	-0.254337	0	-0.119769	0	0	0	0	0	0	0	0	0	0	0	0	0	0	0	0	0	0
GALK2	-0.130818	-0.183792	0	0	0	0	0	0	-0.20175	0	0	0	0	0	0	-0.121404	0	0	0	0	0	0	0	0	0	0	0	0	0	-0.310624	0	0	0	0
PRKAG1	-0.155617	-0.15204	0	0.26077	0	0	0	0	-0.220383	0	-0.100383	-0.193405	0	0	-0.170426	0	0	0	0	0	0	0	0	0	0	0	0	0	-0.231382	0	0	0	0	0
FURIN	-0.160794	-0.200589	0	0.329099	0.239509	0.264713	-0.0997681	0	0	0	-0.15477	-0.0648592	0	-0.181242	0	0	0	0.200963	0	0.178934	0	0	0	0.371496	0	0	0	0	0	0	0.155016	0	0.346084	0
PRDX6	-0.287485	-0.258336	-0.314566	0.495339	0.241679	0.175685	0	0	0	0	0	0.0619188	0	0	0	0	0	0.286218	0	0	0	0	0	0.265878	0	0	0	0	0	0	0	0	0	-0.38716
NFE2L2	-0.24397	-0.317504	0	0.35748	0.259172	0	-0.248715	0	0.254581	-0.219202	0	0.0975633	0	0.123791	0	-0.183565	0	0	0	0	0	0	0.439366	0	0	0	0	0	0	0	0	0	0	0
RBBP8	-0.326134	-0.387699	0	0.21335	0.31018	0.318727	-0.171541	0	0.217092	-0.168806	0.164813	-0.163724	0	0	0	0	0	0.200616	0	-0.15608	0	-0.349878	0	0	0	0	0	0	0	0	0	0	0	0
GOLM1	-0.371508	-0.401227	-0.275477	-0.19507	0	0.231151	0.0941871	0	-0.13006	-0.144912	-0.11653	0	0	-0.259717	0	0.280321	0.14074	0.291366	0	0	0	0	0	0	0	0	0	0	0	0	0	0	0	0.561462
KRT17	-0.120395	-0.106368	-0.412791	0	0	-0.165809	-0.31819	0	0.345938	0	0.101472	0.200602	0	0	-0.121578	0	-0.162953	0.154073	0	0	0	0	0	0.214979	0	0	0	0	0	0	0.168881	0	0.370045	0.33466
PCSK9	-0.213481	-0.330295	-0.280887	0	-0.110362	0	0	0	0.113998	0	0.230193	0.169599	0	0.108534	0	0	0	0.264079	-0.188757	0	0	0	0	0	0	0	0	0	0	0	0	0	0	0.286752
SULT2B1	-0.261252	-0.219849	-0.239659	0	0.202127	-0.322115	0	0	0.117722	0	0.131368	-0.108006	0	0	0	-0.126329	0	0.11157	0	0	0	0	0	0	0	0	0	0	0	0	0	0	0	0.275778
NAT8L	-0.521976	-0.558081	0	-0.285743	-0.117956	0	-0.147462	0	0	0	0	0	0	-0.161813	-0.200827	0	0	0	-0.259185	0	0	0	0	0	0	0	0	0	0	0	0	0	-0.346832	0
CDYL	-0.255339	-0.374413	0	-0.276395	-0.0985689	0	-0.260326	0	0	0	0	0	0	-0.214646	-0.236115	-0.260388	-0.241139	-0.119932	-0.1384	-0.207655	0	0	0	0	0	0	0	0	0	0	0	0	0	0
ANKRD52	-0.355757	-0.248012	0	-0.180411	0	0.149426	-0.17686	0	-0.170516	0	-0.109805	-0.140502	-0.17416	-0.134704	-0.213192	0	0	0	-0.230746	-0.196148	0	0.198526	0	0	0	0	0	0	0	0	0	0	0	0
COX10	-0.539475	-0.494127	0	0	-0.112147	0.159041	0	0	0	0	-0.116837	0	0	-0.158815	-0.163856	0	0	0	0	-0.220031	0	0	0	0	0	0	0	0	0	0	0	0	0	0
ENHO	-0.309992	-0.219644	0.402385	-0.228985	-0.350718	0.183066	0	0	0.221508	0	0.174641	0	0	0	0	0	0	0	0	-0.152882	0	0	0	0	0	-0.414021	0	0	0	0.322003	0	0	0	0
RAD51AP2	-0.378426	-0.305025	0	0	-0.135985	0	-0.281332	0	0.220993	-0.220789	0	0.189226	0	0	0	0	0	0.149199	0	0	0	0	0	0	0	0	0	0	0	0	0.137391	0	0	0
CD164L2	-0.395656	-0.275035	0	-0.174934	0	0.150759	0	0	0.14312	0	0.242133	0.0642407	0	0	0	0	-0.141811	0	0	0	0	0	0	0	0	0	0	0	0	0	0	0	0.297272	0
CA7	-0.23625	-0.251671	0	-0.205913	-0.0966301	0.202109	-0.11755	0	0	0	0	-0.062626	0	0	0	0	0	0	0	0	0	0	0	0	0	0	0	0	0	0	0	0	0	0
CDH18	-0.245674	-0.405703	0	-0.20542	-0.243065	0.198117	0	0	0.150449	0	0	0	0	0	0	0	0	0.197257	0	0	0	0	0	0	0	0	0	0	0	0	0	0	0	0
KCNQ2	-0.137813	-0.189373	0	-0.188435	-0.210909	0.188463	0	0	0.115762	0	0	0	0	-0.0989878	0	-0.107109	0	0	0	-0.344034	0	0	0	0	0	0	0	0	0	0	0	0	0	0.293985
TERF2IP	-0.337226	-0.153766	0.18135	-0.308772	-0.310165	0	0.171903	0	0	0	0	0	0.232118	0	0	-0.110838	0	0	0	0	0	0	0	0	0	0	0	0	0.218979	0	0	0	0	0
C8orf86	-0.195652	-0.189111	0	-0.177393	0	0	0	0	0	-0.217316	0	-0.206546	0	0	0	0	0	0	-0.275453	-0.168007	0	0	0	0	0	0	0	0	0	0	0	0	0	0
NOL9	0	0	0	-0.271344	0	0.222148	0	0.273709	0	-0.242235	0	0	0	-0.118532	0	0	-0.134855	0	-0.193496	-0.163206	0	0	0	0	0	0	0	0	0	0	0	0	0	0
VPS37A	0	-0.152156	0	0	0	0.269962	0	0	0	-0.143716	-0.121021	-0.135041	0	0	0	0	0	0	0	0	0	0	0	-0.202812	0	0	0	0	0	0	0	0	0	0
APC	0.153132	-0.128267	0	-0.344327	0	0.245563	0	0	0	-0.224963	-0.126087	-0.144427	0	0	0	0	0	0	0	-0.242873	0	0	0	0	0	0	0	0	0	0	0	0	0	0
ZFP91	-0.0787393	-0.235421	0	-0.257691	0	0.341911	0	0	0	-0.259516	-0.101378	0	0	0	-0.136927	0	0	0	0	-0.169174	-0.296513	0	0	0	0	0	0	0	0	0	0	0	0	0
STRN3	-0.0957725	-0.248263	0	0	-0.153496	0.285728	-0.194841	0	0	-0.219553	-0.234737	-0.250995	0	0	0	-0.228094	-0.190549	0	-0.215453	-0.296232	0	0	0	0	0	0	0	0	0	0	-0.272342	0	-0.350042	0
RIMKLB	-0.0980976	-0.0891028	0	-0.271833	-0.189515	0.221591	0	0	0.234213	0	-0.133287	0	0.209946	0	-0.119367	-0.10209	0	0.278929	-0.258707	-0.305487	-0.474173	0	0	0	0	0	0	0	0	0	0	0	0	0
ABCC8	-0.131807	-0.104671	0	-0.319839	-0.380547	0.152422	0	0	0	-0.202891	-0.129799	-0.202478	0	0	0	0	0	0	-0.144662	0	-0.260086	0.205373	0	0	0	0	0	0	0	0	-0.172495	0	0	0
KRAS	-0.134089	-0.226965	0	-0.199486	-0.10429	0.177676	-0.177999	-0.206881	0	0	0.104144	-0.0890049	0	-0.132337	0	-0.200362	0	0	-0.18685	0	-0.227086	0	0	0	0	0	0	0	0	0	0	0	-0.30621	0
MPP2	-0.482494	-0.443166	0	-0.442802	-0.232159	0.220075	-0.123495	0	0.355046	-0.242216	-0.159801	-0.24104	0	0	0	0	0	0	-0.179749	-0.357104	0	0	0	0	0	0	0	0	0	0	0	0	0	0
DDHD2	-0.233056	-0.277508	-0.252004	-0.375641	-0.286967	0	-0.153282	0	0.100778	-0.374982	-0.096185	-0.142281	0	0	0	0	0	0	-0.222864	-0.235784	-0.269746	0	0	-0.242699	0	0	0	0	0	0	-0.171254	0	0	0
ZNF827	-0.147431	-0.262389	-0.456898	-0.418149	-0.179087	0	0	0	0	-0.284843	-0.170037	-0.109217	0	-0.100866	0	0	-0.135321	-0.22946	-0.135424	-0.339813	0	0	0	-0.200804	0	0	0	0	0	0	-0.150115	-0.220261	0	0
GNAL	-0.356189	-0.283892	0	-0.251511	-0.27781	0.283811	0	0.351707	0.298502	-0.250895	-0.149496	0.185926	0	0	-0.149933	0	-0.129119	0	0	-0.189442	-0.314851	0.369915	0	0	0	0	0	0	0	0	0	0	0	-0.39165
SCRN1	-0.528217	-0.444547	0	-0.298394	0	-0.122571	-0.230488	0	0.26413	-0.187759	0	0	0.172159	-0.186132	0	-0.121443	-0.23816	0.192158	0	0	-0.322648	0.351055	0	0	0	0	0	0	0	0	-0.171088	0	0	0
EFHD1	-0.357513	-0.480708	-0.415671	-0.255891	-0.205094	0.198139	0.178342	0.31773	0.351525	-0.143755	0	-0.121799	0	-0.118776	0	0	0	0	-0.202108	0	0	0	0	0.262505	0	0	0	0	0	0	-0.151577	0	0	-0.37763
PLCD1	-0.476311	-0.372956	-0.402831	0	0	0.211392	0	0	0.284971	0	0.143847	0.0783808	0.184791	0	0	0	-0.158697	-0.378476	-0.153902	0	0	0	0	0	0	0	0	0	0	0	0	0	0	-0.478996
ANKRD45	-0.326568	-0.308266	-0.282838	0.180048	0.189087	0.37529	0	0	0.0984865	-0.215273	0	0.160275	0	0	0	0	0	0	-0.35228	-0.239351	-0.255998	0	0	0	0	0	0	0	0	0	-0.219981	-0.247827	0	-0.297894
DAB2IP	-0.22185	-0.170934	-0.296822	-0.360697	0	0.137424	0.128755	0	0.245994	-0.22783	0	0.0934134	-0.121331	0	0	0.175816	0	0.109534	-0.155499	-0.348962	-0.368627	0.311857	0	0	0	0	0	0	0	0	0.138822	0	0	-0.286909
HHATL	-0.173395	-0.155534	-0.313672	0	-0.140524	0.232841	0.132753	0	0.161068	0	0	0.0689726	0	0	0	0	0	0	-0.308406	-0.230173	-0.219068	0	0	0	0	0	0	0	0	0	0	0	0	-0.388784
PDK2	-0.243936	-0.213562	-0.362709	-0.196395	-0.200317	0	0	0	0.154074	-0.174548	-0.235227	-0.103432	-0.134875	0	0	0	-0.134995	-0.128485	-0.203831	-0.2294	-0.23467	0	0	0	0	0	0	0	0	0	0	0	0.289956	-0.29232
LDHB	-0.630366	-0.626227	0	0	-0.262137	0	0	0.500506	0.319203	-0.136082	-0.140575	0.276002	0.50208	0	-0.194905	-0.137344	0	0	-0.266876	-0.212635	0	0	0	0	0	0	0	0	0	0	0	0	0	-0.482195
SATB1	-0.329401	-0.341269	-0.341877	-0.298814	-0.39652	-0.151458	0.111309	0.351186	0	0	-0.222056	0.233841	0.176394	0.109164	0.217917	0.113637	0	-0.287273	-0.197706	0	-0.38929	0	0	0	0	0	0	0	0	0	0	0	0.292151	-0.421723
MACROD2	-0.296833	-0.213723	-0.2086	0	-0.228757	-0.171768	0.184697	0	0	0	0	0	0	0.130879	0	0	-0.20169	-0.200098	-0.152353	-0.312697	0	0.270669	0	-0.193187	0	0	0	0	0	0	0	0.205379	-0.329374	0
SFTPC	-0.220863	-0.145513	-0.225181	0	-0.258478	0	0.245016	0	0	0	0	0	0	0.262559	-0.13561	0	0	0	-0.150562	0	0	0	0	0	0	0	0	0	0	0	0	0	-0.3767	0
CCNC	-0.281617	-0.428357	0	0.222658	0	0	0	0	0	0	-0.13844	0	0	0	0	-0.123055	0	0.118778	0	0	-0.342077	0	0	0	0	0	0	0	0	0	-0.166893	0	-0.347621	0
C1orf64	-0.400952	-0.485208	-0.186188	0	0	0	0	0	0	-0.14943	0	-0.119554	-0.143457	0	0	0	0	0	0	0	0	0	0	0	0	0	0	0	0	0	0	0	-0.358463	0
LMX1B	-0.268725	-0.299826	-0.335856	0	0	0	-0.103158	0	0	0	0	-0.249149	0	-0.101681	-0.127837	0	-0.200985	0.13778	0	0	0	-0.202306	0	0	0	0	0	0	0	0	0	0	-0.568685	0
ESRRG	-0.439703	-0.473927	0	0	0	-0.139639	0	0	0	-0.30631	-0.100465	-0.113307	0	0	0	0	0	-0.266218	-0.16472	-0.168673	0.216368	0	0	0	0	0	0	0	0	0	-0.274077	-0.280388	-0.503347	0
PCP4	-0.535903	-0.446414	-0.280218	0	0	0	0.132064	0	0.192072	-0.172182	0.183583	0.0995514	0	0	0	0	-0.159198	0	-0.268367	-0.337724	0	0	0	0	0	0	0	0	0	0	0	0	-0.499593	0
FAHD2B	-0.298095	-0.354025	0	0	0	0	-0.121832	0	0.25715	0	0.455625	-0.0663519	0	0	0	-0.140989	0	0	-0.198104	-0.262119	0.305126	0	0	0	0	0	0	0	0	0	0	0	0	-0.406794
RHCG	-0.378109	-0.528761	-0.344703	0	0	-0.296722	-0.263544	0	0.288228	0	0.129045	0.283775	0	0	-0.107685	0	-0.319613	0.167847	0	0	0.303828	0	0	0.220915	0	0	0	0	0	0	0.188295	0	0	-0.373295
GSTO2	-0.445461	-0.351979	0.281352	0	-0.157534	0	-0.118303	-0.477566	0	-0.227719	-0.135244	-0.234723	0	0	0	-0.203173	0	-0.156908	0	-0.161845	0	0	0	0	0	0	0	0	0	0	-0.148235	0	0	-0.590387
ATP2C1	-0.324004	-0.384475	0	0	0	-0.180773	-0.0924824	0	-0.231849	-0.2009	0	0	-0.150202	0.20299	-0.136937	0	0	0	0	-0.150832	0	0	0	0	0	0	0	0	0	0	-0.181148	-0.239029	0	-0.351634
KRTAP5-6	-0.195953	-0.117189	0	-0.206469	0	0	-0.10766	-0.197396	0	0	0	0	-0.118422	0	-0.144078	0	0	-0.144345	0	-0.138339	0	0	0	0	0	0	0	0	0	0	-0.185959	0	0	-0.363367
PCDHA12	-0.302831	-0.348729	0	-0.279519	0	0	0.156148	0	0	-0.235205	-0.117121	0	0	0	0	0	0	0	0	-0.195317	0	0	0	0	0	0	0	0	0	0	0	0	0	-0.382774
PITRM1	-0.330897	-0.202604	0	-0.196581	-0.258264	-0.173606	0	0	-0.164881	0	-0.138014	0	-0.136811	-0.155398	-0.138198	0	-0.244545	0	0	0	0	0	0	0	0	0	0	0	0	0	0	0	-0.383466	-0.36987
RPL15	-0.213873	-0.156372	0	0	-0.246496	-0.291464	0.190479	0	-0.13552	0	-0.106102	0	0	0	-0.143958	0	0	-0.19122	0	0	0	-0.229528	0	0	0	0	0	0	0	0	0	0	0	-0.564594
SPTBN1	0	-0.240149	0	-0.413825	0	0.213573	0.15732	0	0.138403	0	-0.159698	0.0793039	-0.190796	0.100472	0	0	0	0	-0.35752	0	-0.256209	0.218644	0	0	0	0	0	0	0	0	-0.145667	0	0	0.399194
RNF146	0	0	0	-0.183014	-0.291287	0	0.24322	0.355507	0	0	-0.139006	0	0	0.124853	0	0	0	0	-0.130731	0	-0.351765	0	0	0	0	0	0	0	0	0	0	0	0	0
TMEM170B	0.244209	0	-0.178672	-0.412851	-0.348003	0	0.101439	0.368573	-0.126471	0	-0.14428	0	-0.141382	0	-0.112928	0.152842	-0.124092	0	-0.31008	0	-0.336565	0	0	-0.192183	0	0	0	0	0	0	-0.169118	0	0	0
CDK19	0.4182	0.189325	-0.221142	-0.380975	-0.124502	0	-0.121209	0.290878	-0.133712	0	0	-0.0626274	0	0	0	0	0	-0.265974	-0.142852	-0.304143	-0.423282	0	0	0	-0.386538	0	0	0	0	0	-0.253851	-0.196303	0	0
RIC8B	0.164946	-0.0950559	0	-0.197662	0	0.213436	0	0	0	0	-0.214034	-0.221522	0	0	-0.191633	0	0	-0.176892	-0.306829	-0.465148	-0.294828	0	0	-0.345773	-0.383492	0	0	0	0	0	0	0	-0.441661	0
CCDC66	-0.285318	-0.0931087	0	0	-0.147984	-0.286834	0.0949434	0.265756	0	-0.220647	0	-0.105061	0	0	0	0.164842	0	-0.236856	-0.334634	-0.207602	-0.331834	0	0	0	0	0	0	0	0.203891	0	0	0	0	0
ZNF486	-0.158075	-0.226626	0.188015	0	0	0	0.218128	0.384154	0.216137	-0.218989	0	0	0	0	0.124167	0	0	-0.217003	0	-0.145366	-0.410904	0	0	0	0	0	0	0	0	0	0	0	0	0
ZMYM4	0.175436	0	0	0	0	0	0	0.299038	0	-0.235659	-0.166611	-0.137368	0	-0.193057	-0.127092	0	-0.141144	-0.23526	-0.213581	-0.340798	-0.507648	-0.198635	0	-0.272243	0	0	0	0	0	0	-0.206602	-0.20661	0	0
ZNF302	0.171021	0	0	0	0	-0.163306	0	0.192077	-0.0989674	-0.159856	0	-0.144649	0	0.132705	0	0	0	-0.269962	-0.181737	-0.393765	-0.409477	0	0	-0.38673	-0.313636	0	0	0	0	0	0	0	0	0
SMARCAD1	0	-0.112188	0	0	-0.100139	0	0	0.202942	0	-0.297837	-0.153623	-0.0997171	0	0	-0.144057	-0.108413	0	-0.329647	-0.212548	-0.271655	-0.357268	0	0	-0.216643	0	0	0	0	0	0	0	0	0	0
ZNF14	0.071684	-0.209848	0.352751	0	-0.150381	0	0	0.325506	0	-0.146869	0	0	0.173088	0	0	0	0	-0.321994	-0.212761	-0.261924	-0.225849	0	0	-0.282463	0	0	0	0	0	0	0	0	0	0
ZNF30	0	0	0	-0.337806	0	-0.212005	-0.125643	0	-0.206358	0	0	-0.168684	-0.125679	0	-0.127797	0	0	-0.277191	-0.214318	-0.290142	-0.254261	0	0	-0.275711	0	-0.411022	0	0	0	0	0	0	0	0
ZNF497	-0.33154	-0.138755	0	-0.234837	0	-0.230046	-0.11449	0	-0.122996	-0.187389	-0.184587	-0.213909	-0.206504	0	-0.119996	0	0	-0.204562	-0.330241	-0.286626	0	0	0	-0.291597	0	0	0	0	0	0	0	0	0	-0.330211
ZC3H6	-0.0824867	-0.149314	0	-0.327546	-0.238044	-0.134397	0	0.198319	0	-0.248869	-0.160655	-0.14317	0	0	0	0	0	-0.195923	0	-0.179667	-0.290465	0	0	-0.234263	0	0	0	0	0	0	0	0	0	0
ZNF81	0	-0.206726	0	-0.319187	-0.101975	-0.17423	-0.178831	0	0	-0.257892	-0.106096	-0.12338	0	0	0	0	0	-0.226358	-0.143708	-0.283094	-0.287382	0	0	-0.331744	0	0	0	0	0	0	0	0	0	0
PLEKHM3	0	-0.162858	0	-0.393412	-0.266185	0	0	0	0	-0.179062	-0.180718	0.0922221	0	0	-0.168565	-0.155199	-0.177781	-0.13179	-0.27856	-0.362549	-0.317248	0	0	-0.252112	0	0	0	0	0	0	-0.189741	0	0	0
ZNF471	-0.0853257	-0.22359	0	-0.343286	-0.131996	0	0	0.249676	-0.135325	0	-0.213926	0	0	0	0	0	0	-0.199822	-0.199045	-0.412447	-0.397817	0	0	-0.291777	0	0	0	0	0.217005	0	0	-0.189517	0	0
BCOR	0	-0.187468	0	-0.360592	0	0	0	0	-0.219746	-0.237034	-0.206644	-0.119163	-0.177908	-0.227628	0	0	0	-0.31103	-0.245995	-0.414452	-0.33379	0	0	0	0	0	0	0	0	0	-0.168851	-0.207259	-0.360135	0
ZBTB10	-0.0967245	-0.347754	0	-0.297796	0	-0.247722	0.0941663	0.179775	-0.196385	-0.297133	-0.129422	-0.13337	0	-0.120322	-0.190541	0	-0.181819	-0.25869	-0.134903	-0.410094	-0.327509	0	0	0	0	0	0	0	0	0	-0.261589	0	0	0
LARP1B	-0.130679	-0.134234	0.28404	-0.264087	0	0	-0.108136	-0.300339	-0.280634	-0.261872	-0.167094	-0.21504	0	-0.17771	0	-0.233907	0	-0.358217	0	0	0	0	0	-0.197081	0	0	0	0	0	0	0	0	0	0
MFSD6	0	-0.184344	0.178128	-0.24317	-0.279386	0	0	-0.354881	0	0	-0.258088	-0.106	0	-0.190747	0.128194	-0.181145	0	-0.171848	0	0	0	0	0	0	0	0	0	0	-0.216056	0	-0.194504	0	0	0
ARFGEF1	-0.343542	-0.513684	0.363743	0	0	-0.254429	-0.18068	0	0	-0.231937	-0.139709	-0.211961	0	-0.19621	0	-0.116629	-0.158069	-0.30586	0	-0.154253	-0.353127	0	0	0	0	0	0	0	-0.201528	0	-0.25986	0	0	0.364364
EIF4G3	-0.109803	-0.184596	0	-0.288194	0	0	-0.165512	0	-0.124074	-0.275903	-0.263754	-0.120951	0	-0.138433	0	-0.219585	-0.186817	-0.23714	-0.206198	-0.153317	-0.246875	0	0	-0.215816	0	0	0	0	0	0	0	0	0	0.435945
LMBRD2	0	-0.260416	0	-0.18102	0	0	-0.0930347	0	0	-0.262681	-0.17842	-0.203693	-0.169598	0	0	-0.17135	0	-0.175543	0.182548	-0.149221	-0.31698	0	0	0	0	0	0	0	0	0	-0.14061	0	-0.287886	0.340167
YTHDF3	0.0976449	-0.227451	0	0	0	0	0.101582	0	0	0	-0.189036	-0.132151	0	0	-0.163215	0	0	-0.137022	0	-0.300988	-0.330276	0	0	0	0	0	0	0	0	0	-0.154477	0	0	0.328574
ANGEL2	0.335855	0.201791	0	0	-0.243078	-0.309041	0	0	-0.101291	0	0	-0.211382	-0.26396	-0.127994	-0.115422	0.105409	-0.116952	-0.187176	-0.174786	-0.339808	0	0	0	-0.187228	0	0	0	0	0	0	0	0	0	0
MZF1	0	0.182014	0	0	0	-0.152281	0	-0.290062	-0.185592	0	-0.132793	-0.102422	-0.141885	0	0	0.188824	0	-0.298816	-0.201365	-0.22692	0	0	0	-0.235159	0	0	0	0	0	0	0	0	0	0
ZNF182	0.0787735	0.124986	0	-0.274466	-0.182939	-0.356064	0	0	0.114566	-0.135553	-0.0983241	-0.103817	0	0	0	0.0993023	0	-0.261188	0	0	0	0	0	-0.320069	-0.362147	0	0	0	0	0	-0.139129	0	0	0
ANKAR	0.272861	0.226512	0	0	0	-0.193947	0	0	0	-0.187257	-0.11834	0	-0.12186	0.14626	0	-0.12222	-0.131424	-0.172077	0	-0.273183	0	0	0	0	-0.295999	0	0	0	0	0	0	0	0	0
PTPDC1	0	0	0	-0.174351	0	-0.306539	0	0	0	-0.161172	0	-0.10139	0	0	-0.181782	0	-0.21513	0	0	-0.304806	0	0	0	0	-0.310731	0	0	0	0	0	0	0	0	0
AP3M1	0.0931175	-0.217539	0	0	0	-0.15871	0.111436	0	-0.172391	0	0	-0.165144	-0.134946	0	0	0	-0.135392	0	0	0	-0.336154	0	0	-0.241271	0	0	0	0	-0.195305	0	0	0	-0.360567	0
C12orf29	0.151529	-0.127907	0	0	-0.294142	-0.202657	0	0	-0.0995359	0	-0.142193	-0.162321	0	0.170082	0	-0.0978696	0	0	0	0	-0.302622	0	0	0	0	0	0	0	0	0	0	0	0	0
UBA5	0.270322	0.166264	-0.244159	0	-0.219588	-0.148341	0	0	-0.176249	-0.21611	-0.199356	-0.105337	0	0	0	-0.186722	0	0	0	0	-0.265258	0	0	0	0	0	0	0	0	0	0	0	0	0
ARMCX5	-0.103709	-0.420384	0	0	0	-0.391466	-0.135886	-0.177625	-0.174054	0	-0.231901	-0.124985	0	-0.20448	0	-0.215411	0	-0.252523	0	-0.220396	0	0	0	0	0	0	0	0	0	0	-0.271002	0	0	0
IPO7	0	-0.334058	-0.223706	0	-0.171213	-0.447236	0	0	-0.122241	-0.20391	-0.203571	-0.210522	-0.207923	-0.117139	-0.178429	-0.130378	-0.251982	0.111689	0	-0.325178	-0.311642	-0.206959	0	0	0	0	0	0	0	0	-0.146243	0	0	0
FASTKD2	0	-0.165098	0	0	0	-0.277612	0	0	-0.0995463	0	-0.16313	0	0	0	-0.166637	0	-0.192554	0	-0.331949	-0.262994	0	0	0	0	0	0	0	0	0	0	0	0	0	0.357799
SETD4	-0.145027	0	0	0	-0.195264	-0.283715	-0.227589	0	0	0	-0.107688	0	-0.135747	-0.225098	-0.201656	0	-0.136097	-0.325677	0	-0.147947	0	0	0	0	0	0	0	0	0	0	0	0	0	0.326168
C2orf76	0	0	0.185877	0.284985	0	-0.210103	-0.162094	0.190225	-0.179087	0	0	-0.143985	0	0	-0.153613	-0.260686	-0.127186	-0.19218	0	-0.207539	0	0	0	0	0	0	0	0	0	0	-0.152582	0	0	0
CSTF1	0.123679	0	0	0	0.138462	-0.330909	-0.133125	0	-0.229834	-0.170852	0	-0.0704731	0	-0.106466	-0.158599	0	-0.151967	-0.119783	-0.159506	0	0	0	0	0	0	0	0	0	0	0	0	0	-0.31153	0
RINT1	0.151655	0	0	0	0	-0.251324	-0.128314	0	-0.120994	0	0	0	-0.216809	0	0	-0.160666	0	-0.146529	0	0	0	0	0	-0.216314	0	0	0	0	0	0	0	0	0	0
STAMBP	0.0743964	0	-0.198285	0	0	-0.233069	-0.217392	-0.192193	-0.22357	0	0	-0.0817923	0	-0.109797	0	-0.212939	-0.174079	0	-0.144031	-0.159415	0	0	0	0	0	0	0	0	0	0	-0.171239	0	0	0
NEDD4L	-0.419761	-0.567293	-0.548228	0	0	0.138918	0	-0.183162	-0.321375	-0.188206	-0.105459	-0.274089	-0.122964	-0.144879	-0.158281	0	-0.163496	-0.321786	-0.148765	-0.288652	0	0.298532	0	0	0	0	0	0	-0.276857	0	-0.155157	-0.248416	0	0
SHROOM3	-0.556892	-0.48606	-0.456904	0.244652	0.205769	0.288015	0.203904	-0.261013	-0.214887	-0.24644	-0.151916	-0.226354	0	-0.135716	-0.118259	0	0	0.13294	0	-0.336306	0	0.276049	0	0	0	0	0	0	0	0	-0.143119	0	-0.47451	0
PEG3	-0.225477	-0.555888	-0.236205	-0.257682	-0.153358	0.266274	0.256734	0	0	-0.18475	-0.305574	0	0	0.183349	0	0	0	0	-0.34276	-0.344812	-0.500118	0.209939	0	0	0	0	0	0	0	0	0	0	-0.471836	0
LMO7	-0.534645	-0.533031	-0.514704	0	0	0	0.256137	-0.353139	0	-0.3513	0	0	0	0	0	0	0	0.123329	0	0	-0.471769	0.220374	0	0	0	0	0	0	0	0	0	0	0	0
APLP2	-0.535778	-0.544591	-0.240515	0	0.177575	0.179295	0.105922	-0.233923	-0.150725	-0.147718	-0.161018	-0.148233	-0.143853	0	0	-0.129777	-0.204146	0	0	0	-0.352457	0	0	0	0	0	0	0	0	0	0	0	0	0
CLDN8	-0.366801	-0.520604	-0.310057	-0.194222	0	0.205575	0	0	-0.162004	0	0	0.0745729	0	-0.115747	0	-0.149904	-0.241161	-0.121793	0	0	-0.318753	0	0	0	0	0	0	0	0	0	0	0	0	0
CDC42BPB	-0.488543	-0.423471	-0.451242	-0.42077	-0.271594	0.132543	-0.185955	-0.376841	0	-0.393048	-0.240923	-0.185313	-0.163263	-0.133313	-0.183465	-0.214147	-0.218175	0	0	-0.162662	0	0	0	-0.196687	0	0	0	0	0	0	-0.256075	0	-0.421146	0
SLC25A23	-0.410281	-0.219365	-0.478438	-0.484778	-0.290911	0.180206	0	-0.325864	0	-0.140632	-0.202831	-0.193007	-0.13854	-0.193252	-0.251986	0	0	-0.152234	0	-0.296233	0	0.308777	0	0	0	0	0	0	0	0	0	0	-0.56292	0
GPRASP2	-0.177181	-0.414575	-0.421346	-0.342596	-0.163951	0	0	0	0	-0.237211	-0.371683	-0.124314	0	0	-0.130679	-0.223854	-0.155598	0	0	-0.501129	-0.354247	0	0	0	-0.387967	0	0	0	0	0	-0.153532	0	0	0
TMEM25	-0.376524	-0.404219	-0.500646	-0.321792	-0.214431	0	0	0	-0.131301	-0.16391	-0.160665	-0.236625	0	-0.148387	0.170129	-0.161349	-0.18058	-0.273116	0	-0.315072	0	0.260255	0	0	-0.391484	0	0	0	0	0	0	-0.205503	0	0
TMEM56	-0.409951	-0.407513	-0.432755	0	-0.121454	0	0.185551	0	0	-0.180763	-0.319115	-0.139736	0	0	0.12437	0	-0.169276	-0.268789	-0.145853	-0.307303	-0.217022	0.396219	0	0	-0.309788	0	0	0	0	0	-0.174465	0	0	0
TLE2	-0.374702	-0.299165	-0.529696	0	0	-0.209243	0	0	0.208897	0	-0.221499	0	0	-0.211504	0	0	0	-0.388732	0	-0.2327	0	0.485316	0	0	0	0	0	0	0	0	-0.150245	0	0	0
GRIP1	-0.556226	-0.466786	-0.569004	0	-0.245704	0	-0.162966	0	0	-0.332644	-0.149188	0	0.168532	-0.165484	0	0	-0.250361	-0.238666	-0.151509	-0.290281	0	0	0	0	0	0	0	0	0	0	0	0	0	0
OXR1	-0.314338	-0.226819	-0.385264	0	-0.137769	-0.120712	0	0	0	-0.345501	0	-0.155926	-0.124168	0	0	-0.138538	-0.211488	-0.333006	0	-0.328256	-0.234742	0	0	0	0	0	0	0	0	0	-0.213941	0	-0.402619	0
TNPO2	-0.201212	0	0	-0.539729	-0.332521	-0.289362	-0.291309	0	-0.168403	0	-0.305574	-0.0817479	-0.173599	0	-0.356815	-0.109976	0	-0.29053	-0.311629	-0.45512	0	0	0	-0.300353	-0.383836	0	0	0	0	0	0	-0.201367	-0.45427	-0.531251
PTK2	0.0944036	-0.185808	0	-0.340379	-0.243312	-0.288213	-0.182142	-0.284108	-0.123643	-0.317649	-0.27342	-0.147171	-0.151845	-0.26261	-0.259305	-0.10917	-0.157038	-0.372017	0	-0.381691	0	0.319276	-0.435691	0	0	0	0	0	0	0	0	-0.253075	0	0
ACACA	-0.522851	-0.480828	0	-0.481826	-0.226615	-0.271541	-0.243403	-0.274031	-0.377546	-0.149967	-0.340762	-0.219728	-0.290218	-0.256239	-0.280096	-0.249561	-0.337584	-0.323261	-0.233556	-0.401327	0	0	0	0	0	0	0	0	0	0	-0.137165	0	0	0
PPME1	0	-0.0924544	-0.296598	-0.498277	-0.183148	-0.298729	-0.371367	-0.485413	-0.215044	0	-0.269028	-0.192077	-0.156402	-0.309523	-0.188983	-0.248861	-0.205741	-0.185539	-0.169918	-0.339915	0	0	0	0	0	0	0	0	0	0	-0.230197	-0.217266	0	0.365556
MACROD1	-0.442037	-0.27957	-0.403045	-0.227817	-0.197094	-0.310707	-0.208241	-0.333495	-0.158242	0	-0.105714	-0.0798595	0	-0.0998222	-0.135415	-0.117016	-0.149975	-0.264792	0	0	0.234465	0	0	0	0	0	0	0	0	0	0	0	0.301012	0
ADAMTS13	-0.402609	-0.106553	-0.403225	-0.231574	-0.263189	-0.299235	-0.157104	-0.263722	0	-0.158481	-0.150426	-0.124053	0.160375	0	0	0.11348	0	-0.291502	-0.236882	-0.223135	0	0	0	0	0	0	0	0	0	0	-0.141017	0	0	0
ZFP41	-0.306046	0	-0.375718	-0.297109	-0.246821	-0.294504	-0.301632	-0.282225	0	-0.188301	-0.166728	-0.122894	-0.197885	-0.214225	-0.194093	0	-0.200463	-0.15593	0	-0.31893	0	0	0	0	0	0	0	0	0	0	-0.170341	0	0	0
C8orf33	-0.391639	-0.314533	-0.353279	0	0	-0.298712	-0.138095	-0.209237	-0.169157	-0.168818	-0.228644	-0.106711	-0.126699	0	-0.300903	-0.148976	-0.147731	0	0	-0.208765	0	0	0	0	0	0	0	0	0	0	0	0	0	0
SLC4A2	-0.422752	-0.232827	-0.430524	0	0.244651	-0.150221	0	-0.175817	0	0	-0.187083	0	-0.281573	-0.13451	-0.138566	0	0	0	0	-0.174129	0	0	0	0	0	0	0	0	0	0	0	0	0	0
ACP6	-0.40759	-0.281438	-0.368463	0.210518	0.10781	-0.316858	0	-0.447822	-0.200359	-0.262268	-0.151221	-0.146944	-0.141404	-0.184526	0	0	-0.141275	-0.365905	0	-0.198617	0	0	0	0	0	0	0	0	0	0	0	0	0	0
CRB3	-0.386184	-0.216583	-0.354075	0	0	0	0	-0.482628	-0.272584	-0.205673	0	-0.129364	-0.160236	-0.129444	0.138465	0	0.152142	-0.255393	0	0	0	0.255818	0	0	0	0	0	0	0	0	0	0	0	0
C2orf15	-0.634907	-0.519734	-0.587317	0	0	-0.462376	-0.0932656	-0.251867	-0.194971	-0.328837	-0.256962	-0.242645	0	-0.222848	0	0	0	-0.388735	-0.334816	-0.209279	0	0	0	-0.248137	0	0	0	-0.307166	0	-0.293361	-0.153915	-0.216051	0	0
HOOK1	-0.0867771	0	-0.60307	0	-0.145122	-0.217147	-0.274612	-0.287341	-0.223547	-0.428801	-0.346939	-0.212429	-0.144315	-0.269531	0	-0.105923	0	-0.174155	-0.246992	0	0	0.407915	0	-0.245607	0	0	0	0	0	0	-0.297647	0	0	0
C20orf96	-0.264155	0	-0.409052	0	0	-0.193703	0	-0.218208	0	-0.213618	-0.270461	-0.143989	0	-0.0963221	-0.145716	0	0	-0.364385	-0.351323	-0.400935	0	0	0	0	-0.31849	0	0	0	0	0	-0.161428	0	0.304897	0
EFHC1	0	0	-0.257784	0	0.117741	-0.151122	0	-0.176122	0	-0.132967	-0.244534	-0.272095	0	0	-0.160149	-0.135088	-0.332665	-0.271899	-0.307326	-0.22572	-0.385696	0	0	0	-0.36227	0	0	0	0	0	-0.222481	0	0.456052	0
IARS2	-0.180869	-0.276627	-0.179015	0	0.168457	-0.173689	-0.265803	-0.281398	-0.21944	-0.257203	0	-0.208892	-0.206275	-0.29922	-0.254265	-0.371844	-0.128283	0	-0.209081	-0.338954	0	0	0	0	0	0	0	0	-0.30991	0	-0.166595	0	0	0
OTX1	0	0	-0.493515	0	0.147079	0	-0.343062	-0.280781	0	0	0	0.069692	-0.126701	-0.187819	-0.148464	-0.226341	0	0	0	-0.264941	0	0	0	0	0	0	0	0	-0.224737	0	-0.174809	-0.221576	-0.418361	0
HES1	0	0	-0.49989	0	0.198	-0.19261	-0.279646	-0.220367	0	-0.145901	-0.181635	-0.0698247	0	-0.124724	-0.179994	0	-0.21546	-0.296274	0	0	0	0.255112	0	0.434606	0	0	0	0	0	0	0	0	0	0
CYB5RL	0	-0.171125	0	0	0.107484	-0.130556	0	0	0	-0.272069	0	-0.0958783	-0.200456	0	-0.169354	0	0	-0.2253	0	-0.268625	0	0	0	0	0	0	0	0	0	0	-0.256266	-0.244543	0	0
INTS3	0	0.130151	0	-0.263372	0	-0.269028	-0.121436	-0.208271	0	-0.220286	-0.1008	-0.129586	-0.190487	-0.201699	0	0	-0.228423	-0.314118	-0.157392	-0.415906	0	0	0	0	0	0	0	0	0	0	0	-0.204451	0	0
FAM84A	0.136441	0	-0.34256	0	0	-0.263351	-0.388761	0	0	0	0	0	0	-0.16811	0	0	-0.131771	-0.412178	-0.254314	-0.260384	0	0	0	0	0	0	0	0	0	0	-0.212151	-0.254211	0	0
WARS2	0	-0.119476	-0.318984	0.234678	0.252437	-0.130742	0	-0.183724	-0.110273	0	-0.145882	-0.152033	0	-0.215639	-0.234188	0	0	-0.171015	-0.184349	-0.18851	0	0	0	0	0	0	0	0	0	0	0	-0.201457	0	0
CARD10	0.154507	0.275868	0	0	0.152772	0	0	-0.426458	0.145917	0	0	0	0	-0.152551	0	0	0	0.228365	-0.178456	0.163267	0	0	0	0.415651	0	0	-0.460525	0	0	0	0	0.229873	0	0
EFNA1	0.377179	0.383342	-0.518437	0	0.14639	-0.239648	0	-0.421575	0	0	0	-0.0987507	-0.177024	-0.175183	-0.20667	-0.115948	-0.245376	0	0.268589	0	-0.245257	0.292029	0	0.346664	0	0	-0.536458	0	0	0	0	0	0	0
KRBA1	0.574219	0.50496	0	-0.187162	0	0.267734	-0.270931	0.179628	0.188497	0.142966	-0.132786	0	0	-0.134221	-0.121236	0	-0.116319	-0.234519	-0.289722	-0.273488	0.261706	0	0	0	0	0	0	0	0	0	-0.195865	-0.243658	0	0
RASD2	0.589699	0.535126	-0.31114	0	-0.103786	0.160056	0	0	0.244805	0.285495	0	0.101718	0	-0.099085	0	0	-0.113641	0.128892	0	-0.208912	0.256206	0	0	0	0	0	0	0	0	0	-0.155011	0	0	0.308847
PLEKHG5	0.33426	0.291109	-0.328205	0	0	-0.125799	-0.30306	0	0.409486	0	0.0950368	0.168762	0.230117	0	0	0	-0.215727	0	0	0	0.265585	0.305411	0	0	0	0	0	0	0	0	0	0	0.319191	0.370907
KCNF1	0.317671	0.298363	-0.42359	0	0	0	0	0	0.297399	0.15796	0.108169	-0.175864	0	0	0	0	-0.183872	-0.181795	-0.158977	0	0	0	0	0.199758	0	0	0	0	0	0	0	0	0	0.297789
RNF186	0.366256	0.182834	-0.273036	0	0	0	0	0	0.338415	0	0	0.159575	0.150132	-0.125723	0	0	0	-0.278307	-0.200464	0	0.218488	0	0	0	0	0	0	0	0	0	0	0	0	0
UGT1A9	0.379432	0.258892	-0.186495	0	0	0	-0.257491	0	0.0983098	0	0	0	0	0	0	-0.175787	0	-0.227739	-0.242676	0	0.219295	0	0	0	0	0	0	0	0	0	0	0	0.293355	0
MAP4K4	0.513574	0.442069	0	-0.19773	-0.150178	0	-0.216735	0	0	0.135497	0.125458	0.267448	0	0	-0.150209	-0.278604	-0.163361	0.302567	-0.189708	0	-0.302225	0	-0.447226	0.192756	0	0	0	0	0	0	0	0	0.4376	0
ENPP3	0.60508	0.641253	-0.247462	0	-0.11675	-0.267601	0.20559	0.220163	-0.174133	0	-0.142593	0.0725875	0	-0.11907	0	0.117212	0	0.310541	-0.171309	0	0	0.283105	0	0	0	0	0	0	0	0	0	0	-0.448662	0
CGREF1	0.48798	0.590833	-0.181697	0	-0.256157	-0.333309	-0.209968	0	-0.209644	0	0.257173	0	0	-0.150978	-0.273799	-0.107865	-0.129102	0	0	0	0.257761	0	0	0	0	0	0	0	0	0	0	0	0	0
RABEPK	0.252012	0.249449	-0.204035	0	0	-0.30761	0	0	0	0.237126	0	0	0	0.0965056	-0.113567	0	0	0.276026	0	0	0.312222	0	0	0	0	0	0	0	0	0	0	0	0	0
SLMO1	0.21777	0.323807	-0.315782	0	-0.157495	-0.225065	-0.294096	0	0	0	0	0	0.214589	-0.132756	-0.214024	-0.101158	-0.115735	0.291635	-0.196376	-0.143824	0	0	0	0	0	0	0	0	0	0	0	0	0	0
RPL6	0.210123	0.276678	0	0.197687	-0.0958461	-0.338808	-0.0979989	0	-0.154824	0.230907	0	0.0732607	0	0	-0.175074	-0.117266	0	-0.138904	-0.135868	0	0	0	-0.464905	0	-0.404055	0	0	0	0	0	0	0	0	-0.347087
RPUSD4	0.273786	0.172925	0	-0.177053	-0.226861	-0.213472	0	0	0	0	0	0.0948536	0	0	-0.216715	0	0	0.15563	0	0	0	0	0	0	-0.329767	0	0	0.362678	0	0	0	0	0	-0.468273
NME2	0	0.18936	0	0.448012	0.276841	-0.304721	-0.149777	-0.186656	-0.115968	0.215512	0.122949	0	0	0	-0.173722	0	0	0	0	0	0.377804	-0.258428	0	0.25295	0	0	0	0	0	0	0	0	0	-0.342359
RPLP1	0.257086	0.299491	0.432416	0.302306	0	-0.145848	-0.138976	0	0	0.3289	0.254107	0	0	0	0	0	0	0	0	0	0.271513	0	0	0	0	0	0	0	0	0	0.143545	0	0	-0.452748
RPS27A	0.476228	0.326637	0	0.233863	0	-0.270275	0	0	0	0.356063	0.120861	0.207359	0	0.129811	0	0	0	0.186669	-0.140796	0	0.291085	0	0	0.199058	0	0	0	0	0	0	0.149297	0	0	-0.511249
ORAI3	0.276861	0.510578	0	0.369918	0.204117	0	-0.0986391	0	0	0.202246	0	-0.148681	0	0	0	0	0	0	0	0.251533	0	0	0	0	0	0	0	0	0	0	0	0	0	0
CD200R1L	0.402075	0.379303	0	0	0	0	0	0	0.126127	0.158217	0.212995	0.267364	0	0.100646	0.271995	0	0	0	0	0.263421	0	0	0	0	0	0	0	0	0	0	0	0	0	0
C8orf22	0.531785	0.391725	0	0	0.111646	0	0	0	0.109706	0	0	0	0	0	0	0	0	-0.123977	0	0	0	0	0	0	0	0	0	0	0	0	0	-0.192954	0	0
PCBP1	0.374725	0.334806	0	0	0.225354	0	-0.190268	0	-0.166429	0	0.185674	0.079792	0	0	0	-0.128792	0	0	0	0	-0.223568	0	0	0	0	0	0	0	0	0	0	0	0	0
CARHSP1	0.349312	0.465774	-0.207146	0	0.199538	0	0	-0.220931	0.197928	0.241981	0.222068	0	0	0.133335	0	0	0	0.122303	0.162421	0	0	0	0	0	0	0	0	0	0	0	0.164944	0	0.351425	0
UHRF1	0.480661	0.634283	-0.407045	0	-0.107079	0	-0.247831	0	0	0.181648	0.281812	0	0	-0.101679	0	0.148569	0.173237	0	0	0	0	0	0	0	0	0	0	0	0	0	0	0	0	0
RFC2	0.366363	0.51346	0	0.228366	0.305742	0	-0.220726	0	0	0.166602	0.216359	0.067577	0	0	0	0	0	0	0	0	0	0	0	0	0	0	0	0	0	0	0	0	0	0
CDC20	0.359345	0.482383	-0.209573	0	0.188334	0	-0.25492	0	0	0.157115	0.294521	0.0979623	0	0	0	0.14989	0	0.151073	0	0	0	0	0	0	0	0	0	0	0	0	0	0	0	0
HMMR	0.336748	0.411824	-0.218164	0.17808	0.158211	-0.136676	-0.157174	0	0	0	0.355768	0	-0.155416	0	0	0.115092	0	0	0	0	0	0	0	0	0	0	0	0	0	0	0	0	0	0
CDKN2A	0.482563	0.640884	0.205593	0	0	0	0	0	0.125437	0.221371	0.257229	0.148094	0	0	0.112066	0.142464	0	0.209847	0.310857	0	0	0	0	0.273978	0	0	0	0.411319	0	0	0.256877	0	0	0
PITPNB	0.425939	0.228423	0	0	-0.257568	0	-0.302715	0	0.173668	0.218298	0.205657	0.213091	0	0	0	0	0	0.208769	0.206683	0	0	0	0	0	0	0	0	0.342455	0	0	0	0	0	0.337255
FAM118A	0.280293	0.267218	0.371373	0	0	-0.224093	-0.222113	0	0.130145	0	0.215483	0.248219	0	0	0	0	-0.132664	-0.266483	0.166287	0	0.310088	0	0	0	0	0	0	0	0	0	0	0	0	0
PQBP1	0.231666	0.271582	0.373774	0	-0.177326	-0.352853	0	0	0	0.269979	0	0.0839448	0	0	0	0	0	0	0	0	0.302399	0	0	0	0	0	0	0	0	0	0	0	0	0
PSMF1	0.190484	0.32429	0.238091	0	0.0962716	0	-0.111377	0	0	0	0.171766	0	0	0	0	0	0	0.176104	0	0.146327	0	0.235622	0	0	0.361369	0	0	0	0	0	0	0	0.279639	0
TERT	0.239954	0.298175	0.193351	0	0	0	-0.249137	0	-0.125746	0	0.332157	0	-0.131112	-0.165764	0	0.152122	0	0	0	0	0	0.217583	0	0	0	0	0	0	0	0	0	0	-0.315892	0
EXOSC9	0.310242	0.413888	0.231148	0	0	0	0	0	0	0	0.31372	0	0.188398	0.114506	0	0.181507	0.217963	0.172408	0.160739	0	0	0	0	0	0	0	0	0	0.201066	0	0.218712	0	0	0
FANCA	0.27208	0.498026	0.181439	0	0.117244	0	-0.225556	0	0.139384	0	0.298545	0.142534	0	0	0	0.154974	0.206827	0	0	0	0	0	0	0	0	0	0	0	0	0	0	0	0	0
SUV39H1	0.283029	0.338623	0.291679	0	0	-0.210335	-0.146273	0	0	0.214744	0.243473	0.11913	-0.121842	0	0	0.233231	0	0.146492	0	0	0	0	0	0	0	0	0	0	0	0	0	0	0	0
OLFM1	0.135332	0	0	-0.310531	-0.279616	0.357597	0.132373	0.218883	0.175856	0	0.349087	0.0759188	0.26486	0.171725	0	0.128211	0	0.221107	0.173299	-0.209522	0.320919	0.287096	0	0	0	0	0	0	0	0	0	0	0	0
PCDH11X	0	-0.193009	-0.222671	-0.25074	-0.370369	0.30865	0.197481	0.214495	0.207915	0	0	0.185325	0.215001	0.129508	0.201703	0	0	0	0	-0.147034	0.233833	0.262091	0	0	0	0	0	0	0	0.360662	0	0	0	0.332035
CALM1	0.0743469	-0.150321	0	-0.188433	-0.128483	0.227566	0	0	0.200917	-0.144988	0.151371	0.0703709	0.313294	0.187855	0.10865	-0.141948	-0.128248	0.13474	0	0	0	0	0	0	0	0	0	0	0	0	-0.216518	0	0	0.493093
CLIP3	0.306013	0.109919	0	-0.486239	-0.305244	0.275616	0.108358	0	0.387329	0.148799	0.177845	0.195718	0.206377	0.110799	0	0.135191	0	0.183096	-0.156055	-0.35567	0	0	0	0	0	0	0	0	0	0	0	0	0	0.487127
FSD1	0.0943256	0.17704	0.345086	-0.339362	-0.347867	0.27835	0	0.261662	0.405417	0.285166	0.539256	0.298484	0.393174	0.233996	0.178672	0.249333	0.267461	0	0	0	0	0.402139	0	-0.195082	0	0	0.58756	0	0.226244	0	0.363717	0	-0.434561	0.457983
SHD	0	0	0.370464	-0.296209	-0.316118	-0.207438	0.195182	0.235045	0.223335	0.164842	0.425773	0.434445	0	0.237712	0.444863	0.153182	0	0	0.174352	0	0.419764	0.233849	0	0	0.306075	0	0	0	0	0	0.212	0.187857	-0.287934	0.348613
RABGAP1L	0.231005	-0.102106	0.48083	0	0	0.375735	0.228095	0	0.361433	0	0.354806	0.221603	0.183096	0.182149	0.173622	0	0.285609	0.240042	0	0.243665	0	0.326988	0	0	0	0	0	0	0	0	0	0	0.44821	0
FAM153A	0.255563	0.146756	0.337017	0	-0.139142	0	0	0.187705	0.380777	0	0.115198	0.2427	0.164348	0.147621	0.357645	0	0	0	0	0	0	0.401104	0	0	0	0	0	0	0	0	0	0	0	0
TPTE2	0.190629	0.13405	0.533497	-0.237598	-0.167368	0.193744	0.174159	0	0	0.141691	0.377689	0.220297	0.194679	0.163661	0	0.208417	0.133907	0	0	0	0	0	0	0	0	0	0	0	0	0	0.159536	0	0	0
DUPD1	0.12304	0.0985495	0.276823	0	0	0	0.134948	0.263974	0	0.18695	0.245797	0.175817	0	0	0.254607	0	0	0.163172	0	0	0	0	0	0	0	0	0	0	0	0	0	0	0	0.308441
VCPIP1	0.272394	0	0.354542	0	-0.102897	0	0.1859	0.216146	0	0	0	0	0	0	0	0	0	0	0	0	0	0	0	0	0	0	0	0	0	0	0	0	0	0.363308
DDX43	0.212813	0	0.499513	0	0.185972	0.242893	0	0	0.174229	0.206288	0.10195	0.234665	0.186593	0.146933	0.182975	0.119959	0	0.202309	0	0.16469	0	0	0	0	0	0	0	0	0	0	0	0	0	0
C9orf40	0.173793	0	0.34943	0	0	0	0	0.225961	0.226187	0.193313	0.0934722	0.168898	0	0	0	0.224402	0	0.252409	0	0	0	0	0	0	0	0	0	0	0	0	0	0	0	0
TULP2	0	-0.13202	0.314548	0	0.122726	0.185161	0.098977	0.247414	0.193718	0	0.130308	0.178134	0	0	0.180411	0	0	0	0	0	0	0	0	0	0	0	0	0	0	0	0	0	0	0
MYBL1	0.333451	0.491996	0.298872	-0.202017	0.116888	0	0	0.377774	0.373708	0.171167	0.561699	0	0	0.124485	0	0.200362	0	0.186187	0	0	0	0.719741	0	0	0	0	0	0	0	0	0	0	-0.416307	0
MAPRE2	0.401311	0.318888	0.258925	-0.263822	-0.128367	0.354613	0.41122	0.263742	0.364911	0	0.174921	0.285032	0.202759	0.187706	0	0	0	0.320312	0	0	-0.324949	0	0	-0.235909	0	0	0	0	0	0	0	0	-0.4004	0
CIDEB	0.505863	0.469866	0	0.307066	0.31661	0.425352	0	0	0.220382	0.127661	0.233298	0.06395	0	0	0	0	0	0.192871	0.245558	0	0	0	0	0	0	0	0	0	0	0	0.213714	0.213656	-0.50234	0
POU3F1	0.425134	0.442023	0	0	0	0.254284	0	0.300158	0.258615	0.232098	0.468699	0.459652	0.244266	0.300058	0	0	0.211408	-0.182408	0.15993	0	0	0	0	0	0	0	0	0	0	0	0.197597	0.208053	0	-0.31155
ARHGAP27	0	0.510951	0	0.450841	0.378318	-0.172613	0	0	0.184906	0	0.18845	0.392937	0.25172	0	0.685561	-0.107248	0	-0.314849	0.156552	0.527113	0	0	0	0.242245	0.465763	0	0	0	0	0	-0.140747	0	0.455846	0.600719
MPZL2	0.393169	0.312426	-0.41851	0.348677	0.479905	0	0	0	0.349238	0.148493	0.104432	0.151388	0	0	0.139983	0	0	-0.213103	0	0.151439	0	0	0	0.353304	0	0	0	0	0	0	0.176724	0	0.498099	0.472955
PDIA3	0.458388	0.366318	0	0.333243	0.449911	0	-0.174463	-0.312255	-0.210521	0	0	0	0	-0.211706	0.1472	0	0	0.180205	0	0	0	0	0	0.239488	0	0	0	0	0	0	0.143745	0	0.33737	0.407645
CHST13	0.393554	0.542463	-0.281749	0.266885	0.247461	0	0.286166	0	0.256583	0	0.329714	0.209912	-0.126479	0.161137	0.266947	0.337893	0	0.402196	0	0.389513	0.246893	0	0	0.37492	0	0	0	0.532779	0.196097	0	0.165082	0	0.374185	0
NEK6	0.549096	0.574226	0.206541	0.241103	0.346155	-0.19215	0.40159	0.202444	0.139091	0.170795	0.374842	0.207081	0	0	0	0.180476	0.206216	0.524764	0	0.227626	0	0	0	0.443044	0	0	0	0.35977	0	0	0	0	0	0
MYL9	0.355347	0.183571	-0.250612	0.414165	0.368489	0.217465	0.271419	0.323153	0.327727	0.129052	0	0.148482	0.273391	0.208348	0.205922	0	0	0.317723	0.142558	0	0	0.407212	0	0.390987	0	0	0	0	0	0	0	0.20138	0	0
BMX	0.395757	0.224788	-0.191635	0.234084	0.111364	0.355095	0.302445	0.373367	0.1401	0	0	0.302512	0.222703	0.151513	0.13257	0	0.115267	0	0	0.206058	0.234425	0	0	0.309378	0	0	0	0	0	0	0	0.19287	0.291032	0
MCAM	0.597977	0.516614	-0.485604	0.239898	0.372205	0.184712	0.171554	0.333873	0.302876	0	-0.106332	0.166553	0	0.141931	0	0	0	0.218332	0	0	0	0	0	0.291541	0	0	0	0	0	0	0	0	0.359473	0
AFAP1L1	0.488044	0.341929	0.252707	0	0.398011	0.26943	0.220679	0.317374	0.309466	0.131102	0	0.202286	0	0.23507	0	0	0	0.201794	0	0	0	0	0	0.412366	0	0	0	0	0	0	0	0	0	0
TEAD4	0.335063	0.33889	0.251736	0.253832	0.432847	-0.171556	0	0	0.135785	0.255472	0	0.142172	0.173933	0.116335	-0.148367	0	0	0.488156	0	0.144787	0	0	0	0.46359	0	0	0	0	0	0	0.200624	0	0.375741	0
RALGDS	0.520703	0.518053	0.181664	-0.265786	-0.161673	0	0	0	0	0.387347	0.242149	0.208013	0.219979	0.239111	0.299455	0	0	0	0	0.198091	0.360737	0	0.518956	0	0	0	0	0.397633	0.201377	0	0	0	0.352163	0
GABARAP	0.115969	0.174759	0	0.311627	0	0.321323	0.350877	0	0	0.297659	0	0	0.342721	0	0.153028	0.123136	0.241357	0	0.162264	0.314136	0.335663	0	0	0	0	0	0	0	0	0	0	0	0.364919	0
TNIP2	0.130535	0.36765	0.460845	0.22661	0	0.202239	0	0	0	0.334549	0.2557	0.173552	0	0	0.24653	0.111056	0	0	0	0.457999	0.51197	0	0	0.322707	0	0	0	0	0	0	0.2152	0	0.511493	0
LMNA	0.151971	0.244789	-0.304123	0.276905	0.333326	0.235279	0	-0.205586	0.35575	0	0.106828	0.127154	0	0	0	0	-0.152584	0.154033	0.383424	0.174076	0.383264	0	0	0.268575	0	0	0	0	0	0	0	0.253413	0	0
CST2	0.184739	0.257798	-0.321402	0.220627	0.223135	0	0	0	0	0.214555	0.106028	0	0	-0.114791	0.123959	0	0	0.107115	0	0.208718	0.29747	0	-0.424753	0	0	0	0	0	0.255918	0	0	0	0	0
EN1	0.401177	0.35161	-0.189586	0	0.317989	0	-0.193573	0.254204	0	0.26795	0.294957	0.201963	0	-0.129736	0.249319	0	0	0.140992	0.200912	0.237504	0.432212	0	0	0.290256	0	0	0	0	0	0	0	0	0	0
DNPEP	0.319124	0.375785	-0.222702	0.361206	0.27967	0	0.102698	0	0	0.329746	0.353891	0.064852	0.205394	0.311657	0.228883	0.272053	0.163902	0.298034	0.16587	0.291837	0.38589	0	0	0	0.33487	0	0	0	0	0	0.210979	0	0	0
IFI27L2	0.200116	0.3469	0	0.353085	0	0.184966	0	0	0.554752	0.236517	0.347692	0.300629	0.378314	0.405956	0.202691	0	0.114509	0.451788	0.196701	0.457171	0.4348	0	0	0	0	0	0	0.318657	0	0	0.199481	0.272641	0	0
IQGAP2	0	-0.187618	0	0.188425	0.447907	0.257855	0.555951	0.203421	-0.207113	0	0	0	-0.120841	0.333527	0.356336	0.42794	0.271352	0.539921	0	0.262718	0	0	0.602656	0.385035	0.408273	0	0	0	0	0	0	0	0	0.545924
RAB43	0	0	0.200711	0.363424	0.440336	0.191529	0.194905	0	0	0.150409	-0.112034	0.191862	-0.187051	0	0.1843	0.128254	0.220334	0.198672	0.185631	0.224267	0	0.460439	0.538328	0.222251	0	0	0	0	0	0	0	0	0	-0.303044
ACSL1	-0.139729	-0.36006	0.319	0.352497	0.217293	0.156587	0.254543	0.213576	-0.0962569	0	-0.12971	0.188309	0	0	0	0	0	-0.135334	0.382211	0.310908	0	0	0.450314	0	0.350889	0	0	0	0	0	0	0	0	0
IFNAR1	0.287144	0	0	0.298757	0.231154	0.122088	0.267396	0.201153	0	0	0	0.0742412	0	0	0.154273	0.123509	0	0	0.223821	0.419189	0	0	0.446393	0	0	0	0	0	0	0	0	0	-0.311066	0.460244
ATG3	0	0	0.380667	0.326598	0.125705	0	0.112113	0.200113	0.115281	0	0.148859	0.236142	0	0.301917	0.233018	0	0.157342	0.342227	0.178404	0.424424	0	0	0	0	0.479374	0	0	0	0	0	0	0.200576	0	0
C12orf5	0.201403	0.08838	0.244447	0.357082	0.387104	0	0	0.242072	0.159343	0.310813	0.245752	0.225148	0.227015	0.232338	0	0	0.245758	0.27608	0	0.265653	0	0	0	0	0	0	0	0	0	0	0.22531	0	0	0
AP1B1	0	0.101246	0.559036	0.228886	0.230881	0.335674	-0.163937	0.35229	0	0.429336	0.282323	0.219892	0	0	0.236668	0	0.193722	-0.148924	0.32666	0.56642	0	0.298787	0	0.184203	0.488319	0	0	0	0	0	0	0	0	0
PRDX1	-0.115401	0	0.363625	0.402236	0	0	-0.122837	0	0	0.157821	0	0	0.141391	0	0.200293	-0.106682	0	0	0.193222	0.421846	0	0	0	0.244195	0.355649	0	0	0	0	0	0	0	0.391224	0.324
NIPAL4	0.170338	0.169101	0	0	0	0	-0.120612	0.259977	0.404019	0.24179	0.307973	0.257684	0.259454	0.173878	0.169676	0	0	-0.134839	0.20716	0	0	0.380391	0	0.208791	0	0	0	0.310073	0	0	0.173461	0.201069	0	0.577146
IL1A	0.126969	0.164522	0	0.317134	0.197738	0	0	0	0.23065	0.305971	0.159635	0.17035	0.129993	0.175468	0	-0.107622	0	0	0.201042	0.151751	0	0	0	0.192208	0	0	0	0	0	0	0	0	0	0.29219
P2RX6	0	0	0	0	-0.133954	0	0	0	0.251467	0.269821	0.171024	0.0713874	0.179894	0.202034	0	0	0	0	0	0.235352	0	0	0	0	0	0	0	0	0	0	0.192461	0	0	0.387202
CDKN1A	0	0.194846	0	0.409536	0.238499	0.323851	0	0	0.160771	0.168302	0	0	0	0	0	0	0.11046	0.136229	0.26118	0	0.357346	0	0	0.216964	0	0	0	0	0	0	0.137018	0	0	0.483975
PBX3	0.153433	0	0	0	0.271959	0.227203	0.164256	0.192077	0	0.326643	-0.101757	0	0	0	0.333106	0	0	0.226758	0.225116	0	0.287047	-0.211612	0	0	0	0	0	0	0	0	0	0	0	0.400835
C8orf76	0.301152	0.277299	0.475597	0.361576	0.190509	0	0	0	0	0.341008	0	0	0	0	0	0	0	0	0.19562	0	0	0	0	0	0	0	0	0	0	0	0	0	0	0.383356
CDK2AP2	0.133713	0.297683	0.388822	0.300234	0.175049	0.154796	0.135436	-0.203994	-0.112433	0	0.105445	0.0643684	0	-0.143847	0.211436	0	0	0	0.297088	0.23783	0	0.205155	0	0	0	0	0	0	0	0	0	0.20446	0	0
SERF2	0	0.0977003	0.339865	0.425135	0.278598	0.175937	0	0	0	0.248974	0.143509	0	0.122393	0	0.146895	0	0	0	0.220102	0.204536	0.252634	0	0	0	0	0	0	0	0	0	0	0	0	0
B3GNT2	0.222445	-0.139894	0	0.447843	0.229209	0.307341	0	0	0.252111	0	0.151245	0	0	0.270593	0	-0.187113	0	0.165632	0.234726	0.185689	0	0	0	0	0	0	0	0	0	0	-0.177086	0	0	0
TMX1	0.272051	0	0.247972	0.345156	0.217346	0.334097	0	0	0	0	0	-0.0762898	0.144178	0.119175	0	-0.106904	0.162695	0	0.215037	0	-0.356627	-0.212498	0	0	0.300607	0	0	0	0	0	0	0	0	0.430134
C12orf74	-0.235109	-0.243352	0	0	0.118891	0	0.186903	0.23863	0.235549	0	0.480107	0.272953	0	0	0.294834	0.277276	0.250661	0	0	0.173787	0.270519	0.33332	0	0	0	0	0	0	0	0	0	0	0	0
CLDN14	-0.152571	-0.260786	-0.338017	0	0	0	0	0	0.184941	0	0.306054	0.165673	0	0	0.163738	0	0.228602	0.265104	0.215046	0.332001	0.232393	0	0	0.246492	0	0	0	0	0.250732	0	0	0	0	0
STK40	0.255808	0	0	0	0.394203	0	0	0	0.103401	0.26952	-0.128519	0.280585	0.163017	0	0.148127	0	-0.114906	0.126384	-0.155262	0.31572	0.418408	0.440205	0	0	0	0	0	0	0	0	0	0	0.320007	0
ITLN1	-0.0868898	-0.260062	0	0.222228	0	0.320888	0.307066	0	0	0.208056	0	0.196645	0.322612	0.190217	0.345084	0	0	-0.156977	0	0.233196	0.30673	0.386744	0	0.206182	0	0	0	0	0	0	0	0	0	0
LINGO4	0	-0.111524	0	0.216607	0	0	0.2955	0	0	0.157456	0	0	0	0	0.282852	0.163004	0	0	0	0	0	0.247036	0	0	0	0	0	0	0	0.28222	0	0	0	0
CORO2B	-0.365819	-0.34672	-0.294326	0	0	0.207835	0.223492	0.356578	0.369943	-0.231559	0	0.189255	0.169752	0.0958983	0	0	0	0.111184	-0.210673	0.156368	-0.307068	0.267633	0	0	0	0	0	0	0	0	0	0	0	0
C2orf88	-0.16909	-0.334207	-0.184429	0	0	0.338703	0.128201	0	0.296406	0	0	0.32301	0.142917	0.306007	0	0	0	0	0	0.181379	0	0.260821	0	0	0	0	0	0	0	0	0	0	0	0
KLHL2	-0.294759	-0.445674	0	0	0	0.303457	0.300531	0	0.236352	0	0	0.101035	0	0.0984585	0	0	-0.179044	0.130056	0	0.186582	0	0	0	0	0	0	0	0	0	0	0	0	0	0
ANGPTL7	-0.111494	-0.153054	-0.178325	0	0	0.257202	0.257444	0.385856	0.17916	0.240637	0.112331	0.152188	0	0.273861	0	0	0	0.169866	0	0	0	0	0	0	0	0	0	0	0	0	0	0	0	0.281063
ECHDC1	0	-0.280978	-0.253566	0.268589	0.181576	0	0.184881	0.323262	0.161564	0	0	0.181206	0	0.148628	0.109503	0	0	0	0	0.20936	0	-0.237146	0	0	0	0	0	0	0	0	0	0	0	0
INTS10	-0.195627	-0.156986	0	0.255277	0	0.166314	0.106119	0.185242	0	0	-0.221819	0.212257	0.164913	0	0	0	0	0	0	0	0.219279	0	0	0	0	0	0	0	0	0	0	0	0	0
SETDB2	-0.324742	-0.316685	0.432233	0	0	-0.257419	0.33139	0.45178	0.154178	-0.1679	0	0.132462	0.123511	0.236533	0	0.255891	0	0	0	0.18348	0	0	0.429414	0	0	0	0	0	0	0	0	0.19396	0	0
COL4A3	-0.423729	-0.427109	0	0	0	0.206677	0.343433	0.372932	0.271941	-0.232239	0	0.406731	0.14228	0	0.356465	0.12626	0.13331	0.144687	0	0	0	0.372684	0	0	0	0	0	0	0	0	0.224144	0	0	0.311498
NCOA7	-0.144082	-0.408015	0.336502	0	0	0.122311	0.286503	0.221783	0.44833	-0.147803	0.119196	0.33426	0.163245	0	0.214888	0.265955	0.245074	0.338168	0.277785	0	0	0	0	0	0	0	0	0	0	0	0.160214	0	0	0
GATA2	0	-0.345	-0.413749	0	0	0.237396	0.231396	0.360405	-0.201294	0	0	0	0.137002	0.1289	0	0	0	-0.315492	0	0	0	0	0	0	0	0	0	0	0	0	0.150895	0	0.468013	0.447793
SOCS2	0.181294	-0.25044	0	0	0.32212	0.306804	0.0975453	0.345279	0	0	0	0.135445	0.180596	0.218007	-0.180489	0	0	0	0.144483	0	0	0	0	0	0	0	0	0	0	0	0.205786	0.20668	0	0.58064
CDC14A	0	-0.155482	0	0	0	0.324873	0.113349	0.440712	0.120645	-0.160473	0	0.0988749	0.19189	0.253055	0	0	0.161959	-0.342389	-0.255388	0	0	0	0	0.243917	0	0	0.47811	0	0	0	-0.289352	0	0.364869	0
MOCS1	0	-0.140596	-0.377362	-0.188432	0	0.138629	0.215667	0.376985	0.14505	-0.128882	-0.106157	0	0	0	0	0	0	-0.261774	0	0	0	0	0	0.221294	0	0	0	0	0	0	0	-0.265822	0	0
PRDM2	0	-0.217263	0	-0.285057	-0.0986872	0	0.091842	0.48291	0.130115	0	0	0.0905542	0.152361	0	0	0	0	-0.364783	-0.171472	0	0	0	0	0	0	0	0	0	0	0	0	-0.188747	0.298144	0
CAPNS2	0	0	0	0	0.164622	0	-0.249313	0.192049	0.344637	0	0	0.232065	0.164014	0	0	0	-0.188802	-0.157662	0	0.23069	0	0	0	0.23692	0	0	0	0	0	0	0	0	0	0
EIF2B3	0	0	0.230091	0.206517	0.106179	-0.248095	0	0.172092	0	0	0	0.0965187	0.121869	0	0	0	0	0.210654	0.218758	0.264585	0	0	0	0.234793	0	0	0	0	0	0	0	0	0	0
OLAH	0.15695	-0.159613	0	0	0	0	0.142582	0.316161	0.100549	0	0	0.192352	0	0.109735	0	0	0	0.150106	0	0.188333	-0.217664	0	0	0.293709	0	0	0	0	0	0	0	0	0	0
RXRG	0.207071	0	0	0	-0.124551	0.177735	0.147604	0	0.228043	0	0	0.112334	0	0.118811	0	0.109954	0	0.227826	-0.320388	0.152036	0	0	0.452275	0.239146	0	0	0	0	0.195169	0	-0.154787	-0.248073	0	0
SEPN1	0.0963352	-0.124679	0	0.206605	0.378485	0	0	0.347937	-0.167739	0	-0.165069	0	0.119093	-0.108073	0	0	0	0	0	0.162124	0	0	0.512398	0.265128	0	0	0	0	0	0	-0.149508	-0.24175	0.330197	0
DDIT4L	0	-0.191646	0.36928	0.242364	0.259967	0	0.200183	0.32817	0.269338	0	0	0.121581	0	-0.146625	0.124095	0	0	0.24289	0.149967	0	0	0.250282	0	0.187264	-0.416131	0	0	-0.309026	0.232784	0	0	0	0.289383	0
RBPMS2	0	0	0	0	0.134914	0.229074	0.172835	0.357024	0.208496	0	-0.159401	0.078128	0	0	0	0	0	0.162166	-0.195878	-0.168862	0	0.211326	-0.463836	0.210734	0	0	0	0	0	0	0	0	0	0.310188
SDC2	0	-0.18451	0	0.449807	0.100615	0.262894	0.19654	0.237744	0.244746	-0.151802	-0.183454	0	0	0	0	0	0	0.220538	0	0	0	0	0	0.238057	0	0	0	0	0	0	0	0	0.395561	0.595565
BCAR1	-0.404206	0	-0.509472	-0.294427	-0.270996	0.370219	-0.0966052	-0.378778	0	-0.16559	0	0	0	0	0	0	0	0.286972	0.130848	0	0	0.209943	0	0	0	0	0	0	0	0	0	0.272706	0.281456	0
VEPH1	-0.270882	-0.397449	-0.610292	0	-0.206686	0.332016	0.311632	0	0.117893	-0.246098	-0.165621	0	0.123528	0.144679	0	-0.121776	0	0.24126	-0.217308	0.186743	-0.348937	0.317822	0	0.215015	0	0	0	0	0	0	0	0	0.322915	0
ARHGEF10L	-0.28551	-0.0990515	-0.237001	-0.26485	0	0	0.178897	-0.232759	0.190155	-0.148933	0	0.121785	0	0	0.119522	0.108675	-0.214482	-0.395575	0	0.220801	0	0	0.523937	0	0.31742	0	0	0	0	0	0	0	0.422255	0
STEAP2	0	-0.170276	-0.393393	0.208513	-0.114611	0.155565	0	0	-0.228488	0	0	0	0	0.144531	0	0	0.122374	0	0.247771	0	0	0	0	0	0	0	0	0	0	0	-0.223409	0	0.348286	0
TMEM125	-0.107291	-0.109806	-0.448669	0	-0.124876	0	0.245351	-0.339831	-0.12217	0	-0.161121	-0.113963	0	0	0.217154	-0.128865	0	-0.194719	0	0	0	0.227685	0	0	0	0	0	0	0	0	0	0	0.342316	0
PRKACB	0	-0.142121	0	-0.217184	-0.153642	0	0.31141	0	-0.125138	0	0	0.15881	0.246026	0.205714	0	0.220379	0	0	0	0	0	0	0	0	0	0	0	0	0	0	0	0	0.313642	0
OGG1	-0.396073	-0.192185	-0.258057	0	0	-0.220121	0.208165	0	0	-0.145999	0.128494	0.0799855	-0.129564	0.225851	0	0.177258	0	0	0	0	0	0.245058	0	0	0	0	0	0	0	0	0	0	0.470574	-0.414544
PROCA1	-0.333065	0	0	0	-0.155351	-0.224848	0	0	0.21777	0	0.297669	0	0	0	0.213685	0.107068	-0.151796	-0.160643	0	0	0	0	0	0	0	0	0	0	0	0	0	0	0.391819	0
FLCN	0	0.178518	-0.303536	0	0.0965828	0.385826	0	0.193119	0.109239	0	0	0	0	0.131308	0	-0.13624	0	0	0	-0.182859	0	0.206978	0.634948	-0.233463	0	0	0	0	0	0.384061	-0.206562	0	0	0
TSPAN5	0.165518	-0.286947	-0.387171	0	-0.12235	0	0	0	0	0	-0.112818	0	0	0	0.21923	0	0	0.166711	0	0	0	0.318271	0.51073	0	0	0	0	0	0	0	0	0	0	0.409012
MEIS2	0.320041	0	-0.496799	0	-0.191779	0.318076	-0.130181	0.176227	0.406745	0.128984	0	0.233458	0	0	0	-0.159252	0	-0.170742	0	-0.178046	0	0	0	0	0	0	0	0	0	0	0	0	0	0.364354
RXRA	0.329852	0	-0.447142	0	-0.137118	0.179282	0	0	0.131311	0.231337	-0.144089	0	0	0	0	0	-0.201697	-0.239421	0	0	0	0	0.441418	0	0	0	0	0	0	0	0.149309	0	0	0
SPOCK3	0	-0.229129	-0.502638	0	-0.208794	0.231312	-0.0924545	0	0.374792	0	0.167301	0.136712	0	0	0	0	0	0	0	-0.21092	-0.259685	0	0	0	0	0	0	0	0	0	0	0	0	0
ARPP21	0	0	-0.283928	-0.25586	-0.330667	0.270572	0.129231	0.198916	0.171576	-0.185076	0	0.075992	0	0	0	0	0	0	0	0	-0.220735	0	0	0	0	0	0	0	0	0	0	0	0	0
ASXL3	-0.128446	-0.187605	-0.344634	-0.299895	-0.277111	0.146876	0.163536	0	0.379523	-0.194302	0	0.0894967	0	0	0	0	0	0	-0.24225	0	0	0	0	0	0	0	0	0	0	0	0	0	0	0
EMX2	-0.230788	-0.197581	-0.21762	0	-0.100735	0.169622	0	0.251843	0.258667	-0.183274	0.10729	0.165796	0	0	0	0	0	-0.235736	-0.189923	0	0	0	0	0	0	0	0	0	0.214044	0	0	0	0	0
FUT10	-0.249673	-0.393332	-0.229752	0	0	0.173155	0	0	0.169326	-0.183788	-0.162376	0	0	0	-0.11937	0	0.217848	0	-0.239608	0	0	0	0	0	0	0	0	0	0	0	0	0	0	0
ISOC1	-0.136944	-0.331989	-0.193971	0	0	0	0.113948	0	0	0	0	-0.0837438	0	0	0.299621	0	0.212405	-0.216892	0	-0.238394	0	0	0	0	0	0	0	0	0	0	0	0	0	0
POC1B	-0.109154	-0.217168	-0.343986	0	0	-0.197826	0.171244	0	0.160306	-0.150437	0	-0.1127	0	0	0	0	0.111236	-0.143259	0	0	0	0	0	0	0	0	0	0	0	0	-0.186318	0	0	0
TREH	0	0	-0.235391	0	0	0	0.19108	0	0.231613	0	0	0	0	0	0	0	0	-0.177342	0	0	0	0	0	0	0	0	0	0	0	0	0	0	0	0
BMP5	0.113967	-0.093402	-0.498682	0	0.187238	0	0.266943	0	0.185866	0	0.119225	0.136404	0.23942	0	0	0	0	-0.268779	-0.171	-0.233818	0	0	0	0	0	0	0	0	0	0	-0.184763	0	0	0
C17orf102	0.0698576	0	-0.439516	0	0	0	0	0	0	-0.197275	0	0	0.169652	-0.210643	0	0	0	-0.10696	0	-0.157182	0	0	0	0	0	0	0	0	0	0	0	0	0	0
COL25A1	0.249879	0	-0.452333	0	0	0	0.13027	0.212366	0	-0.148614	-0.162747	0.159991	0	-0.104954	-0.229288	0	0	0	-0.187053	-0.244299	0	0	0	0	0	0	0	0	0	0	0	0	0	0
GABRB3	0.205542	-0.0980784	-0.20479	-0.211087	-0.344442	0.251938	0	0	-0.206894	0	-0.125907	0	0.158105	0	-0.11716	-0.125894	0	0	0	-0.208884	0	0.210813	0	-0.189351	0	0	0	0	0	0	0	0	0	0
GHR	0.194936	-0.117707	-0.436734	0	0	0	0	0.428109	-0.136058	0	-0.111143	0	0	0.178262	0	-0.108321	0	0.13519	0	-0.191785	0	0	0	0	0	0	0	0	0	0	0	0	0	0
DCP1A	-0.12469	-0.205219	-0.449187	0	0	0	0.260555	0.186643	0	-0.15974	0	-0.0801411	0.126323	0	0	0.125406	0	-0.147171	-0.308889	-0.297635	-0.295154	0	0	0	0	0	0	0	0	0	0	-0.199185	0	0
TTC37	0	-0.210263	-0.318687	-0.215424	0	-0.273779	0.201738	0	0	-0.313901	-0.127255	-0.182797	-0.164783	0	0	0	0	0	0	-0.321398	-0.270372	0	0	0	0	0	0	0	0	0	0	0	0	0
ZFX	0.101968	-0.180049	-0.454298	0	0	0	0	0.261624	0	-0.209561	-0.112887	-0.163955	0	0	0	0	0	0	0	-0.318814	-0.306622	0	0	-0.251711	0	0	0	0	0	0	0	0	0	0
SEMA3E	-0.147919	-0.196554	-0.577319	0	0.119319	0.278586	0.233584	0	0.225148	0	-0.156339	0.0676288	0.162248	0	0	0	0	0	0	-0.15667	-0.275892	0	0	0	0	0	0	0	0	0	-0.169082	0	0	0.295585
ARNT	0.225508	0	-0.316163	0	0.109457	0.193381	0.0930747	0	0.190385	-0.181447	-0.109819	-0.0957288	-0.203436	-0.0979274	0	-0.138333	-0.148542	0	0	-0.15089	-0.265654	0	0	0	0	0	0	0	0	0	0	0	0	0
POLD3	0.20057	0	-0.264488	0	0.222494	0.190981	0	0	0.220909	0	0	0	0	0	0	0.0972677	0	0.118565	0	-0.243724	-0.364243	-0.207727	0	0	0	0	0	0	0	0	0	0	0	0
PRICKLE1	-0.249692	-0.173493	-0.44453	0	-0.168294	0.329401	0.148074	0.524383	0.373738	0	0.12053	0.252288	0.231242	0.172671	0	0	0	0.361965	0	0	0	0	0	0	-0.44798	0	0	0	0	0.293851	0	0	0	0
DSEL	0.263883	0.183123	-0.517746	-0.188204	0	0.37465	0.147984	0.412791	0	0	0	0	0.171514	0	0	0	0	0.192791	0	0.152402	0	0.404626	0	0	0	0	0	0	0	0.302785	0	0	0	0
LIFR	0	-0.247924	-0.257146	-0.329905	-0.217066	0.353181	0.290236	0.440791	0	-0.239222	0	0.0924993	0.28191	0	0.132698	0.176807	0	0.212678	0	0	0	0	0	0	0	0	0	0	0	0.296909	0	0	-0.296356	0
DAAM2	0.436224	0.0919195	-0.490147	-0.204181	-0.234949	0.323146	0.305879	0.425604	0.267602	0	0	0.103919	0	0	0	0	0	0	0	-0.280787	0	0	0	0.301747	0	0	0	0	0	0.277344	-0.163561	-0.240638	-0.390227	-0.290884
LYVE1	0.405183	0	-0.352636	0.357458	-0.203094	0.472809	0.413405	0.541474	0.246041	0.130494	0.172037	0.250261	0.284763	0.356489	0	0	0.117818	0.293934	0	0.357428	0	0	0	0.332283	0	0	0	0	0	0.414603	0	0	-0.347644	-0.33084
TMEM92	0.435111	0.349237	-0.453435	0.369704	0.380957	0	0.216267	0	0.1804	0.275305	0.282434	0.0990545	0.188481	-0.161148	0.119953	0	0.127154	0.137868	0	0	0	0	0	0	-0.362181	0	0	0	0	-0.295871	0	0	0	0
ADAMTS12	0.347971	0.121185	-0.438007	0.371026	0	0	0.20345	0.256329	0.335302	0.139515	0	0	0.160824	0	0	0	0.153494	0.390241	0.217568	0	0	0	0	0	0	0	0	0	0	0	0	0	0	0
COL10A1	0.187644	0	-0.219926	0.230665	0	0	0	0.219484	0.10895	0	0.273464	0	0.181963	-0.189125	0.147254	0	0.123258	0.357082	0.388105	0	0	0	0	0.201462	0	0	0	0	0	0	-0.188392	0	0.318021	0
MINPP1	0.350228	0.10644	-0.443609	0.3252	-0.196711	0.308024	0.117359	0	-0.0998896	0	0	-0.22714	0	0	0	0	0.153574	0	0	0	-0.233942	0	0	0	0	0	0	0	0	0	0	0	-0.356678	0
PTTG1IP	0.342939	0.275958	-0.385646	0.235842	0.108928	0.234476	0.256535	-0.281229	0	0	0	0	0	0	0	0	0	0	0.198474	0.207028	0	0	0	0	0	0	0	0	0	0	0	0	0	0
POLR3GL	0.441745	0.353439	0	0.212727	0	0.246437	0.305361	0	0.372125	0	0.127537	0.191174	0	0	0.172596	0.213727	0.208412	0.299136	0.216413	0.27907	0	0	0	0	0	0	0	0	0	0	0	0	0	0
CIDEC	0.0910506	0.184244	-0.192416	0	-0.105075	0.344866	0.165832	0	0.180803	0	0.155251	0.241147	0	0	0	0	0	0.282947	0.305534	0	0.274869	0	0	0	0	0	0	0	0	0	0	0	0	-0.302543
FGF14	0.120999	0.113893	0	0	-0.191749	0.18734	0.260743	0	0.26989	0	0.232169	0	0.215387	0	0	0	0	0.189351	0.172215	0.292324	0	0	0	0	0	0	0	0	0	0	0	0	0	0
PGM2L1	0.397268	0.2527	-0.308045	0	0.10409	0	-0.110997	0	0.190095	0	0	0	0.21765	-0.187365	0	0	0	0.269469	0	-0.149305	-0.410916	0	0	0	0	0	0	0	0	0	-0.266354	0	0	0.3955
SGCB	0.391343	0.278706	-0.325587	0	0	0.389284	0.176442	0	0.283018	-0.150074	0	0	0	0.142905	0	0	0	0.315984	0.139828	-0.206608	-0.237923	0	0	0	0	0	0	0	0	0	-0.210965	0	0	0.423958
MDK	0.105742	0.277999	-0.523147	0.408603	0.233013	0.302448	0	-0.172646	0.175113	0	0.229948	0.1395	0	-0.134772	0.147883	0.323845	0.171694	0	0	0	0	0	0	0	0	0	0	0	0	0	0	0	0	0.295886
NSMCE4A	0	0.176457	-0.226031	0	-0.0971198	0	0	0	0	0	0.240764	0.106029	0.150861	0.116699	0.227974	0.187253	0.190034	0	0	0	0	0	0	0	0	0	0	0	0	0	0	0	-0.328313	0.496778
PITX1	0.148186	0.221147	-0.378836	0.229782	0.199608	0	-0.334875	-0.178133	0.206137	0	0.209744	0.119271	0	0	0	0.125915	0	0.19029	0.19914	-0.201359	0	0	0	0.218117	0	0	0	0	0	0	0.184316	0	-0.432651	0.306938
CHID1	-0.25492	-0.0923236	-0.341358	0.305642	0.108812	-0.302726	0	-0.179053	-0.134856	0.147785	0	-0.0657532	0	-0.143505	0	0	0	0.261243	0	0	0	0	0	0.227266	0	0	0	0	0	0	0	0	0	0
PTPMT1	-0.364862	-0.240049	0	0.264636	0	-0.208619	0.10135	0	0	0.18816	0	-0.0717494	0	0	0	0	0	0.181228	0	0	0	-0.217332	0	0	0	0	0	0	0	0	0	0	0	0
FAM58A	-0.176637	0	0	0.205163	-0.147938	-0.188287	-0.153043	0	0	0.303068	0.10424	0.215416	0.153057	0	0.141593	-0.0970639	0	0.166818	0.174443	0.218284	0.326179	0	0	0	0	0	0	0	0	0	0	0	0	0
SLC2A8	-0.0843448	0	0	0	0	-0.378304	0	0	0	0.346469	0	0	0	0.11676	0.173191	0.153363	0	0	0	0	0.415612	0	0	0	0	0	0	0	0	0	0	0.201063	0	0
RPN2	0	0	0	0.380285	0.369917	-0.323105	-0.160003	-0.201808	-0.19994	0	-0.113518	0	0	-0.183124	0	0	0	0	0	0.220704	0	0	0	0	0	0	0	0	0	0	0	0	0	0.454351
PSMG3	-0.0801196	0.21096	0	0.289306	0	-0.144568	-0.190199	-0.298741	0	0.152231	0	0.0829229	0	-0.161558	0	0	0	0	0	0.269556	0.303021	0	0	0	0	0	0	0	0	0	0	0	0	0.37187
ZNF576	0	0	0	0.189738	0	0	0	0	0	0	0	0	0	0	0	0.161741	0.119168	0	0	0	0.352201	0	0	0	0	0	0	0	0	0	0	0	0	0.486136
DNAJB1	-0.132815	-0.150687	0	0.301483	0.282941	0	-0.131433	-0.279699	0	0	0	0	0	0.101957	-0.114879	-0.117544	0	0	0	0	0	0	0	0	0	0	0	0	0	0	0	0	-0.299214	0
GGN	-0.154057	0	0	0	0.258238	0	-0.195239	-0.25654	0.184914	0	0	0	0	-0.103505	0	0	0	0	0	0	0	0	0	0	0	0	0	0	0	0	0	0	0	0
NUDT14	0	0.120568	0	0.19588	0.109014	-0.274114	-0.163857	-0.289858	0	0	0	0	0	0	0	0	0	-0.111687	0	0	0	0	0	0	0	0	0	0	0	0	0	0	0	0
TMEM223	-0.156827	0	0	0.239893	0.143919	-0.145976	0	-0.242396	-0.112738	0	0	0	0	0	0	0	0	0	0	0	0	0	0	0	0	0	0	0	0	0	0	0	0	0
HGD	-0.0944398	0	0	0.245269	0.221079	0	0.216926	0	0	0	0	0	0	0	0	0	0	0	0	0	0.28952	0	0	0	0	0	0	0	0	0	0	0	0	0
RNLS	0	0	0	0.328706	0.224593	0	0.189157	0	0	0	0	0	0	0	0	0	0.140853	0	0	0.17508	0	0	0	0	0	0	0	0	0.201997	0	0.171486	0	0	0
DPM3	-0.191559	0	0	0.289478	0.115153	0.120904	0	-0.278867	0	0	0	0	0	0	0	0	0	-0.22684	0	0.202336	0.289802	0	0	0	0	0	0	0	0	0	0	0	0	0
MRPL53	-0.118216	0.134802	0	0.258269	0.121334	0	-0.138831	0	-0.1098	0.145793	0	0	0	0	0	0	0	0	0	0.207923	0.273961	0	0	0	0	0	0	0	0	0	0	0	0	0
MKNK2	-0.141514	0	0	0	0.149238	0.198518	-0.113243	-0.186639	-0.147827	0	-0.106126	0	0	0	0.181256	0	0	-0.140033	0.273304	0.205452	0.272182	0.274336	0	0	0	0	0	0	0	0	0	0	0	0
TMEM141	-0.250809	-0.157241	-0.365365	0.25567	0	0	0	-0.441787	-0.121257	0	0	-0.139557	0	0	0	0	0	0	0.143448	0.199937	0.235833	0	0	0	0	0	0	0	0	0	0	0	0	0
RABGGTA	-0.203824	0	0.535156	0	0	0.152913	0	-0.226386	-0.196887	0	0.114966	0	0	0	0	0	0	0.16158	0	0.27135	0	0	0	0	0	0	0	0	0	0	0.230605	0	-0.37763	0
BSG	-0.355118	-0.0868357	0.342569	0	0	0.203106	-0.140547	-0.458603	0	0	-0.142997	0	0	0	-0.255346	0	0	0	0	0	0	0	0	0	0	0	0	0	0	0	0	0	0	0
C19orf52	-0.372942	-0.0889471	0.207832	0	0	0	-0.201974	-0.302971	0	0	0.106966	0	0	0	0	0	0	0	-0.132021	0	0	0	0	0	0	0	0	0	0	0	0	0	-0.30954	0
LSM4	-0.371209	-0.102466	0.292439	0	0.180748	0	-0.228305	-0.36569	-0.0964299	0.199328	0	0	0	0	0	0	0	0	0	0	0	0	0	0	0	0	0	0	0	0	0	0	-0.381698	0
MRPL15	-0.388196	-0.360236	0.307236	0.321338	0.119505	-0.203629	0	0	0	0	0	0	0	0	-0.206593	0	0	0	0.152913	0	0	0	0	0	0	0	0	0	0	0	0	0	0.282217	0.355245
CHCHD10	-0.3858	-0.214452	0.33868	0.254942	0.155347	0	-0.17458	-0.206627	0	0	0	0.179779	0	0	0	0	0	0	0.389347	0.240242	0.349743	0	0	0	0.315281	0	0	0	0	0	0	0	0	0
TMEM147	-0.267462	-0.108607	0.341915	0.293077	0.246791	-0.207912	-0.118729	-0.26768	0	0.156285	-0.131876	0	0	0	0	0	0	-0.138203	0	0	0.311895	0	0	0	0	0	0	0	0	0	0	0	0	0
COMMD4	-0.2521	0	0.303611	0.321994	0.102168	0.129616	-0.191107	0	0	0.162491	0.103631	0	0	0	0	0.111548	0	0	0.143935	0.169685	0	0	0	0	0	0	0	0	0	0	0	0	0.294074	0
XRCC6	0	-0.152851	0.380676	0.183594	0	0.158889	-0.261119	0	0	0.145389	0.17363	0.0671474	0	-0.208842	0	0	0	0	0.176747	0	0	0	0	0	0	0	0	0	0	0	0	0	0	0
FRAT2	-0.320862	-0.174502	0.376103	0	-0.168329	-0.132608	-0.187451	0	-0.148494	0	0.160124	0	0	-0.158758	0	0	0	-0.223734	0	0	0.269613	0	0	0	0	0	0	0	0	0	0	0	0	0
LRRC69	-0.141224	0	0.336634	0	0.160849	-0.205451	-0.166003	0	0	0	0	0.0851067	0	0	0	0	-0.195053	-0.193172	0	0	0	-0.201121	0	0	0	0	0	0	0	0	0	0	0	0
ZNF766	0	0	0.432725	0	0.154909	-0.237946	-0.103621	0	0	0	0	-0.0621286	0	0	0	0	0	-0.248004	0	0	0	0	0	0	0	0	0	0	0	0	0	0	0	0
CXorf57	0.282302	0.144349	-0.218139	0	-0.24638	0	0	0	0.444563	-0.173879	0	0.150178	0	0.273043	0	-0.146427	0	-0.389331	0	0	0	0.427075	0	0	0	0	0	0	0	0	0	0.24053	-0.43434	0
PDE4C	0.170473	0	0	0	0	0.163784	0.126529	-0.204063	0.282566	0	0	0	0	0	-0.124409	-0.16163	0	-0.241155	0.210669	-0.182113	0	0.241816	0	0	0	0	0	0	0	0	-0.143646	0	0	0
GABBR1	0	0.165502	-0.237486	-0.436659	-0.393881	0	-0.240188	0	0.107367	0	0	0	0.168172	0	-0.16337	0	-0.149813	0	-0.165395	-0.394472	0	0.308933	0	0	-0.407854	0	0	0	0	0	0	0	0	0
ZNF653	0.123093	0.267365	0	-0.351947	-0.11503	0	-0.101926	-0.309143	0	0	0	0	0	0	0	0.186054	0	-0.183971	-0.206517	-0.266549	0	0.319582	0	0	0	0	0	0	0	0	0	0	-0.417879	0
ENO2	0.505228	0.517803	0	-0.354152	-0.266229	0.301648	-0.289945	-0.348098	0.301653	0	0	-0.257227	0.310139	0	0	-0.140287	0	-0.260968	0	-0.193948	0	0.365899	0	0	0	0	0	0	0	0	-0.176499	0	0	0
MXI1	0.476451	0.283841	-0.395521	-0.323139	-0.352753	0.274353	-0.192807	0	0	0	-0.108082	-0.0867925	0	-0.102299	-0.195677	-0.171424	-0.141408	-0.192981	-0.134534	-0.336803	0	0.235335	0	0	0	0	0	-0.349516	0	0	-0.156409	0	0	0
RNF165	0.39432	0.222499	-0.392747	-0.402782	-0.341102	0.279878	-0.131363	0	0.165694	0	0	0	0	0.1312	0	0	0	0	0	-0.274925	-0.313911	0.367569	0	-0.19257	0	0	0	0	0	0	0	0	0	0
OTOP3	0	0	0	0	0	0.343846	-0.268649	0	0	0	0	0	0	0	-0.10697	-0.185102	-0.169851	0	-0.238292	-0.172822	0	0	0	0	0	0	0	0	0	0	0	0	0	0
KLK9	0	0	0	0	0	0	-0.187737	-0.175074	0	0	0	0.0771714	0	0	-0.144614	-0.156075	-0.238366	0.198887	0	0	0	0	0	0	0	0	0	0	0	0	0	0	0	0
CLDN17	-0.128391	-0.156814	0	0	0	0	-0.200444	0	0	0	0	0	0	0	0	0	-0.193569	0	-0.168759	0	0	0	0	0	0	0	0	0	0	0	0	0	0	0
MBLAC1	-0.257353	0	0	0	0	0	-0.215174	-0.189659	0	0	0	0	0	0	0	0	-0.127234	0	0	-0.236132	0	0	0	0	0	0	0	0	0	0	0	0	0	0
CREG2	0.151193	0	-0.183614	-0.190987	-0.148433	0.165176	-0.231276	-0.245067	0	0	0	-0.0975313	-0.121606	0	0	-0.167288	-0.263223	0	0	0	0	0	0	0	0	0	0	0	0	0	0	0	0	0
TRIM7	0.0738808	0	0	0	-0.138137	0.34618	-0.300794	-0.305085	0	-0.205433	-0.173717	-0.0745613	0	0	0	-0.100311	0	0	0	0	0	0	0	0	0	0	0	0	0	0	0	0	0	-0.296117
KRT14	0.185355	0.206179	-0.345585	0	0	0.253923	-0.244211	0	0.300621	0	0.104325	0.183778	0.122032	0	-0.14027	0	-0.174417	0.300377	0.165608	0	0	0	0	0	0	0	0	0	0	0	0.210265	0	0	0
SPEG	-0.0913829	0	-0.354589	0	0	0.137247	-0.187706	0	0.361719	0	0	0.0786885	0.135796	0	0	-0.203182	-0.153061	0.282052	-0.221328	-0.306754	0	0.356898	0	0	0	0	0	0	0	0	0	0	0	0
FXYD3	0.10724	-0.166555	-0.387733	0	0	0.145116	-0.136131	-0.332086	0	0	0.15078	-0.103672	0	0	0	0	0	-0.13677	0	0	0.225001	0	0	0	0	0	0	0	0	0	0.179736	0	0	0
GPR87	-0.161752	-0.212695	-0.450449	0	0	0	-0.238882	0	0.337345	0.146524	0.169031	0	0	0	0	0	0	0	0	0	0.295667	0	0	0	0	0	0	0	0	0	0.237407	0	0	0
GPKOW	-0.0826957	0	-0.265519	-0.185017	-0.154536	-0.151534	-0.0930355	-0.181394	0	0	0	0	0	-0.139542	0.152875	0.192845	0	0.142877	0	0	0	0.242198	0	0	0.307756	0	0	0	0	0	0	0	0	0
KRT31	-0.108418	0	-0.271857	-0.20293	-0.198687	0	-0.306618	0	0	0	0	-0.227707	0	-0.145868	0	0	-0.237419	0	-0.227108	0	0.26288	0	0	0	0	0	0	0	0	0	0	0	0	0
FNDC8	0.0947978	0.146268	0	-0.350939	-0.155166	-0.235604	-0.27668	0	0	0	-0.140757	0	0	0	-0.151852	0	0	-0.129217	-0.210311	-0.237781	0	0	0	0	0	0	0	0	0	0	-0.145965	0	0	-0.546533
FUT6	0.101945	0.118146	-0.295329	-0.336728	-0.147862	0	-0.118091	0	0	0	0.168053	0.143333	0	-0.189932	0	0	-0.2366	-0.188055	-0.183912	-0.165447	0	0	0	0	0	0	0	0	0	0	0	0	0	-0.379695
PIGZ	-0.107953	0	-0.290204	-0.190874	-0.217605	-0.140882	-0.187475	-0.205011	0	0.165085	0	0	-0.140509	0	0	0	-0.287067	-0.264229	0	0	0	0	0	0	0	0	0	0	0	0	0	0	0	-0.33276
TMPRSS5	0	0.151488	0	-0.318438	-0.180689	-0.214921	0	-0.245771	0	0.144854	0	0.106153	0	0	-0.141064	0	-0.163985	0	0	0	0	0	0	0	0	0	0	0	0	0	0	0	0	-0.284499
PCDHGA1	0.117249	0	-0.247391	-0.282729	0	-0.141052	-0.139285	0	0	-0.155876	-0.191188	0	-0.129487	0	0	-0.203636	0	0	-0.214353	-0.254446	-0.2616	0	0	0	0	0	0	0	0	0	0	0	0	0
PRH1	-0.149986	0	-0.412555	-0.228915	-0.183239	-0.210416	0	0	0	0	-0.223241	0	0	0	0	-0.0981088	0	0	-0.240696	-0.173539	0	0	0	0	0	0	0	0	0	0	0	0	0	0
ATP2A2	0	0	-0.215007	-0.324334	0	0.14427	-0.240747	0	0.107363	0	-0.18205	-0.111782	-0.170525	-0.193534	-0.151901	-0.106345	-0.111428	0	0	-0.14652	-0.243443	0	0	-0.202059	0	0	0	0	0	0	0	0	0	0
SAMD1	-0.17652	0.134323	-0.206586	-0.373363	-0.182182	0	-0.320841	-0.258282	0	0	0	0	-0.240464	-0.137762	-0.113607	0	0	0	-0.228378	-0.253144	-0.214701	0	0	0	0	0	0	0	0	0	0	0	0	0
RFNG	0	0.269768	-0.278223	0	0	-0.136039	-0.190282	-0.231206	0	0.144349	0	0	0	-0.107887	0	-0.119762	0	-0.114706	0	0	0.264139	0	0	0	0	0	0	0	0	0	0	0	0	0
CDK10	0	0.280107	0	0	-0.161392	-0.369888	-0.122723	-0.343885	0	0	0	0.0934935	0	0	0	0	-0.154825	-0.154931	-0.148515	0	0	0	0	0	0	0	0	0	0	0	0	0	0	0
NME1	0	0.221522	0	0.227199	0	-0.280393	-0.182801	-0.191276	-0.173545	0.173641	0.095234	0	0	-0.114389	-0.188989	0	0	0	0	0	0	0	0	0	0	0	0	0	0	0	0	0	0	0
POP7	0	0.267891	0.2244	0	0	-0.165253	-0.23184	-0.374951	-0.121469	0.255757	0.0975595	0	0	0	0	0	0	-0.128303	0	0	0	0	0	0	0	0	0	0	0	0	0	0	0	0
JMJD7-PLA2G4B	-0.0977617	0.104355	0	-0.209778	-0.232285	-0.285453	-0.351224	0	0	0	0	0	0	0	0	-0.134218	-0.266277	-0.370885	-0.1731	0	0.219566	0	0.476061	0	0	0	0	0	0	0	-0.138355	0	0	0
FUK	-0.320704	0	0	0	0	-0.348256	0	-0.277115	0	0	-0.109439	0	0	-0.187809	0	0	0	-0.326196	0	0	0.335327	0.215804	0	0	0	0	0	0	0	0	0	0	0	-0.34853
SRC	-0.182491	0.129925	-0.213004	0	-0.206118	-0.236886	-0.268066	-0.241126	0	0	0.101007	0	0	-0.201041	0	0	-0.12184	-0.410737	-0.256225	0	0	0.243703	0	0	0	0	0	0	0	0	0	0	0	0
PPOX	-0.0973031	0.195501	0	0	0	-0.238388	0	-0.255638	0	0	0	0	-0.242698	0	0	0	0	-0.14268	-0.237422	-0.223507	0.225831	0.275178	0	0	0	0	0	0	0	0	0	0	0	0
TSSK6	-0.347168	0	0	0	0	-0.184704	-0.225426	-0.188861	0	-0.158485	0	0	-0.330506	-0.114325	0	0	-0.125577	-0.173897	-0.287113	-0.188917	0	0.201317	0	0	0	0	0	0	0	0	0	0	0	0
GNG13	0	0	-0.333521	0	-0.258646	0.157804	0	0	0	0	0	-0.205835	0	0	0	0	0	-0.168135	0	-0.218849	-0.264977	0	-0.431413	0	0	0	0	0	0	0	0	0	0	0
C16orf93	-0.129909	0.204424	0	0.18576	0.172859	0	0	-0.226513	0	0	0	-0.126728	0.115408	-0.127275	0	0.13115	0	-0.158821	0	0	0	0	-0.499671	0	0	0	0	0	0	0	0	0	0	0
CST4	-0.0817027	0	-0.315061	0	0	-0.169758	-0.092283	0	0	0	0.21981	0.0621449	0	-0.128539	0.160748	0	0	0	0	0	0	0	-0.462584	0.210616	0	0	0	0	0	0	0	0	0	0
TMEM5	-0.132128	-0.218087	0	0.251595	0.163868	-0.346531	-0.14159	0	-0.225737	0	-0.170673	-0.116946	0	0	-0.210851	-0.116175	0	0	-0.17072	0	0	0	-0.493313	0	0	0	0	0	0	0	0	0	0	0
MEN1	-0.240862	0	0	-0.286068	0	-0.224765	-0.333969	0	-0.198139	0	0	0	-0.145089	-0.272213	-0.160442	0	0	-0.169509	-0.251365	0	0	0.193733	-0.477685	0	0	0	0	0	0	0	-0.219976	0	0	0
TMEM201	-0.462404	-0.363493	0	-0.232396	0.122607	-0.178177	-0.332049	0	0	-0.17006	-0.152357	0.0702796	-0.179311	-0.173176	-0.173223	0	-0.166055	-0.165276	-0.236968	0	0	0	-0.410663	0	0	0	0	0	0	0	0	0	0	0
HRNR	-0.180118	-0.17721	0.252942	0	0	0	-0.174136	0	0	0	0	0.0848893	0	0	-0.168168	-0.166987	-0.152717	0	0	0	-0.368384	0	0	0	0	0	0	0	0	0	0	0	0	0
MAGEA4	0.109533	0.0922414	0.342055	0	0	0	-0.147633	0	0	0	0	0.165899	0	0	0	0	-0.179981	0	0	-0.227424	-0.347678	0	0	0	0	0	0	0	0	0	0.163881	0	0	0
RBMXL2	0	0	0.554387	0	0	0	0.192034	0	0.169591	0	0.154175	0	0	0.195537	0	0	0	0	0	-0.17083	0	0.216009	0	0	0	0	0	0	0	0	0	0	0	0
MLNR	-0.14474	-0.212033	0.454703	0	0.112129	0	0	0	0	0	0	0	0	0	-0.18238	0	0	0	0	0	0	0	0	0	0	0	0	-0.339573	0	0	0	0	0	0
INO80	0	-0.0984424	0.329989	-0.269855	0	0	0	0.172878	0	-0.224511	0	0	0	0	0	0	0	0	0	0	-0.219937	0	0	0	0	0	0	0	0	0	0	0	0	0
HIST1H2BB	0	0	0.327058	0	0	0	0	0	0	0	0	0	0	0	0	0	0	0	0	0	0	0	0	0	0	0	0	0	0	0	0	0	-0.301782	0
ESX1	0	0	0.419373	0	-0.249139	0	0	0	0	0	0	0	0	-0.0987572	0	0	-0.147016	0	0	0	0	0	0	0	0	0	0	0	0	0	0	0	0	0
C1orf146	0	0	0.477322	-0.216287	0	0	0	0	0	0	0	0	0	0	0	0	0	0	0	0	0	0	0	0	0	0	0	0	0	0	0	0	0	0
CATSPERG	-0.0690241	0	0.459931	0	0	0.190797	0	0	0	0	0	-0.0950095	0	0	0	0	0	-0.169718	0	0	0	0	0	0	0	0	0	0	0	0	0	0	0	0
CLEC2L	-0.198037	-0.252928	0.406848	0	-0.211383	0.132574	-0.239194	0.363685	0.18505	0	0	0.233543	0	0	0	-0.23393	0	0	0	-0.338962	0	0.281553	0	0	0	0	0	0	0	0	0	0	0	0.301286
SLC12A6	-0.103361	-0.0978899	0.348957	-0.356216	-0.239761	0.292299	-0.150458	0.219362	0.14487	-0.14145	0	0.193316	0	0.10453	0.177664	-0.15719	0	0	0	0	-0.358736	0	0	-0.197105	0	0	0	0	0	0	0	0	0.401285	0
BTAF1	0.174074	0.144575	0.22954	-0.355701	-0.217939	0	0	0.211406	0	-0.150317	0	0	-0.17136	0	0	0	0	-0.298866	0	-0.303611	-0.216132	0	0	0	0	0	0	0	0	0	0	0	0	0
INA	0	-0.0855657	0.328572	-0.260178	-0.31389	0.272059	-0.235555	0	0	0	0.130485	0.173964	0.125734	0	0.124089	0	0	-0.346563	-0.272937	0	0	0	0	0	0	0	0	0	0	0	0	0	0	0
R3HDM1	0.196466	0	0.196806	-0.319638	-0.199219	-0.250603	-0.291176	0.197676	-0.100125	0	0	0.0967302	0	0	0	0	0	0	0	-0.305412	0	0	0	-0.227489	0	0	0	0	0	0	-0.192687	-0.216415	-0.435208	0
COL20A1	0	0	0.323004	-0.229394	-0.119942	0	-0.176686	0	0	-0.131133	0	0	0	0	0	0	0	0	-0.268495	-0.264651	0	0	0	0	0	0	0	0	0	0	0	0	-0.332673	0
DPF1	0.0973955	0.122098	0.311159	-0.401667	-0.268913	0	-0.313804	0	0	0	0	0	0	0	-0.108961	-0.182429	0	0.11874	-0.21277	-0.319662	0	0	0	0	0	-0.414641	0	0	0	0	0	0	-0.387145	0
YY1AP1	0.374879	0.260726	0.340489	-0.201273	-0.159949	0	-0.0993745	-0.292653	0.124313	0	0	-0.103821	-0.237113	-0.181931	0	0	-0.2578	0	0	-0.144375	0	0	0	0	0	0	0	0	0	0	0	-0.213676	0	-0.367527
ZNF560	0	-0.108862	0.433454	-0.296658	-0.125545	0	0	0	0	0	0	0	0	0	0	0	0	0	-0.160029	0	-0.283916	0.218094	0	0	0	0	0	0	0	0	0	0	0	-0.450248
PPRC1	0.0889831	0	0.262596	-0.241659	0	-0.271774	0	0	0	0	0	0	0	-0.187927	-0.183659	0	-0.135097	0	-0.157083	-0.159772	0	0	0	0	0	0	0	0	0	0	0	0	-0.314875	-0.350564
TRIM39	0.0726229	0	0.308155	-0.296019	0	-0.177001	0	0	0	-0.14355	-0.173656	0	-0.153594	-0.151056	0	0	-0.208481	0	-0.165168	-0.163519	0	0.303107	0	0	0	0	0	0	0	0	0	0	0	-0.396201
DUT	-0.196946	0	0	0	0	0	-0.129195	0	0	0	0	0	0	0	0	0.167283	0.252322	0.15374	0	0	0	-0.272519	0	0	0	0	0	0	0	0	0	0	0	0
LRRFIP2	-0.214196	0.130963	0	0	0	0	0	0	0	0	0	0	0	0	0	0.134556	-0.1346	0.297849	0	0	0	0	0	0	0	0	0	0	0	0	0	0	0	-0.283838
KCNH6	0	0	0	0	-0.167799	0	0.188784	0	0	0	0	-0.0896866	-0.165575	0.118046	0	0	0	0	-0.247956	-0.171881	0	0	0	0	0	0	0	0	0	0	-0.243814	0	0	0
ARID3C	0.0981987	0	-0.26289	0	-0.136634	0	-0.110996	0	0	0	0	0.110853	0	0	0	0.0997129	0	0	-0.216917	-0.150708	0	0	0	0	0	0	0	0	0	0	0	0	0	0
GPX6	0	0	0	0	0	0	-0.201746	0	0	0	0	0	0	0	0	0	0	0	-0.367219	0	0	0	0	0	0	0	0	0	0	0	-0.239037	0	0	0
PNLIPRP1	0	0	0	0	0	-0.146254	0	0.171799	0	0	0	0	0	0	0	0	0	-0.108083	-0.141918	0	0	0	0	0	0	0	0	0	0	0	0	0	0	0
SSX7	0	0	-0.208311	0	-0.123653	0	0	0.272565	0	0	0	0	0	0	0	0	0	-0.128368	0	0	0	0	0	0	0	0	0	0	0	0	0	0	0	0
ACOT6	-0.0813164	-0.173482	0	0	0	0	0.157487	0	0.0981389	0	0	0	0	0	0	0.105476	0	0	0	0	0	0	0	0	0.293033	0	0	0	0	0	0	0	0	0
HBZ	0	0	0	0	0	0	0.111839	0	0	0	0	0	0	0.109696	0	0	-0.147048	0	0	-0.169605	0	0	0	0	0	0	0	0	0	0	0	0	0	0
MBD3L2	0	0	0	0	0	0	0	0	0	0	0	0	0	0	0	0	0	0	-0.196592	-0.179774	0	0	0	0	0	0	0	0	0	0	0	0	0	0
C16orf90	-0.163201	-0.120534	0	0	0	0	0	0	0	0	0	0	0	0	0	0	0	0	0	0	0	0	0	0	0	0	0	0	0	0	-0.142691	0	0	0
OR5AN1	0	0	0	0	0	0	0	0	0	0	0.134614	0	0	0	0	0	0	0.124588	0	0	0	0	0	0	0	0	0	0	0	0	0	0	0	0
GPR119	0	0	0	0	0	0.164293	0	0	0	0	0	0	0	0	0	0	0	0	0	0	0	0	0	0	0	0	0	0	0	0	0	0	0	0
OR51L1	-0.0652117	0	0	0	0	0	0	0	-0.101857	0	0	0	0	0	0	0	0	0	0	0	0	0	0	0	0	0	0	0	0	0	0	0	0	0
OR4C12	0	0	0	0	0	0	0	0	0	0	0	0	0	0	0	0	0	0	0	0	0	0	0	0	0	0	0	0	0	0	0	0	0	0
KRTAP20-2	0	0	0	0	0	0	0	0	0	0	0	0	0	0	0	0	0	0	0	0	0	0	0	0	0	0	0	0	0	0	0	0	0	0
KRTAP20-3	0	0	0	0	0	0	0	0	0	0	0	0	0	0	0	0	0	0	0	0	0	0	0	0	0	0	0	0	0	0	0	0	0	0
AQP8	0.132878	0.183717	0	0	0	0	0.203901	0.193402	0	0.180094	0	0	0	0.144896	0	0.153772	0	0.121105	0	0	0	0	0	0	0	0	0	0	0	0	0.166367	0.216314	0	0
CELA2B	0	0	0	-0.204343	0	0	0.225587	0	0	0	0.112131	0	0	0.183996	0.176885	0	0	0	0	0	0	0	0	0	0	0	0	0	0	0	0	0	0	0
ODF3	0.138195	0.152101	0	-0.302341	0	0	0	0	0	0	0	0	0	0	0	0	0	0	-0.161312	0	0	0	0	0	0	0	0	0	0	0	0	0	0	0
ABHD8	-0.343676	0	0	0	0	0.314889	0	0	0.162741	0.219767	0	0	0	0	0.220458	0	0	0	-0.1759	0	0	0	0	0	0	0	0	0	0	0	0	0	0	0
DCTN2	-0.232401	0	0	0	0	0.282497	0	0	0	0.174008	0	0	0	0	0	0	0	0	-0.179203	0	0	0	0	0	0	0	0	0	0	0	0	0	-0.454546	-0.373653
FLOT2	0	0.223421	0	0	0.242523	0	0	0	0.0997897	0	0.209813	0.0861416	0	0	0	0.31541	0	-0.181892	0.168188	0	0	0	0	0	0	0	0	0	0	0	0.299799	0	0	0
CTBP1	-0.109663	0.303876	-0.250475	-0.231814	-0.100879	0	0	-0.208845	0	0	0.1032	0.0750546	0	-0.118675	0.136787	0.140828	0	-0.117049	-0.209182	0	0	0	0	0	0	0	0	0	0	0	0	0	0	0
WRAP53	-0.0677373	0.234793	-0.219611	0	0.113292	0.230492	0	0	0	0	0.167538	0.0664649	0.222106	0	0	0.126197	0.198768	0	-0.240822	0	0	0	0	0	0	0	0	0	0	0	0	0	0	0
RPA1	0.148625	0.111532	0	0	0.181259	0.336876	-0.20863	0.295417	0	0	0	0	0	0	-0.127987	0	0.109988	0	-0.178271	-0.253823	-0.289796	0	0	0	0	0	0	0	0	0	0	0	0	-0.4673
FBXL12	0	0.263203	0	0	0.127394	0	0	0	0.213658	0	0	0.210004	0	0.143726	0	0	0.124196	-0.297517	-0.191383	0	-0.255768	0	0	0	0	0	0	0	0	0	0	0	0	0
MANEA	0.256697	0	0	0	0.198262	0	0	0	0	-0.162971	0	0	0	0.296275	0.124281	0	0.210137	0	0	0	-0.348747	0	0	0	0	0	0	0	0	0	0	0	0	0
PPP1R8	0.240005	0	0	0	0	0.188249	0	0.306745	0	0	0	0	0	0	0	0	0.11623	-0.11177	0	0	-0.31066	0	0	0	0	0	0	0	0	0	0	0	0	0
RASA2	0.0942421	0	0	0	0	0	0	0.173838	0	-0.165279	0	0	0	0.151105	0	-0.124696	0	-0.155864	0	-0.156486	-0.231463	0	0	0	0	0	0	0	0	0	0	0	0	0
RRP1B	0.296371	0.170959	-0.204981	0	0	-0.224661	-0.193453	0.22775	0	0	0.162549	0.0928012	-0.127528	-0.174519	-0.210033	0	0	-0.108587	-0.32105	-0.234838	-0.240595	0	0	0	0	0	0	0	0	0	0	0	0	0
GABRR1	0.351657	0.104545	-0.213759	0	0.232383	0	-0.26474	0	0.10414	0	0	-0.0916476	0	-0.128472	0	-0.174177	-0.297158	0	0	-0.245732	-0.215121	0	0	0	0	0	0	0	0	0	0	0	0	0
GNGT1	0.122904	0.113796	-0.274301	0	0	-0.183574	-0.287374	0	0	0	0	0	0	-0.133828	0	0	-0.226832	0	-0.1513	-0.198365	-0.219483	0	0	0	0	0	0	0	0	0	0	0	0	0
CHRNA9	0	0	-0.189516	0.236331	0.321843	0	0	0	0	0	0	0	0	0	0	-0.119304	0	0.242828	-0.216756	0	-0.311747	0	0	0	0	0	0	0	0	0	-0.149698	-0.205418	0.345499	0
VGLL2	0	0	-0.417813	0.220544	0.196964	0	0	0	0	0	0	0.0966412	0	0	0	0	0	0	0	0.187405	-0.270625	0	0	0	0	0	0	0	0	0	0	0	0	0
C9orf50	0.0828189	0.163193	-0.248038	0	0	-0.158621	0	0	0.129106	0	0	0	0	0	0	0	0	0	0	0	-0.255219	0	0	0	0	0	0	0	0	0	0	0	0	0
TAF1A	0.148561	0	-0.272975	0	0.100145	-0.244208	-0.16399	0	0	0	0	0	-0.194486	0	0	-0.152612	0	0	-0.25266	0	-0.234502	0	0	0	0	0	0	0	0	0	0	0	0	0
ACTR2	0.396787	0.184439	0	0.195848	0.206822	0	0	0.253482	0	0	0.272258	0.144039	0	0.146741	0.170421	0	0	0.164636	0	0	0	-0.237087	0	0	0	0	0	0	0	0	0	0	0	0
HMGB2	0.276504	0.24248	0	0	0.154684	0	0	0.174784	0.204356	0	0.259524	0	0	0.132817	0.168059	0.238438	0.129619	0	0	0	0	0	0	0	0	0	0	0	0.204767	0	0	0	0	0
WDR76	0.394855	0.312073	0	0	0.163789	0.159923	0	0.187908	0.221731	0	0.273904	0	0	0	0	0.182346	0.166714	0.149624	0	-0.150364	0	0	0	0	0	0	0	0	0	0	0	0	0	0
HAUS4	0.168655	0.181169	0	0.377128	0	0	0.129439	0.271584	0.178192	0	0	0	0	0	0	0	0.18644	0.176229	0	0	0	-0.312833	0	0	0	0	0	0	0	0	0	0	0	-0.289047
RASSF3	0.336783	0.183784	0	0.318773	0.204059	0.15992	0.376688	0.228169	-0.111762	0	0	0	0	0.178044	0	0	0	0	-0.136591	-0.179656	0	0	0	0	0	0	0	0	0	0	-0.149201	0	0	0
PCYOX1L	0	0.155287	0.329186	0	0	0	0	0	0	0	0.168259	-0.107091	0.225372	0.134737	0	0.129134	0	-0.259506	0	0	0	-0.352686	0	0	0	0	0	0	0	0	-0.150412	0	-0.404746	-0.383521
RBM24	0.231749	0.206182	0.293667	0	0.128406	0.161756	0	0.18306	0.11879	0	0	-0.118388	-0.129345	0.133957	0	-0.108095	0	0.227158	-0.211871	-0.261666	-0.256457	0	0	0	0	0	0	0	0	0.275415	-0.182085	0	-0.355985	0
NXT2	0.269947	0	0.207627	0.193914	0	0	0	0.269099	0	0	0.176895	0	0	0	0	0	0	0	0.203147	0	-0.252671	-0.272885	0	0.219735	0	0	0	0	0	0	0	0	-0.369458	0
CPN2	0	-0.0874333	0	0	0.125173	0.132097	0	0	0.0960394	0	0.100682	0	0	0	0.142294	0	0	0.153178	0.143856	0	0	0	0	0	0	0	0	0	0	0	0	0	-0.380551	0
KHNYN	0.224032	0.233778	0	0	0.339714	0	0	0	0	0	0	-0.0928649	-0.151809	0	0	0	0	0	0	0	0	0	0	0	0	0	0	0	0	0	0	0	-0.506736	0
C16orf70	0.188373	0.269634	0	0	-0.130459	0	-0.262848	0	-0.262067	0.136009	0	-0.0996441	0	-0.0987541	0	-0.187898	0	0	0	0	-0.230744	0.22086	0	0	0	0	0	0	0	0	0	0	0	0
LYG2	0.160025	0.206018	0.256312	0	0	0	-0.176472	0	0	0	0	0	0	0	0	-0.214928	0	-0.128107	0	0	0	0	0	0	0	0	0	0	0	0	0	0	0	0
SBSN	0.105436	0.205266	0	0	0	0	-0.274467	0	0	0	0.123652	0.109245	0	0	0	-0.104023	-0.196954	0	0	0.202787	0.224793	0	0	0	0	0	0	0	0	0	0	0	0	0
KLK14	0	0.181555	0.17562	0	-0.0976827	0	-0.173008	0	0	0	0	0.12673	0	0	0	-0.130597	-0.234445	0	0	0	0	0.25063	0	0	-0.293801	0	0	0	0	0	0	0	0	0
ZNF710	0.0805348	0	0	0	-0.104004	0	0	0	0	0	0	0.0879416	0	-0.127881	0.200048	0	-0.134499	0	0	0	0	0.2629	0	0	0	0	0	0	0	0	0	0	0	0
NBPF15	0.342414	0.402454	0	0	0	-0.214952	0	0	0	-0.136651	0	-0.0754189	0	0	-0.172198	0	0	0	0	-0.200964	0	0.29514	0	0	0	0	0	0	0	0	-0.180685	0	0	0
OVCH1	0.244268	0	0.190148	0	0	0	0.132951	0	0.1152	0	0	0.0959047	0	0	-0.15789	0	0	0	0	0	0	0.241945	0	0	0	0	0	0	0	0	0	0	0	0
PDCL2	0.221281	0.161558	0.3891	0	0	0	0	0	0	0	-0.14402	0.0854773	0	0	0	0	0	0	0	0	0	0.202966	0	0	0	0	0	0	0	0	0	0	0	0
PWP1	0.303507	0.11159	0	0	0	-0.214894	-0.123428	0	0	0	0	0	0	0	-0.18899	0	0	0.127638	-0.201145	0	0	0	0	0	0	0	0	0	0	0	0	0	0	0
ODF3L2	0.351513	0.235881	0	0	0	-0.123702	0	0	0	0.141603	0	0.0727386	0.118115	0.136688	0	0	0	0	0	0	0	0.229114	0	0	0	0	0	0	0	0	0	0	0	0
CHRNA10	0.225525	0.207347	0.238136	0	0	0	0	0	0	0.162671	0	0.0994617	0	0	0	0.175956	0	0	0	0	0	0	0	0	0	0	0	0	0	0	0	0	0	0
FSCN3	0.185342	0.195517	0	0	0	0	0	0	0	0	0	0.0924065	0	0	0	0	0	0	0	0	0	0	0	0	0	0	0	0	0	0	0	0	0	0
CPLX3	0.31218	0.320576	0	0	-0.169943	0.148641	-0.109242	0.17481	0	0	0.143709	0.13175	0	0.126062	0	-0.117578	-0.13458	0	0	0	0.221239	0	0	0	0	0	0	0	0	0	-0.176931	0	-0.361171	0
ARHGAP28	0.231844	0	0	0	-0.199937	0.25009	0	0.527125	0	0	0	0.28322	0.130865	0.127687	0	0	0	0	0	0	0	0	0	0	0	0	0	0	0	0	0	-0.237689	0	0
CSMD2	0.412905	0.186025	0	-0.228483	-0.187054	0.14476	0	0.268133	0	0.134942	0	0	0	0	0.23407	0	0	0.270266	0.145657	0	0	0	0	0	0	0	0	0	0	0	0	0	0	0
SLC35F3	0	0	0	0	-0.161615	0.276178	-0.124859	0	0	0.15562	0	0.159574	0.158122	0	0.370649	-0.131625	0	0.288321	0	0	0	0	0	0.185197	0	-0.489068	0	0	0	0	0	0	0	0
MGAT5B	0.31814	0.150022	0.372017	-0.297294	-0.308222	0.220255	0	0.215251	-0.165416	0	0	0	0.126918	0	0	0	0	0.124076	-0.252792	0	0	0	0	0	0	-0.410219	0	0	0	0	0	0	0	0
TLE3	0.242008	0.133793	0.187401	-0.202839	0	0.361514	-0.203935	0	-0.226586	0	0	-0.229009	0.198329	0	0.116168	-0.101527	0	0.122825	0	0	0.276365	0	0	0	0	0	0	0	0	0	0	0	0	0
SAMD3	0.831246	0.847054	0.401191	0.348516	0.481841	0.501383	0.682932	0.610426	0.690703	0.738732	0.888847	0.873253	0.754978	0.798154	0.839263	0.727888	0.638484	0.753879	0.800813	0.709548	0.716698	0.853393	0.846484	0.402168	0.842298	0.545874	0.858231	0.707877	0.632043	0.431377	0.800142	0.711272	0.498562	0.632786
IL18RAP	0.709551	0.655207	0.875548	0.379596	0.391449	0.784058	0.804251	0.757316	0.626034	0.654004	0.66488	0.785466	0.735556	0.764364	0.731745	0.714892	0.675332	0.760529	0.763739	0.681534	0.583667	0.531995	0	0.599495	0.59535	0.585019	0.705314	0.561072	0.691997	0.674039	0.806917	0.760853	0.451619	0.5598
KLRC1	0.661814	0.627781	0.751489	0.360391	0.273188	0.678667	0.73273	0.638994	0.583209	0.53813	0.525248	0.659167	0.579794	0.59408	0.697055	0.763397	0.601881	0.594434	0.66451	0.678801	0.555267	0.538041	0.701564	0.490281	0.709807	0.623502	0.477268	0.649152	0.70099	0.53443	0.78041	0.670309	0.358716	0.65197
RHOH	0.893839	0.895124	0.822599	0.732448	0.50524	0.764425	0.731404	0.770862	0.531875	0.840604	0.848924	0.211009	0.722446	0.578865	0.843351	0.686512	0.712891	0.810945	0.819998	0.819943	0	0.320637	0	0.682864	0.654462	0.540468	0.7432	0.79921	0.651268	0.598166	0.731518	0.754839	0.780451	0.699306
CD3G	0.828867	0.838002	0.846744	0.64571	0.613838	0.734377	0.824781	0.734237	0.65468	0.727991	0.753621	0.792173	0.672558	0.712968	0.846142	0.759873	0.788151	0.690282	0.734473	0.762958	0	0.780346	0.712962	0.529194	0.715377	0.640725	0.511599	0.475838	0.757912	0.404798	0.790769	0.725052	0.704097	0.77498
UBASH3A	0.821982	0.841752	0.922639	0.568031	0.628883	0.777529	0.798108	0.769062	0.788911	0.815513	0.852633	0.859698	0.747912	0.702062	0.894072	0.764991	0.774103	0.792374	0.784619	0.845798	0	0.721182	0.853109	0.668915	0.806316	0.599818	0.779007	0.543344	0.731361	0.629009	0.767358	0.717161	0.657609	0.744343
C1R	0.491378	0.390865	0	0.534679	0.578179	0.451686	0.50114	0.600902	0.622474	0.516903	0.621596	0.58142	0.342985	0.456051	0.622879	0.468628	0.369215	0.661492	0.576177	0.602749	0	0.274666	0	0.530346	0.320085	0.439938	0	0	0.464468	0.330153	0.560899	0.400845	0.516532	0.746348
CCR4	0.576112	0.520603	0.333397	0.484911	0.536474	0.527784	0.597918	0.603393	0.452692	0.382962	0.560487	0.585413	0.339375	0.45497	0.601293	0.337193	0.528551	0.495104	0.658535	0.551454	0	0.592886	0	0.375747	0.350732	0	0.447802	0	0.455582	0.417439	0.389106	0.340941	0.568365	0.613453
BCL2A1	0.601274	0.666312	0.778397	0.614026	0.496359	0.584146	0.602673	0.562152	0.688095	0.633006	0.670498	0.642335	0.568883	0.554741	0.219796	0.447367	0.548274	0.74586	0.687107	0.720249	0.698157	0	0	0.500375	0.557241	0.47897	0.529432	0.523937	0.502352	0.537775	0.515243	0.563151	0.56108	0.644675
LSP1	0.676524	0.805578	0.834324	0.448643	0.629208	0.699208	0.559997	0.705081	0.768589	0.692686	0.80449	0.628279	0.709274	0.509488	0.801956	0.377982	0.624347	0.517872	0.720581	0.539959	0.523711	0.307495	0	0.535339	0.436365	0.420978	0.663497	0.711829	0.575164	0.587633	0.563331	0.698894	0	0.70161
CD14	0.633396	0.643604	0.50868	0.675463	0.45558	0.665771	0.643778	0.513513	0.649593	0.59135	0.591298	0.499063	0.182886	0.512233	0.72151	0.597051	0.566347	0.779966	0.682762	0.709438	0.31219	0	0.646658	0.391802	0.369111	0.527818	0.469729	0.591835	0.522905	0.520316	0.609092	0.612822	0.802339	0.778002
IL15RA	0.694225	0.696465	0.746645	0.67564	0.494327	0.451577	0.662376	0.256523	0.597315	0.510009	0.687446	0.719826	0.287341	0.677205	0.860333	0.6238	0.501353	0.763388	0.753834	0.719773	0.279283	0	0.675498	0.575971	0.703503	0.665353	0	0.346687	0.54473	0.51781	0.696991	0.660912	0.667445	0.833654
TNIP3	0.622367	0.705691	0.715981	0.228451	0.117837	0.544232	0.439726	0.635835	0.519145	0.399086	0.58967	0.632324	0.526432	0.457373	0.752892	0.423002	0.58818	0.695054	0.718866	0.630208	0.415289	0.537702	0.547102	0.420662	0.390874	0.496499	0	0.40215	0.483249	0.348297	0.52483	0.334134	0	0.668358
ARRDC5	0.609839	0.699622	0.657406	0.354874	0.127472	0.34276	0.467425	0.572229	0.449156	0.546889	0.61877	0.54451	0.395769	0.439029	0.71594	0.418571	0.339234	0.535691	0.52069	0.628669	0	0	0.501367	0.360534	0.520902	0	0	0.463329	0.501647	0.308137	0.422685	0.314724	0.388631	0.474416
MEFV	0.696712	0.605802	0.550318	0.325725	0.266558	0.607473	0.604527	0.536341	0.327432	0.509601	0.373734	0.475373	0.426625	0.511922	0.636236	0.311232	0.446168	0.598659	0.491661	0.635188	0.301719	0	0.644527	0.439261	0.576099	0	0.443771	0.543285	0.515924	0.472202	0.490782	0.37121	0.347627	0.611157
IRF5	0	0.303105	0.568055	0.516682	0.328474	0.17426	0.158737	0.357274	0.25008	0.176966	0.432447	0.382269	0	0.310747	0.667229	0.169489	0.185108	0	0.37342	0.665734	0.593477	0	0	0	0.351457	0.444803	0	0	0	0	0.196139	0.236235	0.702427	0.706842
CD274	0.124323	0.0941214	0.710077	0.289105	0.294416	0.736762	0.446107	0.357502	0.369947	0	0.360775	0.537494	0.383255	0.527881	0.679769	0.53803	0.633247	0.597271	0.602717	0.450036	0	0.388631	0.46744	0	0.495891	0.454317	0	0	0.485232	0.45471	0.483669	0.406278	0.427203	0.512998
PHF11	0.368191	0.338152	0.546525	0.450575	0.312389	0	0.471567	0.322138	0.484159	0.146538	0.280432	0.205136	0.304374	0.34689	0.496692	0.425141	0.249698	0.20536	0.535446	0.440065	0	0	0.558054	0.325469	0.512909	0.537986	0	0	0.243381	0	0.403938	0.316618	0.389575	0.332641
RNF213	0.257581	0.449614	0.588642	0	0.239034	0.366789	0.418578	0.421976	0.261138	0.223299	0.419849	0.203509	0	0.22615	0.601022	0.565933	0.423899	0.325935	0.420649	0.472185	0.372014	0.343829	0.606483	0	0.435038	0.512723	0	0.361126	0.386292	0	0.495179	0.299027	0.413629	0.440751
TAPBPL	0.223206	0.314393	0.25528	0.385643	0.345697	0.451952	0.537936	0	0.313288	0.30266	0.399592	0.413715	0.273793	0.430011	0.569712	0.524477	0.4331	0.457408	0.452939	0.542432	0.370379	0.200634	0.6518	0.202956	0.554256	0.485963	0	0	0.525872	0.273562	0.518308	0.293074	0.493211	0.678272
PLEKHG2	0.570741	0.485853	-0.489889	0	0.18213	0.266045	0	0.311133	0.377968	0	0.137558	0.232364	0.123233	0	0.189096	0.149588	0	0.23177	-0.178516	-0.250849	0	0.268151	0	0.355451	0	-0.461052	0	0	0	0	0	0	0	0.520995
TCF4	0.579152	0.302851	-0.263028	-0.271736	-0.209267	0.319735	0	0.588875	0.422818	0.373937	0.117292	0.270201	0.316407	0.265687	0.264347	0	0.170455	0.319125	0	0	0	0	0	0	0	0	0	0	0	0	0	0	0.332165	0.564671
CD36	0.558244	0.36402	-0.278716	0.375577	0.289555	0.472608	0.225391	0.585888	0.105915	0.276566	0	0.233785	0	0.281475	0	-0.130036	0.252859	0	0.236393	0.308717	0	0	0	0.402835	0	0	0	0	0	0.455703	0	0.192197	0	0.359158
KIAA1462	0.514891	0.225695	0	0	-0.101481	0.347677	0.324979	0.320903	0.166265	0.216183	-0.142222	0.169821	0	0.275796	0.313534	0	0.131291	0.220193	0	0	-0.29573	0	0	0.383836	0	0	0	0	0	0.320471	0	0	0	0.559278
GUCY1A3	0.451461	0.298093	0	0.177222	0	0.301589	0.311801	0.48682	-0.133735	0	0.242761	0.254197	0.225207	0.116154	0.362428	0.102939	0.198069	0.399561	0.418263	0.194858	0	0	0	0	0	0	0	0	0.242503	0.288795	0	0	0.575473	0.629367
P4HA3	0.564721	0.370198	0	0.34139	0.363315	0	0	0.349359	0.114354	0.385096	0	0	0	-0.136298	0	0	0.127369	0.407647	0.272006	0	0	0.26238	0	0.359904	0	0	0	0	0	0	-0.150843	0	0.310884	0.355041
DKK2	0.317056	0.1238	-0.20521	0.22449	0.188481	0	0.340068	0.333148	0.270628	0.282732	0.13808	0.227069	0	0.295482	0.20344	0.154925	0	0.33403	0.282284	0	0	0	0	0.238947	0	0	0	0	0.209908	0	0	0.188906	0.373726	0.299068
PLN	0.462183	0.203265	0	0.192216	0	0.294652	0.388974	0.397672	0.30773	0.179071	0	0	0.161488	0.198278	0.144707	0	0	0.328105	0.350078	0	0	0.209401	0	0.290223	0	0	0	0	0.203594	0	0	0	0.323086	0.389669
B3GAT1	0	0.22515	0	-0.382513	-0.271087	0.392414	0.439312	0	-0.110296	0	-0.127738	0.380008	0.271865	0	0.145065	0.476907	0.389508	0	0	0.167692	0	0.673572	0.512348	0	0	0	0	0	0.316517	0.427737	0.27207	0.274417	0.319789	0
NBL1	0	0.34405	0	0	0	0.26215	0.247311	0	0.236096	0	0.243783	0.144363	0.27522	0.262838	0	0	0.142748	0.319687	0.37582	0	0	0.260232	0	0.320858	0	0	0	0	0	0	0	0.310506	0.493518	0.365387
AQP1	0	0	0	0	0.199318	0.26961	0.371141	0.338912	0.419642	0	0.147316	0.248403	0.138672	0.164706	0.117094	0.142116	0.112066	0.128823	0.332942	0	0	0.251158	0	0.24315	0	0	0	0	0	0	0	0	0.475356	0.594532
RCAN2	0	-0.144084	-0.310622	0	0	0.310632	0.366362	0.256337	0.323623	0	0	0.271179	0.26176	0.105205	0.116104	0	0	0.183609	0.18173	0	0	0.343462	0	0.227433	0	0	0	0	0	0	0	0	0.412778	0.42197
PDE1A	0	-0.488148	-0.27625	0	-0.178554	0.312069	0.378863	0.485781	0	0.142932	0	0.258956	0.198299	0.142119	0.119018	0.102984	0.175115	0.229404	0.360761	0	0.327122	0.269429	0	0.401038	0	0	0	0	0.237899	0.284076	0	0	0.475663	0.284847
TNS3	0.175069	-0.193777	-0.283344	0	0	0	0.48945	0.401635	0.230088	0	0	0.139435	0	0.289815	0	0.208959	0.177377	0.306848	0.200163	0	0	0	0.421028	0.289045	0	0	0	0	0	0	0	0	0.490866	0
TIFA	0.357581	0.230275	0.296217	0.561298	0.525528	0.376049	0.36096	0.379394	0	0.164952	0	0	0.135464	0.344245	0.443084	0.151301	0.35091	-0.11805	0.267448	0	-0.293765	0	0	0	0.293081	0	0	0	0.19502	0.278892	0	0	0	0.395883
XRN1	0.202769	0	0.294712	0	-0.125617	0.473375	0.175281	0.261146	0	0	0.123087	0.140506	0	0.370588	0.238452	0.267853	0.298963	0	0.201849	0	-0.320857	0	0	0	0.311981	0	0	0	0.281601	0.332772	0.256398	0	0	0
ME2	0.247424	0.154907	0	0.382747	0	0.40289	0	0.31343	0	0.170166	0.342216	0.217026	0.158953	0.183114	0.110557	0.160953	0.266791	0.173482	0.332895	0	0	-0.203698	0	0	0	0	0	0	0	0	0	0	0	0.413781
UBE2J1	0.488427	0.247846	0.297453	0.177323	0.106836	0.29654	0.411011	0.446143	0	0.173329	0.440559	0.267572	0.173342	0.325781	0.333041	0.153104	0.349537	0.334891	0.213358	0.166629	-0.285808	0	0	0	0	0	0	0	0	0	0	0	0	0
P2RX5	0.303863	0.312546	0.761344	-0.238209	-0.222332	0.233177	0.289708	0.59812	0.137035	0.410073	0.642407	0.449531	0.340753	0.448278	0.455963	0.240318	0.399666	0.35458	0	0.346872	0.218848	0.202487	0	0	0	0	0	0	0.345512	0.31173	0.439293	0.297413	0	0.349519
TSHR	0.505379	0.466787	0.475208	0	-0.224783	0.488956	0.339322	0.506585	0.170224	0.150507	-0.131371	0.462291	0.326887	0.189634	0.567635	0.324351	0.351755	0.384133	0	0.236326	0	0	0	0	0	0	0	0	0.364652	0.398253	0.290646	0	0	0
HRH2	0.538168	0.412245	0	0	0.108761	0.491056	0.395491	0.494401	0.237489	0.201874	0.219675	0.28409	0.191532	0.340591	0	0.172074	0.425088	0.472046	0.402496	0	0	0	0	0	0	0	0	0	0.228139	0.540496	0.317014	0	0	0
SFMBT2	0.376476	0.212325	0	0	0	0.620646	0.498911	0.360642	0.107829	0	0.175965	0.204868	0.310719	0.354353	0.293015	0.296264	0.541844	0.401377	0.455828	0.231233	0	0.261955	0	0	0.310596	0	0	0	0.482456	0.556596	0.425105	0.371197	0	0.388059
MAPK11	0.500346	0.436899	0.383026	0	-0.109941	0.464555	-0.141412	0.299106	0	0.295069	0.28409	0.279351	0	0.304174	0.11755	0.105983	0.15782	0.410378	0.291506	0	0.461287	0.256342	0	0	0	0	0	0	0	0.377295	0.156099	0.203303	0	0
NFATC1	0.400769	0.416754	0.284856	0	0.259358	0.616427	0.15508	0.474921	0.279455	0.226417	0.338753	0.223709	0.38249	0.255138	0.131322	0	0.194275	0.427902	0.402555	0.172716	0	0.198825	0	0.395054	0	0	0	0	0	0.356766	0	0.233532	0.414867	-0.315599
SERPINB1	0.400465	0.399367	0.256156	0.635334	0.478838	0.137528	0.236165	-0.178168	0.630219	0.219216	0.375112	0.167026	0	0.185756	0.342837	0	0	0.484792	0.422295	0.644845	0	-0.23997	0	0	0	0.483715	0	0	0	0	0.227745	0.214718	0	0
MCL1	0.31777	0.154217	0.509351	0.284022	0.171317	0.351994	0.346139	0	0.215561	0	0.176986	0.20081	0.181607	0.148488	0.258106	0.100792	0.193771	0.425464	0.300316	0.40015	0	0	0.408095	0.270537	0	0.464774	0	0	0	0	0.356141	0	0	0.415878
JUNB	0.27217	0	0.208292	0.367145	0.350227	0.137266	0.0955413	0	0.24516	0.313385	0	0.240187	0.285325	0.194333	0.293059	0	0.186803	0.123994	0.25561	0.261808	0.347304	0	0	0.218868	0	0.518414	0	0	0	0	0.250809	0	0	0
NUDT18	0.11911	0.295804	0.331393	0.299256	0.138461	0.378605	0.170677	0	0.16993	0.33724	0	0.0765518	0.195431	0.2264	0.313044	0.119704	0.245498	0.224856	0.349628	0.470309	0.406235	0	0	0.25787	0	0.431166	0	0	0	0	0.290287	0.192181	0	0
FLVCR2	0	0.246508	0.454115	0.618371	0.229663	0.59012	0.538986	0.429986	0.300983	0	0.223178	0.460988	0	0.334349	0.582561	0.110825	0.293108	0.316424	0.447723	0.562779	0	0	0.58923	0.399962	0	0	0	0	0.20788	0.399966	0.326722	0.459815	0	0.417593
ZNF267	0.561379	0.567962	0.475164	0.376457	0.288494	0	0.198484	0.244358	0.39801	0	0.356472	0.286317	0.257926	0.337213	0.317956	0.219542	0.227261	0.210599	0.300208	0.373069	0	0	0	0	0.298873	0	0	0.339272	0.220678	0	0.224875	0.266488	0.394695	0.318187
CEBPE	0.38947	0.438878	0.360519	0.324961	0.155592	0.486989	0.288677	0.444423	0.327225	0.444394	0.358462	0.270809	0.319788	0.262499	0.417782	0.176476	0.434872	0.586483	0.373418	0.426023	0	0	0	0.260393	0	0	0	0.480106	0.346531	0.407983	0.336541	0.381936	0	0.286773
TDO2	0.366343	0.237557	0.206231	0.545575	0.245108	0.280797	0.297804	0.50099	0.126412	0.297618	0.392519	0.217005	0.276543	0.327549	0.342455	0.147896	0.360476	0.372554	0.47233	0.290729	0	0	0	0.211313	0	0	0	0.340362	0.225351	0.405883	0.184385	0.21404	0.300534	0.409159
ARL6IP5	0	0.167603	0.28902	0.334155	0.174499	0.274939	0.570226	0.300337	0	0	0.266732	0.111672	0.282758	0.28619	0.191109	0.374752	0.269664	0.140861	0.29265	0.360467	0.254058	0	0.533859	0	0.319827	0	0	0	0.251598	0	0.244649	0	0.380007	0
SH3TC1	0.175594	0.137997	0.296574	0.469257	0.272057	0	0.393174	0	0.147281	0.209303	0.315005	0.400285	0.215805	0	0.264345	0.303679	0	0.337978	0.195367	0.51762	0	0.211353	0	0.341823	0	0	0	0	0.252248	0	0.257313	0	0.594256	0
TGFBR2	0.2658	0	0	0.558286	0.518132	-0.121131	0.454234	0.456028	0.437912	0	0.146685	0.404577	0.149798	0.210901	0.217362	0.150547	0.110203	0.236044	0.30068	0.418378	0	0.271789	0.433743	0.434632	0	0	0	0	0	0	0	0	0.471205	0
DCN	0	-0.261022	0	0.424773	0.389596	0.43928	0.376784	0.467491	0.395841	0.159871	0.38588	0.265983	0.293072	0.279894	0.253849	0	0.163577	0.415889	0.37376	0.293565	0	0	0	0.383694	0	0	0	0	0	0.294504	0	0.307452	0	0.326218
ISLR	0.165888	0	-0.203385	0.321035	0.402535	0.206201	0.331563	0.34252	0.46021	0.260425	0.197515	0.266312	0.344631	0.136575	0.26772	0	0.177956	0.457933	0.252017	0	0	0	0	0.379625	0	0	0	0	0	0	0	0.3242	0.297916	0.284352
CREM	0.186522	-0.133363	0.179914	0.466972	0.218062	0.371261	0.34122	0.474901	0.195026	0	0.100423	0.201152	0.201023	0.196564	0	0.320833	0.15685	0.400141	0.192875	0.355439	0	0.272113	0	0.186613	0	0	0	0	0.245441	0.370407	0.293021	0	0	0.34355
SHE	0.331244	0	0.497562	0.174835	0.18935	0.467455	0.392267	0.566486	0.35818	0	-0.114725	0.305994	0.128712	0	0.17792	0.182382	0.157932	0.222855	0	0.223666	-0.273561	0	0	0.417356	0	0	0	0	0.247549	0.413066	0	0	0.513478	0

## Sheet: Supp Figure 2b
	Positive	Negative
KIPAN	232	196
KIRC	201	211
BRCA	219	125
LUSC	175	164
COAD	205	129
LGG	173	161
BLCA	171	149
TGCT	130	182
PRAD	204	94
THCA	165	131
SARC	116	159
GBM	141	127
LUAD	148	109
OV	115	142
KIRP	127	124
PAAD	157	88
SKCM	132	95
HNSC	119	103
STAD	102	106
LIHC	139	67
THYM	80	101
CESC	78	82
UVM	101	47
ACC	83	56
PCPG	95	37
LAML	108	20
UCEC	54	32
ESCA	52	8
MESO	39	19
READ	46	3
DLBC	33	11
KICH	25	4
UCS	21	6
CHOL	13	2

## Sheet: Supp Figure 2c
Gene	KIPAN	KIRC	TGCT	GBM	KIRP	THYM	CESC	LIHC	LUAD	HNSC	STAD	PCPG	BRCA	THCA	BLCA	LGG	OV	SARC	PAAD	LUSC	PRAD	SKCM	ACC	DLBC	LAML	MESO	READ	UCEC	KICH	ESCA	CHOL	UCS	COAD	UVM
EIF2B1	0.178272	0.330664	0	0	0.183745	0	0.203614	0	0	0	0	0	0	0.21615	0	0	-0.199672	0	0.190849	0	0	0	0	-0.545148	0	0	0	0	0	0	0	0	-0.24595	0
RPS3A	0.265195	0	0	0.243633	0	0	0	0.158239	0.110871	0	0	0	0	0	0	-0.108715	0	0	0.207621	0.177749	0	-0.147353	0	-0.419626	0	0	0	0	0	0	0	0	0	0
RPL21	0.0908888	0	0	0	0	0	0	0	0	0	0	0	0.16559	0	0	-0.176595	0	0	0	0	0	0	0	-0.451066	0	0	0	0	0	0	0	0	-0.143578	-0.352879
RPS28	0.0710319	0.0870527	0.184339	0	0	0	0	0	0	0	0	0	0.0674027	0	0	0	0	0	0	0	0	0	0	-0.474598	0	0	0	0	0	0	0	0	0	0
RPS16	0.198687	0.262954	0.364484	0.24627	0.252028	0	0.146865	0	0	0	0.110568	0	0.147693	0.145388	0	0	0	0	0	0	0	-0.143854	0	-0.424796	0	0	0	0	0	0	0	0	-0.162751	-0.420437
RPL37A	0.228639	0.266138	0.279322	0.220536	0.260188	0	0	0	0	0	0	0.188179	0.0838381	0	0	-0.118012	0	0	0	-0.0990536	-0.096002	-0.197339	0	-0.42865	0	0	0	0	0	0	0	0	-0.340872	-0.487767
RPS18	0.445629	0.353607	0.342636	0.192981	0.242463	0	0	0	0	0	0	0.204075	0.0888287	0.144193	0	0	-0.137961	0	0	0	-0.0967332	-0.22981	0	-0.452109	0	0	0	0	0	0	0	0	-0.308984	-0.562553
RPS23	0.388129	0.286623	0.289435	0.232885	0.221336	0	0.169574	0	0.100334	0	0.119133	0	0	0.104603	0	-0.125559	0	0	0.173804	0.176779	0	0	0	-0.475185	-0.204644	0	0	0	0	0	0	0	-0.22837	-0.522604
RPS24	0.388983	0.357894	0.232358	0.225766	0.209454	0	0.141748	0	0	0	0	0	0.0671911	0.0953217	0	-0.13437	0	0	0	0	0	0	0	-0.420099	-0.24773	0	0	0	0	0	0	0	-0.336959	-0.4158
RPS25	0.424894	0.331326	0	0	0.170633	0	0	0	0	0	0.151173	0	0.161249	0.183991	0	-0.10698	0	0	0	0	0	0	0	-0.437703	0	0	0	0	0	0	0	0	-0.29782	-0.498792
RPS8	0.415294	0.379975	0	0.278295	0.221477	0	0	0	0	0	0	0	0.114726	0.115714	0	0	0	0	0	0	0	-0.134501	0	-0.45187	0	0	0	0	0	0	0	0	-0.202229	-0.29715
RPL22	0.252095	0	0.224067	0	0	0	0	0	0	0	-0.110205	0	0	0	-0.159572	-0.179551	-0.147003	0	0	0	-0.0973671	-0.1473	0	-0.447219	-0.229138	0	0	0	0	0	0	0	-0.334882	-0.436367
RPL6	0.210123	0.276678	0	0.197687	0.230907	0	0	0	0	-0.117266	0	0	0.0732607	0	-0.138904	-0.0958461	-0.135868	0	0	-0.0979989	-0.154824	-0.175074	0	-0.464905	0	-0.404055	0	0	0	0	0	0	-0.338808	-0.347087
RPL23	0.1929	0.284417	0	0.274832	0.155101	0	0	0	0	-0.129559	-0.133746	0	0	0	-0.121537	0	0	0	0	-0.108883	0	-0.130893	0	-0.445861	0	0	0	0	0	0	0	0	-0.405184	-0.568373
RPL5	0.341735	0.224467	0	0.190416	0	0	0	0	0	-0.124424	0	0	0.0923856	-0.102972	0	-0.10053	-0.154321	-0.157158	0	0	0	-0.178586	0	-0.508482	0	0	0	0	0	0	0	0	-0.249147	-0.288989
EIF2S3	0.389943	0.131693	-0.195835	0.289099	0	0	0	0	-0.0993843	0	0	0	0	0	0.234215	0	0	-0.162783	0	0	-0.131222	0	0	-0.428975	-0.282165	0	0	0	0	0	0	0	-0.414434	-0.469695
EIF3E	0.353316	0.192634	0	0.225338	0	-0.225499	0	0	0	-0.121258	0	0	0	0	0	-0.137529	0	-0.267015	0	0	0	-0.209758	0	-0.415467	-0.281308	-0.302126	0	0	0	0	0	0	-0.386532	0
EIF3D	0.250538	0.190579	0.422249	0.205826	0.228461	0	0	0	0	-0.124392	0	0.221194	0.075527	0	0	0	0	0.250971	0	-0.277927	0	-0.132715	0	0	0	0	0	0	0	0	0	0	-0.23434	-0.4639
RPS10	0.267034	0.214916	0.336539	0.200561	0.290379	0	0.151491	0	0	0	0	0.183841	0.146541	0.123865	0.108056	0	0	0	0	0	0	-0.176547	0	0	0	0	0	0	0	0	0	0	-0.221479	-0.540503
RPS17	0.165582	0.199933	0.375388	0.294499	0.237765	0	0	0	0	-0.108212	0	0.213974	0.0877587	0	0	0	0	0	0	-0.100115	0	-0.16879	0	0	0	0	0	0	0	0	0	0	-0.209889	-0.474963
EIF3M	0.26607	0.187994	0	0.292622	0.139573	-0.218593	0	0	0	0	0	0	0	0	0.268327	0	0	0	0	0	0	0	-0.300327	0	0	0	0	0	0	0	0	0	-0.387726	-0.399466
RPS13	0.385574	0.287809	0.212857	0.305759	0.223909	0	0.140222	0	0.0978813	0	0	0.233575	0	0.154308	0.227453	0	0	0	0	0.114343	0	-0.122647	0	0	0	0	0	0	0	0	0	0	-0.294314	-0.472466
RPS14	0.414996	0.346305	0.275137	0.305807	0.278103	0	0.163154	0	0	0.116862	0	0.225302	0.0725707	0	0	0	0	0	0	0.212908	0	0	0	0	0	0	0	0	0	0	0	0	-0.170424	-0.45139
RPS6	0.23845	0.210181	0.274772	0.287741	0.170128	0	0.145785	0	0.117924	0.137048	0	0	0.0771252	0	0	0	0	0	0	0.191598	-0.112472	0	0	0	0	0	0	0	0	0	0	0	-0.307725	-0.418433
RPL27	0.156604	0.263574	0.211292	0.250548	0.176238	0	0	0	0	-0.0982446	0	0	0	0	0	0	0	0	0	0	0	-0.124508	0	0	0	0	0	0	0	0	0	0	-0.202907	-0.401596
RPS4X	0.305219	0.216477	0.247238	0.214509	0.129542	0	0	0	0	0	0.164925	0	0	0	0	0	0	-0.138618	0	0	-0.103792	0	0	0	0	0	0	0	0	0	0	0	-0.332208	-0.55243
POLR1D	0.402332	0.386575	0	0.250364	0.192894	0	0	0	0	0	-0.128636	0	0	0.126264	-0.204396	0.225675	0	0	-0.206385	-0.166943	-0.105172	-0.184114	0	0	-0.27281	0	-0.274223	0	0	0	0	0	-0.437036	-0.406218
EIF3F	0.125024	0.143301	0	0	0.224777	0	0	0	0	0	0	0.261801	0.114923	0.110475	0.221897	0	0	0	0	0	0	0	0	0	0	0	0	0	0.339982	0	0	0	-0.334914	-0.44881
RPL13	0.219317	0.353952	0	0	0.224928	0	0	0.119131	0	0	0	0.188994	0.174627	0.125806	0	-0.0966826	0	0	0	0	0	0	0	0	0	0	0	0.198413	0	0	0	0	-0.319644	-0.458523
RPL23P8	0.156132	0.203201	0	0	0.179906	0	0	0	0	0	0	0.201244	0	0.0951729	0	0	-0.192464	0	0	0	0	-0.146036	0	0	0	-0.350746	0	0	0	0	0	0	-0.329695	-0.514875
RPS3	0.381887	0.346517	0	0.237685	0.310518	0	0	0	0.0973017	0	0	0	0.0852889	0.156353	0	-0.109123	0	0	0	0	0	-0.163052	0	0	0	-0.317262	0	0	0	0	0	0	-0.236603	-0.539524
RPL3	0.26155	0.177172	0	0	0.224653	0	0	0	0	0	0.132586	0	0	0	-0.148039	-0.19177	0	-0.144549	0	0	-0.157106	-0.183278	0	0	0	0	0	0	0	0	0	0	-0.187547	-0.580546
RPS7	0.338701	0.298461	0	0.232288	0.250011	0	0	0	0	0	0	0	0.18213	0.0978112	0	0	-0.224729	0	0	0	-0.108298	-0.149934	0	0	0	0	0	0	0	0	0	0	-0.310278	-0.298815
RPL10A	0.314966	0.171313	0	0.273474	0.228739	0	0	0	0	0	0	0	0	0	0	0	0	-0.150885	0	0	0	-0.267896	0	0	0	0	0	0	0	0	0	0	-0.185086	-0.629071
RPL31	0.338762	0.283607	0	0.273316	0.180527	0	0	0	0	-0.0983005	0	0.197915	0.0923007	0	0	0	0	0	0	0	0	-0.134252	0	0	0	0	0	0	0	0	0	0	-0.329965	-0.440103
RPL35A	0.261737	0.241896	0	0.321826	0.207323	0	0	0	0	0	0	0	0.101508	0	0	0	0	0	0	-0.135968	0	0	0	0	0	0	0	0	0	0	0	0	-0.31656	-0.544794
RPL11	0.427666	0.372645	0.251916	0.277863	0.222158	0.218192	0.173478	0.187347	0	0	0	0	0.168077	0.102876	0	0	0	0	0	0	0	0	0.307758	0	0	0	0	0	0	0	0	0	-0.266757	-0.32178
RPL34	0.359147	0.308026	0.310899	0.271174	0.22669	0	0.202757	0.209766	0.0953538	0	0.115401	0	0.0960398	0	0	-0.101143	0	0	0	0.143784	0	0	0.30562	0	0	0	0	0	0	0	0	0	-0.197382	-0.406313
RPL24	0.200709	0.231512	0	0.213129	0.210553	0	0	0	0	0	0	0	0	0	0	0	0	0	0	0	0	0	0.348044	0	0	0	0	0	0	0	0	0	-0.281982	-0.504175
RPL19	0.193734	0.354793	0.224531	0.204411	0.191055	0.216455	0	0	0	0	0	0	0	0.0963255	-0.12975	0	0	0	0	-0.0933273	0	0	0.359128	0	0	0	0	0	0	0	0	0	-0.271279	-0.384931
RPL38	0.244297	0.358886	0.381922	0.198523	0.18261	0.246779	0	0	0	0	0	0	0.0701787	0.123552	0	0	0	0	0	0	0	0	0.320636	0	0	0	0	0	0	0	0	0	-0.309467	-0.493781
EIF4EBP3	0.20457	0.339475	0.299373	0.357776	0	0.286578	0.162932	0	0	0.0983097	0	0.21241	-0.145647	0	0	0.161509	0.211103	0	0	0.106006	0	0	0.494438	0	-0.249586	0	0	0	0	0	0	0	-0.322727	0
RPL39	0.298679	0.174866	0	0.339221	0.301899	0.247157	0	0	0	0	0	0.209473	0.0845616	0.0952696	0	0	0.16902	0	0	0	0	0	0.441026	0	0	0	0	0	0	0.197359	0	0	-0.342368	-0.320842
RPS20	0.306328	0.381709	0.300113	0.356039	0.279229	0.246943	0.139106	0	0	0	0	0.229941	0.140775	0.174373	0	0	0	0	0	0	0	0	0.305124	0	0	0	0	0	0	0	0	0	-0.286685	0
RPL18A	0.322813	0.369525	0	0.198218	0.332837	0.256675	0.199933	0	0.123704	0	0.127048	0.221913	0.184797	0.1449	0	0	0	0	0	0	0	-0.107524	0	0	0	0	0	0	0	0	0	0	0	-0.449282
RPS9	0.231054	0.268788	0	0.292825	0.328826	0.267425	0.206107	0.157285	0.108124	0	0.160066	0	0.150819	0.148079	0	0	0	0	0	0.169629	0	0	0	0	0	0	0	0	0	0	0	0	0	-0.451302
RPLP0	0.358071	0.35641	0	0.240252	0.298471	0.255462	0.155113	0	0	0	0	0	0	0.121093	0	0	0	0	0	0	-0.130977	-0.17389	0	0	0	0	0	0	0	0	0	0	-0.155458	-0.371622
RPS2	0.343607	0.450381	0.192766	0.179128	0.252301	0.277781	0.153681	0	0	0	0.122352	0	0	0.21549	0	0.107807	0	0	0	0	-0.117595	-0.127419	0	0	0	0	0	0	0	0	0	0	-0.264653	-0.469948
RPL13A	0.248983	0.317959	0.323463	0.262321	0.371756	0.286628	0.213587	0.117784	0	0.11578	0.136685	0	0.11298	0.137415	0	0	0	0	0	0.164857	-0.117967	-0.123233	0	0	0	0	0	0	0	0	0	0	0	-0.467494
RPS5	0.256718	0.241716	0.219027	0.217784	0.243702	0.278648	0.14916	0	0	0	0	0	0	0.111833	0	0	0	0	0	0	-0.112923	-0.245576	0	0	0	0	0	0	0	0	0	0	0	-0.520057
RPL23A	0.40667	0.377981	0	0.189631	0.193448	0.227282	0	0	0	0	0	0.233477	0	0.106753	-0.128389	0	0	0	0	0	0	-0.133005	0	0	0	0	0	0	0	0	0	0	-0.311301	-0.480104
RPL30	0.349216	0.406227	0.216197	0.205656	0.216369	0.253365	0	0	0	0	0	0.219267	0.0837197	0.163311	-0.119376	0	0	0	0	0	0	-0.131714	0	0	0	0	0	0	0	0	0	0	-0.419405	-0.294428
RPL10	0.500161	0.403973	0	0.202956	0.307005	0.255835	0.166047	0	0	0	0	0	0.146598	0.130863	0	0	0.135986	0	0.177618	0.139115	0	0	0	0	0	0	0	0.194686	0	0	0	0	-0.198297	-0.499157
RPS27A	0.476228	0.326637	0	0.233863	0.356063	0.291085	0.149297	0	0.129811	0	0	0.199058	0.207359	0.120861	0.186669	0	-0.140796	0	0	0	0	0	0	0	0	0	0	0	0	0	0	0	-0.270275	-0.511249
RPL27A	0.372397	0.371951	0	0.322092	0.318317	0.237506	0.189654	0.138628	0	0	0	0.242026	0.174247	0.155378	0	0	0	0	0	0	0	0	0	0	0	0	0	0	0	0	0	0	-0.279728	-0.342617
RPS15A	0.34977	0.345878	0	0.287003	0.174421	0.224434	0.18817	0	0	0	0	0.209559	0.0782686	0.170702	0	0	0	0	0.176261	0	0	0	0	0	0	0	0	0	0	0	0	0	-0.244421	-0.469444
RPL12	0.381928	0.391086	0.266706	0.195177	0.279336	0.304267	0.161319	0.120664	0	0	0	0	0.0855107	0	0.114914	0	0	0	0	0	0	-0.113427	0	0	0	0	0	0	0	0	0	0	-0.318307	-0.522774
RPL36	0.260236	0.345895	0.299598	0.214432	0.276342	0.311859	0	0.115728	0	0	0.127524	0	0.0911059	0.161193	0	0	0	0	0	0	0	-0.113954	0	0	0	0	0	0	0	0	0	0	-0.261477	-0.408773
RPS21	0.170893	0.277898	0.236957	0.243251	0.166288	0.266374	0	0	0	0	0	0	0.108278	0.130267	0	0	0	0	0	0	0	0	0	0	0	0	0	0	0	0	0	0	-0.374241	-0.396814
RPL37	0.330963	0.369547	0.32363	0.260667	0.269879	0	0.16455	0	0	-0.108622	0	0	0.124983	0.14157	0	0	0	0	0	-0.187338	0	0	0	0	-0.197874	0	0	0	0	0	0	0	-0.345407	-0.44915
RPLP1	0.257086	0.299491	0.432416	0.302306	0.3289	0.271513	0.143545	0	0	0	0	0	0	0.254107	0	0	0	0	0	-0.138976	0	0	0	0	0	0	0	0	0	0	0	0	-0.145848	-0.452748
RPL35	0.190348	0.346118	0.38029	0.253516	0.29901	0.293675	0.213226	0.118931	0.149878	0	0	0.18297	0.137436	0.132649	0.212822	0	0	0.149561	0	0	0	0	0	0	0	0	0	0	0	0	0	0	-0.182958	-0.43625
RPLP2	0.21465	0.315009	0.236181	0.294339	0.308013	0.255812	0.170178	0.12228	0	0	0	0.192771	0.162958	0.195903	0.151686	0	0	0	0	0	0	0	0	0	0	0	0	0	0	0	0	0	-0.261987	-0.370485
RPL28	0.167345	0.365601	0.439975	0.317481	0.347553	0.23861	0.23242	0.118929	0.101399	0.124762	0.127499	0	0.140718	0.15981	0	0	0.189742	0	0	0	0	0	0	0	0	0	0	0	0	0.199803	0	0	-0.185149	-0.299735
RPS11	0.392553	0.36743	0.224585	0.239021	0.263175	0.244374	0.189732	0.125232	0.121379	0.113375	0.14683	0	0.146893	0.197765	-0.109123	0	0	0	0	0.162651	0	0	0	0	0	0	0	0	0	0	0	0	-0.208262	-0.408128
RPS19	0.324721	0.451205	0.362347	0.320116	0.363926	0.285117	0.183485	0	0.131394	0	0.149243	0.194766	0.211111	0.194969	0	0.126085	0	0	0	0	0	0	0	0	0	0	0	0	0	0	0	0	-0.191903	-0.364884
POLR1E	0.388001	0.292087	0.286854	0	0	0.273784	0	0.228791	0	0.215148	0	0	0.126967	0	0.26405	0	0	-0.190906	0.218083	0	0.107261	-0.180009	0	0	0	0	0	0	0	0	0	0	-0.304165	-0.463622
EIF3G	0	0.200159	0.377751	0	0.217343	0.270356	0	0	0	0	0.192256	0.253713	0.111022	0	0.159435	0	0	0	0	0	0	0	0	0	0	0	0	0	0	0	0	0	-0.254288	-0.48466
RPL7A	0.263205	0.23685	0.292197	0	0.258005	0.242037	0.138269	0	0	0	0	0	0.0696516	0	0.110836	-0.112289	0	0	0	0.104453	-0.21113	0	0	0	0	0	0	0	0	0	0	0	-0.277384	-0.519346
RPL18	0.276453	0.351662	0.380738	0	0.292513	0.223283	0.183003	0	0	0	0.114548	0	0.0631816	0	0	0	0	0	0	0	-0.104547	0	0	0	0	0	0	0	0	0	0	0	-0.195128	-0.429529
RPS15	0.196946	0.350272	0.37391	0	0.308505	0.303502	0	0	0	0	0.123738	0	0.0752801	0.118796	0	0	0.150511	0	0	0	0	0	0	0	0	0	0	0	0	0	0	0	-0.17293	-0.413552
EIF2S1	0.0814804	-0.102521	0	0	-0.168665	0	0	0.132549	0.112448	0	0	0	0	0	0.270564	0	0	0	0	0	0	0	-0.490623	0	0	0	0	0	0	0	0	0	0	0.282638
MRPL39	0	-0.0900064	0	0.279233	0	-0.317619	0	0	0	0.115529	0.194168	0	0	0.165364	0	0	0	0	0	0	0	0	-0.324952	0	0	0	0	0	0	0	0	0	0	0
EIF4A3	-0.123681	-0.12827	0	0.220528	0	0	0	0	0	0	0	0.184208	-0.0881528	0.118181	0.13782	0	0	0	0	-0.20679	0	0	-0.346504	0	0	0	0	0	0	0	0	0	0	0
MRPL50	-0.0977135	-0.205207	0.239534	0.212047	0	0	0	0	0	0	0.129662	0	0	0.102993	0.200909	0	0	0	0	0	-0.176158	0	-0.432385	0	0	0	0	0	0	0	0	0	-0.170236	0
EIF2B2	-0.0993666	0	-0.338719	0	-0.186858	0	-0.155789	0	-0.123373	0	0	0	0	-0.249258	0.165043	0	0	0	-0.222956	-0.119339	-0.112916	-0.108295	-0.465089	0	0	0	0	0	0	0	0	0	0	0
MRPL4	-0.395707	-0.150417	0	0	0	0.340849	0	0.145667	0	0	0.136119	0	0.112885	0	0.113884	0	0	0	-0.218872	-0.174544	0	-0.118479	-0.365775	0	0	0	0	0	0	0	0	0	-0.162269	0
MRPL46	-0.22272	-0.139576	0	0.199349	0	0.290552	0	0	0	0	0	0	0	0	0	-0.116136	0	0	0	0	0	0	-0.326312	0	0	0	0	0	0	0	0	0	0.126607	0
MRPS22	-0.28951	-0.207444	0	0	0	0	0	0	0.16073	0	0	0	0.0932492	0	0	0	0.129267	0	0	-0.124521	0	0	-0.282208	0	0	0	0	0	0	0	0	0	0	0
MRPL15	-0.388196	-0.360236	0.307236	0.321338	0	0	0	0	0	0	0	0	0	0	0	0.119505	0.152913	0	0	0	0	-0.206593	0.282217	0	0	0	0	0	0	0	0	0	-0.203629	0.355245
POLR2K	-0.124554	-0.228931	0.391853	0.298946	0	0	0	0	0	0	0	0	-0.0853108	0.144305	-0.125954	0	0.240018	0	0	0	0	0	0	0	-0.206913	0	0	0	0	0	0	0	-0.275028	0.401339
MRPS10	-0.215542	-0.350906	0.190261	0.260209	0	-0.264217	0	-0.154604	0	0	-0.196116	0	0	0	0.293152	0.210446	0	0	0	0	0	-0.120754	0	0	0	0	0	0	0	0	0	0	-0.125749	0
MRPL32	-0.140461	0	0.262046	0.309415	0	0	0	0	0	0	0	0	0	0	0	0.125925	0	0.160454	0	0	0	-0.116682	0	0	0	0	0	0	0	0	0	0	-0.222829	0
MRPS23	-0.245479	-0.12112	0.176488	0.224937	0	0	0	-0.142804	-0.102867	-0.103446	0	0	-0.131347	0	0	0.109806	0	0	0	0	0	-0.131343	0	0	0	0	0	0	0	0	0	0	-0.235387	0
MRPS6	-0.164573	-0.349982	-0.190781	0.434188	0	0	0.189679	0.172404	0	0	0	0	0.147664	0	0	0.195575	0	0	0	0	0.197234	0	0	0	0	0	0	0	0	0	0	0	0	0.336958
MRPL13	-0.193408	-0.180146	0	0.404448	0	0	0	0	0	0	0	0.214067	0	0.113516	0.155423	0.18438	0.17258	0	0	-0.111562	0	0	0	0	0	0	0	0	0	0	0	0	-0.16301	0.359553
MRPS7	-0.337084	-0.224715	0	0.238023	0	0.226241	0	0	0	0	0	0.200322	0	0	0	0	0	0	0	0	-0.125326	0	0	0	0	0	0	0	0	0	0	0	0	0.330498
MRPL16	-0.226304	-0.172425	0	0.295509	0	0	0	0.122917	0	0	0.146242	0	0.123262	0.318972	0	0	0.142666	0	0	0	-0.113586	0	0	0	0.237483	0.293225	0	0	0	0	0	0	0	0
RPLP0P2	-0.156748	-0.220796	0	0.243387	0	0.255405	0	0	0	0	0	0	0	0.173933	0.263745	0	0.329611	0.19281	0.262476	0	0	0	0	0	0	0	0	0	0	0	0	0	0	0
MRPS26	-0.36251	0	0	0	0	0.225268	0	0	-0.213507	0	0	0	0	-0.11189	-0.242194	0	0	0	-0.21925	-0.269082	-0.177961	-0.13793	0	0	0	0	0	0	0	0	0	0	0	0
MRPL12	-0.33056	0	0	0.200889	0.132313	0.326187	0	0	0	0	0	0	0	0	0	0	0	0.1909	-0.241064	-0.192255	-0.142113	0	0	0	0	0	0	0	0	0	0	0	0	0
MRPL38	-0.338851	0	0	0	0	0.277482	0	0	-0.118766	0	0	0	0	0	0	0	0	0	-0.21397	-0.132517	0	0	0	0	0	0	0	0	0	0	0	0	0	0
MRPL28	-0.229848	0.0920209	0	0	0.137694	0.217236	0.230004	0.129125	0	0	0.144138	0	0	0	0.209512	0	0	0	-0.211224	-0.146672	0	0	0	0	0	0	0	0	0	0	0	0	0.128191	0
MRPS18A	-0.106205	0	0	0	0.140627	0	0	0	-0.16816	0	0	0.204342	0	0	0	0.241725	0	0.148524	-0.207599	-0.143942	0	0	0	0	0	0	0	0	0	0	0	0	0	0
MRPL21	-0.11746	0	0	0	0	0	0	0	0	0	0	0	0	0	0	0	0	0	-0.271465	-0.134388	0	-0.120434	0	0	0	0	0	0	0	0	0	0	0	0
MRPL52	-0.265292	0	0	0.20912	0	0	0	0	0	0	0	0	0	0	0.146441	0	0	0.202959	-0.249318	0	0	0	0	0	0	0	0	0	0	0	0	0	0	0
MRPS30	-0.369546	-0.398875	0.18556	0	0	0	0	0	0	0	0	0	-0.239946	0	0.106919	0	0.17966	0	-0.234125	-0.203179	-0.14637	-0.115392	0	0	0	0	0	0	0	0	0	0	-0.15054	0
MRPS35	-0.398725	-0.444335	0	0.181972	0	0	-0.145662	0	0	-0.190502	0	0	-0.188891	-0.172207	0	0	0	0	-0.41178	-0.109297	-0.259674	-0.1319	0	0	0	0	0	0	0	0	0	0	-0.172011	0
MRPL2	-0.294958	-0.144801	0.215309	0	0	0	0	0	-0.0973776	0	0	0	0.137772	0	0.125576	0	0	0.155199	-0.193282	-0.200138	0	-0.118497	0	0	0	0	0	0	0	0	0	0	-0.158564	0
MRPS5	-0.457473	-0.369161	0.188611	0	0	0	0	0.121641	0	0	0	0	0.206244	0.11672	0.147902	-0.103572	0	0.149276	-0.211585	-0.124236	0	0	0	0	0	0	0	0	0	0	0	0	-0.124333	0
MRPS9	-0.370972	-0.293666	0	0	0	0	0	0	-0.11155	0	-0.119365	0	0.0837264	0	0	0	-0.259781	0	0	-0.230756	-0.132683	0	0	0	0	0	0	0	0	0	0	0	-0.215674	0
MRPL1	-0.24213	-0.31692	0	0.260099	0	0	0	0.19242	0	0	0	0	0.114767	0.110356	0	-0.131512	0	0	0	0	0	0	0	0	0	0	0	0	0	0	0	0	-0.16957	0
MRPL47	-0.296402	-0.199497	0	0.274347	0	0	0	0.122105	0	0	0	0	0	0.0945118	0	0.249077	0	0.181301	0	-0.288486	0	0	0	0	0	0	0	0	0	0	0	0	-0.15687	0
MRPL33	-0.421169	-0.535767	-0.18939	0.32738	0	0.235875	0	0	0	-0.107715	0	0	0	0.112095	0	0	0.137581	0.170801	0	0	-0.110598	0	0	0	-0.327179	0	0	0	-0.316051	-0.231195	0	0	0	0
MRPS36	-0.253663	-0.203125	0.234815	0.193938	0	0	0	0	0	0.156875	0.134486	0	-0.130412	0	0	0	0.132847	0.151451	0	0.240613	-0.155575	0	0	-0.412857	-0.313604	0	0	0.232068	0	0	0	0	0	0
MRPS16	-0.381901	-0.311708	0	0	0	0	0	0	-0.113167	0	0	0	-0.0920186	0	0	-0.116945	0	0.182321	0	0	-0.270386	0	0	0	-0.265038	0	0	0	0	0	0	0	0	0
POLR3K	-0.217567	0	0	0.196523	0.186437	0	0	0	-0.110606	0	0.16431	0	-0.178302	0	0	0	0.174704	0.162935	0	0	-0.14338	0	0	0	0	0	-0.272278	0	0	0	0	0	0	0
MRPL41	-0.351231	-0.112065	0.464236	0	0	0.337326	0	0	0	0	0	0	0	0.103824	0.129519	0	0.19613	0.273792	-0.272956	0	-0.100329	0	0	0	0	0	0	0.244418	0	0	0	0	0	0
EIF3K	-0.259277	-0.131118	0.330285	0.330604	0	0.238385	0.140644	0	0.174304	0.125921	0.118413	0	0.183207	0	0.171579	0.188795	0	0.185722	0	0	0	0	0	0	0	0	0	0	0	0	0	0	0	-0.353372
MRPL34	-0.41153	-0.273981	0.293273	0.291796	0	0.219821	0	0	0.121362	0	0.164964	0	0.0731045	0	-0.214488	0.252173	0	0	-0.19382	0	0	0	0	0	0	0	0	0	0	0	0	0	0	0
MRPS21	-0.0921018	0.146149	0	0.232518	0	0.280365	0.158633	0	-0.128944	0	0	0	0	0	0	0	0	0	0	-0.0995932	0	-0.14666	0	0	0	0	0	0	0	0	0	0	0	0
MRPL27	-0.146719	0	0	0.303288	0.146799	0.220074	0	0	0	0.110277	0	0	0	0	-0.169878	0	0	0.138316	0	0	0	0	0	0	0	0	0	0	0	0	0	0	0	0
MRPL53	-0.118216	0.134802	0	0.258269	0.145793	0.273961	0	0	0	0	0	0	0	0	0	0.121334	0	0.207923	0	-0.138831	-0.1098	0	0	0	0	0	0	0	0	0	0	0	0	0
MRPL20	0	0	0.262687	0.267767	0.142809	0.303812	0	0.131771	0	0	0	0	0.0731146	0	0	0.144833	0	0.266655	0	0	0	0	0	0	0.209695	0	0	0	0	0	0	0	0	0
MRPS12	-0.287595	0	0.241757	0.317364	0.165923	0.328203	0	0	0	0	0.113373	0	0.0959461	0.102799	0	0.246057	0	0.209915	0	-0.171831	0	0	0	0	0	0	0	0	0	0	0	0	0	0
RPS19BP1	0.125193	0.262304	0.45524	0.237108	0.287305	0.399846	0	0	0	0	0	0	0.160544	0	-0.139807	0	0.283432	0.280948	0	-0.236579	0	0.137106	0	0	0.319969	0	0	0	0	0	0	0	0.149651	0
MRPL40	0	0.126439	0.474359	0.26675	0.155481	0.267642	0	0	0	0	0.186512	0	0	0	0	0.102717	0.224077	0.167054	0	-0.218705	0	0	0	0	0	0	0	0	0	0	0	0	0	0.361023
MRPS11	-0.185512	0	0.365696	0.27401	0	0.245408	0	0	0	0	0	0	0	0	0.159437	0	0	0	0	-0.117741	-0.134491	0	0	0	0	0	0	0	0	0	0	0	0.226823	0.276341
EIF2B3	0	0	0.230091	0.206517	0	0	0	0.121869	0	0	0	0.234793	0.0965187	0	0.210654	0.106179	0.218758	0.264585	0.172092	0	0	0	0	0	0	0	0	0	0	0	0	0	-0.248095	0
EIF2S2	0.109567	0.0922969	0	0.207074	0	0	0	0	0	0	0	0.221406	0.125976	0.100486	0.260783	0.226982	0	0.246635	-0.197916	-0.164735	0	0	0	0	0	0	0	0	0	0	0	0	-0.37381	0
MRPL37	0	0	0	0.262709	0	0.23791	0	0	-0.144979	0	0	0.21384	0	0	0.222458	0.163359	0	0.159701	0	-0.176396	-0.164527	-0.169695	0	0	0	0	0	0	0	0	0	0	-0.122058	0
MRPL36	0	0	0.328862	0.370422	0.138245	0	0	0	-0.102922	-0.174876	0	0	0	0	0	0.245712	0.188759	0	0	-0.214767	-0.135365	0	0	0	0	0	-0.294886	0	0	0	0	0	-0.3513	0
RPS6KA3	0.125426	0	0	0.232075	0	0	-0.152714	0	0	-0.101109	0	0	0.379236	0	0	0.311026	0.220681	0	0	0.114663	0	0	0	0	0	0	0	0	0	0	0	0	-0.274654	0
EIF3I	0.158763	0.206799	0	0.325312	0	0	0	0	-0.10587	-0.10919	0	0	0	0	0	0.179063	0	0.158806	0	-0.0992282	-0.222503	0	0.298364	0	0	0	0	0	0	0	0	0	-0.169455	0
MRPS15	-0.119345	0	0	0.375636	0.143964	0	0	0	0	0	0	0	0.0925326	0.0980431	0	0.286737	0	0.226517	0	0	-0.122267	0	0	0	0	0	0	0	0	0	0	0	0	0
RPL23AP7	0	0	0	0.266113	0	0	0	0	0	-0.176455	0	0	0.104601	0	0.165884	0.255292	0.199562	0	0	-0.119162	0	0	0	0	0	0	0	0	0	0	0	0	0	0
RPS27	0.152922	0.121753	0	0.35231	0	0	0	0	0	0	0	0.281178	0	0	0	0	0	0	0	0	0	0	0	0	0	0	0	0	0	0	0	0	0	0
RPS26P11	0	0	0	0.186267	0.191663	0	0	0	0	0	0	0	0	0	0	0	0	0	0	0	0	0	0	0	0	0	0	0	0	0	0	0	0	0
RPS26	0	0	0	0.255242	0.167612	0	0	0	0	0	0	0	0	0	0	0	0	0	0	0	0	0	-0.288936	0	0	0	0	0	0	0	0	0	0	0
MRPL51	0	0.137169	-0.360125	0.282381	0.242697	0	0	0.119868	0	0	0	0.191212	0.0738004	0	0.191879	0	0	0	0	-0.16668	0	-0.120785	0	0	0	0	0	0	0	0	0	0	0	0
POLR2G	0	0.126266	-0.273896	0.197951	0	0	0	0	0	0	0	0	0	0.115276	0	0	0.140438	0.141964	0	0	0	0	0	0	0	0	0	0	0	0	0	0	0	0
EIF2AK2	0.237352	0	0	0	0	0	0.150939	0	0	0.213867	0.158798	0	0.138626	0	0.286891	0.224382	0.143928	0	0	0	0	0.131364	0	0	0	0.300663	0	0	0	0	0	0	0.205946	0.330907
MRPL22	0.16117	0.232944	0	0.289406	0	0	0.15879	0	0	0.22961	0.141078	0	0	0	0.122213	0.19667	0	0	-0.197278	0.144737	0	0.133723	0	0	0	0	0	0	0	0	0	0	0	0
RPL26L1	0	0.139288	0	0.294937	0	0	0	0	0	0.133697	0	0	0	0	0.274564	0.154067	0	0	0	0	0	0	0	0	0	0	0	0	0	0	0	0	-0.180807	0.281538
MRPL11	0.0753195	0.118501	-0.190533	0.353798	0.156182	0	0	0.116007	0.0971736	0	0	0	0.153154	0.168595	0.216824	0.110059	0	0	0	0	0.159342	0	0.478257	0	0	0	0	0	0	0	0	0	0	-0.423746
POLR3G	0.243042	0.199604	0.275023	0	0	0	0	0	0.114796	0	0	0	0.0952879	0	0.293652	0.121639	0	0.163717	0	-0.139145	0.107467	0	0.377961	0	0	0	0	0	0	0	0	0	0	0
RPL39L	0.158182	0.116769	0	0.193642	0.157838	0	0	0.128495	0	0	0	0	0.106245	0.372309	0.294316	0.22874	0	0	0.178121	-0.178855	0.388167	0	0	0	0	0	0	0	0	0	0	0	0.245686	0
EIF4A1	0.35968	0.452205	0	0.325994	0.184648	0	0.148025	0.245514	0	0	0.213763	0.305445	0	0.313679	0.264973	0.168622	0	0.196943	0	0	-0.187953	-0.193949	0	0	-0.223428	0	0	0	0	0	0	0	0	-0.28538
RPL22L1	0.209671	0.369478	0	0.336166	0.216567	0	0	0.121358	0	0	0.19396	0	0.12753	0.270125	0.218223	0	0.134183	0	0	-0.171975	-0.122421	0	0	0	-0.27369	0	0	0	0	0	0	0	0	-0.342473
RPS12	0.232784	0.117449	0	0.242886	0.277346	0	0	0	0.16604	0	0	0.184216	0.19061	0.128032	0.233712	0	0	0	0	0	0	0	0	0	0	0	0	0	0	0	0	0	-0.123816	-0.552132
RPS29	0.148679	0.107431	0.235101	0.276226	0.232491	0.236531	0	0.189702	0.174375	0	0	0.202549	0.148502	0.239593	0.147087	0	0	0	0	0	0	0	0	0	0	0	0	0	0	0	0	0	0	-0.548779
POLR3D	0.242961	0.284675	0	0	0.13283	0.21615	0.191865	0.166785	0	0	0	0	0.147485	0.0956512	0.226017	0	0	0	0	0	0	-0.141406	0	0	0	0	0	0	0	0	0	0	0.159613	-0.31367
RPL26	0.221031	0.199568	0	0.274362	0	0.221617	0	0.239116	0	0	0	0.234371	0.0626253	0.109973	0.130056	0	0	0	0.177393	0.0929261	0	-0.111108	0	0	0	0	0	0	0	0	0	0	0	-0.401003
RPL41	0.354085	0.275314	0	0.35	0.266963	0.299463	0	0.145999	0	0	0	0.225198	0	0	0	0	0	0	0	0	0	-0.134904	0	0	0	0	0	0	0	0	0	0	0	-0.459019
EIF4EBP1	0.495995	0.495774	0	0.296662	0.380639	0.281325	0	0	0	0	0	0	0	0.293536	0	0.149201	0	0.207215	0	-0.319394	0	0	0.29758	0	0	0	0	0	0	0	0	0	0	0
GAPDH	0.393391	0.441668	0	0	0.204425	0	0	0	0	0	0	0	0	0	0	0.252719	0	0	-0.334471	-0.271071	0	0	0	0	0	0	0	0	0	0	0	0	0	0
RPS6KB2	0.160601	0.357648	0	0.312021	0.326545	0.239411	0.143188	0	0	0	0	0	0.125146	0.0951783	0.136518	0	0	0	0	0	0	0	0	0	0.378691	0	0	0	0	0	0	0	0	0
MRPL17	0.238624	0.303775	0.240975	0.380904	0.291641	0.22964	0	0.125121	0	0	0.114712	0.214507	0	0	0.232224	0.288701	0	0.261871	-0.293797	-0.0979724	0	0	0	0	0	0	0	0	0	0	0	0	-0.261629	0
MRPL14	0.114578	0.23251	0	0.191155	0.270868	0.215765	0	0	0	0	0	0	0	0.214071	0.149308	0.12216	0	0.139828	-0.177809	0	0	0	0	0	0	0	0	0	0	0	0	0	0	0
MRPL23	0.0886574	0.333828	0	0.285553	0.240238	0.216121	0	0	0	0.155189	0	0	0	0.0987185	0.213872	0.097258	0.146122	0.167405	-0.340882	0	0	0	0	0	0	0	0	0	0	0	0	0	-0.176467	0
RPS6KA4	0.109221	0.46326	0	0	0.438721	0.525795	0.279539	0.150593	0.101154	0	0.127255	0	0.386001	0.365601	0.339949	0.241559	0.326096	0.36591	0	0	0	0	0	0	0	0	0	0.207407	0.357552	0	0	0	0	0
MRPL54	0	0.109921	0.348065	0.202525	0.257853	0.257485	0.138354	0.22809	0.210826	0.159837	0.271934	0	0.0832461	0	0	0	0.296972	0.252782	0	0.249936	0	0.118764	0	0	0	0	0	0.211431	0	0	0	0	0.186408	0
RPL36AL	0.239139	0.154898	0.311577	0.321586	0.226289	0	0.181742	0.238514	0.186891	0	0.164863	0.225554	0.113667	0.141315	0.19067	0	0.161066	0.224752	0	0.174373	0	0	0	0	0	0	0	0	0	0.201995	0	0	0.226945	-0.336531
POLR2L	-0.217236	0	0	0.468056	0.319819	0.221407	0.204015	0	0	0	0.112473	0	0	0	0.279544	0.303979	0.171507	0.233775	0	0.148207	0	0	0	0	0	0	0	0	0	0	0	0	0.217145	0
EIF5AL1	0	0.229489	0	0.316852	0.212383	0.257704	0.218876	0.309001	0	0	0.191083	0.188173	0	0.216304	0.228923	0.182806	0	0.226637	0	-0.108278	-0.127738	0	0	0	0	0	0	0	0	0	0	0	0.155361	0
EIF5A	0	0.268236	0	0.310358	0.266894	0.278572	0.20575	0.285785	0	0	0.172767	0	0.0742369	0.183024	0.177563	0.139092	0	0.23592	0	-0.129684	-0.121099	0	0	0	0	0	0	0	0	0	0	0	0.146007	0
RPS2P32	-0.0894233	0	-0.449774	0.356304	0	0	0	0.160242	0	0	-0.109714	0	0.3289	0	0	0.29466	0	0.241791	0.197611	-0.104012	0.40386	0.229306	0	0	0	0	0.350165	0	0	0	0	0	0.30695	0.314453
RPS6KA2	0.138199	0	-0.313946	-0.259742	0	0	0	0.175789	-0.114226	0	0	0	0.14817	-0.131386	0	0	0	0.277724	0.245808	0.339171	0	0	0	0	0	0	0	0	0	0	0	0	0.168834	0.529821
MRPS18C	0	0	0	0.357645	0	0	0.285529	0.238979	0.184939	0.10402	0.151548	0.212621	0.152181	0.164068	0.251687	0.112361	0.206004	0.201738	0	0	0	0	0	0	0	0	0	0.222089	0	0	0	0	0.1533	0.383613
RPL23AP82	0.0864638	0.124775	0.209634	0.294593	0.166331	0	0	0	0	-0.205278	0	0.19755	0.0730653	0.109176	0.194288	0.215793	0.364678	0	0.247051	0	0	0	0	0	0	0	0	0	0	0	0	0	0.158317	0.303854
EIF4E2	0.0704577	0	0	0.191496	0	0.335537	0	0.145406	0	0	0	0.25126	0.146841	0.249591	0.267548	0	0	0.155707	0	0.269339	0	0	-0.349822	0	0	0	0	0	0	0	0	0	0	0.483918
MRPL44	-0.12542	-0.121141	0.325846	0.180203	0	0	0	0	0	0.198491	0.230102	0	0.124857	0.223058	0.288834	-0.10103	0	0	0	0.142764	-0.174952	0	0	0	-0.304711	0	0	0	0	0	0	0	0.139361	0.41999
POLR3GL	0.441745	0.353439	0	0.212727	0	0	0	0	0	0.213727	0.208412	0	0.191174	0.127537	0.299136	0	0.216413	0.27907	0	0.305361	0.372125	0.172596	0	0	0	0	0	0	0	0	0	0	0.246437	0
RPS27L	0.37354	0.346762	0	0.441024	0.238423	0	0	0.196767	0.106668	0.18604	0.316277	0.250243	0	0.0977362	0.144727	0.202419	0.357135	0.280716	0	0.361085	0	0	0	0	-0.242095	0	0	0.271759	0	0	0	0	0	0.450679
EIF4E3	0.141997	0.101259	0	0	-0.153281	0	0.289661	0.378979	0.30651	0.399101	0	0	0	0	0	0	0.241909	0	0.238892	0.553115	0.282518	0.414474	0.473414	0.60379	0	0	0	0	0	0	0	0	0.479049	0
ACTB	0.170066	0.351129	0.203942	0.341962	0.289442	0	0.223426	0.327352	0.15472	0	0	0.32751	0.321613	0.4585	0.482006	0.377583	0.368987	0.228831	0	0.249613	0.355541	0.28613	0.609508	0	0	0.294535	0	0.233011	0	0	0	0	0.152438	0.315076
RPS6KA1	-0.186606	0	0.392909	0.572867	0.299666	0.493117	0.237858	0.305968	0.186205	0.216375	0.262606	0.339981	0.14422	0.118616	0.157645	0.396138	0.325324	0.499894	0	0.343567	0	0.447507	0	0	0	0.454156	0	0	0	0	0	0	0.308084	0.333848
EIF4G1	-0.276328	-0.168922	-0.234295	0	0	0	0	0	-0.213285	-0.144231	0	0	0	0	0.123734	0.239487	0	0	0	-0.398545	-0.280903	-0.168983	0	0	0	0	0	0	0	-0.225878	0	0	0	-0.458906
MRPL19	-0.380352	-0.54725	-0.356287	0	0	-0.270675	-0.165045	0	-0.200457	-0.233635	0	0	-0.13066	-0.133057	0	0	-0.238542	-0.179703	0	-0.249919	-0.212773	-0.180036	-0.281882	0	-0.210713	0	0	0	0	-0.225076	0	0	-0.209579	0
POLR1A	-0.25471	-0.323632	0	-0.264953	0	0	0	-0.201951	-0.114645	-0.102691	0	0	0	-0.127416	0	0	-0.296958	-0.264003	0	-0.269169	-0.168823	-0.227801	0	0	0	0	0	0	0	-0.198446	0	0	-0.264185	0
POLR1B	0	-0.177491	0	-0.188368	-0.186331	0	0	-0.188194	-0.135153	-0.181577	0	-0.194376	-0.0649618	-0.248761	-0.115989	0	-0.203623	-0.269666	0	-0.255563	-0.130996	-0.214413	0	0	0	0	0	0	0	0	0	0	-0.383135	-0.277395
EIF2AK1	-0.353062	-0.207858	-0.34796	0	0	0	-0.18827	-0.198113	-0.318726	-0.165019	0	-0.206244	-0.213038	0	-0.162702	0	-0.188365	0	-0.435695	-0.210238	-0.276585	-0.194611	0	0	0	0	0	0	0	0	0	0	-0.46624	0
POLR3E	-0.383264	-0.107121	-0.263564	-0.308556	-0.300561	0	0	0	-0.252172	-0.202102	-0.18719	0	-0.240029	-0.215277	-0.229105	0	-0.208598	-0.234288	-0.189846	-0.232206	-0.293847	-0.254986	0	0	0	0	0	0	0	0	0	0	-0.345725	0
EIF3J	0	-0.159739	0.27514	0	-0.214736	0	0	0	0	-0.249367	-0.236856	0	-0.125121	0	0.154553	0	0	-0.158171	0	-0.233728	-0.247656	0	-0.358921	0	-0.254937	0	-0.347603	0	0	0	0	0	-0.375031	0
EIF1AX	0	-0.29584	0	0	-0.191437	0	-0.146164	-0.118247	0	-0.109746	0	0	-0.145022	-0.164675	0	-0.26027	0	-0.15147	0	0	-0.190926	0	0	0	0	0	0	0	0	0	0	0	-0.288306	0
MRPS31	-0.205256	-0.250876	0.249567	0	-0.163103	0	0	0.126602	0.0996369	0	0	0	0.089162	0	0	-0.218729	0	-0.184785	0	0	0.162153	0	0	0	0	0	0	0	0	0	0	0	-0.335852	0
POLR3F	-0.166936	-0.163992	0.248633	0	-0.203518	0	0	0	0	0	-0.194535	0	-0.0789827	-0.122426	0	-0.200384	-0.217455	-0.282609	0	-0.142962	0	0	0	0	0	0	0	0	0	0	0	0	-0.168732	0
EIF4ENIF1	-0.285901	-0.133274	0.240078	-0.33503	-0.152309	-0.242756	-0.171938	-0.251094	-0.135239	0	0	0	-0.0842079	0	-0.212256	-0.31801	0	-0.323722	0	-0.248897	0.102858	-0.116822	0	0	0.283024	0	0.345421	0	0	0	0	0	0.154033	0
RPL7L1	0	-0.288606	-0.192393	0	-0.135473	-0.300128	0	0	-0.136354	-0.171601	-0.125583	0	-0.0755531	-0.21159	0	0	-0.222468	-0.176803	0	-0.209298	0	-0.249756	0	0	0	0	0	-0.308203	0	0	0	0	-0.21979	0
EIF4H	0.0854928	0	0	-0.239038	-0.15077	-0.344754	0	-0.152713	0	0	-0.132312	0	0	-0.254213	0.121389	0	-0.131235	-0.234126	-0.20183	-0.262937	-0.109593	-0.140895	0	0	0	0	0	0	0	0	0	0	0	0
POLR2C	0	0	-0.238952	0	-0.185046	-0.339968	-0.138368	0	0	-0.252521	0	0	0	-0.202219	0	0	0	0	-0.28987	0	0	0	0	0	0	0	0	0	0	0	0	0	-0.177405	0
EIF4G3	-0.109803	-0.184596	0	-0.288194	-0.275903	-0.246875	0	0	-0.138433	-0.219585	-0.186817	-0.215816	-0.120951	-0.263754	-0.23714	0	-0.206198	-0.153317	0	-0.165512	-0.124074	0	0	0	0	0	0	0	0	0	0	0	0	0.435945
POLR2B	-0.0993592	-0.289075	0	-0.182121	-0.171653	-0.284501	0	0	-0.102846	-0.141557	0	-0.203809	0	0	-0.184188	0	0	-0.28724	0	0	0	-0.176735	-0.298707	0	0	0	0	0	0	0	0	0	0	0
EIF3A	-0.115665	-0.296197	0	-0.25824	-0.219304	-0.292668	0	-0.15159	-0.148867	-0.122222	-0.197666	0	0	-0.13766	0	-0.111657	-0.232586	-0.222115	0	-0.116547	-0.15924	-0.186134	-0.280739	0	0	0	0	0	0	0	0	0	-0.129482	0
POLR3A	-0.0667155	-0.249557	0	-0.352467	-0.214936	-0.270755	0	-0.193503	-0.163408	0	0	-0.199976	-0.102146	-0.108068	0	-0.195088	-0.149685	-0.185957	0	0	-0.132951	-0.144516	-0.337386	0	0	0	0	-0.208614	0	0	0	0	-0.16935	0
RPS6KA6	-0.460762	-0.393735	-0.393541	0	-0.288163	0	0	0	0	-0.0997485	0	-0.23027	-0.178599	-0.201703	-0.328839	-0.209975	-0.187937	-0.338811	0	0	-0.167982	0	0	0	0.248317	-0.320596	0	0	0	0	0	0	-0.225755	0
POLR3B	-0.483826	-0.581857	0	-0.193627	0	0	0	0	0	-0.0996705	-0.117139	0	-0.0663117	-0.212142	-0.220969	0	-0.349555	-0.163453	0	0	-0.187084	-0.197256	0	0	0	0	0	0	0	0	0	0	0	0
MRPL35	-0.527864	-0.54096	-0.177169	0	-0.199957	0	0	0	0	0	0	0	-0.163755	0	-0.12387	-0.117499	0	0	0	-0.11993	0	-0.128943	0	0	0	0	0	0	0	0	0	0	0.139656	0.316514
MRPS28	-0.467928	-0.395035	0	0	0	0	0	0	-0.103935	0	0	0	-0.126528	0	0	-0.0997636	0	0	0	0	-0.110306	0	0	0	0	0	0	0	0	0	0	0	0	0.423673
MRPL42	-0.157068	-0.319626	0	0.251024	0	0	0	0	0	0	0	-0.225113	-0.135572	-0.124374	-0.125048	0.197749	-0.169851	-0.19735	0	-0.110877	-0.318927	0	-0.290976	0	0	0	0	0	0	0	0	0	-0.133823	0.330738
MRPL49	-0.433726	-0.436666	-0.283055	0.236452	-0.183719	0	0	0	0	0	0	0	-0.119488	-0.139393	0	0	0	-0.225701	0	0	0	0	0	0	0	0	0	0	0	0	0	0	0.143557	0
MRPS14	-0.24109	-0.299555	-0.32242	0.28723	-0.147722	0	0	0	0	-0.120975	0	0	-0.140222	0	0	0.166317	0	0	0	0	-0.168259	0	0	0	0	0	0	0	0	0	0	0	-0.162948	0
POLR2A	-0.0765924	-0.195417	-0.318151	-0.29089	-0.197384	-0.314683	0	0	-0.135704	0	0	0	-0.129755	-0.15401	-0.160049	0	-0.225323	-0.27883	0.196445	-0.182055	0	0	0	0	0	0	0	0	0	0	0	0	0.309203	0
EIF2AK3	0	-0.127246	-0.334634	0	0	-0.260968	-0.185404	0	0	-0.137047	0	0	0	-0.12872	-0.275833	0.217672	-0.25636	0	0	-0.117687	-0.185177	0	0	0	0.201573	0	0	0	0	0	0	0	0.282189	0
EIF2AK4	0.0991296	-0.140732	-0.33974	0	0	-0.328343	0	0	0	-0.119707	0	0	-0.128085	0	0	0.153546	-0.20793	-0.141392	0.228597	-0.122589	-0.194617	0	0	0	0	0	0	0	0	0	0	0	0	0
EIF4EBP2	0.103062	-0.201442	0.268214	0	0	-0.455341	0	-0.140458	0	0	-0.191637	0	0	0	-0.135803	-0.239619	0	0	0.216892	0.240653	0.133653	0	0	0	0	0	0	-0.302583	0	0	0	0	0	0
RPL23AP53	-0.114425	-0.13305	0	0	-0.154654	-0.438819	0	0	0	-0.115842	0	0	0	-0.179449	0	0	0	-0.279849	0.218026	0	0	-0.122325	0	0	0	-0.304858	0	0	0	0	0	0	0	0
EIF5	-0.233346	-0.372622	0	0	-0.195046	-0.234053	-0.172823	0	0.139587	-0.218167	-0.1159	0	-0.132643	-0.116531	-0.135519	0	0	0	0	0	0	0	0	0	0	0	0	0	0	0	0	0	0.151542	0
EIF4E	-0.153027	-0.393444	0	0.189084	0	-0.374559	0	0.166605	0	0	0	0	-0.126704	-0.200801	0	0.17695	0	0	0	0	-0.216104	0	0	0	0	0	0	0	0	0	0	0	0	0
EIF4G2	0	-0.296059	-0.233264	0.262241	0	-0.383666	0	0	0	0	-0.139467	0	0	-0.117103	0	0.179356	0	-0.210857	0	0	0	0	0	0	0	0	0	0	0	0	0	0	0	0
EIF1B	-0.450726	-0.531565	-0.427147	0	0	-0.236799	-0.137321	0	0.17827	0	0	0	0	0	0	-0.182567	-0.135625	0	0	0.148543	0.272198	0	0	0	0	0	0	0	-0.329939	0	0	0	0	-0.454511
EIF5A2	0	0	-0.223748	0	0	-0.261144	0	0	0.224525	0	0	0	0.227125	0	0.433161	0	0.305129	0	0	-0.142121	0.194407	-0.111276	0	0	0	0	0	0	0	0	0	0	-0.142247	0
RPSAP52	-0.292476	-0.304136	-0.406018	0	0	-0.325189	0	0	0	0	0	0	0	0	0.407084	0.260023	0	0	0	-0.12628	0	0	0	0	0.274809	0	0	0	0	0	0	0	0	0
RPSAP9	-0.247321	0	0.24706	0.232381	0.136932	0	0	0	0	0.166026	0	0	0	0	0	0	-0.152307	0	0	0.121679	0	-0.120156	0	0	0	0	0	0	0	0	0	0	0	-0.510122
RPSAP58	-0.155906	0	0.310292	0.202109	0.250866	0	0.159598	0	0.125341	0.114846	0	0	0.105962	0.151101	0	-0.108957	0	0	0	0.123899	0	-0.137231	0	0	0	0	0	0	0	0	0	0	-0.148307	-0.539133
RPSA	-0.146971	0	0.361942	0.192629	0.258683	0	0.145436	0	0.134249	0.114095	0.116908	0	0.103569	0.102108	-0.111955	-0.108669	0	0	0	0.127038	0	-0.126167	0	0	0	0	0	0	0	0	0	0	-0.129717	-0.518037
RPL32	0	0.128313	0.200266	0	0.216494	0	0.148693	0	0.0975644	0	0	0.187968	0.0931508	0.140005	0	0	0	0	0	0.124306	0	-0.117043	0	0	0	0	0	0	0	0	0	0	-0.367431	-0.572651
RPL14	-0.101129	0	0	0.21568	0.162651	0	0	0	0	0	0	0	0	0.109996	-0.153443	0	0	0	0	0	-0.0995461	-0.135812	0	0	0	0	0	0	0	0	0	0	-0.414613	-0.530839
RPL29	0	0.159665	0.231126	0.199018	0.183659	0.216809	0.150647	0	0	0	0.126403	0	0	0	-0.123234	0	0	0	0	0	-0.116466	-0.142699	0	0	0	0	0	0	0	0	0	0	-0.244952	-0.524745
EIF1	0.151473	0.128953	0.227773	0	0	0	0	0	0	-0.191225	-0.17203	0	-0.0723157	0	0	0	0	0.198694	0	0	0	0	0	0	0	0	0	0.213567	0	0	0	0	-0.13847	-0.433563
MRPL43	-0.125056	0	0	0	0.136159	0	0	0	0	0	0.112226	0	0	0	-0.108823	-0.164564	0	0	-0.181335	0.142689	0	0	0	0	0	0	0	0	0	0	0	0	0.138785	-0.458871
RPL29P2	-0.130092	0	0	0	0	0	0	0	0	0	0	0	0	0	-0.187224	0	-0.247078	0	0	0	0	0	0	0	0	0	0	0	0	0	0	0	0	-0.302757
POLR2J2	0	0.0864902	0	0	0	0	0	0	0	-0.114213	0	0	0	0	0	0	-0.129743	0	0	-0.11301	0	0	0	0	0	0	0	0	0	0	0	0	-0.158376	-0.366466
RPL13AP6	0	0.110998	0	0	0	0	0	0	0	0	0	0	0.0676035	0	0	0	0	0	0	0	-0.098136	-0.111622	0	0	0	0	0	0	0	0	0	0	0	-0.451979
RPL13AP20	0.0729006	0.197334	0.279609	0	0.348595	0.300483	0.147394	0.119869	0	0	0	0	0.0841578	0.105199	0	0	0	0	0	0.131436	0	-0.146908	0	0	0	0	0	0	0.356112	0	0	0	0	-0.41217
RPL13AP3	0.0984042	0.228394	0	0	0.269035	0	0.14373	0.129419	0	0.11407	0	0	0.0835022	0	0	0	-0.227757	0	0	0	0	-0.130012	0	0	0	0	0	0	0.354069	0	0	0	0	-0.404174
RPL31P11	0.259068	0.201333	0	0	0.354868	0	0.145554	0	0	0	0	0	0.145749	0.10092	0	0.136674	0	0	0.328151	0	0	0	0	0	0	0	0	0	0	0	0	0	0	0
RPL17	0.290022	0.20043	0	0	0.175777	0	0	0	0.105012	0	0	0.211574	0	0	0	-0.111363	0	0	0.275638	0	-0.106539	-0.181402	0	0	0	0	0	0	0	0	0	0	0.166919	-0.343194
RPL19P12	0.168575	0.125588	0	0	0.150701	0	0	0	0	0	0	0	0	0	0	0	-0.196715	0	0.179172	0	0	-0.110255	0.304585	0	0	0	0	0	0	0	0	0	0	-0.349065
POLRMT	-0.249618	0.102237	0.409206	-0.379545	0	0.269197	0	-0.116415	0	0	0	0	0	0	-0.182751	-0.0986354	0	-0.14379	-0.215828	-0.26252	0	-0.14341	-0.52903	0	0	0	0	0	0	0	0	0	0	0
EIF3CL	-0.171599	0	0.344114	-0.229793	0	0.241549	0	0	-0.231053	0	-0.142495	0	-0.112356	0	-0.116552	0	0	0	-0.325267	-0.207382	-0.109421	-0.134701	0	0	0	0	0	0	0	0	0	0	-0.30296	-0.384974
RPS10P7	-0.40988	-0.209364	0.28959	0	0	0.397187	-0.178644	0	-0.247702	0	0	-0.222317	-0.202136	-0.157616	-0.133636	0	0	-0.23093	-0.293201	-0.174396	-0.114617	-0.124636	0	0	0	0	0	0	0	0	0	0	0	-0.431935
MRPL3	-0.340234	-0.287223	0	0.29194	0	-0.217761	-0.149729	-0.152885	-0.128558	-0.256081	0	0	-0.0934035	-0.0936335	0	0	0	0	-0.202707	-0.24618	-0.275529	-0.181728	0.371435	0	-0.194145	0	-0.366228	0	0	0	0	0	-0.399151	-0.307999
MRPS25	-0.561206	-0.38699	0	0	0	0.328123	0	0	-0.15962	0.1147	0	0	0.121979	0	-0.175031	-0.209558	0	0	0	0	0	-0.190249	0.353496	0	0	0	0	0	0	0	0	0	-0.277456	-0.460613
EIF2B5	-0.136378	0	0	0	0	0	0	0	-0.158544	0	0	0	0	0	-0.271299	-0.150069	0	0.164086	0	-0.351064	-0.189573	-0.151137	0.292775	0	0	0	0	0	0	0	0	0	-0.273796	-0.441539
MRPS33	-0.231077	-0.122603	0	0.30904	0	0.214049	0	0	0	-0.130724	0	0	-0.0929092	0	-0.155629	0	0	0	0	-0.155349	-0.181479	0	0	0	-0.246321	0	0	0	0	0	0	0	-0.355154	-0.283556
MRPS24	-0.296156	0	0	0.23575	0	0.25907	0	0	-0.116968	-0.148211	-0.116262	0	0	0	0.174355	0	0	0.188362	-0.250261	-0.174623	0	-0.150388	0	0	0	0	0	0	0	0	0	0	-0.266173	-0.317115
MRPS2	-0.264451	0	0	0	0	0.312325	0	0.131441	0	0	0	0	0	0	0.142142	-0.178168	0	0.155537	-0.177555	0	-0.148061	-0.133631	0	0	0	0	0	0	0	0	0	0	0	-0.361306
MRPL48	-0.244283	-0.231167	0	0	0	0	0	0	0	-0.107106	0	0	0	0	0	-0.0969426	0	0	-0.206878	0	-0.127512	-0.108608	0.352802	0	0	-0.30158	0	0	0	0	0	0	-0.294537	-0.342503
MRPS18B	-0.257323	-0.199074	0	0	0	0	0	0	-0.117167	0	0	0	0	0	0.11948	0	0	0	0	0	0	-0.169607	0	0	0	0	-0.297272	0	0	0	0	0	-0.238753	-0.291194
EIF2A	0.330922	0.143035	0	0	-0.153539	-0.351171	0	-0.201806	0	-0.189264	0	0	-0.155649	-0.10865	0	-0.163979	0	0	-0.19621	-0.129262	-0.250608	-0.131725	0	0	0	0	0	0	0	0	0	0	-0.465727	-0.401387
RPL32P3	0	0.191628	-0.183378	-0.254379	-0.14111	-0.262843	0	-0.192086	0	0	-0.23349	0	0	0	-0.295313	-0.0956067	0	-0.200579	0	-0.190859	0	0	0	0	0	-0.341844	0	0	0	0	0	0	-0.290745	-0.3844
RPL36A	0.1179	0.23509	0	0	0	0	0	-0.1319	0	0	0	0	0	0	0	0	0	0	0	-0.182191	0	-0.159192	0	0	0	0	0	0	0	0	0	0	-0.336533	-0.276386
POLR2J3	0	0.192867	0	0	0	0	0	-0.167454	0	-0.21177	-0.189273	0	0	0	-0.238323	0	0	0	0	-0.285196	0	0	0	0	0	0	0	0	0	0	0	0	-0.26386	-0.396748
POLR2J4	-0.0682604	0.192743	0	0	0	0	0	-0.200007	0	-0.245537	-0.267459	0	0	-0.118339	-0.286998	0	0	0	0	-0.313301	0	0	0	0	0	0	0	0	0	0	0	0	-0.32106	-0.360367
EIF4B	0.26082	0	-0.324409	0	0	-0.239838	0	0	0	0	0	0	-0.154512	-0.166005	0	-0.212816	-0.200801	-0.338304	0	0	-0.225196	-0.239705	0	-0.525861	0	-0.350588	0	0	0	0	0	0	-0.210398	-0.5225
MRPL30	-0.184929	-0.276345	-0.236903	0	0	-0.249785	0	-0.145592	0	-0.200496	-0.109874	0	-0.0754559	-0.109859	0	-0.199352	-0.231555	-0.146545	0	-0.243443	-0.207943	-0.239308	-0.336007	-0.429187	-0.216667	-0.291453	-0.274941	0	0	0	0	0	-0.367952	-0.308265
EIF3L	0	-0.180539	0.253057	0	0	-0.234292	0	0	0	-0.155925	0	0	0	-0.106862	-0.169034	-0.217592	0	-0.250643	0	-0.129162	-0.109624	-0.224998	0	0	0	0	0	0	0	0	0	0	0	-0.576982
EIF4A2	-0.0689695	-0.208237	0	0	0	0	-0.23827	-0.186788	0	-0.137437	0	0	-0.101272	-0.169171	-0.197886	-0.267991	0	-0.357928	0	-0.208002	0	0	0	0	0	0	0	0	0	0	0	0	-0.155253	-0.386003
MRPL10	-0.20861	0	0	0	0	0	0	0	-0.111406	0	0	0	-0.150213	-0.123613	-0.143476	-0.244425	0	-0.227547	0	-0.0918518	0	-0.11718	0	0	0	0	0	0	0	0	0	0	-0.18601	-0.453705
MRPL45	-0.198471	-0.242327	-0.390963	0.179134	0	0	0	-0.157441	-0.108651	-0.166311	-0.129334	0	-0.191836	-0.197547	0	-0.142191	0	-0.273449	0	0	-0.187674	-0.246637	0	0	-0.25301	-0.306183	0	0	0	0	0	0	-0.302005	-0.577882
MRPS27	-0.142803	-0.165438	-0.203806	0	0	-0.234265	0	-0.12402	0	0.149051	0.12979	0	-0.206585	-0.326095	0	-0.193872	0	-0.259626	0	0.136273	0	-0.174431	0	0	-0.288303	0	0	0	0	0	0	0	-0.144152	-0.342217
RPL15	-0.213873	-0.156372	0	0	0	0	0	0	0	0	0	0	0	-0.106102	-0.19122	-0.246496	0	0	0	0.190479	-0.13552	-0.143958	0	0	-0.229528	0	0	0	0	0	0	0	-0.291464	-0.564594
MRPS34	-0.102505	0.195133	0	0	0.154149	0.322811	0.162459	0	-0.146065	0	0.111811	0	-0.0625063	0	0	0	0	0.225678	-0.258981	-0.200196	-0.146012	0	0	0	0	0	0	0	0	0	0	0	-0.142762	0
MRPL55	0.13054	0.302271	0	0.177699	0.230965	0.309249	0	0	-0.126736	0	0	0	0	0	0	0.0980462	0	0	-0.313513	-0.199242	0	0	0	0	0.19615	0	0	0	0	0	0	0	-0.132253	0
POLR2I	0	0.207302	0.312328	0	0.192607	0.263159	0	0	0	0	0	0	0	0	0	0	0	0	-0.294697	-0.181639	0	0	0	0	0	0	0	0	0	0	0	0	-0.145866	0
POLR2J	-0.131128	0.187386	0.246002	0.237239	0.164099	0	0	0	0	-0.129667	0	0	0	0	-0.195327	0.134614	0	0.201641	-0.325836	-0.24776	0	0	0	0	0	0	0	0	0	0	0	0	-0.293409	0
EIF6	-0.074988	0.157743	0	0.31151	0	0.216814	0.153152	0	-0.105917	0	0	0	0	0.133501	0	0.184756	0.130004	0.233854	-0.34533	-0.225317	0	0	0	0	0	0	0	0	0	0	0	0	-0.358906	0
MRPL9	0.16213	0.266444	0	0.260381	0	0	0	0	-0.134075	0	0	0	0	0.0978081	0	0	0	0	-0.2313	-0.11835	0	0	0	0	0	0	0	0	0	0	0	0	-0.386417	0
POLR2H	0.0671465	0.210048	0	0.23649	0	0.214465	0	0	-0.137838	0	0	0	0	0	0	0	0	0	-0.326213	-0.32523	-0.11089	-0.129565	0	0	0	0	0	0	0	0	0	0	-0.247373	-0.405627
RPL8	0.100285	0.199627	0.243204	0.243323	0.189392	0.302691	0	0	0	-0.0978202	0	0.228674	0	0	0	0	0.140348	0	-0.222832	-0.107935	-0.0974642	-0.15548	0	0	0	0	0	0	0	0	0	0	-0.248631	-0.405957
EIF3B	0.2042	0.321752	0.285309	0	0.21888	0.224596	0	0	-0.210483	-0.12374	-0.203401	0	0.0633878	0	0.202589	0	0	0	-0.172269	-0.28626	-0.153883	-0.301085	0	0	0	0	0	0	0	0	0	0	-0.426744	0
MRPL24	0	0.235717	0.299132	0.257321	0	0.366523	0	-0.140662	-0.228245	0	-0.163743	0	-0.138106	0	0	0	0.147668	0	-0.3484	-0.144652	-0.12541	-0.134257	0	0	0	0	0	0	0	0	0	0	-0.331054	0
MRPS17	-0.138848	0	0.244743	0.207115	0.131631	0.257125	0	0	-0.180158	-0.122668	0	0	0	0	0.197368	0.188113	0	0	-0.189567	-0.233497	0	-0.186803	0	0	0	0	0	0	0	0	0	0	-0.376265	0
RPS6KL1	0	0.13747	0	-0.349545	0	0.343665	-0.207038	-0.12543	-0.166634	0	-0.170728	0	-0.0836602	0	-0.293539	-0.217951	0	0	-0.324853	0	0	0	0	0	0	0	0	0	0	0	0	0	-0.390979	0
POLR3H	0.225185	0.110465	0	0	0.254959	0.287749	0	0	-0.153874	0	0	0	0	0	0	-0.246444	0	0	0	-0.183616	-0.155391	-0.124164	0	0	0	0	0	0	0	0	0	0	0	0
EIF2B4	0.205277	0.250265	0	0	0.175929	0.362398	0	0	-0.227267	-0.136947	-0.241728	0	0	0	0	0	-0.27372	0	0	-0.251017	-0.221353	0	0	0	0	0	0	0	0	0	0	0	-0.226933	0
EIF5B	0	0	0	0	0	0.261236	0	0	0	-0.151736	-0.171712	0	0	0.118554	0	0	-0.235879	0	0	-0.215967	-0.100159	0	0	0	0	0	0	0	0	0	0	0	-0.339177	0
EIF2C3	0.137911	0	-0.377332	0	-0.164066	0	-0.140714	0	0	-0.198754	-0.146519	0	0.0640189	0	0	0	-0.141364	-0.180004	0.255866	-0.159665	0	0	0	0	0	0	0	0	0	0	0	0	0.183235	0.300126
RPL23AP64	0.0907861	0.166158	-0.22204	-0.269909	-0.163068	0	0	-0.191856	0	0	-0.150083	0	0	0	-0.163146	0	-0.12984	0	0	0	0	0	0	0	0.240222	0	0	0	0	0	0	0	0	0
EIF2C1	0.336325	0.173057	-0.237322	-0.210782	0	0	-0.1878	0	-0.132267	0	-0.159545	0	0.0746384	0	-0.138662	0	-0.209867	0	0.289314	-0.125378	0	0	0	0	0	0	0	0	0	0	0	0	0.226382	0
EIF2C4	0.213325	0	-0.333796	-0.2395	0	-0.230773	-0.191614	0	0	0	0	0	0	0	-0.334684	0	0	0	0.215301	0	0.138832	0	0	0	0	0	0	0	0	0	0	0	0.164301	0
RPS15AP10	0.171047	0.164964	0	0	-0.162485	-0.247973	-0.176798	-0.14216	0	0	-0.210401	0	-0.0722298	0	-0.245627	0	0	-0.181615	0	-0.126805	0	0	0	0	0	0	0	0	0	0	0	0	-0.14013	0
RPS6KB1	0.315037	0.200729	0	-0.227649	-0.127747	-0.308852	0	-0.132316	0	0	0	0	-0.093322	-0.167326	-0.114826	-0.110569	0	-0.313621	0.280639	-0.108863	-0.13378	0	0	0	0	0	0	0	0	0	0	0	0	0
RPS6KA5	0.26778	0	0.204118	-0.282754	0	0	0	0.120337	0	0	0	0	-0.0979822	0	-0.12758	-0.212905	0	-0.195994	0.331948	-0.129349	0	0	0	0	0	0	0	0	0	0	0	0	0.309645	0
RPS6KC1	0.308145	0	0	-0.179965	0	0	-0.180463	-0.173642	-0.201724	0	-0.165019	0	-0.0650966	0	0	0	0	-0.212629	0	-0.197245	0	-0.11384	-0.311097	0	0	0	0	-0.267016	0	0	0	0	0.16255	0
POLR3C	0.441161	0.31409	0.3908	0.208158	0	0.231448	0	0	-0.098189	0.123153	0	0.21174	0	0	0.152762	0.207012	0	0	0	0	0.307203	-0.202058	0	0	0	0	0	-0.217207	0	0	0	0	-0.331562	0.343058
EIF1AD	0.284194	0.316769	0.42174	0	0.140815	0	0	0	-0.157382	-0.119103	-0.111587	0	0	0.149637	0	0	0	0	0	-0.143037	0	0	0	0	0.240981	0	0	0	0	0	0	0	-0.188999	0
POLR2D	0.357329	0.199578	0.30086	0	0	0	0	0	-0.101006	-0.0985213	0	0	0.100313	0.200652	0.154637	0.100131	0	0	0	-0.254691	0	-0.128201	-0.419036	0	0	0	0	0	0	0	0	0	-0.260849	0
RPL4	0.165348	0.187644	0.325256	0	0	0	0	0	0	-0.11457	0	0	0.0957604	0	-0.159207	-0.209611	0	-0.179002	0	-0.123017	-0.140081	-0.223189	0	0	0	-0.355058	0	0	0	0	0	0	-0.230185	-0.367502
EIF3H	0.168551	0	0.283649	0.179639	0	0	0	0	0	0	-0.139581	0	-0.162767	0	0.127823	-0.203007	0.13515	-0.223488	0	-0.124117	0	-0.171745	0	0	-0.254259	0	0	0	0	0	0	0	-0.379612	0
POLR1C	0	0.130112	0.433636	0	0	0	0	0	-0.175344	0	0	0	0	-0.100886	-0.129829	0	0	0	0	-0.218043	0	-0.285704	0	0	0	0	0	0	0	0	0	0	-0.298426	0
POLR2F	0	0	0.371263	0	0.25194	0	0	0	0	0	0	0	0.129836	0.100975	0	-0.251881	0.133709	0.156415	0	-0.279436	0	0	0	0	0.199047	0	0	0	0	0	0	0	0	0
MRPL18	0	0.129539	0.319951	0.201935	0.173978	0	0	0	0	0	0	0	0	0.171866	0	0	0.139975	0	0	-0.119573	0	0	0	0	0	0	0	0.204092	0	0	0	0	-0.147416	0
POLR2E	-0.0943602	0.216056	0	0	0.227335	0	0	0	0	0	0.173407	0	0.0620852	0	0	0	0.185483	0	0	-0.160277	0	0	0	0	0	0	0	0	0	0	0	0	0	0
RPL13P5	-0.119456	0	0.305297	0	0	0	0	0	-0.156951	0	0	0	0	-0.175842	0.134788	0.103257	-0.168105	0	0	0.111613	0.215595	0.192703	0	0	0	0	0	0	0	0	0	0	-0.226634	0
RPS4Y2	0	0	0.390029	0	0	0	0	0	0.118175	0	0	0	0	0	0	0	0	0	0	0	0.163141	0	0	0	0	0	0	0	0	0	0	0	0	-0.315309
RPL10L	0	0	0.527082	0	0	0	0	0	0	0	0	0	0	0	0	-0.114521	0	0	0	0	0	0	0	0	0	0	0	0	0	0	0	0	-0.174041	0
EIF1AY	0.0738006	0	0.212153	0	0.129278	0	0	0	0	0	0	0	0	0	0	0	0	0.18466	0	0	0	0	0	0	0	0	0	0	0	0	0	0	0	0
RPS4Y1	0.0911106	0	0.383531	0	0	0	0	0	0	0	0	0	0	0	0	0	0	0.1586	0	0	0	0	0	0	0	0	0	0	0	0	0	0	0	0
RPL7	0.214554	0	0	0	0	0	0	0	0	-0.1774	0	0.218766	0	0	0	-0.131073	-0.204359	-0.201733	0	0	0	-0.211467	0	0	0	0	0	0	0	0	0	0	-0.336253	0
EIF2C2	0.120612	0	0	0	-0.157566	0	0	-0.117536	0	-0.188427	-0.113563	0	0.0627452	0	0	0	0	-0.139762	0	-0.285417	0	-0.180922	0	0	0.23545	0	0	0	0	0	0	0	-0.131957	0.283504
RPL3L	0	0	0.237057	0	0	0	0	0	0	-0.139469	0	0	0	0	0	0	-0.171041	0	0	-0.269488	0	-0.147345	0	0	0.276063	0	0	0	0	0	0	0	0	0
MRPL42P5	0.11706	0.160958	0	0	0	0	0	0	0	0	-0.142644	0	0.0672113	0	0	-0.15188	0	0	0	0	0	0	0	0	0	0	0	0	0	0	0	0	0	0
RPL21P44	0.182358	0.125818	0	0	0	0	0	0	0	0	0	0	0	0	0	-0.11792	0	0	0	0	0	0	0	0	0	0	0	0	0	0.237635	0	0	0	0
RPL23AP32	0.317723	0.220438	0	0	0	0	0	0	0	0	-0.125518	0	0	0	0	0	-0.17203	0	0	0	0	0	0	0	0.196906	0	-0.288188	0	0	0	0	0	0	0
RPL9	0.146331	0.139313	0	0	0	0	0	0	0	0	0	0	0	0	0	0	0	0	0	0	0	0	0	0	0	0	-0.28256	0	0	0	0	0	0	0
EIF3C	0	-0.0925495	0.215271	-0.19835	-0.158187	0	0	-0.168395	0	0	0	0	0	0	0	-0.107199	0	-0.154276	0	-0.199971	0	0	0	0	0	0	0	0	0	0	0	0	0	0
EIF4E1B	0	-0.100177	0	-0.220536	0	0.302788	0	0	0	0	0	0	-0.0852936	0	0	-0.201445	0	0	0	0	0	0.118281	0	0	0	0	0	0	0	0	0	0	0	0
EIF3IP1	0	0	0	0	0	0	0	0	0	0	0	0	0	0	0	0	-0.144393	0	0	0	-0.129305	0	0	0	0	0	0	0	0.380883	0	0	0	0	0
RPL13AP17	-0.144142	-0.104107	0	0	0	0	0	0	0.181055	0	0	0	-0.0871269	0	0	0	0	-0.164318	0	0.145737	0	0	0	0	0	0	0	0	0	0	0	0	0	0

## Sheet: Supp Figure 2d
Gene	BRCA	BLCA	SKCM	COAD	CESC	PRAD	HNSC	STAD	OV	LUAD	PAAD	LIHC	ESCA	KIRP	THYM	CHOL	READ	PCPG	UCEC	MESO	KIRC	SARC	KIPAN	TGCT	GBM	LGG	THCA	LAML	UVM	LUSC	DLBC	UCS
SOCS1	0.682218	0.665803	0.78984	0.618048	0.439164	0.537451	0.295148	0.488522	0.416783	0.466889	0.454555	0.369793	0.394457	0.432918	0.243904	0.653533	0.417925	0.485965	0.478785	0	0.12975	0.21605	0.190716	0.281243	0.527193	0.405333	0.37522	0.200025	0	0.197401	0	0
CD47	0.23503	0.413758	0.315897	0	0.320473	0.344382	0.262688	0.280551	0.241041	0.152858	0.189723	0.203007	0.294878	0.300444	-0.227467	0	0	0	0	0	0.125825	0.257807	0.345871	0.440645	0.189832	0	0.201069	0	0	0.467216	0.476048	0.435245
PTPN2	0.30357	0.25911	0.235731	0.210768	0.169239	0.196914	0	0	0	0.128546	0.201284	0.232374	0.203177	0.185418	0	0	0	0	0	0.384127	0.29498	0.314108	0.339509	0.394055	0.644671	0.386051	0.404437	0	0	0	0	0
ADAR	0	0.322543	0.176552	0.389416	0.337094	0.184647	0.331797	0.24718	0	0	0	0	0	0	0	0	0	0	0	0	0	0	0.304424	0.262926	0	0.208256	0.113161	0.282259	0.394743	0.191528	0	0

## Sheet: Supp Figure 2h
	CD274					MCL1					JUNB					B3GNT2
	NT sg1	NT sg2	sg1	sg2	sg3	NT sg1	NT sg2	sg1	sg2	sg3	NT sg1	NT sg2	sg1	sg2	sg3	NT sg1	NT sg2	sg1	sg2	sg3
Percent survival	118.666	137.69	109.324	121.659	142.233	118.666	137.69	142.283	146.268	96.9714	118.666	137.69	108.047	181.385	172.919	118.666	137.69	138.919	158.762	110.813
	96.1104	107.984	112.229	99.1346	115.071	96.1104	107.984	124.114	117.773	90.9841	96.1104	107.984	102.026	171.171	168.301	96.1104	107.984	140.97	155.795	93.8354
	76.7481	99.9386	107.109	95.4534	111.864	76.7481	99.9386	108.572	114.035	76.0695	76.7481	99.9386	100.974	167.591	167.026	76.7481	99.9386	139.677	140.957	86.4845
	68.6829	94.1789	104.701	92.6377	114.008	68.6829	94.1789	116.828	115.986	76.8945	68.6829	94.1789	99.593	163.449	167.998	68.6829	94.1789	132.478	156.379	84.6686
	133.253	156.429	251.541	190.204	278.38	133.253	156.429	330.86	294.805	188.114	133.253	156.429	184.76	486.48	490.312	133.253	156.429	257.423	406.353	150.23
	100.263	94.5691	183.499	160.656	208.677	100.263	94.5691	225.374	215.107	102.59	100.263	94.5691	135.894	430.979	391.956	100.263	94.5691	222.944	308.243	136.985
	74.8193	87.4774	173.776	138.972	198.309	74.8193	87.4774	189.874	183.336	96.8835	74.8193	87.4774	116.782	409.303	338.133	74.8193	87.4774	188.025	341.186	114.234
	79.7904	73.3986	206.226	138.914	211.397	79.7904	73.3986	186.407	164.619	92.611	79.7904	73.3986	116.637	418.211	366.629	79.7904	73.3986	274.709	344.501	125.637
	93.595	113.747	135.729	94.3732	148.461	93.595	113.747	214.427	227.166	100.914	93.595	113.747	153.857	344.077	292.173	93.595	113.747	226.733	276.81	136.485
	89.8254	89.2989	105.326	81.3433	122.309	89.8254	89.2989	188.577	186.929	76.1739	89.8254	89.2989	121.16	342.119	285.856	89.8254	89.2989	172.266	264.928	105.059
	91.9007	116.707	97.3793	83.1979	121.276	91.9007	116.707	154.894	147.86	64.2518	91.9007	116.707	112.75	311.255	257.44	91.9007	116.707	165.325	269.124	78.4625
	97.5705	107.356	146.05	86.5312	128.896	97.5705	107.356	186.971	201.041	95.7595	97.5705	107.356	119.002	334.27	284.268	97.5705	107.356	170.047	248.743	94.2188
Expression	0.0112222	0.0128019	0.209497	0.18783	0.269807	0.599778	0.659754	0.890384	1.2505	0.60186	0.0327469	0.0389428	0.0465524	0.384885	0.181747	0.0399683	0.0350972	0.168696	0.323649	0.0629347
	0.0112612	0.0121113	0.216134	0.218015	0.277392	0.610262	0.677128	0.809442	1.25484	0.578344	0.0352191	0.0390103	0.0423205	0.376312	0.178315	0.0339017	0.0324644	0.154427	0.315344	0.0508538
	0.0100616	0.0106722	0.20733	0.20805	0.274999	0.534959	0.654062	0.902814	1.2079	0.579347	0.0314129	0.0379436	0.0451228	0.386891	0.18718	0.034614	0.0309268	0.156855	0.308855	0.0492068
	0.0111254	0.011986	0.210589	0.219912	0.310464	0.583377	0.614506	0.947698	1.20581	0.594604	0.0402463	0.052556	0.0464718	0.411796	0.179555	0.0397611	0.0405965	0.157672	0.306721	0.0513853
